# Supplementary material for: Proteomic and metabolomic analyses illustrate the mechanisms of expression of the O6‐methylguanine‐DNA methyltransferase gene in glioblastoma
Source: CNS Neurosci Ther. 2023 Aug 28;30(2):e14415. doi: 10.1111/cns.14415 (PMC10848106; doi:10.1111/cns.14415)
Supplement: Supplementary file 1 — Table S1. [file CNS-30-e14415-s001.zip]

Archive with 12 entries (12 files):
- cns14415-sup-0001-TableS1.xls
- cns14415-sup-0002-TableS2.xls
- cns14415-sup-0003-TableS3.xls
- cns14415-sup-0004-TableS4.csv
- cns14415-sup-0005-TableS5.csv
- cns14415-sup-0006-TableS6.csv
- cns14415-sup-0007-TableS7.xls
- cns14415-sup-0008-TableS8.csv
- cns14415-sup-0009-TableS9.csv
- cns14415-sup-0010-TableS10.csv
- cns14415-sup-0011-TableS11.csv
- Supplement tables 1-11 captions.doc
