# Supplementary material for: Proteomic and metabolomic analyses illustrate the mechanisms of expression of the O6‐methylguanine‐DNA methyltransferase gene in glioblastoma
Source: CNS Neurosci Ther. 2023 Aug 28;30(2):e14415. doi: 10.1111/cns.14415 (PMC10848106; doi:10.1111/cns.14415)
Supplement: Supplementary file 1 — Table S1. [file CNS-30-e14415-s001.zip › cns14415-sup-0001-TableS1.xls]

## Sheet: Table S1
PG.ProteinGroups	PG.ProteinDescriptions	PG.Pvalue	PG.Qvalue	PG.Cscore
A0A024RBG1	Diphosphoinositol polyphosphate phosphohydrolase NUDT4B	0.00238583	0.0033393	38.1748
A0A075B6I0	Immunoglobulin lambda variable 8-61	3.48849e-07	0	45.2202
A0A075B6I9;P04211	Immunoglobulin lambda variable 7-46;Immunoglobulin lambda variable 7-43	0.00409603	0.00516553	36.9391
A0A075B6K4	Immunoglobulin lambda variable 3-10	1.67602e-18	0	53.0464
A0A075B6K5	Immunoglobulin lambda variable 3-9	0.00142016	0.00230555	39.1309
A0A075B6Q5	Immunoglobulin heavy variable 3-64	6.86484e-09	0	46.7931
A0A075B6R2	Immunoglobulin heavy variable 4-4	6.02675e-06	0	43.8199
A0A075B6R9;A0A0C4DH68	Probable non-functional immunoglobulin kappa variable 2D-24;Immunoglobulin kappa variable 2-24	2.77628e-23	0	55.7745
A0A087WSY6	Immunoglobulin kappa variable 3D-15	3.262e-06	0	44.1482
A0A087WUL8;B4DH59;P0DPF2;P0DPF3;Q3BBV0;Q3BBV2;Q5TAG4;Q5TI25;Q6P3W6	Neuroblastoma breakpoint family member 19;Neuroblastoma breakpoint family member 26;Neuroblastoma breakpoint family member 20;Neuroblastoma breakpoint family member 9;Neuroblastoma breakpoint family member 1;Putative neuroblastoma breakpoint family member 8;Neuroblastoma breakpoint family member 12;Neuroblastoma breakpoint family member 14;Neuroblastoma breakpoint family member 10	0.00828995	0.00908046	35.1112
A0A087WW87;P01614	Immunoglobulin kappa variable 2-40;Immunoglobulin kappa variable 2D-40	3.19633e-15	0	51.1195
A0A0A0MRZ8;P04433	Immunoglobulin kappa variable 3D-11;Immunoglobulin kappa variable 3-11	2.79668e-05	0.000130993	42.9077
A0A0A0MS14	Immunoglobulin heavy variable 1-45	0.00410054	0.00516553	36.9363
A0A0A0MS15	Immunoglobulin heavy variable 3-49	1.55089e-26	0	57.4852
A0A0A0MT36;A0A0C4DH26	Immunoglobulin kappa variable 6D-21;Probable non-functional immunoglobulin kappa variable 6D-41	4.06624e-08	0	46.1188
A0A0B4J1U7	Immunoglobulin heavy variable 6-1	4.68122e-05	0.000130993	42.5633
A0A0B4J1V0	Immunoglobulin heavy variable 3-15	3.59924e-05	0.000130993	42.7419
A0A0B4J1V2	Immunoglobulin heavy variable 2-26	9.77727e-05	0.000258398	42.0251
A0A0B4J1V6	Immunoglobulin heavy variable 3-73	5.3769e-11	0	48.4129
A0A0B4J1X5	Immunoglobulin heavy variable 3-74	0.000963983	0.00159548	39.7145
A0A0B4J1X8	Immunoglobulin heavy variable 3-43	1.86595e-10	0	48.0218
A0A0B4J1Y9	Immunoglobulin heavy variable 3-72	1.37526e-05	0	43.3481
A0A0B4J2D5;P0DPI2	Putative glutamine amidotransferase-like class 1 domain-containing protein 3B, mitochondrial;Glutamine amidotransferase-like class 1 domain-containing protein 3, mitochondrial	1.16477e-25	0	57.0368
A0A0C4DH24	Immunoglobulin kappa variable 6-21	9.93986e-13	0	49.5837
A0A0C4DH25	Immunoglobulin kappa variable 3D-20	3.0955e-11	0	48.5819
A0A0C4DH29	Immunoglobulin heavy variable 1-3	2.61391e-17	0	52.3476
A0A0C4DH30	Probable non-functional immunoglobulin heavy variable 3-16	0.00311863	0.00425985	37.5901
A0A0C4DH31	Immunoglobulin heavy variable 1-18	4.60332e-09	0	46.9376
A0A0C4DH32	Immunoglobulin heavy variable 3-20	0.000432479	0.00112754	40.6863
A0A0C4DH34	Immunoglobulin heavy variable 4-28	4.07811e-10	0	47.7684
A0A0C4DH35	Probable non-functional immunoglobulin heavy variable 3-35	2.59219e-09	0	47.1412
A0A0C4DH36	Probable non-functional immunoglobulin heavy variable 3-38	8.52178e-12	0	48.9674
A0A0C4DH38	Immunoglobulin heavy variable 5-51	8.51615e-13	0	49.627
A0A0C4DH43	Immunoglobulin heavy variable 2-70D	9.6743e-05	0.000258398	42.0333
A0A0C4DH67	Immunoglobulin kappa variable 1-8	6.36791e-06	0	43.7896
A0A0J9YX35	Immunoglobulin heavy variable 3-64D	6.04658e-06	0	43.8181
A0A0J9YXX1	Immunoglobulin heavy variable 5-10-1	0.00210087	0.0031235	38.4305
A0A0U1RR11;A0A0U1RRI6;P0DPI3	Centromere protein V-like protein 1;Centromere protein V-like protein 3;Centromere protein V-like protein 2	0.000109091	0.000512426	41.9395
A0AV96	RNA-binding protein 47	9.24041e-15	0	50.844
A0AVT1	Ubiquitin-like modifier-activating enzyme 6	2.06682e-22	0	55.2942
A0FGR8	Extended synaptotagmin-2	2.59954e-16	0	51.763
A0JNW5	UHRF1-binding protein 1-like	4.41299e-07	0	45.1151
A0M8Q6	Immunoglobulin lambda constant 7	4.29267e-21	0	54.5512
A0MZ66	Shootin-1	6.52298e-21	0	54.4472
A1A4S6	Rho GTPase-activating protein 10	1.54744e-06	0	44.5253
A1A5C7	Solute carrier family 22 member 23	1.42325e-06	0	44.5662
A1IGU5	Rho guanine nucleotide exchange factor 37	2.00143e-06	0	44.3977
A1L0T0	2-hydroxyacyl-CoA lyase 2	3.78997e-16	0	51.6668
A1L170	Uncharacterized protein C1orf226	1.60264e-06	0	44.508
A1L188	NADH dehydrogenase [ubiquinone] 1 alpha subcomplex assembly factor 8	4.80562e-11	0	48.4475
A1L390	Pleckstrin homology domain-containing family G member 3	1.2987e-11	0	48.8429
A1X283	SH3 and PX domain-containing protein 2B	1.73957e-08	0	46.4474
A1Z1Q3	ADP-ribose glycohydrolase MACROD2	8.50216e-11	0	48.2705
A2RRD8;Q96IR2	Zinc finger protein 320;Zinc finger protein 845	0.00171567	0.00241051	38.8084
A2RRP1	NBAS subunit of NRZ tethering complex	1.55383e-19	0	53.6504
A2RTX5	Threonine--tRNA ligase 2, cytoplasmic	3.56626e-19	0	53.4397
A2RU67	Protein FAM234B	6.29642e-17	0	52.124
A2RUC4	tRNA wybutosine-synthesizing protein 5	1.06564e-08	0	46.6314
A2RUS2	DENN domain-containing protein 3	2.13516e-06	0	44.3652
A2VDF0	Fucose mutarotase	0.00274404	0.00380499	37.877
A3KMH1	von Willebrand factor A domain-containing protein 8	6.99164e-19	0	53.2687
A4D126	D-ribitol-5-phosphate cytidylyltransferase	1.199e-06	0	44.6494
A4D161	Protein FAM221A	0.00277164	0.00380499	37.8551
A4D1E9	GTP-binding protein 10	1.80192e-05	0	43.1846
A4D1P6	WD repeat-containing protein 91	8.20089e-11	0	48.2818
A4D1U4	DENN domain-containing protein 11	1.57243e-07	0	45.5659
A4D2B0	Metallo-beta-lactamase domain-containing protein 1	0.00177919	0.00241051	38.7432
A4FU01	Myotubularin-related protein 11	0.000104411	0.000387047	41.974
A5A3E0	POTE ankyrin domain family member F	8.10703e-08	0	45.8416
A5D8V6	Vacuolar protein sorting-associated protein 37C	3.21421e-19	0	53.4661
A5PLL7	Plasmanylethanolamine desaturase	6.1824e-14	0	50.3426
A5PLN9	Trafficking protein particle complex subunit 13	6.32911e-06	0	43.793
A5YKK6	CCR4-NOT transcription complex subunit 1	1.39582e-22	0	55.3888
A5YM72	Carnosine synthase 1	1.7878e-19	0	53.6148
A6NC98	Coiled-coil domain-containing protein 88B	8.41606e-13	0	49.6303
A6NCE7;Q9GZQ8	Microtubule-associated proteins 1A/1B light chain 3 beta 2;Microtubule-associated proteins 1A/1B light chain 3B	1.22899e-10	0	48.1547
A6NCN2	Putative keratin-87 protein	0.00507762	0.00605285	36.3984
A6NCS6	Uncharacterized protein C2orf72	4.73772e-09	0	46.9273
A6NDG6	Glycerol-3-phosphate phosphatase	3.17321e-21	0	54.626
A6NDP7	Myeloid-associated differentiation marker-like protein 2	7.88093e-07	0	44.8487
A6NDU8	RAB7A-interacting MON1-CCZ1 complex subunit 1	5.14326e-15	0	50.9964
A6NE02	BTB/POZ domain-containing protein 17	6.43491e-13	0	49.705
A6NED2	RCC1 domain-containing protein 1	2.06234e-06	0	44.3826
A6NEQ2	Protein FAM181B	0.000979906	0.00159548	39.6916
A6NFC5	Transmembrane protein 235	4.39044e-12	0	49.1608
A6NFI3	Zinc finger protein 316	1.05118e-11	0	48.9055
A6NFQ2	TRPM8 channel-associated factor 2	0.00276735	0.00380499	37.8585
A6NGB9	WAS/WASL-interacting protein family member 3	2.06273e-13	0	50.0178
A6NGN9	IgLON family member 5	1.93454e-10	0	48.0103
A6NHL2	Tubulin alpha chain-like 3	2.89358e-18	0	52.9075
A6NHQ2	rRNA/tRNA 2'-O-methyltransferase fibrillarin-like protein 1	2.49169e-15	0	51.1838
A6NHR9	Structural maintenance of chromosomes flexible hinge domain-containing protein 1	1.42969e-17	0	52.5011
A6NHX0	Cytosolic arginine sensor for mTORC1 subunit 2	4.68313e-13	0	49.7931
A6NIH7	Protein unc-119 homolog B	1.82414e-15	0	51.2642
A6NIZ1	Ras-related protein Rap-1b-like protein	8.6232e-05	0.000258398	42.1213
A6NJ78	12S rRNA N4-methylcytidine (m4C) methyltransferase	5.4829e-20	0	53.9136
A6NKD9	Coiled-coil domain-containing protein 85C	3.10331e-09	0	47.0779
A6NKF7	Transmembrane protein 88B	0.000720937	0.00148203	40.0972
A6NL88	Protein shisa-7	0.00531915	0.00605285	36.2792
A6NMY6	Putative annexin A2-like protein	3.03364e-25	0	56.8209
A6NNY8;Q9UPT9	Ubiquitin carboxyl-terminal hydrolase 27;Ubiquitin carboxyl-terminal hydrolase 22	4.03729e-08	0	46.1216
A6XGL0	YjeF N-terminal domain-containing protein 3	0.00592707	0.00661944	35.9991
A6ZKI3	Retrotransposon Gag-like protein 8C	4.07666e-15	0	51.0566
A7E2V4	Zinc finger SWIM domain-containing protein 8	1.18385e-11	0	48.8704
A7KAX9	Rho GTPase-activating protein 32	0.000844026	0.00159548	39.8946
A7MBM2	Protein dispatched homolog 2	7.93491e-08	0	45.8504
A8K855	EF-hand calcium-binding domain-containing protein 7	1.92657e-05	0	43.1434
A8MT69	Centromere protein X	0.000116106	0.000512426	41.8901
A8MVW0	Protein FAM171A2	2.50266e-05	0.000130993	42.979
A8MW92	PHD finger protein 20-like protein 1	1.40499e-06	0	44.5725
A8MWD9;P62308	Putative small nuclear ribonucleoprotein G-like protein 15;Small nuclear ribonucleoprotein G	5.16612e-14	0	50.3905
A8MWY0	Endosome/lysosome-associated apoptosis and autophagy regulator family member 2	6.47202e-05	0.000258398	42.334
A8MXV4	Acyl-coenzyme A diphosphatase NUDT19	4.88411e-08	0	46.0461
A9UHW6	MIF4G domain-containing protein	5.14329e-20	0	53.9298
B0I1T2	Unconventional myosin-Ig	4.90591e-06	0	43.932
B2RBV5	Putative MORF4 family-associated protein 1-like protein UPP	1.15857e-08	0	46.6003
B2RUZ4	Small integral membrane protein 1	7.93727e-09	0	46.7401
B4DS77	Protein shisa-9	8.052e-07	0	44.8387
B4DXR9;Q15928	Zinc finger protein 732;Zinc finger protein 141	1.20064e-06	0	44.6487
B5ME19;Q99613	Eukaryotic translation initiation factor 3 subunit C-like protein;Eukaryotic translation initiation factor 3 subunit C	1.15269e-18	0	53.1416
B7ZAQ6;P0CG08	Golgi pH regulator A;Golgi pH regulator B	1.47704e-22	0	55.3752
B7ZBB8	Protein phosphatase 1 regulatory subunit 3G	3.30425e-06	0	44.1415
C4AMC7;Q6VEQ5	Putative WAS protein family homolog 3;WAS protein family homolog 2	7.73004e-12	0	48.996
C9J069	Apical junction component 1 homolog	1.78549e-12	0	49.4186
C9JLW8	Mapk-regulated corepressor-interacting protein 1	7.95725e-08	0	45.8492
E9PAV3	Nascent polypeptide-associated complex subunit alpha, muscle-specific form	1.85562e-15	0	51.2598
E9PRG8	Uncharacterized protein C11orf98	1.11175e-11	0	48.889
G9CGD6;Q8WWN9	CNK3/IPCEF1 fusion protein;Interactor protein for cytohesin exchange factors 1	0.00409556	0.00516553	36.9393
H3BS89	Transmembrane protein 178B	7.53301e-13	0	49.6612
L0R6Q1	SLC35A4 upstream open reading frame protein	5.5327e-06	0	43.8667
L0R819	ASNSD1 upstream open reading frame protein	4.34679e-06	0	43.9969
L0R8F8	MIEF1 upstream open reading frame protein	0.00733472	0.00854306	35.4385
O00115	Deoxyribonuclease-2-alpha	2.89563e-18	0	52.9073
O00116	Alkyldihydroxyacetonephosphate synthase, peroxisomal	5.42449e-18	0	52.7476
O00139	Kinesin-like protein KIF2A	2.57867e-17	0	52.3511
O00141	Serine/threonine-protein kinase Sgk1	9.27381e-08	0	45.7864
O00142	Thymidine kinase 2, mitochondrial	9.39905e-26	0	57.0849
O00148	ATP-dependent RNA helicase DDX39A	2.08571e-15	0	51.2297
O00151	PDZ and LIM domain protein 1	5.90768e-14	0	50.3547
O00154	Cytosolic acyl coenzyme A thioester hydrolase	2.15624e-17	0	52.3966
O00159	Unconventional myosin-Ic	6.54701e-17	0	52.1141
O00160	Unconventional myosin-If	6.08848e-21	0	54.4643
O00161	Synaptosomal-associated protein 23	5.16192e-14	0	50.3907
O00165	HCLS1-associated protein X-1	6.10636e-09	0	46.8357
O00168	Phospholemman	1.11915e-15	0	51.3897
O00170	AH receptor-interacting protein	1.54552e-16	0	51.8955
O00178	GTP-binding protein 1	4.67162e-18	0	52.7856
O00182	Galectin-9	1.96124e-18	0	53.0064
O00186	Syntaxin-binding protein 3	1.09825e-15	0	51.3945
O00192	Splicing regulator ARVCF	5.1036e-19	0	53.3487
O00193	Small acidic protein	0.00213946	0.00324246	38.3948
O00194	Ras-related protein Rab-27B	1.26527e-18	0	53.1179
O00203	AP-3 complex subunit beta-1	1.86909e-20	0	54.1842
O00213	Amyloid beta precursor protein binding family B member 1	4.62201e-17	0	52.2027
O00214	Galectin-8	1.77476e-16	0	51.8603
O00217	NADH dehydrogenase [ubiquinone] iron-sulfur protein 8, mitochondrial	5.27517e-11	0	48.4187
O00221	NF-kappa-B inhibitor epsilon	2.51797e-12	0	49.3207
O00231	26S proteasome non-ATPase regulatory subunit 11	1.56761e-25	0	56.97
O00232	26S proteasome non-ATPase regulatory subunit 12	1.24568e-22	0	55.4162
O00233	26S proteasome non-ATPase regulatory subunit 9	3.91683e-11	0	48.5102
O00244	Copper transport protein ATOX1	6.89223e-19	0	53.2724
O00255	Menin	1.16336e-15	0	51.3798
O00258	Guided entry of tail-anchored proteins factor 1	1.13496e-07	0	45.7028
O00264	Membrane-associated progesterone receptor component 1	7.64625e-18	0	52.6603
O00267	Transcription elongation factor SPT5	3.9413e-24	0	56.2325
O00268	Transcription initiation factor TFIID subunit 4	2.23449e-07	0	45.4154
O00273	DNA fragmentation factor subunit alpha	2.19153e-21	0	54.7175
O00287	Regulatory factor X-associated protein	0.000150676	0.000640205	41.6773
O00291	Huntingtin-interacting protein 1	1.76246e-16	0	51.862
O00299	Chloride intracellular channel protein 1	1.93553e-22	0	55.31
O00303	Eukaryotic translation initiation factor 3 subunit F	2.93303e-27	0	57.8492
O00305	Voltage-dependent L-type calcium channel subunit beta-4	1.86869e-20	0	54.1843
O00308	NEDD4-like E3 ubiquitin-protein ligase WWP2	2.60479e-16	0	51.7625
O00329	Phosphatidylinositol 4,5-bisphosphate 3-kinase catalytic subunit delta isoform	3.78085e-09	0	47.0079
O00330	Pyruvate dehydrogenase protein X component, mitochondrial	1.43393e-14	0	50.7291
O00339	Matrilin-2	7.62065e-22	0	54.977
O00391	Sulfhydryl oxidase 1	5.94932e-09	0	46.8452
O00399	Dynactin subunit 6	2.4937e-15	0	51.1836
O00400	Acetyl-coenzyme A transporter 1	5.21314e-18	0	52.7577
O00401	Actin nucleation-promoting factor WASL	4.69127e-20	0	53.9529
O00408	cGMP-dependent 3',5'-cyclic phosphodiesterase	8.93676e-20	0	53.7903
O00410	Importin-5	6.6526e-22	0	55.0102
O00418	Eukaryotic elongation factor 2 kinase	0.00139466	0.00230555	39.1604
O00422	Histone deacetylase complex subunit SAP18	3.3852e-17	0	52.2819
O00423	Echinoderm microtubule-associated protein-like 1	5.87562e-18	0	52.7273
O00425	Insulin-like growth factor 2 mRNA-binding protein 3	2.4165e-14	0	50.5919
O00429	Dynamin-1-like protein	1.91574e-22	0	55.3125
O00442	RNA 3'-terminal phosphate cyclase	7.10748e-24	0	56.0951
O00443	Phosphatidylinositol 4-phosphate 3-kinase C2 domain-containing subunit alpha	1.25202e-14	0	50.7646
O00445	Synaptotagmin-5	6.87145e-05	0.000258398	42.2904
O00451	GDNF family receptor alpha-2	1.04804e-11	0	48.9064
O00458	Interferon-related developmental regulator 1	0.00102753	0.00183891	39.6246
O00459	Phosphatidylinositol 3-kinase regulatory subunit beta	4.51423e-18	0	52.7943
O00461	Golgi integral membrane protein 4	3.13018e-13	0	49.9039
O00462	Beta-mannosidase	5.08944e-20	0	53.9324
O00468	Agrin	8.16348e-24	0	56.0627
O00469	Procollagen-lysine,2-oxoglutarate 5-dioxygenase 2	1.47825e-13	0	50.1083
O00470	Homeobox protein Meis1	4.06667e-14	0	50.4541
O00471	Exocyst complex component 5	4.25119e-23	0	55.6733
O00478	Butyrophilin subfamily 3 member A3	1.31603e-16	0	51.9364
O00479	High mobility group nucleosome-binding domain-containing protein 4	1.41735e-11	0	48.8169
O00481	Butyrophilin subfamily 3 member A1	6.52575e-05	0.000258398	42.328
O00483	Cytochrome c oxidase subunit NDUFA4	2.89112e-13	0	49.9257
O00487	26S proteasome non-ATPase regulatory subunit 14	5.29737e-25	0	56.6943
O00499	Myc box-dependent-interacting protein 1	1.65174e-19	0	53.6349
O00501	Claudin-5	6.23686e-16	0	51.5395
O00505	Importin subunit alpha-4	2.95552e-16	0	51.7302
O00506	Serine/threonine-protein kinase 25	1.44699e-07	0	45.601
O00507	Probable ubiquitin carboxyl-terminal hydrolase FAF-Y	8.86948e-22	0	54.9399
O00512	B-cell CLL/lymphoma 9 protein	3.43759e-08	0	46.1849
O00519	Fatty-acid amide hydrolase 1	2.6457e-21	0	54.671
O00522	Krev interaction trapped protein 1	2.3227e-05	0.000130993	43.0264
O00533	Neural cell adhesion molecule L1-like protein	3.91575e-22	0	55.1393
O00534	von Willebrand factor A domain-containing protein 5A	1.29747e-16	0	51.94
O00541	Pescadillo homolog	2.02094e-12	0	49.3834
O00555	Voltage-dependent P/Q-type calcium channel subunit alpha-1A	3.62993e-08	0	46.1635
O00560	Syntenin-1	7.13373e-19	0	53.2636
O00562	Membrane-associated phosphatidylinositol transfer protein 1	9.05315e-19	0	53.203
O00566	U3 small nucleolar ribonucleoprotein protein MPP10	1.07577e-09	0	47.4446
O00567	Nucleolar protein 56	9.02216e-26	0	57.0941
O00571	ATP-dependent RNA helicase DDX3X	9.33898e-22	0	54.9272
O00584	Ribonuclease T2	2.5294e-14	0	50.5798
O00592	Podocalyxin	5.69936e-20	0	53.9039
O00623	Peroxisome assembly protein 12	5.21284e-07	0	45.0396
O00625	Pirin	2.65176e-18	0	52.9297
O00629	Importin subunit alpha-3	7.55591e-19	0	53.249
O00635	E3 ubiquitin-protein ligase TRIM38	4.6226e-07	0	45.0941
O00712	Nuclear factor 1 B-type	6.85496e-10	0	47.5964
O00716	Transcription factor E2F3	1.32787e-14	0	50.7492
O00743	Serine/threonine-protein phosphatase 6 catalytic subunit	1.15975e-12	0	49.5404
O00746	Nucleoside diphosphate kinase, mitochondrial	2.38303e-14	0	50.5956
O00748	Cocaine esterase	0.000864928	0.00159548	39.8622
O00750	Phosphatidylinositol 4-phosphate 3-kinase C2 domain-containing subunit beta	6.62794e-18	0	52.6966
O00754	Lysosomal alpha-mannosidase	3.64923e-26	0	57.2959
O00757	Fructose-1,6-bisphosphatase isozyme 2	0.00389689	0.0049406	37.0615
O00762	Ubiquitin-conjugating enzyme E2 C	2.99133e-06	0	44.1932
O00763	Acetyl-CoA carboxylase 2	6.44736e-18	0	52.7037
O00764	Pyridoxal kinase	1.28641e-16	0	51.9422
O00767	Stearoyl-CoA desaturase	1.68437e-25	0	56.9539
O14490	Disks large-associated protein 1	3.70649e-16	0	51.6725
O14492	SH2B adapter protein 2	0.000130503	0.000512426	41.7959
O14494	Phospholipid phosphatase 1	2.26633e-22	0	55.2719
O14495	Phospholipid phosphatase 3	1.9246e-11	0	48.7255
O14497	AT-rich interactive domain-containing protein 1A	1.44586e-08	0	46.5173
O14498	Immunoglobulin superfamily containing leucine-rich repeat protein	0.000102367	0.000387047	41.9894
O14514	Adhesion G protein-coupled receptor B1	1.46793e-13	0	50.1102
O14519	Cyclin-dependent kinase 2-associated protein 1	4.69304e-24	0	56.1919
O14521	Succinate dehydrogenase [ubiquinone] cytochrome b small subunit, mitochondrial	9.50069e-09	0	46.6739
O14522	Receptor-type tyrosine-protein phosphatase T	4.39789e-10	0	47.7435
O14523	Phospholipid transfer protein C2CD2L	6.73566e-16	0	51.5198
O14525	Astrotactin-1	3.69755e-17	0	52.2594
O14526	F-BAR domain only protein 1	7.18516e-17	0	52.0904
O14530	Thioredoxin domain-containing protein 9	1.47058e-14	0	50.7225
O14531	Dihydropyrimidinase-related protein 4	3.2055e-21	0	54.6235
O14545	TRAF-type zinc finger domain-containing protein 1	3.29872e-16	0	51.7022
O14548	Cytochrome c oxidase subunit 7A-related protein, mitochondrial	9.58897e-13	0	49.5938
O14558	Heat shock protein beta-6	4.24236e-17	0	52.2245
O14561	Acyl carrier protein, mitochondrial	6.50398e-18	0	52.7014
O14562	Ubiquitin domain-containing protein UBFD1	1.27494e-18	0	53.116
O14576	Cytoplasmic dynein 1 intermediate chain 1	9.56879e-23	0	55.4795
O14578	Citron Rho-interacting kinase	8.07695e-17	0	52.0607
O14579	Coatomer subunit epsilon	5.78915e-18	0	52.7311
O14593	DNA-binding protein RFXANK	0.00109098	0.00195336	39.5382
O14594	Neurocan core protein	3.36121e-21	0	54.6118
O14595	Carboxy-terminal domain RNA polymerase II polypeptide A small phosphatase 2	0.010002	0.0099805	34.6015
O14602	Eukaryotic translation initiation factor 1A, Y-chromosomal	9.0433e-06	0	43.5926
O14604	Thymosin beta-4, Y-chromosomal	0.00648288	0.00741771	35.7647
O14613	Cdc42 effector protein 2	5.635e-07	0	45.004
O14617	AP-3 complex subunit delta-1	1.11486e-16	0	51.9787
O14618	Copper chaperone for superoxide dismutase	3.56254e-12	0	49.2212
O14633;Q5T7P3;Q5TA76;Q5TA78;Q5TA79;Q5TA81;Q5TA82;Q9BYE3	Late cornified envelope protein 2B;Late cornified envelope protein 1B;Late cornified envelope protein 3A;Late cornified envelope protein 4A;Late cornified envelope protein 2A;Late cornified envelope protein 2C;Late cornified envelope protein 2D;Late cornified envelope protein 3D	0.00204396	0.00300481	38.4838
O14639	Actin-binding LIM protein 1	1.77128e-22	0	55.3314
O14641	Segment polarity protein dishevelled homolog DVL-2	1.58552e-15	0	51.3002
O14646	Chromodomain-helicase-DNA-binding protein 1	6.9553e-10	0	47.5915
O14647	Chromodomain-helicase-DNA-binding protein 2	3.15523e-11	0	48.5761
O14653	Golgi SNAP receptor complex member 2	5.85125e-13	0	49.7314
O14656	Torsin-1A	1.73505e-13	0	50.0648
O14657	Torsin-1B	4.74981e-11	0	48.4511
O14662	Syntaxin-16	6.69759e-22	0	55.0085
O14672	Disintegrin and metalloproteinase domain-containing protein 10	2.3055e-19	0	53.5504
O14678	Lysosomal cobalamin transporter ABCD4	0.0006227	0.00136459	40.2759
O14681	Etoposide-induced protein 2.4 homolog	2.42744e-09	0	47.1642
O14683	Tumor protein p53-inducible protein 11	3.28672e-05	0.000130993	42.8022
O14686	Histone-lysine N-methyltransferase 2D	0.00108738	0.00195336	39.543
O14727	Apoptotic protease-activating factor 1	2.4588e-10	0	47.9331
O14730	Serine/threonine-protein kinase RIO3	0.00663992	0.00752838	35.7018
O14733	Dual specificity mitogen-activated protein kinase kinase 7	2.11217e-12	0	49.3708
O14734	Acyl-coenzyme A thioesterase 8	1.18055e-21	0	54.8698
O14735	CDP-diacylglycerol--inositol 3-phosphatidyltransferase	1.28777e-18	0	53.1134
O14737	Programmed cell death protein 5	7.50687e-13	0	49.6622
O14744	Protein arginine N-methyltransferase 5	1.06313e-17	0	52.5764
O14745	Na(+)/H(+) exchange regulatory cofactor NHE-RF1	3.17838e-13	0	49.8997
O14757	Serine/threonine-protein kinase Chk1	0.00479093	0.00572497	36.5465
O14772	Fucose-1-phosphate guanylyltransferase	8.08901e-14	0	50.2707
O14773	Tripeptidyl-peptidase 1	2.23692e-23	0	55.8256
O14775	Guanine nucleotide-binding protein subunit beta-5	6.73458e-18	0	52.6926
O14776	Transcription elongation regulator 1	2.26828e-24	0	56.3606
O14777	Kinetochore protein NDC80 homolog	3.10601e-08	0	46.2245
O14782	Kinesin-like protein KIF3C	1.42127e-10	0	48.1086
O14786	Neuropilin-1	4.74416e-18	0	52.7817
O14787	Transportin-2	1.15782e-21	0	54.8745
O14791	Apolipoprotein L1	1.58238e-14	0	50.7032
O14793	Growth/differentiation factor 8	3.45908e-12	0	49.2296
O14795	Protein unc-13 homolog B	2.66541e-24	0	56.3233
O14807	Ras-related protein M-Ras	1.54328e-17	0	52.4817
O14810	Complexin-1	1.47084e-12	0	49.4735
O14818	Proteasome subunit alpha type-7	1.37627e-19	0	53.6811
O14827	Ras-specific guanine nucleotide-releasing factor 2	4.1299e-18	0	52.817
O14828	Secretory carrier-associated membrane protein 3	4.63501e-12	0	49.1451
O14829	Serine/threonine-protein phosphatase with EF-hands 1	9.87175e-09	0	46.6597
O14841	5-oxoprolinase	6.71188e-20	0	53.8626
O14867	Transcription regulator protein BACH1	0.000536632	0.00124595	40.4489
O14874	[3-methyl-2-oxobutanoate dehydrogenase [lipoamide]] kinase, mitochondrial	8.16803e-11	0	48.2831
O14879	Interferon-induced protein with tetratricopeptide repeats 3	6.42235e-18	0	52.7047
O14880	Microsomal glutathione S-transferase 3	7.07067e-22	0	54.9953
O14893	Gem-associated protein 2	5.43427e-06	0	43.8765
O14907	Tax1-binding protein 3	4.12117e-11	0	48.4946
O14908	PDZ domain-containing protein GIPC1	2.92097e-13	0	49.9229
O14910	Protein lin-7 homolog A	4.00838e-17	0	52.2389
O14917	Protocadherin-17	8.37579e-16	0	51.464
O14920	Inhibitor of nuclear factor kappa-B kinase subunit beta	5.83294e-17	0	52.1435
O14924	Regulator of G-protein signaling 12	2.27758e-16	0	51.7967
O14929	Histone acetyltransferase type B catalytic subunit	3.20281e-14	0	50.5174
O14933	Ubiquitin/ISG15-conjugating enzyme E2 L6	1.62811e-21	0	54.7908
O14936	Peripheral plasma membrane protein CASK	3.18353e-19	0	53.4685
O14939	Phospholipase D2	1.90344e-09	0	47.2489
O14949	Cytochrome b-c1 complex subunit 8	2.06226e-18	0	52.9937
O14950;P19105	Myosin regulatory light chain 12B;Myosin regulatory light chain 12A	3.84938e-20	0	54.0027
O14957	Cytochrome b-c1 complex subunit 10	3.03076e-21	0	54.6374
O14964	Hepatocyte growth factor-regulated tyrosine kinase substrate	8.15542e-22	0	54.9604
O14966	Ras-related protein Rab-7L1	1.0002e-22	0	55.4689
O14967	Calmegin	6.53936e-14	0	50.3276
O14972	Vacuolar protein sorting-associated protein 26C	9.10415e-20	0	53.7856
O14974	Protein phosphatase 1 regulatory subunit 12A	9.61675e-22	0	54.9201
O14976	Cyclin-G-associated kinase	4.87405e-15	0	51.0103
O14979	Heterogeneous nuclear ribonucleoprotein D-like	2.74922e-20	0	54.0874
O14980	Exportin-1	9.51861e-20	0	53.7744
O14981	TATA-binding protein-associated factor 172	1.23534e-12	0	49.5227
O14994	Synapsin-3	1.19983e-22	0	55.4252
O15013	Rho guanine nucleotide exchange factor 10	2.30392e-14	0	50.6045
O15015	Zinc finger protein 646	1.39239e-05	0	43.3407
O15018	PDZ domain-containing protein 2	1.07865e-08	0	46.6269
O15020	Spectrin beta chain, non-erythrocytic 2	7.39462e-22	0	54.9844
O15021	Microtubule-associated serine/threonine-protein kinase 4	0.00214749	0.00324246	38.3874
O15027	Protein transport protein Sec16A	1.00674e-13	0	50.2119
O15031	Plexin-B2	1.26345e-26	0	57.5303
O15034	RIMS-binding protein 2	1.89489e-15	0	51.2544
O15037	Protein KHNYN	2.39423e-10	0	47.9417
O15040	Tectonin beta-propeller repeat-containing protein 2	6.57655e-13	0	49.699
O15041	Semaphorin-3E	0.00143727	0.00230555	39.1113
O15042	U2 snRNP-associated SURP motif-containing protein	5.21774e-16	0	51.5851
O15047	Histone-lysine N-methyltransferase SETD1A	4.35861e-13	0	49.8129
O15056	Synaptojanin-2	3.3932e-22	0	55.1741
O15061	Synemin	9.85423e-29	0	58.5743
O15063	Granule associated Rac and RHOG effector protein 1	0.00749498	0.00864952	35.381
O15066	Kinesin-like protein KIF3B	1.47576e-17	0	52.493
O15067	Phosphoribosylformylglycinamidine synthase	2.93928e-20	0	54.0706
O15068	Guanine nucleotide exchange factor DBS	4.38482e-07	0	45.1179
O15069	NAC-alpha domain-containing protein 1	1.48297e-16	0	51.906
O15075	Serine/threonine-protein kinase DCLK1	2.60711e-20	0	54.1007
O15079	Syntaphilin	9.17033e-14	0	50.237
O15083	ERC protein 2	2.89341e-14	0	50.5443
O15084	Serine/threonine-protein phosphatase 6 regulatory ankyrin repeat subunit A	1.87232e-17	0	52.4325
O15085	Rho guanine nucleotide exchange factor 11	2.27056e-21	0	54.7088
O15091	Mitochondrial ribonuclease P catalytic subunit	1.7054e-14	0	50.6836
O15111	Inhibitor of nuclear factor kappa-B kinase subunit alpha	2.5114e-10	0	47.9263
O15116	U6 snRNA-associated Sm-like protein LSm1	3.90153e-09	0	46.9967
O15117	FYN-binding protein 1	2.67419e-07	0	45.3373
O15118	NPC intracellular cholesterol transporter 1	8.55177e-18	0	52.6318
O15121	Sphingolipid delta(4)-desaturase DES1	2.00716e-06	0	44.3962
O15123	Angiopoietin-2	3.21849e-07	0	45.2559
O15126	Secretory carrier-associated membrane protein 1	4.58049e-16	0	51.6184
O15127	Secretory carrier-associated membrane protein 2	2.31462e-12	0	49.3447
O15131	Importin subunit alpha-6	1.28314e-19	0	53.6988
O15143	Actin-related protein 2/3 complex subunit 1B	5.85749e-18	0	52.7281
O15144	Actin-related protein 2/3 complex subunit 2	1.33473e-21	0	54.8396
O15145	Actin-related protein 2/3 complex subunit 3	7.8079e-22	0	54.9711
O15151	Protein Mdm4	0.00123214	0.00207165	39.3559
O15155	BET1 homolog	4.85813e-07	0	45.0716
O15160	DNA-directed RNA polymerases I and III subunit RPAC1	1.34431e-11	0	48.8326
O15162	Phospholipid scramblase 1	2.67637e-10	0	47.9057
O15164	Transcription intermediary factor 1-alpha	3.04865e-13	0	49.9111
O15173	Membrane-associated progesterone receptor component 2	2.4413e-22	0	55.2539
O15197	Ephrin type-B receptor 6	2.74274e-06	0	44.2379
O15198	Mothers against decapentaplegic homolog 9	0.00912555	0.00908046	34.8517
O15211	Ral guanine nucleotide dissociation stimulator-like 2	9.0878e-12	0	48.9485
O15212	Prefoldin subunit 6	1.4375e-21	0	54.8214
O15217	Glutathione S-transferase A4	5.51029e-08	0	45.9979
O15226	NF-kappa-B-repressing factor	2.69499e-08	0	46.2796
O15228	Dihydroxyacetone phosphate acyltransferase	7.60014e-15	0	50.8949
O15230	Laminin subunit alpha-5	1.96891e-24	0	56.3933
O15235	28S ribosomal protein S12, mitochondrial	0.00356327	0.00471365	37.2778
O15240	Neurosecretory protein VGF	1.02038e-24	0	56.5445
O15243	Leptin receptor gene-related protein	1.54997e-13	0	50.0954
O15247	Chloride intracellular channel protein 2	3.1662e-14	0	50.5205
O15254	Peroxisomal acyl-coenzyme A oxidase 3	3.05726e-26	0	57.3352
O15258	Protein RER1	5.04123e-21	0	54.5113
O15260	Surfeit locus protein 4	6.77759e-21	0	54.4377
O15269	Serine palmitoyltransferase 1	1.92287e-17	0	52.4257
O15270	Serine palmitoyltransferase 2	2.41353e-19	0	53.5388
O15294	UDP-N-acetylglucosamine--peptide N-acetylglucosaminyltransferase 110 kDa subunit	3.43055e-20	0	54.0317
O15305	Phosphomannomutase 2	7.65716e-07	0	44.8622
O15321	Transmembrane 9 superfamily member 1	5.84813e-18	0	52.7285
O15327	Inositol polyphosphate 4-phosphatase type II	3.25305e-10	0	47.8423
O15344	E3 ubiquitin-protein ligase Midline-1	1.28751e-15	0	51.3537
O15347	High mobility group protein B3	9.32339e-15	0	50.8417
O15354	Prosaposin receptor GPR37	2.15155e-09	0	47.2063
O15355	Protein phosphatase 1G	1.65298e-12	0	49.4404
O15357	Phosphatidylinositol 3,4,5-trisphosphate 5-phosphatase 2	3.82394e-14	0	50.4705
O15371	Eukaryotic translation initiation factor 3 subunit D	2.24955e-18	0	52.9715
O15372	Eukaryotic translation initiation factor 3 subunit H	1.59269e-17	0	52.4736
O15379	Histone deacetylase 3	3.00284e-11	0	48.5912
O15381	Nuclear valosin-containing protein-like	4.78874e-10	0	47.7155
O15382	Branched-chain-amino-acid aminotransferase, mitochondrial	8.71751e-22	0	54.9441
O15392	Baculoviral IAP repeat-containing protein 5	0.00339624	0.00436578	37.3917
O15394	Neural cell adhesion molecule 2	4.42878e-28	0	58.2558
O15397	Importin-8	1.52245e-19	0	53.6555
O15400	Syntaxin-7	4.97875e-21	0	54.5144
O15427	Monocarboxylate transporter 4	0.000704545	0.00148203	40.1259
O15431	High affinity copper uptake protein 1	3.9479e-08	0	46.1305
O15438	ATP-binding cassette sub-family C member 3	6.18619e-17	0	52.1285
O15439	ATP-binding cassette sub-family C member 4	1.34255e-11	0	48.833
O15446	DNA-directed RNA polymerase I subunit RPA34	2.35127e-05	0.000130993	43.0187
O15455	Toll-like receptor 3	6.92169e-15	0	50.9192
O15460	Prolyl 4-hydroxylase subunit alpha-2	1.66525e-08	0	46.464
O15484	Calpain-5	1.26424e-18	0	53.1181
O15488	Glycogenin-2	0.00134541	0.00219085	39.2182
O15498	Synaptobrevin homolog YKT6	4.67066e-25	0	56.7229
O15504	Nucleoporin NUP42	5.22382e-06	0	43.898
O15511	Actin-related protein 2/3 complex subunit 5	4.55094e-15	0	51.0281
O15514	DNA-directed RNA polymerase II subunit RPB4	3.2914e-07	0	45.246
O15523	ATP-dependent RNA helicase DDX3Y	1.55484e-08	0	46.4899
O15530	3-phosphoinositide-dependent protein kinase 1	9.90214e-18	0	52.5945
O15533	Tapasin	3.61165e-12	0	49.2172
O15540	Fatty acid-binding protein, brain	1.9929e-23	0	55.8529
O15541	E3 ubiquitin-protein ligase RNF113A	0.00373321	0.00482751	37.1658
O43143	ATP-dependent RNA helicase DHX15	2.63271e-19	0	53.5167
O43148	mRNA cap guanine-N7 methyltransferase	1.39875e-17	0	52.5067
O43149	Zinc finger ZZ-type and EF-hand domain-containing protein 1	5.98193e-22	0	55.0361
O43150	Arf-GAP with SH3 domain, ANK repeat and PH domain-containing protein 2	6.88688e-16	0	51.5141
O43155	Leucine-rich repeat transmembrane protein FLRT2	0.00572699	0.00650482	36.0883
O43156	TELO2-interacting protein 1 homolog	7.7702e-06	0	43.6786
O43157	Plexin-B1	1.07652e-24	0	56.5322
O43164	E3 ubiquitin-protein ligase Praja-2	9.3476e-14	0	50.2319
O43166	Signal-induced proliferation-associated 1-like protein 1	1.01303e-15	0	51.4152
O43169	Cytochrome b5 type B	8.75042e-16	0	51.4528
O43172	U4/U6 small nuclear ribonucleoprotein Prp4	6.75478e-19	0	53.2775
O43173	Sia-alpha-2,3-Gal-beta-1,4-GlcNAc-R:alpha 2,8-sialyltransferase	1.6225e-20	0	54.2197
O43175	D-3-phosphoglycerate dehydrogenase	6.85631e-19	0	53.2737
O43181	NADH dehydrogenase [ubiquinone] iron-sulfur protein 4, mitochondrial	1.60581e-08	0	46.4777
O43189	PHD finger protein 1	0.000170439	0.00076297	41.5729
O43236	Septin-4	1.18499e-16	0	51.9631
O43237	Cytoplasmic dynein 1 light intermediate chain 2	1.51688e-21	0	54.8082
O43242	26S proteasome non-ATPase regulatory subunit 3	6.0541e-25	0	56.6638
O43251	RNA binding protein fox-1 homolog 2	5.94413e-13	0	49.7271
O43252	Bifunctional 3'-phosphoadenosine 5'-phosphosulfate synthase 1	1.10436e-18	0	53.1525
O43264	Centromere/kinetochore protein zw10 homolog	1.27446e-14	0	50.76
O43272	Proline dehydrogenase 1, mitochondrial	2.6569e-17	0	52.3435
O43281	Embryonal Fyn-associated substrate	0.00664366	0.00752838	35.7003
O43290	U4/U6.U5 tri-snRNP-associated protein 1	1.23937e-24	0	56.4998
O43292	Glycosylphosphatidylinositol anchor attachment 1 protein	1.73331e-12	0	49.427
O43293	Death-associated protein kinase 3	9.10851e-17	0	52.0301
O43294	Transforming growth factor beta-1-induced transcript 1 protein	1.77157e-16	0	51.8607
O43295	SLIT-ROBO Rho GTPase-activating protein 3	2.281e-25	0	56.8855
O43299	AP-5 complex subunit zeta-1	8.92955e-12	0	48.9537
O43300	Leucine-rich repeat transmembrane neuronal protein 2	1.30484e-13	0	50.142
O43301	Heat shock 70 kDa protein 12A	2.82972e-16	0	51.7413
O43303	Centriolar coiled-coil protein of 110 kDa	0.00113144	0.00195336	39.4846
O43306	Adenylate cyclase type 6	0.000484149	0.00124595	40.564
O43307	Rho guanine nucleotide exchange factor 9	1.72387e-06	0	44.472
O43310	CBP80/20-dependent translation initiation factor	2.46311e-15	0	51.1868
O43312	Protein MTSS 1	3.72788e-06	0	44.0783
O43314	Inositol hexakisphosphate and diphosphoinositol-pentakisphosphate kinase 2	1.42409e-07	0	45.6077
O43318	Mitogen-activated protein kinase kinase kinase 7	4.23976e-20	0	53.9784
O43324	Eukaryotic translation elongation factor 1 epsilon-1	1.38469e-16	0	51.9235
O43347	RNA-binding protein Musashi homolog 1	9.64341e-23	0	55.4777
O43353	Receptor-interacting serine/threonine-protein kinase 2	3.81862e-09	0	47.0044
O43374	Ras GTPase-activating protein 4	1.21409e-07	0	45.6747
O43390	Heterogeneous nuclear ribonucleoprotein R	1.18032e-19	0	53.72
O43395	U4/U6 small nuclear ribonucleoprotein Prp3	2.95862e-09	0	47.0948
O43396	Thioredoxin-like protein 1	3.65071e-21	0	54.5913
O43399	Tumor protein D54	1.90037e-12	0	49.4009
O43402	ER membrane protein complex subunit 8	4.31717e-22	0	55.1156
O43414	ERI1 exoribonuclease 3	7.60734e-19	0	53.2473
O43422	52 kDa repressor of the inhibitor of the protein kinase	0.000355331	0.00100515	40.8904
O43424	Glutamate receptor ionotropic, delta-2	3.83355e-11	0	48.5168
O43426	Synaptojanin-1	6.71762e-21	0	54.4399
O43427	Acidic fibroblast growth factor intracellular-binding protein	5.50376e-21	0	54.4894
O43432	Eukaryotic translation initiation factor 4 gamma 3	8.19884e-20	0	53.8121
O43447	Peptidyl-prolyl cis-trans isomerase H	2.52659e-18	0	52.942
O43464	Serine protease HTRA2, mitochondrial	1.09902e-19	0	53.738
O43488	Aflatoxin B1 aldehyde reductase member 2	6.29935e-22	0	55.0235
O43490	Prominin-1	1.29016e-15	0	51.3532
O43491	Band 4.1-like protein 2	8.81371e-23	0	55.4992
O43493	Trans-Golgi network integral membrane protein 2	3.15152e-18	0	52.8858
O43504	Ragulator complex protein LAMTOR5	1.56783e-19	0	53.6481
O43505	Beta-1,4-glucuronyltransferase 1	4.16541e-14	0	50.4478
O43516	WAS/WASL-interacting protein family member 1	3.55577e-12	0	49.2217
O43526	Potassium voltage-gated channel subfamily KQT member 2	8.45819e-09	0	46.7167
O43529	Carbohydrate sulfotransferase 10	6.68079e-12	0	49.0388
O43556	Epsilon-sarcoglycan	1.25215e-14	0	50.7646
O43566	Regulator of G-protein signaling 14	0.000465322	0.00112754	40.6074
O43567	E3 ubiquitin-protein ligase RNF13	1.67895e-15	0	51.2855
O43570	Carbonic anhydrase 12	2.50385e-06	0	44.2845
O43572	A-kinase anchor protein 10, mitochondrial	3.35999e-07	0	45.2369
O43581	Synaptotagmin-7	1.27419e-25	0	57.0167
O43583	Density-regulated protein	7.50562e-21	0	54.4122
O43586	Proline-serine-threonine phosphatase-interacting protein 1	2.1459e-08	0	46.3674
O43592	Exportin-T	2.02529e-18	0	52.9983
O43597	Protein sprouty homolog 2	4.46672e-06	0	43.9823
O43598	2'-deoxynucleoside 5'-phosphate N-hydrolase 1	1.41863e-13	0	50.1194
O43602	Neuronal migration protein doublecortin	4.42629e-15	0	51.0353
O43615	Mitochondrial import inner membrane translocase subunit TIM44	4.39297e-24	0	56.2073
O43617	Trafficking protein particle complex subunit 3	9.97791e-17	0	52.0069
O43633	Charged multivesicular body protein 2a	6.87819e-11	0	48.3366
O43639	Cytoplasmic protein NCK2	3.59097e-11	0	48.5367
O43657	Tetraspanin-6	1.9322e-06	0	44.4153
O43660	Pleiotropic regulator 1	4.23346e-17	0	52.225
O43665	Regulator of G-protein signaling 10	3.60767e-12	0	49.2175
O43670	BUB3-interacting and GLEBS motif-containing protein ZNF207	5.08523e-18	0	52.764
O43674	NADH dehydrogenase [ubiquinone] 1 beta subcomplex subunit 5, mitochondrial	2.6146e-12	0	49.3099
O43676	NADH dehydrogenase [ubiquinone] 1 beta subcomplex subunit 3	4.60709e-17	0	52.2035
O43678	NADH dehydrogenase [ubiquinone] 1 alpha subcomplex subunit 2	5.86887e-19	0	53.3132
O43681	ATPase GET3	2.31145e-18	0	52.9646
O43684	Mitotic checkpoint protein BUB3	2.57697e-16	0	51.7652
O43687;Q9P0M2	A-kinase anchor protein 7 isoforms alpha and beta;A-kinase anchor protein 7 isoform gamma	1.0327e-08	0	46.643
O43707	Alpha-actinin-4	4.31263e-23	0	55.6699
O43708	Maleylacetoacetate isomerase	2.87917e-18	0	52.9088
O43709	Probable 18S rRNA (guanine-N(7))-methyltransferase	0.00575045	0.00650482	36.0777
O43716	Glutamyl-tRNA(Gln) amidotransferase subunit C, mitochondrial	0.000322582	0.000883615	40.9871
O43719	HIV Tat-specific factor 1	3.02299e-13	0	49.9135
O43736	Integral membrane protein 2A	0.00236664	0.0033393	38.1915
O43739	Cytohesin-3	2.74801e-11	0	48.6181
O43741	5'-AMP-activated protein kinase subunit beta-2	5.91024e-12	0	49.0745
O43747	AP-1 complex subunit gamma-1	2.66093e-18	0	52.9288
O43752	Syntaxin-6	3.23167e-16	0	51.7074
O43759	Synaptogyrin-1	1.07477e-09	0	47.4449
O43760	Synaptogyrin-2	1.39511e-14	0	50.7363
O43761	Synaptogyrin-3	9.06252e-10	0	47.5026
O43765	Small glutamine-rich tetratricopeptide repeat-containing protein alpha	1.14417e-16	0	51.9721
O43766	Lipoyl synthase, mitochondrial	1.57492e-05	0	43.2666
O43768	Alpha-endosulfine	1.51835e-21	0	54.8079
O43772	Mitochondrial carnitine/acylcarnitine carrier protein	2.60982e-22	0	55.2377
O43776	Asparagine--tRNA ligase, cytoplasmic	1.45425e-19	0	53.6671
O43790	Keratin, type II cuticular Hb6	4.79855e-11	0	48.4479
O43795	Unconventional myosin-Ib	1.42879e-12	0	49.4816
O43805	Microtubule nucleation factor SSNA1	1.66558e-06	0	44.489
O43808	Peroxisomal membrane protein PMP34	5.7552e-08	0	45.9805
O43809	Cleavage and polyadenylation specificity factor subunit 5	2.82974e-25	0	56.8367
O43813	Glutathione S-transferase LANCL1	1.8941e-18	0	53.0153
O43815	Striatin	3.56048e-18	0	52.8547
O43818	U3 small nucleolar RNA-interacting protein 2	3.91996e-09	0	46.9951
O43819	Protein SCO2 homolog, mitochondrial	0.000829077	0.00159548	39.9182
O43823	A-kinase anchor protein 8	1.18248e-06	0	44.6561
O43824	Putative GTP-binding protein 6	0.000306089	0.000883615	41.0386
O43826	Glucose-6-phosphate exchanger SLC37A4	6.7858e-06	0	43.7544
O43829	Zinc finger and BTB domain-containing protein 14	0.00241578	0.0033393	38.149
O43837	Isocitrate dehydrogenase [NAD] subunit beta, mitochondrial	3.42698e-22	0	55.1717
O43847	Nardilysin	4.96602e-20	0	53.9386
O43852	Calumenin	5.01037e-22	0	55.0793
O43854	EGF-like repeat and discoidin I-like domain-containing protein 3	3.49516e-20	0	54.027
O43861	Probable phospholipid-transporting ATPase IIB	1.96478e-06	0	44.4069
O43865	S-adenosylhomocysteine hydrolase-like protein 1	8.78186e-17	0	52.0394
O43866	CD5 antigen-like	3.81187e-14	0	50.4713
O43896	Kinesin-like protein KIF1C	0.00615214	0.00696056	35.9019
O43909	Exostosin-like 3	9.94088e-14	0	50.2153
O43913	Origin recognition complex subunit 5	1.94777e-13	0	50.0334
O43914	TYRO protein tyrosine kinase-binding protein	2.0427e-06	0	44.3874
O43920	NADH dehydrogenase [ubiquinone] iron-sulfur protein 5	8.68467e-22	0	54.945
O43924	Retinal rod rhodopsin-sensitive cGMP 3',5'-cyclic phosphodiesterase subunit delta	1.98739e-16	0	51.8314
O43927	C-X-C motif chemokine 13	2.98189e-10	0	47.8706
O43929	Origin recognition complex subunit 4	3.2269e-06	0	44.1539
O43933	Peroxisome biogenesis factor 1	1.97348e-07	0	45.469
O60216	Double-strand-break repair protein rad21 homolog	1.91701e-14	0	50.6529
O60220	Mitochondrial import inner membrane translocase subunit Tim8 A	3.38549e-14	0	50.5028
O60229	Kalirin	1.72722e-12	0	49.428
O60231	Pre-mRNA-splicing factor ATP-dependent RNA helicase DHX16	4.59365e-18	0	52.7899
O60232	Protein ZNRD2	1.12908e-07	0	45.705
O60234	Glia maturation factor gamma	1.66683e-11	0	48.7685
O60237	Protein phosphatase 1 regulatory subunit 12B	2.80318e-05	0.000130993	42.9062
O60238	BCL2/adenovirus E1B 19 kDa protein-interacting protein 3-like	9.95307e-09	0	46.6567
O60241	Adhesion G protein-coupled receptor B2	4.87623e-06	0	43.9352
O60242	Adhesion G protein-coupled receptor B3	1.90097e-16	0	51.8428
O60243	Heparan-sulfate 6-O-sulfotransferase 1	1.00566e-06	0	44.7336
O60244	Mediator of RNA polymerase II transcription subunit 14	0.00376212	0.00482751	37.1471
O60245	Protocadherin-7	2.30141e-15	0	51.2043
O60256	Phosphoribosyl pyrophosphate synthase-associated protein 2	2.33868e-21	0	54.7015
O60260	E3 ubiquitin-protein ligase parkin	6.24633e-08	0	45.9475
O60262	Guanine nucleotide-binding protein G(I)/G(S)/G(O) subunit gamma-7	1.00817e-09	0	47.4666
O60264	SWI/SNF-related matrix-associated actin-dependent regulator of chromatin subfamily A member 5	4.80201e-16	0	51.6063
O60268	Uncharacterized protein KIAA0513	9.12079e-16	0	51.4422
O60271	C-Jun-amino-terminal kinase-interacting protein 4	1.11297e-20	0	54.314
O60279	Sushi domain-containing protein 5	1.33939e-08	0	46.546
O60282	Kinesin heavy chain isoform 5C	4.63889e-20	0	53.9558
O60287	Nucleolar pre-ribosomal-associated protein 1	1.31694e-08	0	46.5524
O60291	E3 ubiquitin-protein ligase MGRN1	2.54827e-10	0	47.9216
O60292	Signal-induced proliferation-associated 1-like protein 3	0.000787815	0.00159548	39.9846
O60299	Leucine zipper putative tumor suppressor 3	0.00226424	0.0033393	38.2817
O60306	RNA helicase aquarius	5.75744e-16	0	51.5599
O60307	Microtubule-associated serine/threonine-protein kinase 3	5.24001e-14	0	50.3867
O60313	Dynamin-like 120 kDa protein, mitochondrial	1.04551e-26	0	57.5719
O60315	Zinc finger E-box-binding homeobox 2	2.58773e-14	0	50.5738
O60318	Germinal-center associated nuclear protein	0.00164781	0.00241051	38.8796
O60320	Protein FAM189A1	0.00508292	0.00605285	36.3957
O60330	Protocadherin gamma-A12	2.94264e-06	0	44.2017
O60331	Phosphatidylinositol 4-phosphate 5-kinase type-1 gamma	7.18907e-24	0	56.0925
O60333	Kinesin-like protein KIF1B	4.26802e-09	0	46.9647
O60337	E3 ubiquitin-protein ligase MARCHF6	6.21056e-08	0	45.9498
O60341	Lysine-specific histone demethylase 1A	5.46655e-20	0	53.9144
O60343	TBC1 domain family member 4	1.63346e-07	0	45.5497
O60346	PH domain leucine-rich repeat-containing protein phosphatase 1	1.2036e-13	0	50.1638
O60347	TBC1 domain family member 12	0.00335408	0.00436578	37.4211
O60359	Voltage-dependent calcium channel gamma-3 subunit	1.04094e-13	0	50.2029
O60361	Putative nucleoside diphosphate kinase	3.75615e-30	0	59.2527
O60427	Acyl-CoA (8-3)-desaturase	5.27261e-12	0	49.1077
O60437	Periplakin	5.06229e-06	0	43.915
O60443	Gasdermin-E	1.26849e-15	0	51.3575
O60449	Lymphocyte antigen 75	0.000437178	0.00112754	40.6748
O60462	Neuropilin-2	6.03807e-21	0	54.4664
O60476	Mannosyl-oligosaccharide 1,2-alpha-mannosidase IB	3.75615e-30	0	59.2527
O60477	BMP/retinoic acid-inducible neural-specific protein 1	0.00579794	0.00650482	36.0564
O60486	Plexin-C1	4.38536e-17	0	52.2161
O60488	Long-chain-fatty-acid--CoA ligase 4	4.31641e-20	0	53.9739
O60493	Sorting nexin-3	1.83985e-12	0	49.4101
O60499	Syntaxin-10	1.09944e-17	0	52.5679
O60502	Protein O-GlcNAcase	8.91481e-18	0	52.6212
O60503	Adenylate cyclase type 9	6.77915e-08	0	45.9144
O60504	Vinexin	9.9345e-15	0	50.8251
O60506	Heterogeneous nuclear ribonucleoprotein Q	1.28503e-23	0	55.9563
O60507	Protein-tyrosine sulfotransferase 1	1.62455e-19	0	53.6391
O60508	Pre-mRNA-processing factor 17	3.78453e-09	0	47.0076
O60516	Eukaryotic translation initiation factor 4E-binding protein 3	2.45799e-09	0	47.1599
O60518	Ran-binding protein 6	1.11205e-13	0	50.1851
O60524	Ribosome quality control complex subunit NEMF	1.56085e-07	0	45.569
O60547	GDP-mannose 4,6 dehydratase	2.73995e-27	0	57.864
O60568	Multifunctional procollagen lysine hydroxylase and glycosyltransferase LH3	1.20179e-13	0	50.1642
O60573	Eukaryotic translation initiation factor 4E type 2	2.7207e-13	0	49.9423
O60603	Toll-like receptor 2	1.78196e-11	0	48.7485
O60610	Protein diaphanous homolog 1	4.59889e-19	0	53.3751
O60613	Selenoprotein F	3.84435e-15	0	51.0718
O60636	Tetraspanin-2	3.47717e-08	0	46.1804
O60637	Tetraspanin-3	5.85461e-10	0	47.6489
O60641	Clathrin coat assembly protein AP180	2.66389e-25	0	56.8504
O60645	Exocyst complex component 3	4.22371e-25	0	56.7458
O60658	High affinity cAMP-specific and IBMX-insensitive 3',5'-cyclic phosphodiesterase 8A	4.64064e-08	0	46.0665
O60664	Perilipin-3	2.2316e-19	0	53.5586
O60669	Monocarboxylate transporter 2	2.6741e-14	0	50.5651
O60678	Protein arginine N-methyltransferase 3	5.68754e-19	0	53.3212
O60683	Peroxisome biogenesis factor 10	2.58798e-15	0	51.1741
O60684	Importin subunit alpha-7	9.16321e-14	0	50.2372
O60701	UDP-glucose 6-dehydrogenase	3.19861e-19	0	53.4673
O60704	Protein-tyrosine sulfotransferase 2	3.25456e-07	0	45.251
O60711	Leupaxin	3.39563e-10	0	47.8283
O60716	Catenin delta-1	2.10751e-18	0	52.9881
O60725	Protein-S-isoprenylcysteine O-methyltransferase	1.68799e-10	0	48.0539
O60733	85/88 kDa calcium-independent phospholipase A2	3.80485e-18	0	52.8378
O60739	Eukaryotic translation initiation factor 1b	6.47755e-19	0	53.2881
O60741	Potassium/sodium hyperpolarization-activated cyclic nucleotide-gated channel 1	1.49989e-05	0	43.2961
O60749	Sorting nexin-2	1.79591e-16	0	51.8572
O60760	Hematopoietic prostaglandin D synthase	0.00102491	0.00183891	39.6283
O60762	Dolichol-phosphate mannosyltransferase subunit 1	3.32907e-09	0	47.0531
O60763	General vesicular transport factor p115	3.20355e-21	0	54.6237
O60783	28S ribosomal protein S14, mitochondrial	8.3588e-14	0	50.2619
O60784	Target of Myb protein 1	7.80296e-19	0	53.2408
O60825	6-phosphofructo-2-kinase/fructose-2,6-bisphosphatase 2	3.32574e-18	0	52.8721
O60826	Coiled-coil domain-containing protein 22	1.92936e-20	0	54.1763
O60828	Polyglutamine-binding protein 1	3.68981e-08	0	46.1571
O60830	Mitochondrial import inner membrane translocase subunit Tim17-B	2.11743e-09	0	47.2119
O60831	PRA1 family protein 2	5.04068e-20	0	53.9348
O60832	H/ACA ribonucleoprotein complex subunit DKC1	2.49962e-22	0	55.2482
O60841	Eukaryotic translation initiation factor 5B	3.34778e-19	0	53.4558
O60861	Growth arrest-specific protein 7	7.74666e-13	0	49.6534
O60869	Endothelial differentiation-related factor 1	1.44717e-14	0	50.7267
O60870	DNA/RNA-binding protein KIN17	0.00707053	0.00820809	35.5358
O60879	Protein diaphanous homolog 2	9.9088e-12	0	48.923
O60883	G-protein coupled receptor 37-like 1	7.076e-20	0	53.8493
O60884	DnaJ homolog subfamily A member 2	4.85352e-13	0	49.7832
O60885	Bromodomain-containing protein 4	6.07532e-14	0	50.3473
O60888	Protein CutA	2.27472e-16	0	51.797
O60890	Oligophrenin-1	1.19625e-21	0	54.8665
O60894	Receptor activity-modifying protein 1	3.76833e-23	0	55.702
O60925	Prefoldin subunit 1	6.54481e-18	0	52.6998
O60927	E3 ubiquitin-protein ligase PPP1R11	9.87409e-10	0	47.4736
O60934	Nibrin	1.27848e-13	0	50.1475
O60936	Nucleolar protein 3	6.00471e-17	0	52.1361
O60939	Sodium channel subunit beta-2	2.81459e-08	0	46.2628
O60941	Dystrobrevin beta	1.56689e-21	0	54.8002
O60942	mRNA-capping enzyme	3.49218e-07	0	45.2198
O75015	Low affinity immunoglobulin gamma Fc region receptor III-B	1.72984e-05	0	43.2096
O75022;P59901;Q6PI73;Q8N423;Q8N6C8	Leukocyte immunoglobulin-like receptor subfamily B member 3;Leukocyte immunoglobulin-like receptor subfamily A member 4;Leukocyte immunoglobulin-like receptor subfamily A member 6;Leukocyte immunoglobulin-like receptor subfamily B member 2;Leukocyte immunoglobulin-like receptor subfamily A member 3	7.9468e-20	0	53.82
O75027	Iron-sulfur clusters transporter ABCB7, mitochondrial	1.00298e-15	0	51.4178
O75037	Kinesin-like protein KIF21B	8.30083e-13	0	49.6341
O75038	1-phosphatidylinositol 4,5-bisphosphate phosphodiesterase eta-2	1.92436e-14	0	50.6518
O75044	SLIT-ROBO Rho GTPase-activating protein 2	5.7726e-26	0	57.1939
O75051	Plexin-A2	7.36762e-07	0	44.8802
O75052	Carboxyl-terminal PDZ ligand of neuronal nitric oxide synthase protein	1.3553e-10	0	48.1237
O75054	Immunoglobulin superfamily member 3	1.54706e-11	0	48.7908
O75061	Putative tyrosine-protein phosphatase auxilin	1.36112e-26	0	57.5139
O75063	Glycosaminoglycan xylosylkinase	0.000121569	0.000512426	41.8533
O75064	DENN domain-containing protein 4B	4.347e-19	0	53.3894
O75069	Transmembrane and coiled-coil domains protein 2	3.58883e-05	0.000130993	42.7438
O75077	Disintegrin and metalloproteinase domain-containing protein 23	1.5002e-17	0	52.4889
O75078	Disintegrin and metalloproteinase domain-containing protein 11	1.1225e-11	0	48.8861
O75083	WD repeat-containing protein 1	1.54589e-21	0	54.8035
O75084	Frizzled-7	1.20281e-14	0	50.7751
O75093	Slit homolog 1 protein	3.66146e-16	0	51.6756
O75096	Low-density lipoprotein receptor-related protein 4	1.06674e-16	0	51.9899
O75110	Probable phospholipid-transporting ATPase IIA	3.75615e-30	0	59.2527
O75112	LIM domain-binding protein 3	4.53845e-19	0	53.3785
O75113	NEDD4-binding protein 1	1.42389e-19	0	53.6725
O75116	Rho-associated protein kinase 2	1.67958e-22	0	55.3442
O75122	CLIP-associating protein 2	2.54291e-27	0	57.8801
O75128	Protein cordon-bleu	2.72147e-13	0	49.9422
O75129	Astrotactin-2	6.28806e-24	0	56.1237
O75131	Copine-3	5.00417e-16	0	51.5958
O75143	Autophagy-related protein 13	5.94044e-05	0.000258398	42.3957
O75144	ICOS ligand	1.31558e-12	0	49.5049
O75145	Liprin-alpha-3	3.35936e-23	0	55.7293
O75146	Huntingtin-interacting protein 1-related protein	2.88834e-23	0	55.7651
O75147	Obscurin-like protein 1	6.70696e-06	0	43.7609
O75150	E3 ubiquitin-protein ligase BRE1B	3.92594e-19	0	53.4153
O75151	Lysine-specific demethylase PHF2	5.4421e-05	0.000258398	42.458
O75152	Zinc finger CCCH domain-containing protein 11A	1.48853e-18	0	53.0766
O75153	Clustered mitochondria protein homolog	8.26118e-18	0	52.6406
O75155	Cullin-associated NEDD8-dissociated protein 2	3.94812e-09	0	46.9925
O75157	TSC22 domain family protein 2	1.49873e-17	0	52.4891
O75164	Lysine-specific demethylase 4A	1.32166e-09	0	47.3745
O75165	DnaJ homolog subfamily C member 13	1.99036e-23	0	55.8532
O75170	Serine/threonine-protein phosphatase 6 regulatory subunit 2	2.63983e-20	0	54.0976
O75175	CCR4-NOT transcription complex subunit 3	3.21002e-08	0	46.2116
O75179	Ankyrin repeat domain-containing protein 17	7.52919e-08	0	45.8718
O75182	Paired amphipathic helix protein Sin3b	3.27411e-17	0	52.2904
O75190	DnaJ homolog subfamily B member 6	1.56761e-17	0	52.4777
O75191	Xylulose kinase	0.00178572	0.00241051	38.7365
O75208	Ubiquinone biosynthesis protein COQ9, mitochondrial	8.34591e-18	0	52.638
O75223	Gamma-glutamylcyclotransferase	2.39412e-16	0	51.784
O75251	NADH dehydrogenase [ubiquinone] iron-sulfur protein 7, mitochondrial	4.15236e-12	0	49.177
O75306	NADH dehydrogenase [ubiquinone] iron-sulfur protein 2, mitochondrial	8.79529e-25	0	56.5785
O75311	Glycine receptor subunit alpha-3	0.00717978	0.00843053	35.4952
O75312	Zinc finger protein ZPR1	4.31947e-16	0	51.6334
O75317	Ubiquitin carboxyl-terminal hydrolase 12	2.52899e-17	0	52.356
O75323	Protein NipSnap homolog 2	7.57776e-17	0	52.0769
O75324	Stannin	1.02085e-06	0	44.7265
O75325	Leucine-rich repeat neuronal protein 2	3.20157e-06	0	44.158
O75326	Semaphorin-7A	5.13189e-23	0	55.6285
O75334	Liprin-alpha-2	5.40836e-13	0	49.7532
O75335	Liprin-alpha-4	1.30028e-17	0	52.5252
O75340	Programmed cell death protein 6	2.57397e-19	0	53.5225
O75347	Tubulin-specific chaperone A	6.73111e-18	0	52.6927
O75348	V-type proton ATPase subunit G 1	1.24536e-12	0	49.5204
O75351	Vacuolar protein sorting-associated protein 4B	3.98659e-19	0	53.4114
O75352	Mannose-P-dolichol utilization defect 1 protein	3.3724e-14	0	50.5038
O75355	Ectonucleoside triphosphate diphosphohydrolase 3	0.000199526	0.00076297	41.4357
O75356	Nucleoside diphosphate phosphatase ENTPD5	0.00792798	0.00887403	35.231
O75363	Breast carcinoma-amplified sequence 1	3.16245e-22	0	55.1912
O75365	Protein tyrosine phosphatase type IVA 3	3.1846e-16	0	51.7112
O75367	Core histone macro-H2A.1	2.09841e-19	0	53.5742
O75368	SH3 domain-binding glutamic acid-rich-like protein	5.50101e-21	0	54.4896
O75369	Filamin-B	9.5934e-25	0	56.5586
O75376	Nuclear receptor corepressor 1	2.51067e-07	0	45.3649
O75379	Vesicle-associated membrane protein 4	0.000618023	0.00136459	40.2849
O75380	NADH dehydrogenase [ubiquinone] iron-sulfur protein 6, mitochondrial	1.06157e-16	0	51.9911
O75381	Peroxisomal membrane protein PEX14	1.4051e-16	0	51.9197
O75382	Tripartite motif-containing protein 3	6.1414e-19	0	53.3017
O75390	Citrate synthase, mitochondrial	2.56492e-12	0	49.3154
O75391	Sperm-associated antigen 7	6.18358e-10	0	47.6307
O75394	39S ribosomal protein L33, mitochondrial	1.61756e-09	0	47.3051
O75396	Vesicle-trafficking protein SEC22b	1.07623e-17	0	52.5733
O75400	Pre-mRNA-processing factor 40 homolog A	3.37438e-17	0	52.2827
O75410	Transforming acidic coiled-coil-containing protein 1	3.91059e-22	0	55.1396
O75427	Leucine-rich repeat and calponin homology domain-containing protein 4	2.33475e-07	0	45.3964
O75431	Metaxin-2	6.24273e-19	0	53.2975
O75436	Vacuolar protein sorting-associated protein 26A	2.69539e-17	0	52.3398
O75438	NADH dehydrogenase [ubiquinone] 1 beta subcomplex subunit 1	1.548e-05	0	43.2771
O75439	Mitochondrial-processing peptidase subunit beta	7.7822e-20	0	53.8253
O75446	Histone deacetylase complex subunit SAP30	5.04795e-11	0	48.4323
O75448	Mediator of RNA polymerase II transcription subunit 24	3.68505e-08	0	46.1576
O75449	Katanin p60 ATPase-containing subunit A1	7.51565e-09	0	46.7601
O75475	PC4 and SFRS1-interacting protein	1.91723e-22	0	55.3123
O75477	Erlin-1	5.99157e-22	0	55.0357
O75486	Transcription initiation protein SPT3 homolog	2.04323e-06	0	44.3873
O75487	Glypican-4	4.08006e-16	0	51.6479
O75489	NADH dehydrogenase [ubiquinone] iron-sulfur protein 3, mitochondrial	9.54748e-17	0	52.0181
O75493	Carbonic anhydrase-related protein 11	2.55922e-05	0.000130993	42.9647
O75494	Serine/arginine-rich splicing factor 10	1.57863e-13	0	50.0905
O75503	Ceroid-lipofuscinosis neuronal protein 5	1.01946e-07	0	45.7473
O75506	Heat shock factor-binding protein 1	6.08506e-19	0	53.304
O75508	Claudin-11	4.88649e-14	0	50.4053
O75509	Tumor necrosis factor receptor superfamily member 21	3.09676e-05	0.000130993	42.8413
O75521	Enoyl-CoA delta isomerase 2	9.46633e-21	0	54.3544
O75525	KH domain-containing, RNA-binding, signal transduction-associated protein 3	1.01593e-18	0	53.1737
O75529	TAF5-like RNA polymerase II p300/CBP-associated factor-associated factor 65 kDa subunit 5L	0.000259969	0.000883615	41.1947
O75530	Polycomb protein EED	2.06251e-06	0	44.3826
O75531	Barrier-to-autointegration factor	5.11399e-11	0	48.4283
O75533	Splicing factor 3B subunit 1	2.96686e-24	0	56.2984
O75534	Cold shock domain-containing protein E1	1.23119e-17	0	52.5391
O75553	Disabled homolog 1	6.71196e-10	0	47.6034
O75563	Src kinase-associated phosphoprotein 2	2.59825e-08	0	46.2938
O75569	Interferon-inducible double-stranded RNA-dependent protein kinase activator A	1.15598e-14	0	50.7855
O75575	DNA-directed RNA polymerase III subunit RPC9	0.00963005	0.00964187	34.7052
O75582	Ribosomal protein S6 kinase alpha-5	1.57329e-19	0	53.6472
O75592	E3 ubiquitin-protein ligase MYCBP2	7.73857e-17	0	52.0716
O75594	Peptidoglycan recognition protein 1	1.65897e-06	0	44.491
O75600	2-amino-3-ketobutyrate coenzyme A ligase, mitochondrial	2.44299e-13	0	49.9717
O75607	Nucleoplasmin-3	7.4502e-11	0	48.3117
O75608	Acyl-protein thioesterase 1	7.40082e-11	0	48.3138
O75616	GTPase Era, mitochondrial	1.31699e-11	0	48.8387
O75626	PR domain zinc finger protein 1	0.000991335	0.00159548	39.6754
O75629	Protein CREG1	4.18321e-12	0	49.1748
O75636	Ficolin-3	4.06768e-08	0	46.1187
O75643	U5 small nuclear ribonucleoprotein 200 kDa helicase	6.28131e-29	0	58.6689
O75663	TIP41-like protein	4.26131e-14	0	50.4417
O75674	TOM1-like protein 1	0.00294395	0.00402844	37.721
O75688	Protein phosphatase 1B	2.65577e-19	0	53.5145
O75689	Arf-GAP with dual PH domain-containing protein 1	1.71714e-21	0	54.7776
O75691	Small subunit processome component 20 homolog	0.0032272	0.00436578	37.5111
O75694	Nuclear pore complex protein Nup155	3.36867e-25	0	56.7972
O75695	Protein XRP2	1.77854e-15	0	51.2707
O75711	Scrapie-responsive protein 1	5.6579e-12	0	49.0872
O75716	Serine/threonine-protein kinase 16	9.4257e-09	0	46.6768
O75717	WD repeat and HMG-box DNA-binding protein 1	9.40596e-06	0	43.5701
O75718	Cartilage-associated protein	7.91696e-13	0	49.6473
O75746	Electrogenic aspartate/glutamate antiporter SLC25A12, mitochondrial	2.66894e-20	0	54.0948
O75752	UDP-GalNAc:beta-1,3-N-acetylgalactosaminyltransferase 1	0.0027849	0.00380499	37.8446
O75781	Paralemmin-1	6.15604e-18	0	52.7154
O75787	Renin receptor	1.79869e-16	0	51.8568
O75792	Ribonuclease H2 subunit A	1.92115e-14	0	50.6523
O75794	Cell division cycle protein 123 homolog	3.06839e-18	0	52.8926
O75818	Ribonuclease P protein subunit p40	7.34847e-05	0.000258398	42.241
O75821	Eukaryotic translation initiation factor 3 subunit G	8.39961e-18	0	52.6364
O75822	Eukaryotic translation initiation factor 3 subunit J	4.07007e-17	0	52.235
O75828	Carbonyl reductase [NADPH] 3	9.94506e-16	0	51.42
O75832	26S proteasome non-ATPase regulatory subunit 10	2.76009e-13	0	49.9384
O75844	CAAX prenyl protease 1 homolog	2.2695e-25	0	56.8866
O75864	Protein phosphatase 1 regulatory subunit 37	0.00328481	0.00436578	37.4699
O75874	Isocitrate dehydrogenase [NADP] cytoplasmic	3.11016e-17	0	52.3034
O75879	Glutamyl-tRNA(Gln) amidotransferase subunit B, mitochondrial	1.24875e-08	0	46.5723
O75880	Protein SCO1 homolog, mitochondrial	3.53717e-11	0	48.5413
O75881	Cytochrome P450 7B1	4.14171e-18	0	52.8163
O75882	Attractin	7.38995e-14	0	50.2949
O75884	Serine hydrolase RBBP9	1.18613e-18	0	53.1343
O75886	Signal transducing adapter molecule 2	1.60953e-13	0	50.0852
O75891	Cytosolic 10-formyltetrahydrofolate dehydrogenase	5.35774e-21	0	54.4961
O75896	Tumor suppressor candidate 2	2.24546e-11	0	48.6791
O75899	Gamma-aminobutyric acid type B receptor subunit 2	1.50369e-12	0	49.4672
O75907	Diacylglycerol O-acyltransferase 1	2.10884e-05	0.000130993	43.0871
O75909	Cyclin-K	4.99847e-17	0	52.1828
O75911	Short-chain dehydrogenase/reductase 3	0.0014904	0.00241051	39.0511
O75914	Serine/threonine-protein kinase PAK 3	1.6766e-15	0	51.2859
O75915	PRA1 family protein 3	2.85251e-13	0	49.9293
O75923	Dysferlin	4.28018e-16	0	51.6357
O75934	Pre-mRNA-splicing factor SPF27	5.57671e-17	0	52.1549
O75935	Dynactin subunit 3	1.37732e-15	0	51.3364
O75936	Gamma-butyrobetaine dioxygenase	1.46025e-21	0	54.8175
O75937	DnaJ homolog subfamily C member 8	5.81194e-09	0	46.8536
O75940	Survival of motor neuron-related-splicing factor 30	8.45859e-05	0.000258398	42.1359
O75947	ATP synthase subunit d, mitochondrial	1.0361e-14	0	50.8141
O75953	DnaJ homolog subfamily B member 5	2.6081e-11	0	48.6339
O75954	Tetraspanin-9	1.98721e-13	0	50.028
O75955	Flotillin-1	1.88851e-20	0	54.1816
O75962	Triple functional domain protein	1.23359e-24	0	56.5009
O75964	ATP synthase subunit g, mitochondrial	2.36853e-14	0	50.5972
O75970	Multiple PDZ domain protein	3.4192e-18	0	52.865
O75973	C1q-related factor	2.94973e-07	0	45.2944
O75976	Carboxypeptidase D	4.88895e-15	0	51.0095
O75995	SAM and SH3 domain-containing protein 3	1.34599e-07	0	45.6315
O76003	Glutaredoxin-3	7.96933e-22	0	54.9661
O76009	Keratin, type I cuticular Ha3-I	1.73996e-05	0	43.206
O76013	Keratin, type I cuticular Ha6	0.000457777	0.00112754	40.6252
O76021	Ribosomal L1 domain-containing protein 1	1.9113e-08	0	46.4116
O76024	Wolframin	1.63395e-17	0	52.4671
O76031	ATP-dependent Clp protease ATP-binding subunit clpX-like, mitochondrial	3.40725e-13	0	49.8806
O76038	Secretagogin	1.01692e-11	0	48.9153
O76039	Cyclin-dependent kinase-like 5	0.00565111	0.00639238	36.1229
O76041	Nebulette	2.1768e-12	0	49.3622
O76054	SEC14-like protein 2	2.89881e-17	0	52.3213
O76061	Stanniocalcin-2	4.27166e-10	0	47.7531
O76062	Delta(14)-sterol reductase TM7SF2	4.89013e-18	0	52.774
O76070	Gamma-synuclein	1.84612e-21	0	54.7598
O76071	Probable cytosolic iron-sulfur protein assembly protein CIAO1	5.47477e-13	0	49.7499
O76074	cGMP-specific 3',5'-cyclic phosphodiesterase	2.35902e-07	0	45.3919
O76075	DNA fragmentation factor subunit beta	1.0531e-05	0	43.505
O76081	Regulator of G-protein signaling 20	3.4679e-07	0	45.2229
O76082	Solute carrier family 22 member 5	1.03565e-07	0	45.7408
O76083	High affinity cGMP-specific 3',5'-cyclic phosphodiesterase 9A	2.09412e-05	0.000130993	43.0915
O76094	Signal recognition particle subunit SRP72	7.92269e-21	0	54.3988
O76095	Protein JTB	0.00177355	0.00241051	38.7489
O77932	Decapping and exoribonuclease protein	5.55448e-05	0.000258398	42.4436
O94760	N(G),N(G)-dimethylarginine dimethylaminohydrolase 1	6.89634e-24	0	56.1022
O94763	Unconventional prefoldin RPB5 interactor 1	1.5821e-06	0	44.5144
O94766	Galactosylgalactosylxylosylprotein 3-beta-glucuronosyltransferase 3	4.72312e-10	0	47.72
O94772	Lymphocyte antigen 6H	2.1673e-17	0	52.3953
O94776	Metastasis-associated protein MTA2	3.25322e-17	0	52.292
O94779	Contactin-5	1.0428e-06	0	44.7164
O94804	Serine/threonine-protein kinase 10	2.18019e-09	0	47.2017
O94805	Actin-like protein 6B	3.24774e-16	0	51.7062
O94806	Serine/threonine-protein kinase D3	0.0026035	0.00357228	37.991
O94811	Tubulin polymerization-promoting protein	1.91377e-25	0	56.9251
O94812	BAI1-associated protein 3	7.21577e-05	0.000258398	42.2545
O94818	Nucleolar protein 4	6.53141e-09	0	46.8113
O94819	Kelch repeat and BTB domain-containing protein 11	5.35446e-20	0	53.9196
O94822	E3 ubiquitin-protein ligase listerin	2.08144e-22	0	55.2925
O94826	Mitochondrial import receptor subunit TOM70	7.37681e-21	0	54.4166
O94829	Importin-13	6.26196e-18	0	52.7111
O94830	Phospholipase DDHD2	3.82625e-14	0	50.4703
O94832	Unconventional myosin-Id	4.86358e-25	0	56.7137
O94842	TOX high mobility group box family member 4	6.05714e-15	0	50.9539
O94854	Microtubule-actin cross-linking factor 1, isoforms 6/7	1.7507e-14	0	50.6767
O94855	Protein transport protein Sec24D	2.76095e-11	0	48.6166
O94856	Neurofascin	4.15435e-20	0	53.9836
O94864	STAGA complex 65 subunit gamma	0.000241544	0.000883615	41.2631
O94868	F-BAR and double SH3 domains protein 2	5.93147e-07	0	44.9805
O94874	E3 UFM1-protein ligase 1	4.84565e-23	0	55.6422
O94875	Sorbin and SH3 domain-containing protein 2	6.91824e-10	0	47.5933
O94876	Transmembrane and coiled-coil domains protein 1	0.000103541	0.000387047	41.9805
O94880	PHD finger protein 14	1.73216e-06	0	44.4696
O94885	SAM and SH3 domain-containing protein 1	9.11983e-15	0	50.8474
O94886	CSC1-like protein 1	1.31509e-17	0	52.5224
O94887	FERM, ARHGEF and pleckstrin domain-containing protein 2	8.3295e-16	0	51.4654
O94888	UBX domain-containing protein 7	1.15604e-19	0	53.7252
O94901	SUN domain-containing protein 1	6.49065e-07	0	44.939
O94903	Pyridoxal phosphate homeostasis protein	1.00176e-15	0	51.4181
O94905	Erlin-2	1.96755e-26	0	57.4327
O94906	Pre-mRNA-processing factor 6	1.27491e-17	0	52.5302
O94910	Adhesion G protein-coupled receptor L1	9.40815e-14	0	50.2301
O94911	ABC-type organic anion transporter ABCA8	2.16148e-14	0	50.6213
O94913	Pre-mRNA cleavage complex 2 protein Pcf11	0.000146967	0.000512426	41.6981
O94915	Protein furry homolog-like	2.70084e-20	0	54.0919
O94916	Nuclear factor of activated T-cells 5	1.58646e-11	0	48.7833
O94919	Endonuclease domain-containing 1 protein	1.19379e-18	0	53.1327
O94921	Cyclin-dependent kinase 14	1.26105e-16	0	51.9473
O94925	Glutaminase kidney isoform, mitochondrial	2.8493e-19	0	53.4967
O94929	Actin-binding LIM protein 3	1.57533e-09	0	47.3142
O94933	SLIT and NTRK-like protein 3	0.000963601	0.00159548	39.715
O94952	F-box only protein 21	8.22667e-15	0	50.8743
O94953	Lysine-specific demethylase 4B	1.31724e-10	0	48.1327
O94955	Rho-related BTB domain-containing protein 3	1.31979e-16	0	51.9357
O94956	Solute carrier organic anion transporter family member 2B1	3.03171e-07	0	45.2823
O94964	Protein SOGA1	4.58381e-14	0	50.4223
O94966	Ubiquitin carboxyl-terminal hydrolase 19	1.76018e-15	0	51.2734
O94967	WD repeat-containing protein 47	4.3488e-19	0	53.3893
O94972	E3 ubiquitin-protein ligase TRIM37	1.14885e-08	0	46.6034
O94973	AP-2 complex subunit alpha-2	6.188e-22	0	55.0279
O94979	Protein transport protein Sec31A	5.32412e-21	0	54.4977
O94985	Calsyntenin-1	1.12992e-20	0	54.3102
O94991	SLIT and NTRK-like protein 5	0.000926797	0.00159548	39.7688
O94992	Protein HEXIM1	0.000979787	0.00159548	39.6918
O95057	GTP-binding protein Di-Ras1	1.35049e-18	0	53.1013
O95070	Protein YIF1A	2.30422e-13	0	49.9877
O95071	E3 ubiquitin-protein ligase UBR5	2.51511e-13	0	49.9638
O95081	Arf-GAP domain and FG repeat-containing protein 2	1.80285e-14	0	50.669
O95084	Serine protease 23	8.79966e-18	0	52.6245
O95104	SR-related and CTD-associated factor 4	4.04071e-09	0	46.9843
O95136	Sphingosine 1-phosphate receptor 2	0.00718649	0.00843053	35.4927
O95139	NADH dehydrogenase [ubiquinone] 1 beta subcomplex subunit 6	1.01486e-17	0	52.5883
O95140	Mitofusin-2	8.76493e-18	0	52.6255
O95147	Dual specificity protein phosphatase 14	4.85838e-08	0	46.0482
O95154	Aflatoxin B1 aldehyde reductase member 3	1.40322e-13	0	50.1223
O95155	Ubiquitin conjugation factor E4 B	1.5999e-16	0	51.8867
O95159	Zinc finger protein-like 1	2.16953e-13	0	50.0041
O95163	Elongator complex protein 1	5.14014e-22	0	55.0731
O95164	Ubiquitin-like protein 3	2.36481e-11	0	48.6635
O95166	Gamma-aminobutyric acid receptor-associated protein	4.86504e-15	0	51.0108
O95167	NADH dehydrogenase [ubiquinone] 1 alpha subcomplex subunit 3	4.75412e-15	0	51.0168
O95168	NADH dehydrogenase [ubiquinone] 1 beta subcomplex subunit 4	5.74423e-14	0	50.3622
O95169	NADH dehydrogenase [ubiquinone] 1 beta subcomplex subunit 8, mitochondrial	6.95959e-16	0	51.5114
O95178	NADH dehydrogenase [ubiquinone] 1 beta subcomplex subunit 2, mitochondrial	0.000409529	0.00100515	40.7441
O95182	NADH dehydrogenase [ubiquinone] 1 alpha subcomplex subunit 7	1.42901e-14	0	50.73
O95183	Vesicle-associated membrane protein 5	2.57124e-11	0	48.6382
O95185	Netrin receptor UNC5C	1.86049e-22	0	55.3196
O95196	Chondroitin sulfate proteoglycan 5	9.178e-12	0	48.9456
O95197	Reticulon-3	3.48278e-29	0	58.7923
O95199	RCC1 and BTB domain-containing protein 2	6.25722e-10	0	47.6268
O95202	Mitochondrial proton/calcium exchanger protein	5.78104e-24	0	56.1434
O95206	Protocadherin-8	1.07815e-18	0	53.1586
O95208	Epsin-2	3.49482e-21	0	54.6021
O95210	Starch-binding domain-containing protein 1	2.46346e-11	0	48.6511
O95214	Leptin receptor overlapping transcript-like 1	8.17585e-09	0	46.7292
O95218	Zinc finger Ran-binding domain-containing protein 2	7.63908e-08	0	45.8659
O95219	Sorting nexin-4	3.75615e-30	0	59.2527
O95232	Luc7-like protein 3	5.26559e-14	0	50.3854
O95239	Chromosome-associated kinesin KIF4A	1.82847e-07	0	45.5016
O95248	Myotubularin-related protein 5	5.98583e-27	0	57.6939
O95249	Golgi SNAP receptor complex member 1	2.6959e-14	0	50.563
O95251	Histone acetyltransferase KAT7	2.71649e-16	0	51.7517
O95258	Brain mitochondrial carrier protein 1	0.00105984	0.00195336	39.5802
O95260	Arginyl-tRNA--protein transferase 1	6.05892e-16	0	51.5469
O95263	High affinity cAMP-specific and IBMX-insensitive 3',5'-cyclic phosphodiesterase 8B	1.08856e-10	0	48.193
O95264	5-hydroxytryptamine receptor 3B	0.00484692	0.00583499	36.517
O95278	Laforin	2.57891e-11	0	48.6373
O95292	Vesicle-associated membrane protein-associated protein B/C	5.38931e-18	0	52.7493
O95294	RasGAP-activating-like protein 1	1.2697e-17	0	52.5313
O95295	SNARE-associated protein Snapin	1.06541e-17	0	52.5759
O95297	Myelin protein zero-like protein 1	3.67291e-18	0	52.8468
O95298	NADH dehydrogenase [ubiquinone] 1 subunit C2	9.27828e-13	0	49.603
O95299	NADH dehydrogenase [ubiquinone] 1 alpha subcomplex subunit 10, mitochondrial	3.59096e-14	0	50.4871
O95302	Peptidyl-prolyl cis-trans isomerase FKBP9	5.0712e-18	0	52.7647
O95319	CUGBP Elav-like family member 2	9.71418e-13	0	49.5901
O95336	6-phosphogluconolactonase	6.11119e-22	0	55.0309
O95340	Bifunctional 3'-phosphoadenosine 5'-phosphosulfate synthase 2	7.6241e-10	0	47.5608
O95347	Structural maintenance of chromosomes protein 2	1.70173e-11	0	48.7623
O95352	Ubiquitin-like modifier-activating enzyme ATG7	5.69762e-27	0	57.7047
O95359	Transforming acidic coiled-coil-containing protein 2	0.00303857	0.00402844	37.6495
O95361	Tripartite motif-containing protein 16	2.61935e-10	0	47.9127
O95363	Phenylalanine--tRNA ligase, mitochondrial	9.04724e-10	0	47.5032
O95372	Acyl-protein thioesterase 2	2.53389e-17	0	52.3556
O95373	Importin-7	5.29343e-24	0	56.1639
O95376	E3 ubiquitin-protein ligase ARIH2	1.10921e-08	0	46.6165
O95390	Growth/differentiation factor 11	0.00276552	0.00380499	37.8599
O95394	Phosphoacetylglucosamine mutase	2.08663e-17	0	52.4049
O95396	Adenylyltransferase and sulfurtransferase MOCS3	6.34958e-13	0	49.7087
O95400	CD2 antigen cytoplasmic tail-binding protein 2	1.47923e-18	0	53.0782
O95406	Protein cornichon homolog 1	0.000140537	0.000512426	41.7352
O95425	Supervillin	0.000217403	0.00076297	41.3591
O95427	GPI ethanolamine phosphate transferase 1	0.000259776	0.000883615	41.1954
O95429	BAG family molecular chaperone regulator 4	2.0785e-10	0	47.9872
O95433	Activator of 90 kDa heat shock protein ATPase homolog 1	1.12269e-24	0	56.5225
O95445	Apolipoprotein M	4.70358e-05	0.000130993	42.56
O95453	Poly(A)-specific ribonuclease PARN	3.25908e-13	0	49.8928
O95456	Proteasome assembly chaperone 1	4.87372e-15	0	51.0104
O95460	Matrilin-4	3.60606e-13	0	49.8651
O95466	Formin-like protein 1	2.85853e-11	0	48.6061
O95467	Neuroendocrine secretory protein 55	5.92178e-05	0.000258398	42.398
O95470	Sphingosine-1-phosphate lyase 1	2.01041e-17	0	52.4144
O95476	CTD nuclear envelope phosphatase 1	0.000994298	0.00159548	39.6712
O95477	Phospholipid-transporting ATPase ABCA1	1.15966e-16	0	51.9686
O95478	Ribosome biogenesis protein NSA2 homolog	0.00360366	0.00471365	37.2508
O95479	GDH/6PGL endoplasmic bifunctional protein	4.63426e-14	0	50.4194
O95486	Protein transport protein Sec24A	7.23477e-20	0	53.8437
O95487	Protein transport protein Sec24B	1.48814e-18	0	53.0766
O95490	Adhesion G protein-coupled receptor L2	3.16052e-05	0.000130993	42.828
O95497	Pantetheinase	2.39695e-22	0	55.2583
O95498	Pantetheine hydrolase VNN2	0.00316472	0.00425985	37.5563
O95502	Neuronal pentraxin receptor	3.61586e-08	0	46.165
O95528	Solute carrier family 2, facilitated glucose transporter member 10	0.00473216	0.00572497	36.5778
O95544	NAD kinase	4.41348e-08	0	46.0864
O95551	Tyrosyl-DNA phosphodiesterase 2	0.00262966	0.00357228	37.9695
O95563	Mitochondrial pyruvate carrier 2	8.76156e-23	0	55.5007
O95571	Persulfide dioxygenase ETHE1, mitochondrial	3.06226e-16	0	51.7212
O95573	Fatty acid CoA ligase Acsl3	1.64482e-22	0	55.3493
O95602	DNA-directed RNA polymerase I subunit RPA1	9.71999e-14	0	50.2214
O95613	Pericentrin	8.76687e-22	0	54.9427
O95619	YEATS domain-containing protein 4	4.449e-20	0	53.9663
O95622	Adenylate cyclase type 5	6.62525e-09	0	46.8061
O95628	CCR4-NOT transcription complex subunit 4	2.26277e-11	0	48.6768
O95630	STAM-binding protein	1.53911e-18	0	53.0681
O95631	Netrin-1	2.10582e-19	0	53.5734
O95639	Cleavage and polyadenylation specificity factor subunit 4	8.47669e-17	0	52.0484
O95644	Nuclear factor of activated T-cells, cytoplasmic 1	0.00087853	0.00159548	39.8413
O95670	V-type proton ATPase subunit G 2	4.77923e-15	0	51.0154
O95671	Probable bifunctional dTTP/UTP pyrophosphatase/methyltransferase protein	1.18673e-15	0	51.3747
O95672	Endothelin-converting enzyme-like 1	2.60844e-09	0	47.139
O95674	Phosphatidate cytidylyltransferase 2	1.19928e-18	0	53.1315
O95678	Keratin, type II cytoskeletal 75	0.00719512	0.00843053	35.4895
O95684	Centrosomal protein 43	1.2338e-12	0	49.523
O95685	Protein phosphatase 1 regulatory subunit 3D	8.87404e-12	0	48.9555
O95707	Ribonuclease P protein subunit p29	0.00440351	0.00550932	36.759
O95714	E3 ubiquitin-protein ligase HERC2	4.8816e-10	0	47.7091
O95716	Ras-related protein Rab-3D	3.58916e-12	0	49.219
O95721	Synaptosomal-associated protein 29	3.35372e-15	0	51.1071
O95741	Copine-6	5.69532e-19	0	53.3208
O95747	Serine/threonine-protein kinase OSR1	1.00743e-25	0	57.0694
O95749	Geranylgeranyl pyrophosphate synthase	5.12017e-12	0	49.1163
O95757	Heat shock 70 kDa protein 4L	1.10592e-21	0	54.8858
O95758	Polypyrimidine tract-binding protein 3	2.60471e-05	0.000130993	42.9534
O95760	Interleukin-33	0.00168731	0.00241051	38.838
O95772	STARD3 N-terminal-like protein	3.84001e-06	0	44.0627
O95777	U6 snRNA-associated Sm-like protein LSm8	7.12191e-18	0	52.6784
O95782	AP-2 complex subunit alpha-1	3.70371e-21	0	54.5877
O95785	Protein Wiz	3.03503e-09	0	47.0858
O95786	Antiviral innate immune response receptor RIG-I	1.21347e-10	0	48.1587
O95793	Double-stranded RNA-binding protein Staufen homolog 1	3.22288e-22	0	55.1866
O95801	Tetratricopeptide repeat protein 4	8.7415e-13	0	49.6197
O95807	Transmembrane protein 50A	0.000148135	0.000640205	41.6915
O95810	Caveolae-associated protein 2	7.20342e-10	0	47.5798
O95816	BAG family molecular chaperone regulator 2	1.31026e-11	0	48.8403
O95817	BAG family molecular chaperone regulator 3	4.95416e-24	0	56.1793
O95819	Mitogen-activated protein kinase kinase kinase kinase 4	2.72269e-25	0	56.8454
O95822	Malonyl-CoA decarboxylase, mitochondrial	1.56782e-23	0	55.9095
O95825	Quinone oxidoreductase-like protein 1	7.8953e-21	0	54.3996
O95831	Apoptosis-inducing factor 1, mitochondrial	3.83568e-20	0	54.0036
O95834	Echinoderm microtubule-associated protein-like 2	6.44083e-18	0	52.7039
O95847	Mitochondrial uncoupling protein 4	2.72927e-16	0	51.7505
O95848	Uridine diphosphate glucose pyrophosphatase NUDT14	9.00299e-24	0	56.0398
O95857	Tetraspanin-13	0.000395725	0.00100515	40.7799
O95858	Tetraspanin-15	1.58199e-21	0	54.7978
O95861	3'(2'),5'-bisphosphate nucleotidase 1	1.20158e-14	0	50.7754
O95864	Acyl-CoA 6-desaturase	1.37643e-18	0	53.0965
O95865	N(G),N(G)-dimethylarginine dimethylaminohydrolase 2	3.28319e-18	0	52.8753
O95870	Phosphatidylserine lipase ABHD16A	1.48551e-18	0	53.0771
O95873	Uncharacterized protein C6orf47	0.000141231	0.000512426	41.7311
O95881	Thioredoxin domain-containing protein 12	3.16843e-23	0	55.7432
O95886	Disks large-associated protein 3	0.00187017	0.00241051	38.6518
O95897	Noelin-2	2.2249e-13	0	49.9972
O95900	Pseudouridylate synthase TRUB2, mitochondrial	0.00150943	0.00241051	39.0299
O95931	Chromobox protein homolog 7	0.000234148	0.000883615	41.2917
O95954	Formimidoyltransferase-cyclodeaminase	3.18207e-08	0	46.2151
O95967	EGF-containing fibulin-like extracellular matrix protein 2	9.35601e-09	0	46.6796
O95970	Leucine-rich glioma-inactivated protein 1	9.06584e-18	0	52.617
O95980	Reversion-inducing cysteine-rich protein with Kazal motifs	2.72785e-09	0	47.1233
O95983	Methyl-CpG-binding domain protein 3	1.99746e-06	0	44.3987
O95989	Diphosphoinositol polyphosphate phosphohydrolase 1	2.53707e-15	0	51.1792
O95990	Actin-associated protein FAM107A	1.94221e-09	0	47.2419
O95999	B-cell lymphoma/leukemia 10	2.69826e-08	0	46.2792
O96000	NADH dehydrogenase [ubiquinone] 1 beta subcomplex subunit 10	3.36458e-22	0	55.1762
O96005	Putative lipid scramblase CLPTM1	1.6684e-08	0	46.4633
O96006	E3 SUMO-protein ligase ZBED1	2.18866e-07	0	45.4244
O96007	Molybdopterin synthase catalytic subunit	8.7159e-20	0	53.7966
O96008	Mitochondrial import receptor subunit TOM40 homolog	3.83643e-20	0	54.0036
O96011	Peroxisomal membrane protein 11B	1.04426e-13	0	50.2021
O96013	Serine/threonine-protein kinase PAK 4	1.33314e-28	0	58.5106
O96019	Actin-like protein 6A	1.15606e-14	0	50.7855
O96028	Histone-lysine N-methyltransferase NSD2	4.38543e-07	0	45.1179
O96033	Molybdopterin synthase sulfur carrier subunit	5.38884e-21	0	54.4947
P00156	Cytochrome b	9.97092e-06	0	43.5366
P00167	Cytochrome b5	1.01532e-13	0	50.2096
P00325	All-trans-retinol dehydrogenase [NAD(+)] ADH1B	1.3458e-09	0	47.3683
P00326	Alcohol dehydrogenase 1C	1.07523e-12	0	49.5617
P00338	L-lactate dehydrogenase A chain	9.73408e-17	0	52.0132
P00352	Aldehyde dehydrogenase 1A1	3.28008e-23	0	55.7349
P00367	Glutamate dehydrogenase 1, mitochondrial	1.86211e-20	0	54.1852
P00374	Dihydrofolate reductase	6.62999e-06	0	43.7673
P00387	NADH-cytochrome b5 reductase 3	2.23822e-23	0	55.8255
P00390	Glutathione reductase, mitochondrial	1.60279e-20	0	54.2227
P00395	Cytochrome c oxidase subunit 1	3.47671e-13	0	49.8751
P00403	Cytochrome c oxidase subunit 2	1.09122e-12	0	49.5575
P00414	Cytochrome c oxidase subunit 3	0.00108569	0.00195336	39.5453
P00441	Superoxide dismutase [Cu-Zn]	1.25563e-13	0	50.1524
P00450	Ceruloplasmin	5.54021e-23	0	55.6102
P00480	Ornithine transcarbamylase, mitochondrial	0.00428002	0.005394	36.8301
P00488	Coagulation factor XIII A chain	1.85048e-15	0	51.2605
P00491	Purine nucleoside phosphorylase	1.40788e-17	0	52.505
P00492	Hypoxanthine-guanine phosphoribosyltransferase	4.40512e-18	0	52.8006
P00505	Aspartate aminotransferase, mitochondrial	3.32386e-19	0	53.4576
P00519	Tyrosine-protein kinase ABL1	0.000390694	0.00100515	40.7932
P00533	Epidermal growth factor receptor	2.53367e-17	0	52.3556
P00558	Phosphoglycerate kinase 1	2.17561e-25	0	56.8961
P00568	Adenylate kinase isoenzyme 1	1.24014e-17	0	52.5373
P00734	Prothrombin	6.60409e-19	0	53.2832
P00736	Complement C1r subcomponent	2.75716e-13	0	49.9387
P00738	Haptoglobin	3.54813e-21	0	54.5984
P00739	Haptoglobin-related protein	3.0927e-15	0	51.1281
P00740	Coagulation factor IX	8.9434e-15	0	50.8525
P00742	Coagulation factor X	5.1944e-08	0	46.0215
P00746	Complement factor D	4.32429e-11	0	48.4799
P00747	Plasminogen	2.41587e-26	0	57.3873
P00748	Coagulation factor XII	4.62666e-13	0	49.7964
P00750	Tissue-type plasminogen activator	2.49055e-07	0	45.3684
P00751	Complement factor B	7.15291e-23	0	55.5492
P00813	Adenosine deaminase	3.81218e-18	0	52.8373
P00846	ATP synthase subunit a	5.74812e-12	0	49.0826
P00915	Carbonic anhydrase 1	4.00902e-22	0	55.1336
P00918	Carbonic anhydrase 2	2.64783e-13	0	49.9497
P00966	Argininosuccinate synthase	3.23883e-15	0	51.1161
P00973	2'-5'-oligoadenylate synthase 1	0.00544739	0.00616494	36.2178
P01008	Antithrombin-III	3.26029e-18	0	52.8771
P01009	Alpha-1-antitrypsin	1.07494e-21	0	54.8928
P01011	Alpha-1-antichymotrypsin	9.17822e-25	0	56.5687
P01019	Angiotensinogen	1.59149e-19	0	53.6443
P01023	Alpha-2-macroglobulin	5.75016e-26	0	57.1948
P01024	Complement C3	3.75615e-30	0	59.2527
P01031	Complement C5	5.38146e-16	0	51.5772
P01033	Metalloproteinase inhibitor 1	1.69641e-07	0	45.5336
P01034	Cystatin-C	5.75753e-18	0	52.7325
P01042	Kininogen-1	2.12721e-24	0	56.3754
P01111	GTPase NRas	6.67434e-20	0	53.864
P01112	GTPase HRas	1.16013e-18	0	53.14
P01116	GTPase KRas	3.43199e-13	0	49.8787
P01130	Low-density lipoprotein receptor	1.0921e-13	0	50.19
P01213	Proenkephalin-B	1.44111e-06	0	44.5601
P01303	Pro-neuropeptide Y	1.77911e-05	0	43.1924
P01344	Insulin-like growth factor II	4.07085e-06	0	44.0318
P01591	Immunoglobulin J chain	4.8443e-08	0	46.0494
P01593;P01594	Immunoglobulin kappa variable 1D-33;Immunoglobulin kappa variable 1-33	2.19257e-14	0	50.6175
P01597;P04432	Immunoglobulin kappa variable 1-39;Immunoglobulin kappa variable 1D-39	0.00064779	0.00136459	40.2286
P01599	Immunoglobulin kappa variable 1-17	2.31699e-10	0	47.9523
P01619	Immunoglobulin kappa variable 3-20	3.8536e-10	0	47.7869
P01624	Immunoglobulin kappa variable 3-15	7.99917e-10	0	47.5446
P01700	Immunoglobulin lambda variable 1-47	3.80407e-05	0.000130993	42.7048
P01701	Immunoglobulin lambda variable 1-51	3.1437e-08	0	46.2198
P01703	Immunoglobulin lambda variable 1-40	1.19235e-07	0	45.6822
P01704	Immunoglobulin lambda variable 2-14	9.45145e-07	0	44.7631
P01706	Immunoglobulin lambda variable 2-11	2.66884e-06	0	44.2519
P01709	Immunoglobulin lambda variable 2-8	1.55602e-06	0	44.5225
P01714	Immunoglobulin lambda variable 3-19	2.58565e-12	0	49.3131
P01718	Immunoglobulin lambda variable 3-27	1.37027e-08	0	46.5375
P01721	Immunoglobulin lambda variable 6-57	0.00239007	0.0033393	38.1712
P01730	T-cell surface glycoprotein CD4	0.0006526	0.00136459	40.2196
P01742	Immunoglobulin heavy variable 1-69	9.70691e-10	0	47.4794
P01743	Immunoglobulin heavy variable 1-46	5.22177e-05	0.000130993	42.4871
P01763	Immunoglobulin heavy variable 3-48	0.00110876	0.00195336	39.5145
P01766	Immunoglobulin heavy variable 3-13	1.70826e-06	0	44.4765
P01768;P0DP03	Immunoglobulin heavy variable 3-30;Immunoglobulin heavy variable 3-30-5	3.73806e-21	0	54.5855
P01780	Immunoglobulin heavy variable 3-7	4.69695e-14	0	50.4158
P01782	Immunoglobulin heavy variable 3-9	3.82719e-11	0	48.5173
P01817	Immunoglobulin heavy variable 2-5	1.75038e-05	0	43.2024
P01834	Immunoglobulin kappa constant	5.03496e-09	0	46.9054
P01859	Immunoglobulin heavy constant gamma 2	6.65871e-25	0	56.6421
P01860	Immunoglobulin heavy constant gamma 3	6.82933e-15	0	50.9228
P01861	Immunoglobulin heavy constant gamma 4	1.355e-20	0	54.2648
P01871	Immunoglobulin heavy constant mu	1.182e-17	0	52.5495
P01876	Immunoglobulin heavy constant alpha 1	2.79336e-15	0	51.1543
P01889	HLA class I histocompatibility antigen, B alpha chain	2.63445e-22	0	55.2355
P01893	Putative HLA class I histocompatibility antigen, alpha chain H	8.04412e-08	0	45.8448
P01903	HLA class II histocompatibility antigen, DR alpha chain	1.7881e-16	0	51.8583
P01906	HLA class II histocompatibility antigen, DQ alpha 2 chain	0.00152867	0.00241051	39.0086
P01909	HLA class II histocompatibility antigen, DQ alpha 1 chain	2.77672e-10	0	47.8938
P01911	HLA class II histocompatibility antigen, DRB1 beta chain	3.35234e-13	0	49.8851
P01920	HLA class II histocompatibility antigen, DQ beta 1 chain	6.70317e-07	0	44.9241
P02008	Hemoglobin subunit zeta	3.09348e-11	0	48.5821
P02042	Hemoglobin subunit delta	1.37974e-14	0	50.7392
P02100	Hemoglobin subunit epsilon	1.49873e-16	0	51.9033
P02144	Myoglobin	9.92991e-08	0	45.7582
P02452	Collagen alpha-1(I) chain	1.2393e-15	0	51.3635
P02461	Collagen alpha-1(III) chain	1.83377e-06	0	44.4413
P02462	Collagen alpha-1(IV) chain	1.4135e-11	0	48.8177
P02489	Alpha-crystallin A chain	4.32504e-17	0	52.2196
P02511	Alpha-crystallin B chain	3.49013e-18	0	52.8598
P02533	Keratin, type I cytoskeletal 14	3.26984e-24	0	56.2759
P02538	Keratin, type II cytoskeletal 6A	2.00143e-23	0	55.8519
P02545	Prelamin-A/C	8.79292e-17	0	52.0391
P02549	Spectrin alpha chain, erythrocytic 1	6.75323e-18	0	52.6919
P02647	Apolipoprotein A-I	1.45877e-24	0	56.4624
P02649	Apolipoprotein E	2.53702e-24	0	56.3347
P02652	Apolipoprotein A-II	4.96116e-16	0	51.598
P02654	Apolipoprotein C-I	1.78953e-09	0	47.2703
P02655	Apolipoprotein C-II	8.91186e-16	0	51.4481
P02656	Apolipoprotein C-III	1.9015e-09	0	47.2493
P02671	Fibrinogen alpha chain	1.65357e-20	0	54.2149
P02675	Fibrinogen beta chain	8.41053e-19	0	53.2218
P02679	Fibrinogen gamma chain	1.87385e-22	0	55.3178
P02686	Myelin basic protein	7.76788e-21	0	54.4037
P02689	Myelin P2 protein	9.74113e-19	0	53.1844
P02724	Glycophorin-A	0.00138018	0.00230555	39.1773
P02730	Band 3 anion transport protein	7.48021e-21	0	54.4131
P02741	C-reactive protein	2.40757e-07	0	45.3831
P02743	Serum amyloid P-component	5.59966e-10	0	47.6637
P02745	Complement C1q subcomponent subunit A	7.26084e-19	0	53.2591
P02746	Complement C1q subcomponent subunit B	3.04218e-17	0	52.3091
P02747	Complement C1q subcomponent subunit C	1.57364e-12	0	49.4544
P02748	Complement component C9	2.07434e-15	0	51.2311
P02749	Beta-2-glycoprotein 1	2.19537e-13	0	50.0009
P02750	Leucine-rich alpha-2-glycoprotein	1.99554e-10	0	48.0003
P02751	Fibronectin	3.02067e-24	0	56.2943
P02753	Retinol-binding protein 4	2.47176e-17	0	52.3619
P02760	Protein AMBP	5.40111e-12	0	49.1007
P02763	Alpha-1-acid glycoprotein 1	4.19141e-17	0	52.2276
P02765	Alpha-2-HS-glycoprotein	2.64043e-18	0	52.9308
P02766	Transthyretin	3.64603e-17	0	52.263
P02768	Albumin	3.75615e-30	0	59.2527
P02774	Vitamin D-binding protein	1.61596e-20	0	54.2207
P02775	Platelet basic protein	2.82822e-15	0	51.1511
P02776	Platelet factor 4	2.42313e-14	0	50.5912
P02786	Transferrin receptor protein 1	5.90645e-19	0	53.3116
P02787	Serotransferrin	1.62741e-19	0	53.6387
P02788	Lactotransferrin	1.03793e-20	0	54.3314
P02790	Hemopexin	7.86095e-15	0	50.8861
P02792	Ferritin light chain	2.15843e-19	0	53.5671
P02794	Ferritin heavy chain	3.72398e-25	0	56.7744
P02795	Metallothionein-2	2.78188e-13	0	49.9362
P03886	NADH-ubiquinone oxidoreductase chain 1	3.77443e-13	0	49.8525
P03891	NADH-ubiquinone oxidoreductase chain 2	2.08301e-09	0	47.2176
P03897	NADH-ubiquinone oxidoreductase chain 3	7.40905e-14	0	50.2942
P03905	NADH-ubiquinone oxidoreductase chain 4	4.51302e-19	0	53.3799
P03915	NADH-ubiquinone oxidoreductase chain 5	2.1057e-20	0	54.1543
P03923	NADH-ubiquinone oxidoreductase chain 6	1.02349e-10	0	48.2124
P03928	ATP synthase protein 8	8.56373e-18	0	52.6315
P03950	Angiogenin	0.000462268	0.00112754	40.6146
P03951	Coagulation factor XI	1.70142e-06	0	44.4785
P03952	Plasma kallikrein	5.80493e-22	0	55.0435
P04003	C4b-binding protein alpha chain	1.24873e-18	0	53.1213
P04004	Vitronectin	1.54759e-14	0	50.7091
P04035	3-hydroxy-3-methylglutaryl-coenzyme A reductase	5.25566e-05	0.000130993	42.4826
P04040	Catalase	3.02248e-21	0	54.6381
P04049	RAF proto-oncogene serine/threonine-protein kinase	5.28131e-22	0	55.0665
P04062	Lysosomal acid glucosylceramidase	8.82323e-15	0	50.856
P04066	Tissue alpha-L-fucosidase	3.91136e-27	0	57.7867
P04070	Vitamin K-dependent protein C	8.88033e-06	0	43.603
P04075	Fructose-bisphosphate aldolase A	5.08434e-18	0	52.7641
P04080	Cystatin-B	2.00995e-16	0	51.8285
P04083	Annexin A1	2.39309e-28	0	58.3868
P04114	Apolipoprotein B-100	1.68852e-26	0	57.4664
P04150	Glucocorticoid receptor	0.000253342	0.000883615	41.2189
P04156	Major prion protein	2.3162e-12	0	49.3446
P04179	Superoxide dismutase [Mn], mitochondrial	4.92852e-18	0	52.772
P04180	Phosphatidylcholine-sterol acyltransferase	4.74679e-07	0	45.0821
P04181	Ornithine aminotransferase, mitochondrial	3.95217e-27	0	57.7844
P04196	Histidine-rich glycoprotein	4.7739e-15	0	51.0157
P04216	Thy-1 membrane glycoprotein	2.50136e-16	0	51.7728
P04217	Alpha-1B-glycoprotein	9.42591e-23	0	55.4831
P04233	HLA class II histocompatibility antigen gamma chain	4.77825e-14	0	50.4113
P04259	Keratin, type II cytoskeletal 6B	0.00241516	0.0033393	38.1495
P04264	Keratin, type II cytoskeletal 1	4.90388e-24	0	56.1817
P04271	Protein S100-B	1.95058e-16	0	51.8362
P04275	von Willebrand factor	2.2492e-18	0	52.9716
P04278	Sex hormone-binding globulin	8.22742e-11	0	48.2808
P04350	Tubulin beta-4A chain	4.42944e-15	0	51.0351
P04406	Glyceraldehyde-3-phosphate dehydrogenase	1.39609e-22	0	55.3888
P04424	Argininosuccinate lyase	1.13621e-24	0	56.5198
P04439	HLA class I histocompatibility antigen, A alpha chain	1.12054e-21	0	54.8826
P04440	HLA class II histocompatibility antigen, DP beta 1 chain	5.31015e-08	0	46.0127
P04632	Calpain small subunit 1	1.73598e-17	0	52.4517
P04637	Cellular tumor antigen p53	0.000310691	0.000883615	41.024
P04732	Metallothionein-1E	5.88781e-11	0	48.3848
P04746	Pancreatic alpha-amylase	1.01338e-09	0	47.4649
P04792	Heat shock protein beta-1	9.67258e-26	0	57.0785
P04818	Thymidylate synthase	7.44215e-06	0	43.7029
P04839	Cytochrome b-245 heavy chain	8.49146e-11	0	48.2709
P04843	Dolichyl-diphosphooligosaccharide--protein glycosyltransferase subunit 1	1.80611e-22	0	55.3267
P04844	Dolichyl-diphosphooligosaccharide--protein glycosyltransferase subunit 2	3.60057e-17	0	52.2662
P04899	Guanine nucleotide-binding protein G(i) subunit alpha-2	2.63031e-20	0	54.0985
P04908;Q7L7L0;Q93077	Histone H2A type 1-B/E;Histone H2A type 3;Histone H2A type 1-C	1.17767e-19	0	53.7205
P04920	Anion exchange protein 2	3.8647e-05	0.000130993	42.6942
P05023	Sodium/potassium-transporting ATPase subunit alpha-1	1.20785e-17	0	52.544
P05026	Sodium/potassium-transporting ATPase subunit beta-1	1.92147e-19	0	53.5966
P05060	Secretogranin-1	1.46022e-13	0	50.1116
P05062	Fructose-bisphosphate aldolase B	2.24664e-06	0	44.3395
P05067	Amyloid-beta precursor protein	1.90702e-28	0	58.4349
P05089	Arginase-1	4.34924e-16	0	51.6316
P05090	Apolipoprotein D	5.94233e-22	0	55.0378
P05091	Aldehyde dehydrogenase, mitochondrial	5.77945e-24	0	56.1434
P05106	Integrin beta-3	2.18031e-18	0	52.9795
P05107	Integrin beta-2	5.56809e-22	0	55.0536
P05109	Protein S100-A8	1.97932e-10	0	48.0029
P05121	Plasminogen activator inhibitor 1	6.27275e-06	0	43.7979
P05129	Protein kinase C gamma type	8.51791e-20	0	53.8024
P05141	ADP/ATP translocase 2	3.1025e-18	0	52.8897
P05154	Plasma serine protease inhibitor	1.06054e-12	0	49.5655
P05155	Plasma protease C1 inhibitor	1.28401e-22	0	55.4089
P05156	Complement factor I	1.9263e-16	0	51.8394
P05160	Coagulation factor XIII B chain	1.42603e-10	0	48.1076
P05161	Ubiquitin-like protein ISG15	4.11775e-25	0	56.7516
P05162	Galectin-2	0.000257484	0.000883615	41.2037
P05164	Myeloperoxidase	6.8311e-17	0	52.1033
P05165	Propionyl-CoA carboxylase alpha chain, mitochondrial	2.07312e-18	0	52.9923
P05166	Propionyl-CoA carboxylase beta chain, mitochondrial	4.66259e-20	0	53.9545
P05186	Alkaline phosphatase, tissue-nonspecific isozyme	6.53226e-21	0	54.4468
P05198	Eukaryotic translation initiation factor 2 subunit 1	1.35366e-28	0	58.5073
P05204	Non-histone chromosomal protein HMG-17	9.63181e-10	0	47.482
P05230	Fibroblast growth factor 1	3.53216e-15	0	51.0937
P05362	Intercellular adhesion molecule 1	1.61807e-16	0	51.8838
P05386	60S acidic ribosomal protein P1	3.86686e-12	0	49.1975
P05387	60S acidic ribosomal protein P2	5.03831e-15	0	51.0017
P05388	60S acidic ribosomal protein P0	3.75615e-30	0	59.2527
P05408	Neuroendocrine protein 7B2	8.89017e-08	0	45.8038
P05412	Transcription factor Jun	0.000982161	0.00159548	39.6884
P05413	Fatty acid-binding protein, heart	1.56839e-23	0	55.9094
P05423	DNA-directed RNA polymerase III subunit RPC4	0.00422392	0.005394	36.8629
P05452	Tetranectin	1.76141e-21	0	54.7714
P05455	Lupus La protein	1.57242e-22	0	55.3601
P05543	Thyroxine-binding globulin	1.19118e-17	0	52.5475
P05546	Heparin cofactor 2	4.00545e-29	0	58.7631
P05556	Integrin beta-1	3.54289e-26	0	57.3025
P05771	Protein kinase C beta type	1.54605e-22	0	55.3642
P05937	Calbindin	5.63328e-20	0	53.9068
P05976	Myosin light chain 1/3, skeletal muscle isoform	0.00139681	0.00230555	39.1579
P05997	Collagen alpha-2(V) chain	3.99112e-06	0	44.0423
P06132	Uroporphyrinogen decarboxylase	1.13084e-20	0	54.31
P06213	Insulin receptor	6.18648e-21	0	54.4604
P06241	Tyrosine-protein kinase Fyn	4.0095e-22	0	55.1336
P06276	Cholinesterase	3.211e-11	0	48.5708
P06280	Alpha-galactosidase A	3.69579e-15	0	51.082
P06307	Cholecystokinin	0.00615244	0.00696056	35.9018
P06312	Immunoglobulin kappa variable 4-1	3.01442e-07	0	45.2848
P06331	Immunoglobulin heavy variable 4-34	2.59409e-14	0	50.5732
P06396	Gelsolin	7.06806e-22	0	54.9954
P06400	Retinoblastoma-associated protein	2.9788e-06	0	44.1953
P06401	Progesterone receptor	0.000713387	0.00148203	40.1104
P06454	Prothymosin alpha	3.20712e-15	0	51.1187
P06493	Cyclin-dependent kinase 1	1.30878e-08	0	46.5547
P06576	ATP synthase subunit beta, mitochondrial	6.11186e-21	0	54.4634
P06681	Complement C2	2.4667e-12	0	49.3266
P06702	Protein S100-A9	2.1504e-14	0	50.6226
P06703	Protein S100-A6	8.41063e-07	0	44.8182
P06727	Apolipoprotein A-IV	1.06423e-17	0	52.5762
P06730	Eukaryotic translation initiation factor 4E	5.14711e-11	0	48.4263
P06732	Creatine kinase M-type	8.00562e-07	0	44.8414
P06733	Alpha-enolase	2.11391e-19	0	53.5724
P06737	Glycogen phosphorylase, liver form	5.96391e-25	0	56.6673
P06744	Glucose-6-phosphate isomerase	6.47987e-20	0	53.8715
P06746	DNA polymerase beta	3.02333e-15	0	51.1339
P06748	Nucleophosmin	3.64619e-18	0	52.8487
P06753	Tropomyosin alpha-3 chain	1.04004e-17	0	52.582
P06756	Integrin alpha-V	2.12988e-27	0	57.9185
P06858	Lipoprotein lipase	3.03052e-08	0	46.2341
P06865	Beta-hexosaminidase subunit alpha	1.7062e-25	0	56.951
P06899	Histone H2B type 1-J	6.21242e-17	0	52.1275
P07093	Glia-derived nexin	6.73912e-20	0	53.8616
P07099	Epoxide hydrolase 1	7.21494e-19	0	53.2607
P07108	Acyl-CoA-binding protein	5.24658e-14	0	50.3864
P07148	Fatty acid-binding protein, liver	1.81658e-11	0	48.7428
P07195	L-lactate dehydrogenase B chain	1.59375e-21	0	54.796
P07196	Neurofilament light polypeptide	3.75615e-30	0	59.2527
P07197	Neurofilament medium polypeptide	1.0238e-20	0	54.3348
P07199	Major centromere autoantigen B	4.03464e-08	0	46.1219
P07203	Glutathione peroxidase 1	2.63702e-17	0	52.3454
P07205	Phosphoglycerate kinase 2	0.000127425	0.000512426	41.8153
P07225	Vitamin K-dependent protein S	7.71085e-15	0	50.8912
P07237	Protein disulfide-isomerase	3.15664e-25	0	56.8119
P07305	Histone H1.0	1.99936e-16	0	51.8299
P07311	Acylphosphatase-1	5.90999e-15	0	50.9603
P07320	Gamma-crystallin D	0.00701202	0.00820809	35.5578
P07327	Alcohol dehydrogenase 1A	2.29122e-06	0	44.3296
P07333	Macrophage colony-stimulating factor 1 receptor	1.74592e-14	0	50.6774
P07339	Cathepsin D	1.97879e-19	0	53.5891
P07355	Annexin A2	1.11966e-17	0	52.5633
P07357	Complement component C8 alpha chain	3.42122e-21	0	54.6074
P07358	Complement component C8 beta chain	3.82613e-29	0	58.7726
P07359	Platelet glycoprotein Ib alpha chain	4.3842e-05	0.000130993	42.6084
P07360	Complement component C8 gamma chain	1.08923e-16	0	51.9846
P07384	Calpain-1 catalytic subunit	8.30914e-23	0	55.5134
P07437	Tubulin beta chain	2.86766e-15	0	51.1476
P07451	Carbonic anhydrase 3	1.39953e-20	0	54.2567
P07477;P07478;Q8NHM4	Serine protease 1;Trypsin-2;Putative trypsin-6	7.21979e-11	0	48.3215
P07585	Decorin	6.26588e-12	0	49.0575
P07602	Prosaposin	1.19365e-16	0	51.9613
P07686	Beta-hexosaminidase subunit beta	1.63021e-24	0	56.4368
P07711	Procathepsin L	3.42143e-06	0	44.1233
P07737	Profilin-1	1.57944e-18	0	53.0615
P07738	Bisphosphoglycerate mutase	1.08034e-12	0	49.5603
P07741	Adenine phosphoribosyltransferase	5.54299e-29	0	58.6951
P07814	Bifunctional glutamate/proline--tRNA ligase	8.45628e-25	0	56.5875
P07858	Cathepsin B	1.6608e-19	0	53.6335
P07900	Heat shock protein HSP 90-alpha	6.46861e-21	0	54.4493
P07902	Galactose-1-phosphate uridylyltransferase	4.57424e-10	0	47.7306
P07910	Heterogeneous nuclear ribonucleoproteins C1/C2	1.40766e-19	0	53.6754
P07919	Cytochrome b-c1 complex subunit 6, mitochondrial	2.79803e-13	0	49.9346
P07942	Laminin subunit beta-1	2.23412e-15	0	51.212
P07947	Tyrosine-protein kinase Yes	4.85703e-17	0	52.1901
P07948	Tyrosine-protein kinase Lyn	2.22681e-16	0	51.8024
P07951	Tropomyosin beta chain	7.93306e-13	0	49.6468
P07954	Fumarate hydratase, mitochondrial	8.38533e-22	0	54.9536
P07992	DNA excision repair protein ERCC-1	1.41979e-17	0	52.5029
P07996	Thrombospondin-1	8.894e-19	0	53.2075
P07998	Ribonuclease pancreatic	4.3637e-09	0	46.9568
P08034	Gap junction beta-1 protein	7.83433e-12	0	48.9921
P08048;P17010	Zinc finger Y-chromosomal protein;Zinc finger X-chromosomal protein	0.00427572	0.005394	36.8326
P08069	Insulin-like growth factor 1 receptor	4.97192e-24	0	56.1785
P08123	Collagen alpha-2(I) chain	7.11271e-13	0	49.6772
P08133	Annexin A6	1.05051e-18	0	53.1652
P08134	Rho-related GTP-binding protein RhoC	1.96619e-19	0	53.5907
P08138	Tumor necrosis factor receptor superfamily member 16	1.14582e-12	0	49.5438
P08174	Complement decay-accelerating factor	2.1577e-09	0	47.2053
P08183	ATP-dependent translocase ABCB1	7.27273e-10	0	47.5766
P08185	Corticosteroid-binding globulin	1.83255e-13	0	50.05
P08195	4F2 cell-surface antigen heavy chain	3.62976e-22	0	55.1578
P08236	Beta-glucuronidase	4.21721e-08	0	46.1044
P08237	ATP-dependent 6-phosphofructokinase, muscle type	3.55753e-23	0	55.7157
P08238	Heat shock protein HSP 90-beta	1.5718e-26	0	57.4822
P08240	Signal recognition particle receptor subunit alpha	2.22238e-14	0	50.614
P08243	Asparagine synthetase [glutamine-hydrolyzing]	6.86354e-12	0	49.0309
P08246	Neutrophil elastase	2.00756e-12	0	49.3853
P08247	Synaptophysin	1.66435e-09	0	47.2953
P08253	72 kDa type IV collagenase	7.78939e-07	0	44.8542
P08263;P09210	Glutathione S-transferase A1;Glutathione S-transferase A2	3.79874e-07	0	45.1823
P08294	Extracellular superoxide dismutase [Cu-Zn]	2.15925e-10	0	47.975
P08311	Cathepsin G	3.44062e-15	0	51.1005
P08319	All-trans-retinol dehydrogenase [NAD(+)] ADH4	0.00910024	0.00908046	34.8592
P08397	Porphobilinogen deaminase	5.03716e-15	0	51.0018
P08473	Neprilysin	3.96002e-07	0	45.1637
P08493	Matrix Gla protein	2.30266e-08	0	46.3403
P08514	Integrin alpha-IIb	3.27202e-16	0	51.7043
P08519	Apolipoprotein(a)	8.15296e-12	0	48.9804
P08559	Pyruvate dehydrogenase E1 component subunit alpha, somatic form, mitochondrial	1.43729e-17	0	52.4997
P08567	Pleckstrin	1.06083e-13	0	50.1978
P08571	Monocyte differentiation antigen CD14	4.27881e-16	0	51.6358
P08572	Collagen alpha-2(IV) chain	5.24154e-21	0	54.5016
P08574	Cytochrome c1, heme protein, mitochondrial	2.58352e-20	0	54.103
P08575	Receptor-type tyrosine-protein phosphatase C	5.44284e-22	0	55.0592
P08579	U2 small nuclear ribonucleoprotein B''	3.45147e-14	0	50.4976
P08581	Hepatocyte growth factor receptor	0.000195972	0.00076297	41.4516
P08582	Melanotransferrin	2.00672e-09	0	47.2306
P08603	Complement factor H	8.34116e-22	0	54.9549
P08621	U1 small nuclear ribonucleoprotein 70 kDa	2.27135e-13	0	49.9916
P08631	Tyrosine-protein kinase HCK	1.95876e-06	0	44.4085
P08637	Low affinity immunoglobulin gamma Fc region receptor III-A	1.25582e-17	0	52.5341
P08648	Integrin alpha-5	2.10903e-06	0	44.3714
P08651	Nuclear factor 1 C-type	1.51986e-07	0	45.5803
P08670	Vimentin	2.30987e-23	0	55.818
P08697	Alpha-2-antiplasmin	1.23462e-19	0	53.7086
P08708	40S ribosomal protein S17	5.88257e-20	0	53.8959
P08709	Coagulation factor VII	1.79882e-08	0	46.4347
P08754	Guanine nucleotide-binding protein G(i) subunit alpha-3	5.73901e-14	0	50.3625
P08758	Annexin A5	2.53039e-25	0	56.862
P08779	Keratin, type I cytoskeletal 16	1.88573e-11	0	48.7316
P08842	Steryl-sulfatase	5.46284e-07	0	45.0182
P08865	40S ribosomal protein SA	5.76853e-13	0	49.7354
P08910	Monoacylglycerol lipase ABHD2	0.00145408	0.00230555	39.0921
P08962	CD63 antigen	3.66564e-20	0	54.0151
P09001	39S ribosomal protein L3, mitochondrial	6.73246e-08	0	45.9172
P09012	U1 small nuclear ribonucleoprotein A	9.22707e-18	0	52.6125
P09038	Fibroblast growth factor 2	2.95849e-10	0	47.8732
P09086;P14859;Q9UKI9	POU domain, class 2, transcription factor 2;POU domain, class 2, transcription factor 1;POU domain, class 2, transcription factor 3	0.0012285	0.00207165	39.3605
P09104	Gamma-enolase	6.27909e-18	0	52.7104
P09105	Hemoglobin subunit theta-1	1.23016e-05	0	43.4141
P09110	3-ketoacyl-CoA thiolase, peroxisomal	1.84461e-17	0	52.4363
P09132	Signal recognition particle 19 kDa protein	2.52795e-26	0	57.3773
P09211	Glutathione S-transferase P	9.63075e-14	0	50.2238
P09234	U1 small nuclear ribonucleoprotein C	3.15218e-10	0	47.8526
P09326	CD48 antigen	7.41756e-10	0	47.57
P09382	Galectin-1	3.15702e-16	0	51.7134
P09417	Dihydropteridine reductase	6.68145e-17	0	52.1089
P09429	High mobility group protein B1	2.77277e-23	0	55.7748
P09455	Retinol-binding protein 1	6.81906e-25	0	56.6367
P09467	Fructose-1,6-bisphosphatase 1	4.36764e-11	0	48.4768
P09471	Guanine nucleotide-binding protein G(o) subunit alpha	4.55389e-24	0	56.1989
P09486	SPARC	1.23969e-16	0	51.9516
P09488	Glutathione S-transferase Mu 1	1.44724e-26	0	57.5004
P09493	Tropomyosin alpha-1 chain	5.76971e-18	0	52.7319
P09496	Clathrin light chain A	1.17259e-16	0	51.9658
P09497	Clathrin light chain B	1.34773e-18	0	53.1019
P09525	Annexin A4	1.78887e-19	0	53.6147
P09543	2',3'-cyclic-nucleotide 3'-phosphodiesterase	5.98768e-26	0	57.1857
P09601	Heme oxygenase 1	1.95357e-14	0	50.6479
P09619	Platelet-derived growth factor receptor beta	2.255e-13	0	49.9936
P09622	Dihydrolipoyl dehydrogenase, mitochondrial	3.71393e-16	0	51.6719
P09651	Heterogeneous nuclear ribonucleoprotein A1	5.06697e-19	0	53.3505
P09661	U2 small nuclear ribonucleoprotein A'	2.1821e-13	0	50.0025
P09668	Pro-cathepsin H	9.39601e-17	0	52.0222
P09669	Cytochrome c oxidase subunit 6C	8.4421e-22	0	54.952
P09769	Tyrosine-protein kinase Fgr	1.56224e-07	0	45.5686
P09871	Complement C1s subcomponent	1.02425e-19	0	53.7558
P09874	Poly [ADP-ribose] polymerase 1	1.16557e-22	0	55.4322
P09913	Interferon-induced protein with tetratricopeptide repeats 2	3.1364e-21	0	54.6289
P09914	Interferon-induced protein with tetratricopeptide repeats 1	1.86276e-18	0	53.0195
P09917	Polyunsaturated fatty acid 5-lipoxygenase	1.57667e-11	0	48.7851
P09936	Ubiquitin carboxyl-terminal hydrolase isozyme L1	1.13169e-22	0	55.4393
P09960	Leukotriene A-4 hydrolase	1.20057e-20	0	54.295
P09972	Fructose-bisphosphate aldolase C	8.31701e-21	0	54.3867
P0C0L4	Complement C4-A	5.4678e-23	0	55.6134
P0C0L5	Complement C4-B	5.07701e-15	0	50.9998
P0C0S5;Q71UI9	Histone H2A.Z;Histone H2A.V	6.25518e-13	0	49.7129
P0C0S8;P20671;Q16777;Q6FI13;Q96KK5;Q99878;Q9BTM1	Histone H2A type 1;Histone H2A type 1-D;Histone H2A type 2-C;Histone H2A type 2-A;Histone H2A type 1-H;Histone H2A type 1-J;Histone H2A.J	5.9025e-07	0	44.9828
P0C2W1	F-box/SPRY domain-containing protein 1	7.71572e-20	0	53.8274
P0C7M8	C-type lectin domain family 2 member L	3.0077e-12	0	49.2698
P0C870	Bifunctional peptidase and (3S)-lysyl hydroxylase JMJD7	5.71466e-22	0	55.0473
P0CG12	Decreased expression in renal and prostate cancer protein	9.89965e-07	0	44.7411
P0CG23	Zinc finger protein 853	0.000276584	0.000883615	41.1362
P0CG29;P0CG30	Glutathione S-transferase theta-2;Glutathione S-transferase theta-2B	1.32087e-16	0	51.9355
P0CG38	POTE ankyrin domain family member I	0.000687094	0.00136459	40.1569
P0CG47;P0CG48	Polyubiquitin-B;Polyubiquitin-C	4.44567e-17	0	52.2126
P0CK96	Solute carrier family 35 member E2B	3.80375e-13	0	49.8504
P0CW19;P0CW20	LIM and senescent cell antigen-like-containing domain protein 3;LIM and senescent cell antigen-like-containing domain protein 4	1.17949e-06	0	44.6573
P0CW24	Paraneoplastic antigen-like protein 6A	0.00518102	0.00605285	36.3468
P0DI80	Small integral membrane protein 6	0.00217823	0.0033393	38.3593
P0DI81;P0DI82	Trafficking protein particle complex subunit 2;Trafficking protein particle complex subunit 2B	2.23434e-15	0	51.2119
P0DJI8	Serum amyloid A-1 protein	1.78791e-07	0	45.5112
P0DJI9	Serum amyloid A-2 protein	0.00232964	0.0033393	38.2238
P0DMM9;P0DMN0	Sulfotransferase 1A3;Sulfotransferase 1A4	2.14112e-08	0	46.3682
P0DMV8;P0DMV9	Heat shock 70 kDa protein 1A;Heat shock 70 kDa protein 1B	7.07351e-30	0	59.1227
P0DOX2	Immunoglobulin alpha-2 heavy chain	2.01879e-18	0	52.9991
P0DOX3	Immunoglobulin delta heavy chain	1.18232e-10	0	48.1669
P0DOX5	Immunoglobulin gamma-1 heavy chain	8.21858e-21	0	54.3896
P0DOX7	Immunoglobulin kappa light chain	4.0048e-13	0	49.8362
P0DOX8	Immunoglobulin lambda-1 light chain	3.66632e-22	0	55.1553
P0DOY2;P0DOY3	Immunoglobulin lambda constant 2;Immunoglobulin lambda constant 3	5.06311e-05	0.000130993	42.5088
P0DP23;P0DP24;P0DP25	Calmodulin-1;Calmodulin-2;Calmodulin-3	7.03485e-19	0	53.2672
P0DP58	Ly-6/neurotoxin-like protein 1	6.55646e-13	0	49.6998
P0DP91;Q03468	Chimeric ERCC6-PGBD3 protein;DNA excision repair protein ERCC-6	0.00138481	0.00230555	39.1719
P0DPB6	DNA-directed RNA polymerases I and III subunit RPAC2	0.000455889	0.00112754	40.6297
P0DPH7;P0DPH8	Tubulin alpha-3C chain;Tubulin alpha-3D chain	1.96102e-10	0	48.0059
P10075	Zinc finger protein GLI4	0.00601885	0.00673322	35.9591
P10109	Adrenodoxin, mitochondrial	3.58912e-09	0	47.0264
P10114	Ras-related protein Rap-2a	2.17369e-19	0	53.5653
P10153	Non-secretory ribonuclease	5.38015e-19	0	53.3353
P10155	RNA-binding protein RO60	2.39547e-17	0	52.3698
P10253	Lysosomal alpha-glucosidase	1.83049e-24	0	56.4101
P10301	Ras-related protein R-Ras	8.50633e-27	0	57.6171
P10321	HLA class I histocompatibility antigen, C alpha chain	1.89858e-14	0	50.6554
P10398	Serine/threonine-protein kinase A-Raf	1.07814e-14	0	50.8037
P10412	Histone H1.4	2.04666e-18	0	52.9956
P10415	Apoptosis regulator Bcl-2	6.17418e-12	0	49.0618
P10451	Osteopontin	3.2393e-13	0	49.8945
P10515	Dihydrolipoyllysine-residue acetyltransferase component of pyruvate dehydrogenase complex, mitochondrial	1.81885e-14	0	50.6667
P10586	Receptor-type tyrosine-protein phosphatase F	3.2427e-17	0	52.2928
P10588	Nuclear receptor subfamily 2 group F member 6	0.0099516	0.0099805	34.6154
P10589;P24468	COUP transcription factor 1;COUP transcription factor 2	9.59258e-08	0	45.7725
P10599	Thioredoxin	6.35988e-18	0	52.7071
P10606	Cytochrome c oxidase subunit 5B, mitochondrial	2.22645e-20	0	54.1403
P10619	Lysosomal protective protein	5.07521e-16	0	51.5922
P10620	Microsomal glutathione S-transferase 1	1.19131e-21	0	54.8675
P10636	Microtubule-associated protein tau	2.08812e-23	0	55.8419
P10643	Complement component C7	1.30848e-20	0	54.2735
P10644	cAMP-dependent protein kinase type I-alpha regulatory subunit	1.76911e-22	0	55.3317
P10645	Chromogranin-A	2.41184e-17	0	52.3681
P10646	Tissue factor pathway inhibitor	1.65216e-09	0	47.2978
P10721	Mast/stem cell growth factor receptor Kit	0.00147958	0.00241051	39.0633
P10746	Uroporphyrinogen-III synthase	3.99674e-12	0	49.188
P10768	S-formylglutathione hydrolase	3.03222e-19	0	53.4809
P10809	60 kDa heat shock protein, mitochondrial	7.12026e-25	0	56.6268
P10909	Clusterin	2.87025e-16	0	51.7377
P10915	Hyaluronan and proteoglycan link protein 1	3.59112e-16	0	51.6805
P11021	Endoplasmic reticulum chaperone BiP	8.78197e-25	0	56.5788
P11047	Laminin subunit gamma-1	1.09896e-17	0	52.568
P11117	Lysosomal acid phosphatase	8.92177e-21	0	54.3692
P11137	Microtubule-associated protein 2	3.32201e-20	0	54.0398
P11142	Heat shock cognate 71 kDa protein	3.14593e-16	0	51.7143
P11166	Solute carrier family 2, facilitated glucose transporter member 1	4.52483e-17	0	52.2081
P11169	Solute carrier family 2, facilitated glucose transporter member 3	2.36785e-10	0	47.9453
P11171	Protein 4.1	1.82471e-18	0	53.0248
P11172	Uridine 5'-monophosphate synthase	4.47225e-23	0	55.6613
P11177	Pyruvate dehydrogenase E1 component subunit beta, mitochondrial	7.98546e-15	0	50.882
P11182	Lipoamide acyltransferase component of branched-chain alpha-keto acid dehydrogenase complex, mitochondrial	6.50653e-15	0	50.9353
P11215	Integrin alpha-M	1.47551e-23	0	55.9238
P11216	Glycogen phosphorylase, brain form	2.06268e-19	0	53.5786
P11217	Glycogen phosphorylase, muscle form	3.75615e-30	0	59.2527
P11226	Mannose-binding protein C	0.000716911	0.00148203	40.1042
P11229	Muscarinic acetylcholine receptor M1	1.1989e-16	0	51.9602
P11233	Ras-related protein Ral-A	1.70447e-22	0	55.3407
P11234	Ras-related protein Ral-B	1.49716e-19	0	53.6598
P11274	Breakpoint cluster region protein	2.76293e-20	0	54.0861
P11277	Spectrin beta chain, erythrocytic	3.07903e-15	0	51.1292
P11279	Lysosome-associated membrane glycoprotein 1	1.07158e-12	0	49.5626
P11310	Medium-chain specific acyl-CoA dehydrogenase, mitochondrial	4.66634e-21	0	54.5304
P11362	Fibroblast growth factor receptor 1	7.21333e-09	0	46.7751
P11387	DNA topoisomerase 1	1.84529e-19	0	53.6068
P11388	DNA topoisomerase 2-alpha	4.8987e-15	0	51.009
P11413	Glucose-6-phosphate 1-dehydrogenase	6.67888e-20	0	53.8639
P11441	Ubiquitin-like protein 4A	2.48767e-19	0	53.5311
P11498	Pyruvate carboxylase, mitochondrial	6.2793e-20	0	53.8794
P11532	Dystrophin	1.66885e-20	0	54.2126
P11586	C-1-tetrahydrofolate synthase, cytoplasmic	2.24054e-29	0	58.8842
P11597	Cholesteryl ester transfer protein	7.87863e-09	0	46.7428
P11717	Cation-independent mannose-6-phosphate receptor	1.58727e-21	0	54.797
P11766	Alcohol dehydrogenase class-3	6.81587e-18	0	52.6895
P11802	Cyclin-dependent kinase 4	1.15949e-26	0	57.5491
P11831	Serum response factor	0.00356889	0.00471365	37.274
P11908	Ribose-phosphate pyrophosphokinase 2	1.46798e-18	0	53.0801
P11940	Polyadenylate-binding protein 1	5.40668e-20	0	53.9172
P12004	Proliferating cell nuclear antigen	1.91124e-14	0	50.6536
P12036	Neurofilament heavy polypeptide	2.81094e-20	0	54.0818
P12074	Cytochrome c oxidase subunit 6A1, mitochondrial	9.07312e-16	0	51.4435
P12081	Histidine--tRNA ligase, cytoplasmic	1.66621e-18	0	53.0479
P12107	Collagen alpha-1(XI) chain	2.76688e-05	0.000130993	42.9146
P12109	Collagen alpha-1(VI) chain	6.16429e-18	0	52.7151
P12110	Collagen alpha-2(VI) chain	2.09377e-17	0	52.4041
P12111	Collagen alpha-3(VI) chain	2.27147e-23	0	55.822
P12235	ADP/ATP translocase 1	8.81275e-21	0	54.3722
P12236	ADP/ATP translocase 3	3.79271e-12	0	49.2031
P12259	Coagulation factor V	7.5936e-16	0	51.4891
P12268	Inosine-5'-monophosphate dehydrogenase 2	3.09047e-18	0	52.8907
P12270	Nucleoprotein TPR	6.20779e-25	0	56.6581
P12271	Retinaldehyde-binding protein 1	2.9676e-09	0	47.0937
P12273	Prolactin-inducible protein	0.0024309	0.0033393	38.136
P12277	Creatine kinase B-type	7.22304e-22	0	54.9901
P12314	High affinity immunoglobulin gamma Fc receptor I	1.91734e-13	0	50.0377
P12318	Low affinity immunoglobulin gamma Fc region receptor II-a	0.000405415	0.00100515	40.7547
P12429	Annexin A3	8.39147e-11	0	48.2746
P12532	Creatine kinase U-type, mitochondrial	2.54822e-19	0	53.525
P12694	2-oxoisovalerate dehydrogenase subunit alpha, mitochondrial	1.69431e-17	0	52.4579
P12724	Eosinophil cationic protein	7.24326e-10	0	47.5779
P12814	Alpha-actinin-1	2.63907e-20	0	54.0977
P12821	Angiotensin-converting enzyme	1.53461e-17	0	52.4831
P12829	Myosin light chain 4	2.27204e-08	0	46.3455
P12830	Cadherin-1	2.58544e-05	0.000130993	42.9582
P12931	Proto-oncogene tyrosine-protein kinase Src	3.06016e-13	0	49.9101
P12955	Xaa-Pro dipeptidase	3.97128e-19	0	53.4124
P12956	X-ray repair cross-complementing protein 6	7.28618e-20	0	53.8419
P13010	X-ray repair cross-complementing protein 5	9.09085e-23	0	55.4918
P13051	Uracil-DNA glycosylase	0.000172561	0.00076297	41.5623
P13073	Cytochrome c oxidase subunit 4 isoform 1, mitochondrial	4.45877e-13	0	49.8066
P13164	Interferon-induced transmembrane protein 1	1.24647e-14	0	50.7658
P13224	Platelet glycoprotein Ib beta chain	2.87035e-10	0	47.883
P13284	Gamma-interferon-inducible lysosomal thiol reductase	1.05734e-09	0	47.4505
P13473	Lysosome-associated membrane glycoprotein 2	8.21703e-13	0	49.6369
P13489	Ribonuclease inhibitor	3.92098e-23	0	55.6925
P13497	Bone morphogenetic protein 1	0.000878098	0.00159548	39.8419
P13498	Cytochrome b-245 light chain	2.86953e-08	0	46.2553
P13521	Secretogranin-2	1.14758e-16	0	51.9713
P13591	Neural cell adhesion molecule 1	3.38965e-28	0	58.3128
P13598	Intercellular adhesion molecule 2	0.00683988	0.00798057	35.6235
P13611	Versican core protein	1.77446e-16	0	51.8603
P13612	Integrin alpha-4	0.000934709	0.00159548	39.7571
P13637	Sodium/potassium-transporting ATPase subunit alpha-3	1.65186e-19	0	53.6349
P13639	Elongation factor 2	3.63678e-24	0	56.2512
P13640	Metallothionein-1G	8.21994e-11	0	48.2811
P13645	Keratin, type I cytoskeletal 10	4.48203e-27	0	57.757
P13647	Keratin, type II cytoskeletal 5	6.38725e-14	0	50.3339
P13667	Protein disulfide-isomerase A4	1.10426e-24	0	56.5263
P13671	Complement component C6	1.06076e-18	0	53.1627
P13674	Prolyl 4-hydroxylase subunit alpha-1	5.51793e-19	0	53.3289
P13682	Zinc finger protein 35	4.84995e-12	0	49.132
P13686	Tartrate-resistant acid phosphatase type 5	0.0081448	0.00887403	35.1587
P13693	Translationally-controlled tumor protein	3.38312e-16	0	51.6958
P13716	Delta-aminolevulinic acid dehydratase	3.7791e-20	0	54.0074
P13726	Tissue factor	2.04573e-19	0	53.5807
P13747	HLA class I histocompatibility antigen, alpha chain E	6.23953e-13	0	49.7136
P13762	HLA class II histocompatibility antigen, DR beta 4 chain	5.90926e-06	0	43.8307
P13796	Plastin-2	6.68055e-28	0	58.168
P13797	Plastin-3	1.29391e-26	0	57.525
P13798	Acylamino-acid-releasing enzyme	7.38606e-20	0	53.8385
P13804	Electron transfer flavoprotein subunit alpha, mitochondrial	2.45468e-16	0	51.7776
P13807	Glycogen [starch] synthase, muscle	4.09803e-20	0	53.987
P13861	cAMP-dependent protein kinase type II-alpha regulatory subunit	2.15299e-23	0	55.8346
P13929	Beta-enolase	3.49396e-17	0	52.2738
P13984	General transcription factor IIF subunit 2	4.77927e-13	0	49.7874
P13987	CD59 glycoprotein	1.28741e-17	0	52.5278
P13995	Bifunctional methylenetetrahydrofolate dehydrogenase/cyclohydrolase, mitochondrial	4.42426e-08	0	46.0854
P14136	Glial fibrillary acidic protein	2.50604e-26	0	57.3792
P14151	L-selectin	1.29078e-08	0	46.5599
P14174	Macrophage migration inhibitory factor	1.4208e-16	0	51.9169
P14207	Folate receptor beta	4.98838e-15	0	51.0043
P14209	CD99 antigen	1.23211e-11	0	48.8585
P14314	Glucosidase 2 subunit beta	2.35898e-17	0	52.3737
P14317	Hematopoietic lineage cell-specific protein	2.29272e-23	0	55.8198
P14324	Farnesyl pyrophosphate synthase	3.06291e-20	0	54.0602
P14384	Carboxypeptidase M	5.7661e-18	0	52.7321
P14406	Cytochrome c oxidase subunit 7A2, mitochondrial	8.53809e-18	0	52.6322
P14415	Sodium/potassium-transporting ATPase subunit beta-2	3.60199e-15	0	51.0887
P14543	Nidogen-1	1.86338e-21	0	54.7575
P14550	Aldo-keto reductase family 1 member A1	1.39355e-20	0	54.2578
P14598	Neutrophil cytosol factor 1	1.37394e-13	0	50.1281
P14618	Pyruvate kinase PKM	5.9984e-25	0	56.666
P14621	Acylphosphatase-2	2.21441e-18	0	52.9755
P14625	Endoplasmin	3.48191e-24	0	56.2613
P14649	Myosin light chain 6B	6.51809e-18	0	52.7009
P14678;P63162	Small nuclear ribonucleoprotein-associated proteins B and B';Small nuclear ribonucleoprotein-associated protein N	4.65921e-16	0	51.614
P14735	Insulin-degrading enzyme	3.00088e-16	0	51.7264
P14770	Platelet glycoprotein IX	4.2919e-06	0	44.0037
P14780	Matrix metalloproteinase-9	8.54014e-19	0	53.2179
P14854	Cytochrome c oxidase subunit 6B1	1.72054e-11	0	48.759
P14866	Heterogeneous nuclear ribonucleoprotein L	8.99458e-19	0	53.2047
P14867	Gamma-aminobutyric acid receptor subunit alpha-1	2.1586e-07	0	45.4304
P14868	Aspartate--tRNA ligase, cytoplasmic	3.75615e-30	0	59.2527
P14920	D-amino-acid oxidase	7.23624e-20	0	53.8436
P14923	Junction plakoglobin	3.0835e-16	0	51.7194
P14927	Cytochrome b-c1 complex subunit 7	8.54222e-25	0	56.5852
P15056	Serine/threonine-protein kinase B-raf	1.5976e-12	0	49.4501
P15086	Carboxypeptidase B	1.92629e-17	0	52.4253
P15090	Fatty acid-binding protein, adipocyte	4.12979e-07	0	45.1449
P15104	Glutamine synthetase	2.47158e-18	0	52.9476
P15121	Aldo-keto reductase family 1 member B1	2.33631e-13	0	49.9839
P15144	Aminopeptidase N	5.50506e-16	0	51.5714
P15151	Poliovirus receptor	4.56512e-10	0	47.7312
P15153	Ras-related C3 botulinum toxin substrate 2	3.06759e-15	0	51.1302
P15169	Carboxypeptidase N catalytic chain	2.00629e-10	0	47.9986
P15170	Eukaryotic peptide chain release factor GTP-binding subunit ERF3A	4.27943e-27	0	57.7671
P15259	Phosphoglycerate mutase 2	3.81888e-22	0	55.1454
P15289	Arylsulfatase A	2.88074e-22	0	55.2138
P15291	Beta-1,4-galactosyltransferase 1	0.00395227	0.00505407	37.027
P15311	Ezrin	2.48157e-19	0	53.5317
P15336	Cyclic AMP-dependent transcription factor ATF-2	3.64199e-06	0	44.0906
P15374	Ubiquitin carboxyl-terminal hydrolase isozyme L3	6.10633e-26	0	57.1814
P15498	Proto-oncogene vav	5.04006e-16	0	51.594
P15502	Elastin	5.25921e-16	0	51.5831
P15529	Membrane cofactor protein	3.25214e-06	0	44.1498
P15531	Nucleoside diphosphate kinase A	5.46363e-18	0	52.7458
P15559	NAD(P)H dehydrogenase [quinone] 1	9.31277e-18	0	52.6101
P15586	N-acetylglucosamine-6-sulfatase	9.35183e-23	0	55.485
P15692	Vascular endothelial growth factor A	1.5645e-07	0	45.568
P15735	Phosphorylase b kinase gamma catalytic chain, liver/testis isoform	0.000264885	0.000883615	41.1771
P15848	Arylsulfatase B	1.50455e-14	0	50.7165
P15880	40S ribosomal protein S2	9.93071e-28	0	58.083
P15882	N-chimaerin	9.62775e-19	0	53.1874
P15884;Q99081	Transcription factor 4;Transcription factor 12	1.66847e-08	0	46.4632
P15923	Transcription factor E2-alpha	0.00671446	0.00787128	35.6724
P15924	Desmoplakin	1.69654e-19	0	53.6281
P15927	Replication protein A 32 kDa subunit	1.12238e-18	0	53.1484
P15954	Cytochrome c oxidase subunit 7C, mitochondrial	9.52075e-11	0	48.2351
P16035	Metalloproteinase inhibitor 2	0.00110211	0.00195336	39.5233
P16050	Polyunsaturated fatty acid lipoxygenase ALOX15	6.25446e-10	0	47.6269
P16070	CD44 antigen	1.06763e-12	0	49.5637
P16083	Ribosyldihydronicotinamide dehydrogenase [quinone]	7.63744e-15	0	50.8936
P16109	P-selectin	0.000213214	0.00076297	41.3766
P16112	Aggrecan core protein	9.18359e-25	0	56.5686
P16118	6-phosphofructo-2-kinase/fructose-2,6-bisphosphatase 1	2.71305e-13	0	49.9431
P16144	Integrin beta-4	2.3751e-20	0	54.1241
P16152	Carbonyl reductase [NADPH] 1	2.1845e-15	0	51.2178
P16157	Ankyrin-1	2.99218e-18	0	52.899
P16219	Short-chain specific acyl-CoA dehydrogenase, mitochondrial	1.63068e-14	0	50.6954
P16220	Cyclic AMP-responsive element-binding protein 1	5.75854e-21	0	54.4782
P16234	Platelet-derived growth factor receptor alpha	2.60938e-20	0	54.1005
P16278	Beta-galactosidase	2.01133e-21	0	54.7387
P16284	Platelet endothelial cell adhesion molecule	8.62746e-16	0	51.4564
P16298	Serine/threonine-protein phosphatase 2B catalytic subunit beta isoform	8.01516e-21	0	54.3959
P16333	Cytoplasmic protein NCK1	3.79885e-13	0	49.8507
P16383	Intron Large complex component GCFC2	2.63664e-05	0.000130993	42.9456
P16389	Potassium voltage-gated channel subfamily A member 2	1.19941e-09	0	47.4076
P16401	Histone H1.5	1.04141e-11	0	48.9083
P16402	Histone H1.3	0.000203538	0.00076297	41.4181
P16403	Histone H1.2	2.65513e-12	0	49.3055
P16435	NADPH--cytochrome P450 reductase	3.31033e-25	0	56.8011
P16444	Dipeptidase 1	0.00117706	0.00195336	39.4255
P16452	Protein 4.2	7.05138e-24	0	56.097
P16455	Methylated-DNA--protein-cysteine methyltransferase	1.88746e-15	0	51.2554
P16473	Thyrotropin receptor	0.00323978	0.00436578	37.5021
P16591	Tyrosine-protein kinase Fer	1.57751e-18	0	53.0618
P16615	Sarcoplasmic/endoplasmic reticulum calcium ATPase 2	2.74339e-23	0	55.7773
P16671	Platelet glycoprotein 4	1.61816e-10	0	48.0674
P16870	Carboxypeptidase E	9.28257e-17	0	52.0253
P16885	1-phosphatidylinositol 4,5-bisphosphate phosphodiesterase gamma-2	4.04823e-16	0	51.6499
P16930	Fumarylacetoacetase	6.40611e-23	0	55.5756
P16949	Stathmin	1.94292e-13	0	50.0341
P16989	Y-box-binding protein 3	1.0378e-05	0	43.5135
P17017	Zinc finger protein 14	0.00340156	0.00436578	37.388
P17026	Zinc finger protein 22	4.72345e-07	0	45.0843
P17028	Zinc finger protein 24	1.53922e-20	0	54.2329
P17029	Zinc finger protein with KRAB and SCAN domains 1	3.20348e-15	0	51.119
P17036	Zinc finger protein 3	4.35398e-10	0	47.7468
P17040;Q9Y6Q3	Zinc finger and SCAN domain-containing protein 20;Zinc finger protein 37 homolog	0.000537217	0.00124595	40.4476
P17050	Alpha-N-acetylgalactosaminidase	7.51965e-19	0	53.2502
P17066	Heat shock 70 kDa protein 6	5.70958e-05	0.000258398	42.424
P17081	Rho-related GTP-binding protein RhoQ	2.54775e-10	0	47.9216
P17096	High mobility group protein HMG-I/HMG-Y	8.98893e-16	0	51.4459
P17152	Transmembrane protein 11, mitochondrial	2.13765e-10	0	47.9782
P17174	Aspartate aminotransferase, cytoplasmic	1.84071e-20	0	54.1881
P17213	Bactericidal permeability-increasing protein	7.34886e-05	0.000258398	42.241
P17252	Protein kinase C alpha type	6.62141e-21	0	54.4435
P17275	Transcription factor JunB	0.00992706	0.00986804	34.6221
P17301	Integrin alpha-2	8.39815e-19	0	53.2221
P17302	Gap junction alpha-1 protein	2.571e-21	0	54.6781
P17405	Sphingomyelin phosphodiesterase	9.50591e-18	0	52.6049
P17480	Nucleolar transcription factor 1	6.48501e-21	0	54.4486
P17540	Creatine kinase S-type, mitochondrial	1.20753e-15	0	51.3702
P17568	NADH dehydrogenase [ubiquinone] 1 beta subcomplex subunit 7	2.53881e-08	0	46.3027
P17600	Synapsin-1	5.62512e-24	0	56.1497
P17612	cAMP-dependent protein kinase catalytic subunit alpha	1.12447e-10	0	48.1827
P17655	Calpain-2 catalytic subunit	1.13359e-28	0	58.5448
P17658	Potassium voltage-gated channel subfamily A member 6	2.34645e-11	0	48.6658
P17661	Desmin	1.01349e-11	0	48.9163
P17677	Neuromodulin	4.14339e-16	0	51.644
P17706	Tyrosine-protein phosphatase non-receptor type 2	2.11765e-07	0	45.4386
P17812	CTP synthase 1	2.33742e-17	0	52.3761
P17813	Endoglin	5.44288e-06	0	43.8757
P17844	Probable ATP-dependent RNA helicase DDX5	7.92154e-19	0	53.237
P17858	ATP-dependent 6-phosphofructokinase, liver type	1.83687e-26	0	57.4479
P17900	Ganglioside GM2 activator	2.89458e-17	0	52.3217
P17931	Galectin-3	1.18802e-20	0	54.2977
P17936	Insulin-like growth factor-binding protein 3	3.06108e-16	0	51.7213
P17948	Vascular endothelial growth factor receptor 1	2.71646e-05	0.000130993	42.9265
P17980	26S proteasome regulatory subunit 6A	7.54634e-20	0	53.833
P17987	T-complex protein 1 subunit alpha	6.3619e-23	0	55.5772
P18031	Tyrosine-protein phosphatase non-receptor type 1	7.902e-17	0	52.0663
P18065	Insulin-like growth factor-binding protein 2	8.25761e-18	0	52.6407
P18074	General transcription and DNA repair factor IIH helicase subunit XPD	3.74794e-05	0.000130993	42.7148
P18075	Bone morphogenetic protein 7	5.33005e-11	0	48.4156
P18077	60S ribosomal protein L35a	2.35242e-13	0	49.982
P18084	Integrin beta-5	4.70857e-19	0	53.3692
P18085	ADP-ribosylation factor 4	3.5248e-17	0	52.2716
P18124	60S ribosomal protein L7	2.8826e-21	0	54.6498
P18206	Vinculin	2.76712e-23	0	55.7753
P18428	Lipopolysaccharide-binding protein	2.19953e-14	0	50.6167
P18433	Receptor-type tyrosine-protein phosphatase alpha	1.01855e-17	0	52.5873
P18440	Arylamine N-acetyltransferase 1	1.60977e-06	0	44.5058
P18505	Gamma-aminobutyric acid receptor subunit beta-1	6.01134e-15	0	50.9559
P18507	Gamma-aminobutyric acid receptor subunit gamma-2	5.70517e-08	0	45.984
P18577	Blood group Rh(CE) polypeptide	6.31039e-17	0	52.1235
P18583	Protein SON	1.68955e-12	0	49.4342
P18615	Negative elongation factor E	2.37872e-14	0	50.596
P18621	60S ribosomal protein L17	1.76813e-20	0	54.1981
P18669	Phosphoglycerate mutase 1	7.68115e-17	0	52.0735
P18754	Regulator of chromosome condensation	1.17952e-15	0	51.3762
P18858	DNA ligase 1	3.33753e-07	0	45.2398
P18859	ATP synthase-coupling factor 6, mitochondrial	1.93425e-12	0	49.3959
P18887	DNA repair protein XRCC1	1.25197e-14	0	50.7646
P19013	Keratin, type II cytoskeletal 4	0.00399927	0.00505407	36.9979
P19021	Peptidyl-glycine alpha-amidating monooxygenase	1.36617e-17	0	52.5127
P19022	Cadherin-2	5.55159e-20	0	53.9105
P19075	Tetraspanin-8	7.68173e-13	0	49.6557
P19086	Guanine nucleotide-binding protein G(z) subunit alpha	1.39635e-19	0	53.6774
P19174	1-phosphatidylinositol 4,5-bisphosphate phosphodiesterase gamma-1	1.14458e-18	0	53.1434
P19256	Lymphocyte function-associated antigen 3	1.07254e-07	0	45.7263
P19320	Vascular cell adhesion protein 1	5.0921e-22	0	55.0754
P19338	Nucleolin	1.10979e-24	0	56.5252
P19367	Hexokinase-1	4.03327e-25	0	56.7563
P19387	DNA-directed RNA polymerase II subunit RPB3	9.12075e-13	0	49.6078
P19388	DNA-directed RNA polymerases I, II, and III subunit RPABC1	4.40664e-21	0	54.5447
P19397	Leukocyte surface antigen CD53	3.7775e-05	0.000130993	42.7095
P19404	NADH dehydrogenase [ubiquinone] flavoprotein 2, mitochondrial	2.18995e-15	0	51.2171
P19440	Glutathione hydrolase 1 proenzyme	1.35146e-10	0	48.1246
P19447	General transcription and DNA repair factor IIH helicase subunit XPB	1.15588e-13	0	50.1747
P19474	E3 ubiquitin-protein ligase TRIM21	9.40304e-19	0	53.1934
P19484	Transcription factor EB	7.25804e-05	0.000258398	42.2502
P19525	Interferon-induced, double-stranded RNA-activated protein kinase	3.74854e-16	0	51.6696
P19532	Transcription factor E3	2.95146e-06	0	44.2001
P19623	Spermidine synthase	3.51882e-17	0	52.272
P19634	Sodium/hydrogen exchanger 1	3.64807e-10	0	47.8049
P19652	Alpha-1-acid glycoprotein 2	7.65007e-15	0	50.8932
P19784	Casein kinase II subunit alpha'	3.80317e-19	0	53.4234
P19823	Inter-alpha-trypsin inhibitor heavy chain H2	1.50866e-20	0	54.2379
P19827	Inter-alpha-trypsin inhibitor heavy chain H1	2.48327e-26	0	57.3813
P19838	Nuclear factor NF-kappa-B p105 subunit	1.27001e-21	0	54.8518
P19878	Neutrophil cytosol factor 2	9.25234e-10	0	47.4956
P19971	Thymidine phosphorylase	2.44337e-16	0	51.7788
P20020	Plasma membrane calcium-transporting ATPase 1	1.11754e-21	0	54.8832
P20036	HLA class II histocompatibility antigen, DP alpha 1 chain	3.49424e-13	0	49.8737
P20042	Eukaryotic translation initiation factor 2 subunit 2	7.01724e-15	0	50.9157
P20073	Annexin A7	1.26551e-15	0	51.3582
P20160	Azurocidin	2.53223e-14	0	50.5795
P20264	POU domain, class 3, transcription factor 3	4.11886e-06	0	44.0256
P20265	POU domain, class 3, transcription factor 2	0.00154765	0.00241051	38.9877
P20290	Transcription factor BTF3	1.06812e-20	0	54.3242
P20292	Arachidonate 5-lipoxygenase-activating protein	4.77667e-09	0	46.9244
P20309	Muscarinic acetylcholine receptor M3	0.00468426	0.00572497	36.6035
P20336	Ras-related protein Rab-3A	2.54093e-20	0	54.1072
P20337	Ras-related protein Rab-3B	0.00372405	0.00482751	37.1717
P20338	Ras-related protein Rab-4A	2.31579e-14	0	50.6031
P20339	Ras-related protein Rab-5A	7.38286e-17	0	52.0835
P20340	Ras-related protein Rab-6A	4.29105e-21	0	54.5513
P20472	Parvalbumin alpha	0.00261822	0.00357228	37.9789
P20591	Interferon-induced GTP-binding protein Mx1	9.85833e-21	0	54.3443
P20592	Interferon-induced GTP-binding protein Mx2	5.89837e-15	0	50.9608
P20594	Atrial natriuretic peptide receptor 2	1.31266e-12	0	49.5056
P20618	Proteasome subunit beta type-1	1.90845e-19	0	53.5983
P20645	Cation-dependent mannose-6-phosphate receptor	3.07844e-23	0	55.75
P20648	Potassium-transporting ATPase alpha chain 1	0.000398679	0.00100515	40.7722
P20674	Cytochrome c oxidase subunit 5A, mitochondrial	1.406e-18	0	53.0911
P20700	Lamin-B1	1.32931e-19	0	53.6899
P20701	Integrin alpha-L	5.30286e-09	0	46.8867
P20702	Integrin alpha-X	1.90892e-12	0	49.3996
P20742	Pregnancy zone protein	2.75268e-06	0	44.236
P20774	Mimecan	8.4632e-16	0	51.4613
P20810	Calpastatin	4.06191e-15	0	51.0576
P20839	Inosine-5'-monophosphate dehydrogenase 1	5.20596e-07	0	45.0402
P20851	C4b-binding protein beta chain	3.2203e-10	0	47.8456
P20908	Collagen alpha-1(V) chain	0.00145044	0.00230555	39.0963
P20916	Myelin-associated glycoprotein	4.73125e-18	0	52.7824
P20930	Filaggrin	2.54247e-08	0	46.3022
P20933	N(4)-(beta-N-acetylglucosaminyl)-L-asparaginase	4.50747e-09	0	46.9452
P20936	Ras GTPase-activating protein 1	6.76695e-27	0	57.6671
P20962	Parathymosin	2.64227e-09	0	47.1345
P21127	Cyclin-dependent kinase 11B	2.48504e-21	0	54.6865
P21246	Pleiotrophin	1.32532e-13	0	50.1378
P21266	Glutathione S-transferase Mu 3	1.68337e-20	0	54.2105
P21281	V-type proton ATPase subunit B, brain isoform	2.4931e-21	0	54.6857
P21283	V-type proton ATPase subunit C 1	2.25724e-17	0	52.385
P21291	Cysteine and glycine-rich protein 1	1.06083e-15	0	51.4034
P21333	Filamin-A	4.0775e-26	0	57.2713
P21359	Neurofibromin	2.4906e-20	0	54.1122
P21397	Amine oxidase [flavin-containing] A	1.95597e-17	0	52.4214
P21399	Cytoplasmic aconitate hydratase	5.21004e-23	0	55.6249
P21453	Sphingosine 1-phosphate receptor 1	2.91514e-10	0	47.878
P21462	fMet-Leu-Phe receptor	1.17931e-05	0	43.439
P21554	Cannabinoid receptor 1	3.02111e-10	0	47.8664
P21579	Synaptotagmin-1	5.0745e-21	0	54.5096
P21589	5'-nucleotidase	2.15502e-21	0	54.7217
P21675	Transcription initiation factor TFIID subunit 1	8.3541e-06	0	43.6377
P21695	Glycerol-3-phosphate dehydrogenase [NAD(+)], cytoplasmic	1.35141e-16	0	51.9297
P21741	Midkine	2.07089e-09	0	47.2196
P21757	Macrophage scavenger receptor types I and II	8.74874e-19	0	53.2117
P21796	Voltage-dependent anion-selective channel protein 1	5.21532e-18	0	52.7576
P21802	Fibroblast growth factor receptor 2	0.000256524	0.000883615	41.2072
P21810	Biglycan	2.06496e-15	0	51.2322
P21860	Receptor tyrosine-protein kinase erbB-3	6.21014e-14	0	50.3414
P21912	Succinate dehydrogenase [ubiquinone] iron-sulfur subunit, mitochondrial	5.95981e-17	0	52.138
P21926	CD9 antigen	1.33192e-15	0	51.345
P21953	2-oxoisovalerate dehydrogenase subunit beta, mitochondrial	8.04274e-22	0	54.9638
P21964	Catechol O-methyltransferase	8.7912e-25	0	56.5786
P21980	Protein-glutamine gamma-glutamyltransferase 2	8.43703e-21	0	54.3831
P22001	Potassium voltage-gated channel subfamily A member 3	0.00074071	0.00148203	40.0633
P22033	Methylmalonyl-CoA mutase, mitochondrial	2.08182e-23	0	55.8426
P22059	Oxysterol-binding protein 1	1.4704e-20	0	54.2443
P22061	Protein-L-isoaspartate(D-aspartate) O-methyltransferase	1.20084e-16	0	51.9597
P22087	rRNA 2'-O-methyltransferase fibrillarin	1.96695e-14	0	50.6461
P22090	40S ribosomal protein S4, Y isoform 1	1.21948e-07	0	45.6728
P22102	Trifunctional purine biosynthetic protein adenosine-3	4.08623e-21	0	54.5634
P22105	Tenascin-X	6.94691e-16	0	51.5119
P22234	Bifunctional phosphoribosylaminoimidazole carboxylase/phosphoribosylaminoimidazole succinocarboxamide synthetase	1.16768e-18	0	53.1383
P22303	Acetylcholinesterase	3.98337e-09	0	46.9893
P22307	Sterol carrier protein 2	2.87683e-23	0	55.766
P22314	Ubiquitin-like modifier-activating enzyme 1	3.63835e-20	0	54.0169
P22352	Glutathione peroxidase 3	2.1035e-13	0	50.0125
P22392	Nucleoside diphosphate kinase B	4.71838e-22	0	55.094
P22413	Ectonucleotide pyrophosphatase/phosphodiesterase family member 1	0.00118266	0.00195336	39.4183
P22531	Small proline-rich protein 2E	8.12967e-05	0.000258398	42.1658
P22570	NADPH:adrenodoxin oxidoreductase, mitochondrial	8.00784e-18	0	52.6485
P22607	Fibroblast growth factor receptor 3	3.2668e-12	0	49.2461
P22626	Heterogeneous nuclear ribonucleoproteins A2/B1	5.6284e-16	0	51.5657
P22670	MHC class II regulatory factor RFX1	0.00973763	0.00964187	34.6748
P22676	Calretinin	5.72552e-13	0	49.7375
P22681	E3 ubiquitin-protein ligase CBL	4.23038e-13	0	49.8211
P22694	cAMP-dependent protein kinase catalytic subunit beta	4.7661e-18	0	52.7805
P22695	Cytochrome b-c1 complex subunit 2, mitochondrial	2.56015e-16	0	51.7669
P22732	Solute carrier family 2, facilitated glucose transporter member 5	2.83551e-10	0	47.887
P22735	Protein-glutamine gamma-glutamyltransferase K	0.002923	0.00402844	37.737
P22748	Carbonic anhydrase 4	3.60358e-15	0	51.0885
P22792	Carboxypeptidase N subunit 2	8.33792e-06	0	43.6388
P22794	Protein EVI2A	8.71687e-05	0.000258398	42.1131
P22830	Ferrochelatase, mitochondrial	1.61553e-18	0	53.0558
P22891	Vitamin K-dependent protein Z	9.73314e-08	0	45.7665
P22894	Neutrophil collagenase	1.56939e-06	0	44.5183
P22897	Macrophage mannose receptor 1	4.32146e-13	0	49.8152
P22914	Gamma-crystallin S	0.00127518	0.00219085	39.3028
P23083	Immunoglobulin heavy variable 1-2	1.02623e-05	0	43.5199
P23141	Liver carboxylesterase 1	3.20075e-17	0	52.2961
P23142	Fibulin-1	5.67838e-18	0	52.736
P23193	Transcription elongation factor A protein 1	1.78773e-21	0	54.7677
P23219	Prostaglandin G/H synthase 1	3.11525e-08	0	46.2233
P23229	Integrin alpha-6	3.08715e-21	0	54.6328
P23246	Splicing factor, proline- and glutamine-rich	4.46663e-26	0	57.251
P23258	Tubulin gamma-1 chain	4.07085e-16	0	51.6485
P23276	Kell blood group glycoprotein	1.02646e-07	0	45.7445
P23284	Peptidyl-prolyl cis-trans isomerase B	4.1621e-14	0	50.448
P23297	Protein S100-A1	6.87022e-16	0	51.5147
P23368	NAD-dependent malic enzyme, mitochondrial	1.47441e-25	0	56.9838
P23378	Glycine dehydrogenase (decarboxylating), mitochondrial	6.72497e-16	0	51.5202
P23381	Tryptophan--tRNA ligase, cytoplasmic	2.0228e-20	0	54.1644
P23396	40S ribosomal protein S3	2.88967e-17	0	52.3221
P23434	Glycine cleavage system H protein, mitochondrial	5.56081e-20	0	53.9101
[truncated: 6,718 more rows]
