# Supplementary material for: Proteomic and metabolomic analyses illustrate the mechanisms of expression of the O6‐methylguanine‐DNA methyltransferase gene in glioblastoma
Source: CNS Neurosci Ther. 2023 Aug 28;30(2):e14415. doi: 10.1111/cns.14415 (PMC10848106; doi:10.1111/cns.14415)
Supplement: Supplementary file 1 — Table S1. [file CNS-30-e14415-s001.zip › cns14415-sup-0002-TableS2.xls]

## Sheet: Sheet1
Accession
O14827
O43526
O95185
P98164
Q05513
Q14206
Q96T17
Q96T49
Q9BZ71
Q9Y2I2
P16389
Q9ULD0
P05937
Q8N573
P40123
P19086
O60861
O94925
Q6DN90
Q9UBB6
Q9Y4E6
Q13153
Q13554
P05023
P19634
P48553
Q9Y2J2
Q14168
Q9Y6K8
Q9H492
O43236
P53677
Q9UPY8
Q08722
Q2M2I8
O00499
Q7Z4S6
Q6ZVM7
Q12959
P61018
P61981
Q9UEW8
Q99747
Q15173
O43739
O75348
Q9Y496
Q9UI12
P61586
O95219
P45985
Q04917
Q13526
Q9Y6M9
Q12979
P0DPH7
Q9H6U6
Q53H82
Q5JSH3
Q8IWB9
Q9H0E2
O96013
Q9UJ41
Q14738
Q92696
Q9BW62
O60784
Q16543
Q15276
P11441
