# Supplementary material for: Proteomic and metabolomic analyses illustrate the mechanisms of expression of the O6‐methylguanine‐DNA methyltransferase gene in glioblastoma
Source: CNS Neurosci Ther. 2023 Aug 28;30(2):e14415. doi: 10.1111/cns.14415 (PMC10848106; doi:10.1111/cns.14415)
Supplement: Supplementary file 1 — Table S1. [file CNS-30-e14415-s001.zip › cns14415-sup-0003-TableS3.xls]

## Sheet: Sheet1
Accession
O00567
O15372
P02776
P07996
P12270
P22087
P24158
P26196
P32322
P51858
P53992
P55263
Q04206
Q10570
Q12996
Q14166
Q15046
Q15293
Q16740
Q5JVF3
Q5SRE5
Q7KZN9
Q8WVC6
Q9HC78
Q9NR30
