# Supplementary material for: Proteomic and metabolomic analyses illustrate the mechanisms of expression of the O6‐methylguanine‐DNA methyltransferase gene in glioblastoma
Source: CNS Neurosci Ther. 2023 Aug 28;30(2):e14415. doi: 10.1111/cns.14415 (PMC10848106; doi:10.1111/cns.14415)
Supplement: Supplementary file 1 — Table S1. [file CNS-30-e14415-s001.zip › cns14415-sup-0004-TableS4.csv]

Cluster	ID	Description	GeneRatio	BgRatio	pvalue	p.adjust	qvalue	geneID	Count	Symbol
GBMvsCON.up	GO:0042254	ribosome biogenesis	133/2577	455/29151	1.76E-36	1.60E-32	1.53E-32	O00541/O00567/O00571/O15381/O60287/O60832/O75607/O75616/O76021/P05388/P06748/P08708/P08865/P13010/P18074/P18077/P18124/P22087/P27635/P38919/P39019/P42285/P42766/P46777/P46782/P50914/P55769/P56182/P56537/P57678/P61353/P62081/P62241/P62249/P62263/P62312/P62424/P62750/P62753/P62841/P62847/P62851/P62857/P62906/P62913/P63173/P63220/P78346/P78527/P82912/P83731/Q02878/Q05823/Q13206/Q13610/Q14137/Q14146/…	133	PES1/NOP56/DDX3X/NVL/URB1/DKC1/NPM3/ERAL1/RSL1D1/RPLP0/NPM1/RPS17/RPSA/XRCC5/ERCC2/RPL35A/RPL7/FBL/RPL10/EIF4A3/RPS19/MTREX/RPL35/RPL5/RPS5/RPL14/SNU13/RRP1/EIF6/GEMIN4/RPL27/RPS7/RPS8/RPS16/RPS14/LSM6/RPL7A/RPL23A/RPS6/RPS15/RPS24/RPS25/RPS28/RPL10A/RPL11/RPL38/RPS21/RPP30/PRKDC/MRPS11/RPL24/RPL6/RNASEL/DDX10/PWP1/BOP1/URB2/FRG1/RRP1B/PDCD11/BMS1/WDR43/TSR1/WDR74/RPS27L/DHX30/EFL1/HEATR3/METTL16…
GBMvsCON.up	GO:0071826	ribonucleoprotein complex subunit organization	113/2577	359/29151	2.05E-34	4.66E-31	4.43E-31	B5ME19/O00303/O15371/O15372/O15514/O43395/O43719/O43809/O75475/O75494/O75533/O75616/O75643/O75821/O94906/O95319/O95400/P05388/P08579/P08865/P09661/P13010/P14678/P23588/P27635/P38159/P38432/P39019/P40429/P41091/P46777/P46782/P52756/P54105/P55265/P55769/P55884/P56537/P57678/P62263/P62304/P62306/P62314/P62316/P62318/P62750/P62841/P62857/P62913/P63173/P78527/P82912/P83731/Q02878/Q07955/Q08211/Q09161/…	113	EIF3CL/EIF3F/EIF3D/EIF3H/POLR2D/PRPF3/HTATSF1/NUDT21/PSIP1/SRSF10/SF3B1/ERAL1/SNRNP200/EIF3G/PRPF6/CELF2/CD2BP2/RPLP0/SNRPB2/RPSA/SNRPA1/XRCC5/SNRPB/EIF4B/RPL10/RBMX/COIL/RPS19/RPL13A/EIF2S3/RPL5/RPS5/RBM5/CLNS1A/ADAR/SNU13/EIF3B/EIF6/GEMIN4/RPS14/SNRPE/SNRPF/SNRPD1/SNRPD2/SNRPD3/RPL23A/RPS15/RPS28/RPL11/RPL38/PRKDC/MRPS11/RPL24/RPL6/SRSF1/DHX9/NCBP1/SFSWAP/SF3A3/SRSF9/SRSF6/EIF3I/SF3B2/DDX39B/BO…
GBMvsCON.up	GO:0022618	ribonucleoprotein complex assembly	112/2577	342/29151	6.55E-36	2.54E-32	2.42E-32	B5ME19/O00303/O15371/O15372/O15514/O43395/O43719/O43809/O75475/O75494/O75533/O75616/O75643/O75821/O94906/O95319/O95400/P05388/P08579/P08865/P09661/P13010/P14678/P23588/P27635/P38159/P38432/P39019/P40429/P41091/P46777/P46782/P52756/P54105/P55265/P55769/P55884/P56537/P57678/P62263/P62304/P62306/P62314/P62316/P62318/P62750/P62841/P62857/P62913/P63173/P78527/P82912/P83731/Q02878/Q07955/Q08211/Q09161/…	112	EIF3CL/EIF3F/EIF3D/EIF3H/POLR2D/PRPF3/HTATSF1/NUDT21/PSIP1/SRSF10/SF3B1/ERAL1/SNRNP200/EIF3G/PRPF6/CELF2/CD2BP2/RPLP0/SNRPB2/RPSA/SNRPA1/XRCC5/SNRPB/EIF4B/RPL10/RBMX/COIL/RPS19/RPL13A/EIF2S3/RPL5/RPS5/RBM5/CLNS1A/ADAR/SNU13/EIF3B/EIF6/GEMIN4/RPS14/SNRPE/SNRPF/SNRPD1/SNRPD2/SNRPD3/RPL23A/RPS15/RPS28/RPL11/RPL38/PRKDC/MRPS11/RPL24/RPL6/SRSF1/DHX9/NCBP1/SFSWAP/SF3A3/SRSF9/SRSF6/EIF3I/SF3B2/DDX39B/BO…
GBMvsCON.up	GO:0016072	rRNA metabolic process	106/2577	403/29151	3.62E-25	5.49E-22	5.22E-22	O00541/O00567/O15381/O60287/O60832/O75607/O76021/P03950/P08708/P18074/P18077/P18124/P19338/P22087/P38919/P39019/P42285/P42766/P46777/P50914/P51532/P55769/P56182/P56192/P56537/P57678/P61353/P62081/P62241/P62249/P62263/P62312/P62424/P62753/P62841/P62847/P62851/P62857/P62906/P62913/P63220/P78346/P78527/P82912/Q05823/Q12824/Q13206/Q13610/Q14137/Q14331/Q14684/Q14690/Q14692/Q15061/Q2NL82/Q6RFH5/Q86W50/…	106	PES1/NOP56/NVL/URB1/DKC1/NPM3/RSL1D1/ANG/RPS17/ERCC2/RPL35A/RPL7/NCL/FBL/EIF4A3/RPS19/MTREX/RPL35/RPL5/RPL14/SMARCA4/SNU13/RRP1/MARS1/EIF6/GEMIN4/RPL27/RPS7/RPS8/RPS16/RPS14/LSM6/RPL7A/RPS6/RPS15/RPS24/RPS25/RPS28/RPL10A/RPL11/RPS21/RPP30/PRKDC/MRPS11/RNASEL/SMARCB1/DDX10/PWP1/BOP1/FRG1/RRP1B/PDCD11/BMS1/WDR43/TSR1/WDR74/METTL16/ERI1/WDR75/RPUSD2/PELP1/DDX51/KRI1/NGDN/WDR36/DDX54/BRIX1/GTF3C2/DDX…
GBMvsCON.up	GO:0002181	cytoplasmic translation	99/2577	275/29151	8.39E-36	2.54E-32	2.42E-32	B5ME19/O00303/O15371/O15372/O60506/O75368/O75821/P05386/P05387/P05388/P08708/P08865/P11940/P15880/P16333/P16989/P18077/P18124/P18621/P23396/P23588/P25398/P26373/P27635/P30050/P32969/P35268/P36578/P39019/P39023/P40429/P41091/P42766/P46776/P46777/P46778/P46779/P46781/P46782/P46783/P47914/P50914/P55884/P60842/P60866/P61247/P61313/P61353/P61513/P62081/P62241/P62244/P62249/P62263/P62269/P62273/P62277/…	99	EIF3CL/EIF3F/EIF3D/EIF3H/SYNCRIP/SH3BGRL/EIF3G/RPLP1/RPLP2/RPLP0/RPS17/RPSA/PABPC1/RPS2/NCK1/YBX3/RPL35A/RPL7/RPL17/RPS3/EIF4B/RPS12/RPL13/RPL10/RPL12/RPL9; RPL9P7; RPL9P8; RPL9P9/RPL22/RPL4/RPS19/RPL3/RPL13A/EIF2S3/RPL35/RPL27A/RPL5/RPL21/RPL28/RPS9/RPS5/RPS10/RPL29/RPL14/EIF3B/EIF4A1/RPS20/RPS3A/RPL15/RPL27/RPL37A/RPS7/RPS8/RPS15A/RPS16/RPS14/RPS18/RPS29/RPS13/RPS11/RPL7A/CNBP/RPS4X/RPL23A/RPS6…
GBMvsCON.up	GO:0006364	rRNA processing	97/2577	323/29151	6.40E-28	1.16E-24	1.11E-24	O00541/O00567/O15381/O60287/O60832/O75607/O76021/P08708/P18074/P18077/P18124/P22087/P38919/P39019/P42285/P42766/P46777/P50914/P55769/P56182/P56537/P57678/P61353/P62081/P62241/P62249/P62263/P62312/P62424/P62753/P62841/P62847/P62851/P62857/P62906/P62913/P63220/P78346/P78527/P82912/Q05823/Q13206/Q13610/Q14137/Q14331/Q14684/Q14690/Q14692/Q15061/Q2NL82/Q6RFH5/Q86W50/Q8IV48/Q8IWA0/Q8IZ73/Q8IZL8/Q8N8A6/…	97	PES1/NOP56/NVL/URB1/DKC1/NPM3/RSL1D1/RPS17/ERCC2/RPL35A/RPL7/FBL/EIF4A3/RPS19/MTREX/RPL35/RPL5/RPL14/SNU13/RRP1/EIF6/GEMIN4/RPL27/RPS7/RPS8/RPS16/RPS14/LSM6/RPL7A/RPS6/RPS15/RPS24/RPS25/RPS28/RPL10A/RPL11/RPS21/RPP30/PRKDC/MRPS11/RNASEL/DDX10/PWP1/BOP1/FRG1/RRP1B/PDCD11/BMS1/WDR43/TSR1/WDR74/METTL16/ERI1/WDR75/RPUSD2/PELP1/DDX51/KRI1/NGDN/WDR36/DDX54/BRIX1/DDX17/EMG1/UTP4/ISG20/UTP23/NOL10/WDR18/…
GBMvsCON.up	GO:0006403	RNA localization	89/2577	339/29151	2.79E-21	2.38E-18	2.26E-18	O00425/O15504/O15514/O60318/O60832/O75694/O94906/O95793/P05455/P06748/P09651/P12270/P20592/P22087/P22626/P35658/P37198/P38919/P41208/P42704/P49792/P52948/P55735/P57740/P61326/P61970/P67809/P78406/P82979/P84103/Q00613/Q00839/Q07666/Q07955/Q08211/Q08J23/Q09161/Q12769/Q13769/Q13838/Q14699/Q16629/Q16630/Q53F19/Q5JVF3/Q5SRE5/Q6I9Y2/Q6P6C2/Q7Z3B4/Q86U42/Q86V81/Q8IU60/Q8N1F7/Q8NDT2/Q8NFH4/Q8NFH5/Q8NI27/…	89	IGF2BP3/NUP42/POLR2D/MCM3AP/DKC1/NUP155/PRPF6/STAU1/SSB/NPM1/HNRNPA1/TPR/MX2/FBL/HNRNPA2B1/NUP214/NUP62/EIF4A3/CETN2/LRPPRC/RANBP2/NUP98/SEC13/NUP107/MAGOH/NUTF2/YBX1/RAE1/SARNP/SRSF3/HSF1/HNRNPU/KHDRBS1/SRSF1/DHX9/NSUN2/NCBP1/NUP160/THOC5/DDX39B/RFTN1/SRSF7/CPSF6/NCBP3/PCID2/NUP188/THOC7/ALKBH5/NUP54/PABPN1/ALYREF/DCP2/NUP93/RBM15B/NUP37/NUP35/THOC2/PNPT1/NUP133/NUP205/UPF1/KHSRP/MAGOHB/SEH1L/TH…
GBMvsCON.up	GO:0015931	nucleobase-containing compound transport	88/2577	366/29151	2.21E-18	1.18E-15	1.12E-15	O00400/O00425/O15504/O15514/O60318/O75694/P05455/P06748/P09651/P12236/P12270/P20592/P22626/P33897/P35658/P37198/P38919/P41208/P42704/P49792/P52948/P55735/P57740/P61326/P61970/P67809/P78382/P78406/P82979/P84103/Q00613/Q07666/Q07955/Q08211/Q08J23/Q09161/Q12769/Q13769/Q13838/Q14699/Q16629/Q16630/Q53F19/Q5H9E4/Q5JVF3/Q5SRE5/Q6I9Y2/Q6KCM7/Q6NUK1/Q6P6C2/Q7Z3B4/Q86U42/Q86V81/Q8N1F7/Q8NDT2/Q8NFH4/Q8NFH5/…	88	SLC33A1/IGF2BP3/NUP42/POLR2D/MCM3AP/NUP155/SSB/NPM1/HNRNPA1/SLC25A6/TPR/MX2/HNRNPA2B1/ABCD1/NUP214/NUP62/EIF4A3/CETN2/LRPPRC/RANBP2/NUP98/SEC13/NUP107/MAGOH/NUTF2/YBX1/SLC35A1/RAE1/SARNP/SRSF3/HSF1/KHDRBS1/SRSF1/DHX9/NSUN2/NCBP1/NUP160/THOC5/DDX39B/RFTN1/SRSF7/CPSF6/NCBP3/SLC25A53/PCID2/NUP188/THOC7/SLC25A25/SLC25A24/ALKBH5/NUP54/PABPN1/ALYREF/NUP93/RBM15B/NUP37/NUP35/THOC2/SLC35B2/PNPT1/NUP133/N…
GBMvsCON.up	GO:0043484	regulation of RNA splicing	87/2577	323/29151	1.24E-21	1.41E-18	1.34E-18	O00422/O43251/O60828/O75312/O75486/O75494/O75525/O95319/P06748/P08621/P09651/P14866/P17844/P18583/P19338/P22626/P26368/P26599/P31483/P31942/P31943/P35637/P38159/P49756/P51114/P51513/P52597/P52756/P52948/P54105/P55795/P61326/P61978/P62277/P62854/P62995/P84103/P98175/P98179/Q00839/Q01130/Q07666/Q07955/Q09161/Q12849/Q12872/Q13242/Q13247/Q13595/Q14011/Q14498/Q14684/Q15287/Q15393/Q15637/Q16514/Q16629/…	87	SAP18/RBFOX2/PQBP1/ZPR1/SUPT3H/SRSF10/KHDRBS3/CELF2/NPM1/SNRNP70/HNRNPA1/HNRNPL/DDX5/SON/NCL/HNRNPA2B1/U2AF2/PTBP1/TIA1/HNRNPH3/HNRNPH1/FUS/RBMX/RBM25/FXR1/NOVA1/HNRNPF/RBM5/NUP98/CLNS1A/HNRNPH2/MAGOH/HNRNPK/RPS13/RPS26/TRA2B/SRSF3/RBM10/RBM3/HNRNPU/SRSF2/KHDRBS1/SRSF1/NCBP1/GRSF1/SFSWAP/SRSF9/SRSF6/TRA2A/CIRBP/RBM39/RRP1B/RNPS1/SF3B3/SF1/TAF12/SRSF7/SMU1/ZNF326/CELF3/JMJD6/ILDR2/SETX/METTL16/RBM…
GBMvsCON.up	GO:0006457	protein folding	80/2577	385/29151	3.96E-13	1.44E-10	1.37E-10	O00391/O14558/O14737/O14976/O15212/O43447/O60613/O60925/O75347/O75352/O75695/O75718/O75953/O76031/O95302/O95817/P02743/P04233/P04792/P07237/P08621/P10809/P10909/P11021/P13667/P14625/P23284/P25685/P26885/P27824/P30040/P30101/P30414/P38646/P45877/P48723/P49257/P49792/P61604/P61769/P62942/Q12931/Q13162/Q13217/Q13356/Q13427/Q13724/Q13952/Q14554/Q14696/Q15084/Q16082/Q32P28/Q5F1R6/Q5JU69/Q6UX04/Q8IXB1/…	80	QSOX1/HSPB6/PDCD5/GAK/PFDN6/PPIH/SELENOF/PFDN1/TBCA/MPDU1/RP2/CRTAP/DNAJB5/CLPX/FKBP9/BAG3/APCS/CD74/HSPB1/P4HB/SNRNP70/HSPD1/CLU/HSPA5/PDIA4/HSP90B1/PPIB/DNAJB1/FKBP2/CANX/ERP29/PDIA3/NKTR/HSPA9/PPIC/HSPA13/LMAN1/RANBP2/HSPE1/B2M/FKBP1A/TRAP1/PRDX4/DNAJC3/PPIL2/PPIG/MOGS/NFYC/PDIA5/MESD/PDIA6/HSPB2/P3H1/DNAJC21/TOR2A/CWC27/DNAJC10/LTBP4/TXNDC5/KHSRP/CCDC47/FKBP10/DNAJC19/ERO1A/SDF2/PFDN5/ERP44/A…
GBMvsCON.up	GO:0006402	mRNA catabolic process	80/2577	430/29151	1.35E-10	4.23E-08	4.02E-08	A2RRP1/A5YKK6/O00425/O15116/O15514/O60506/O75175/O77932/P05455/P06748/P07910/P08670/P11940/P16989/P17844/P27695/P35637/P38919/P47974/P51114/P52272/P61326/P62312/P67809/P98175/Q00839/Q05823/Q08211/Q09161/Q13148/Q13151/Q13310/Q14011/Q14103/Q14671/Q15287/Q15717/Q16539/Q5JVF3/Q6P2E9/Q6P6C2/Q6PJT7/Q7KZF4/Q7L8L6/Q7Z2W4/Q7Z739/Q86W50/Q8IU60/Q8IZD4/Q8NC51/Q8TCS8/Q92615/Q92879/Q92900/Q92945/Q969Z0/Q96A72/…	80	NBAS/CNOT1/IGF2BP3/LSM1/POLR2D/SYNCRIP/CNOT3/DXO/SSB/NPM1/HNRNPC/VIM/PABPC1/YBX3/DDX5/APEX1/FUS/EIF4A3/ZFP36L2/FXR1/HNRNPM/MAGOH/LSM6/YBX1/RBM10/HNRNPU/RNASEL/DHX9/NCBP1/TARDBP/HNRNPA0/PABPC4/CIRBP/HNRNPD/PUM1/RNPS1/ELAVL1/MAPK14/PCID2/EDC4/ALKBH5/ZC3H14/SND1/FASTKD5/ZC3HAV1/YTHDF3/METTL16/DCP2/DCP1B/SERBP1/PNPT1/LARP4B/CELF1/UPF1/KHSRP/TBRG4/MAGOHB/DCPS/HNRNPAB/MYD88/PYM1/RBM24/YTHDF1/FTO/TNKS1B…
GBMvsCON.up	GO:0051607	defense response to virus	77/2577	500/29151	1.16E-06	0.000168171	0.000160057	O14879/O15162/O43143/O43657/O60828/O75179/O75636/O75844/O95786/P05161/P08575/P19525/P20591/P20592/P25942/P29466/P29590/P29728/P32455/P35232/P42224/P52630/P55265/P59665/Q04206/Q05823/Q08211/Q09161/Q12899/Q12906/Q13217/Q13263/Q13283/Q13490/Q14258/Q14671/Q15326/Q15633/Q16666/Q53F19/Q53G44/Q7Z2W4/Q7Z434/Q86WV6/Q8IXQ6/Q8IY21/Q8IYM9/Q8TDB6/Q8WV44/Q92841/Q93091/Q96AZ6/Q96C12/Q99623/Q99836/Q9BV40/Q9BYX4/…	77	IFIT3/PLSCR1/DHX15/TSPAN6/PQBP1/ANKRD17/FCN3/ZMPSTE24/RIGI/ISG15/PTPRC/EIF2AK2/MX1/MX2/CD40/CASP1/PML/OAS2/GBP1/PHB1/STAT1/STAT2/ADAR/DEFA1; DEFA1B/RELA/RNASEL/DHX9/NCBP1/TRIM26/ILF3/DNAJC3/TRIM28/G3BP1/BIRC2/TRIM25/PUM1/ZMYND11/TARBP2/IFI16/NCBP3/IFI44L/ZC3HAV1/MAVS/STING1/PARP9/DDX60/TRIM22/DTX3L/TRIM41/DDX17/RNASE6/ISG20/ARMC5/PHB2/MYD88/VAMP8/IFIH1/TRIM5/CLPB/NT5C3A/POLR3F/MOV10/GPAM/EXOSC5/D…
GBMvsCON.up	GO:0050657	nucleic acid transport	76/2577	261/29151	2.87E-21	2.38E-18	2.26E-18	O00425/O15504/O15514/O60318/O75694/P05455/P06748/P09651/P12270/P20592/P22626/P35658/P37198/P38919/P41208/P42704/P49792/P52948/P55735/P57740/P61326/P61970/P67809/P78406/P82979/P84103/Q00613/Q07666/Q07955/Q08211/Q08J23/Q09161/Q12769/Q13769/Q13838/Q14699/Q16629/Q16630/Q53F19/Q5JVF3/Q5SRE5/Q6I9Y2/Q6P6C2/Q7Z3B4/Q86U42/Q86V81/Q8N1F7/Q8NDT2/Q8NFH4/Q8NFH5/Q8NI27/Q8TCS8/Q8WUM0/Q92621/Q92900/Q92945/Q96A72/…	76	IGF2BP3/NUP42/POLR2D/MCM3AP/NUP155/SSB/NPM1/HNRNPA1/TPR/MX2/HNRNPA2B1/NUP214/NUP62/EIF4A3/CETN2/LRPPRC/RANBP2/NUP98/SEC13/NUP107/MAGOH/NUTF2/YBX1/RAE1/SARNP/SRSF3/HSF1/KHDRBS1/SRSF1/DHX9/NSUN2/NCBP1/NUP160/THOC5/DDX39B/RFTN1/SRSF7/CPSF6/NCBP3/PCID2/NUP188/THOC7/ALKBH5/NUP54/PABPN1/ALYREF/NUP93/RBM15B/NUP37/NUP35/THOC2/PNPT1/NUP133/NUP205/UPF1/KHSRP/MAGOHB/SEH1L/THOC1/FYTTD1/NUP88/ATXN2/NDC1/NUP58…
GBMvsCON.up	GO:0050658	RNA transport	76/2577	261/29151	2.87E-21	2.38E-18	2.26E-18	O00425/O15504/O15514/O60318/O75694/P05455/P06748/P09651/P12270/P20592/P22626/P35658/P37198/P38919/P41208/P42704/P49792/P52948/P55735/P57740/P61326/P61970/P67809/P78406/P82979/P84103/Q00613/Q07666/Q07955/Q08211/Q08J23/Q09161/Q12769/Q13769/Q13838/Q14699/Q16629/Q16630/Q53F19/Q5JVF3/Q5SRE5/Q6I9Y2/Q6P6C2/Q7Z3B4/Q86U42/Q86V81/Q8N1F7/Q8NDT2/Q8NFH4/Q8NFH5/Q8NI27/Q8TCS8/Q8WUM0/Q92621/Q92900/Q92945/Q96A72/…	76	IGF2BP3/NUP42/POLR2D/MCM3AP/NUP155/SSB/NPM1/HNRNPA1/TPR/MX2/HNRNPA2B1/NUP214/NUP62/EIF4A3/CETN2/LRPPRC/RANBP2/NUP98/SEC13/NUP107/MAGOH/NUTF2/YBX1/RAE1/SARNP/SRSF3/HSF1/KHDRBS1/SRSF1/DHX9/NSUN2/NCBP1/NUP160/THOC5/DDX39B/RFTN1/SRSF7/CPSF6/NCBP3/PCID2/NUP188/THOC7/ALKBH5/NUP54/PABPN1/ALYREF/NUP93/RBM15B/NUP37/NUP35/THOC2/PNPT1/NUP133/NUP205/UPF1/KHSRP/MAGOHB/SEH1L/THOC1/FYTTD1/NUP88/ATXN2/NDC1/NUP58…
GBMvsCON.up	GO:0140053	mitochondrial gene expression	76/2577	264/29151	6.12E-21	4.64E-18	4.42E-18	O15091/O15235/O43716/O75394/O75879/O95900/P09001/P34897/P42704/P43897/P46199/P49406/P49411/P51398/P52815/P82650/P82664/P82673/P82675/P82912/P82914/P82930/P82933/Q00059/Q13084/Q13405/Q16540/Q4U2R6/Q5JPH6/Q5JTZ9/Q5T653/Q6PI48/Q7L0Y3/Q7L8L6/Q7Z7H8/Q86TS9/Q8IXM3/Q8N5N7/Q8TAE8/Q8TCC3/Q8TCS8/Q92552/Q92665/Q969S9/Q969Z0/Q96BP2/Q96EL2/Q96EL3/Q96EY7/Q96I51/Q96RP9/Q99714/Q9BSH4/Q9BVS5/Q9BYC9/Q9BYD2/Q9BYD6/…	76	PRORP/MRPS12/GATC/MRPL33/GATB/TRUB2/MRPL3/SHMT2/LRPPRC/TSFM/MTIF2/MRPL19/TUFM/DAP3/MRPL12/MRPS22/MRPS10/MRPS35/MRPS5/MRPS11/MRPS15/MRPS34/MRPS9/TFAM/MRPL28/MRPL49/MRPL23/MRPL51/EARS2/AARS2/MRPL2/DARS2/TRMT10C/FASTKD5/MRPL10/MRPL52/MRPL41/MRPL50/GADD45GIP1/MRPL30/PNPT1/MRPS27/MRPS31/GFM2/TBRG4/CHCHD1/MRPS24/MRPL53/PTCD3/RCC1L/GFM1/HSD17B10/TACO1/TRMT61B/MRPL20/MRPL9/MRPL1/MRPS26/MRPL18/MTG2/MRPL44…
GBMvsCON.up	GO:0051236	establishment of RNA localization	76/2577	265/29151	7.86E-21	5.50E-18	5.23E-18	O00425/O15504/O15514/O60318/O75694/P05455/P06748/P09651/P12270/P20592/P22626/P35658/P37198/P38919/P41208/P42704/P49792/P52948/P55735/P57740/P61326/P61970/P67809/P78406/P82979/P84103/Q00613/Q07666/Q07955/Q08211/Q08J23/Q09161/Q12769/Q13769/Q13838/Q14699/Q16629/Q16630/Q53F19/Q5JVF3/Q5SRE5/Q6I9Y2/Q6P6C2/Q7Z3B4/Q86U42/Q86V81/Q8N1F7/Q8NDT2/Q8NFH4/Q8NFH5/Q8NI27/Q8TCS8/Q8WUM0/Q92621/Q92900/Q92945/Q96A72/…	76	IGF2BP3/NUP42/POLR2D/MCM3AP/NUP155/SSB/NPM1/HNRNPA1/TPR/MX2/HNRNPA2B1/NUP214/NUP62/EIF4A3/CETN2/LRPPRC/RANBP2/NUP98/SEC13/NUP107/MAGOH/NUTF2/YBX1/RAE1/SARNP/SRSF3/HSF1/KHDRBS1/SRSF1/DHX9/NSUN2/NCBP1/NUP160/THOC5/DDX39B/RFTN1/SRSF7/CPSF6/NCBP3/PCID2/NUP188/THOC7/ALKBH5/NUP54/PABPN1/ALYREF/NUP93/RBM15B/NUP37/NUP35/THOC2/PNPT1/NUP133/NUP205/UPF1/KHSRP/MAGOHB/SEH1L/THOC1/FYTTD1/NUP88/ATXN2/NDC1/NUP58…
GBMvsCON.up	GO:0050684	regulation of mRNA processing	75/2577	276/29151	4.42E-19	2.52E-16	2.39E-16	O00422/O43251/O43809/O75494/O75525/O95319/P06748/P08621/P09012/P09651/P14866/P17844/P18583/P19338/P22626/P26368/P26599/P31483/P38159/P49756/P51114/P51513/P52756/P52948/P54105/P61326/P61978/P62995/P84103/P98175/P98179/Q00613/Q00839/Q01130/Q07666/Q08211/Q09161/Q12872/Q13242/Q13247/Q13595/Q14011/Q14151/Q14498/Q15287/Q15424/Q15637/Q16629/Q16630/Q2TAY7/Q5SZQ8/Q6NYC1/Q6PJT7/Q86W50/Q8N684/Q8N6W0/Q8NDT2/…	75	SAP18/RBFOX2/NUDT21/SRSF10/KHDRBS3/CELF2/NPM1/SNRNP70/SNRPA/HNRNPA1/HNRNPL/DDX5/SON/NCL/HNRNPA2B1/U2AF2/PTBP1/TIA1/RBMX/RBM25/FXR1/NOVA1/RBM5/NUP98/CLNS1A/MAGOH/HNRNPK/TRA2B/SRSF3/RBM10/RBM3/HSF1/HNRNPU/SRSF2/KHDRBS1/DHX9/NCBP1/SFSWAP/SRSF9/SRSF6/TRA2A/CIRBP/SAFB2/RBM39/RNPS1/SAFB/SF1/SRSF7/CPSF6/SMU1/CELF3/JMJD6/ZC3H14/METTL16/CPSF7/CELF5/RBM15B/LEO1/DDX17/CELF1/RBMXL1/DAZAP1/SRPK1/RBM15/WDR77/R…
GBMvsCON.up	GO:0006354	DNA-templated transcription elongation	72/2577	455/29151	9.29E-07	0.000140816	0.000134022	O14776/O14981/O43294/O43719/O75446/O75475/O94776/P18074/P18615/P23193/P35269/P35637/P40337/P43897/P51858/P60002/Q00839/Q01844/Q08211/Q09161/Q12824/Q13503/Q13643/Q13769/Q13838/Q15061/Q15326/Q15560/Q15648/Q15742/Q16186/Q5BKZ1/Q5JVF3/Q5TA45/Q6P9B9/Q6UXN9/Q6VMQ6/Q71SY5/Q7KZF4/Q86V81/Q8N163/Q8N201/Q8WUB8/Q8WVC0/Q92782/Q92784/Q92793/Q93074/Q96CB8/Q96FV9/Q96G25/Q96HW7/Q96RN5/Q96T23/Q9BTT4/Q9BUE0/Q9GZS1/…	72	TCERG1/BTAF1/TGFB1I1/HTATSF1/SAP30/PSIP1/MTA2/ERCC2/NELFE/TCEA1/GTF2F1/FUS/VHL/TSFM/HDGF/ELOF1/HNRNPU/EWSR1/DHX9/NCBP1/SMARCB1/MED21/FHL3/THOC5/DDX39B/WDR43/ZMYND11/TCEA2/MED1/NAB2/ADRM1/ZNF326/PCID2/INTS11/INTS5/WDR82/ATF7IP/MED25/SND1/ALYREF/CCAR2/INTS1/PHF10/LEO1/DPF1/DPF3/CREBBP/MED12/INTS12/THOC1/MED8/INTS4/MED15/RSF1/MED10/MED18/POLR1E/INTS2/MED28/MED20/ENY2/MED4/INTS7/INTS10/BCLAF1/UXT/RAL…
GBMvsCON.up	GO:0051168	nuclear export	69/2577	291/29151	2.13E-14	8.22E-12	7.82E-12	O15504/O15514/O60318/O75694/O95817/P05455/P06748/P09651/P12270/P22626/P23497/P35658/P37198/P38646/P38919/P46060/P49792/P50402/P54253/P56537/P57740/P61326/P61970/P62841/P63279/P78406/P82979/P84103/Q07666/Q08211/Q08J23/Q09161/Q12769/Q12802/Q13769/Q13838/Q16630/Q53F19/Q5JVF3/Q5SRE5/Q6I9Y2/Q6P6C2/Q86U42/Q86V81/Q8N1F7/Q8NDT2/Q8NI27/Q8WUM0/Q92688/Q92900/Q96A72/Q96D46/Q96FV9/Q96QD9/Q96QU8/Q99567/Q9BVS4/…	69	NUP42/POLR2D/MCM3AP/NUP155/BAG3/SSB/NPM1/HNRNPA1/TPR/HNRNPA2B1/SP100/NUP214/NUP62/HSPA9/EIF4A3/RANGAP1/RANBP2/EMD/ATXN1/EIF6/NUP107/MAGOH/NUTF2/RPS15/UBE2I/RAE1/SARNP/SRSF3/KHDRBS1/DHX9/NSUN2/NCBP1/NUP160/AKAP13/THOC5/DDX39B/CPSF6/NCBP3/PCID2/NUP188/THOC7/ALKBH5/PABPN1/ALYREF/NUP93/RBM15B/THOC2/NUP133/ANP32B/UPF1/MAGOHB/NMD3/THOC1/FYTTD1/XPO6/NUP88/RIOK2/NUP85/NOL6/RANBP3/PHAX/XPO5/ENY2/DDX19A/SD…
GBMvsCON.up	GO:0032543	mitochondrial translation	68/2577	205/29151	1.13E-22	1.47E-19	1.40E-19	O15235/O43716/O75394/O75879/O95900/P09001/P34897/P42704/P43897/P46199/P49406/P49411/P51398/P52815/P82650/P82664/P82673/P82675/P82912/P82914/P82930/P82933/Q13084/Q13405/Q16540/Q4U2R6/Q5JPH6/Q5JTZ9/Q5T653/Q6PI48/Q7L0Y3/Q7Z7H8/Q86TS9/Q8IXM3/Q8N5N7/Q8TAE8/Q8TCC3/Q92552/Q92665/Q969S9/Q96BP2/Q96EL2/Q96EL3/Q96EY7/Q96I51/Q96RP9/Q9BSH4/Q9BYC9/Q9BYD2/Q9BYD6/Q9BYN8/Q9H0U6/Q9H4K7/Q9H9J2/Q9NRX2/Q9NSE4/Q9NVS2/…	68	MRPS12/GATC/MRPL33/GATB/TRUB2/MRPL3/SHMT2/LRPPRC/TSFM/MTIF2/MRPL19/TUFM/DAP3/MRPL12/MRPS22/MRPS10/MRPS35/MRPS5/MRPS11/MRPS15/MRPS34/MRPS9/MRPL28/MRPL49/MRPL23/MRPL51/EARS2/AARS2/MRPL2/DARS2/TRMT10C/MRPL10/MRPL52/MRPL41/MRPL50/GADD45GIP1/MRPL30/MRPS27/MRPS31/GFM2/CHCHD1/MRPS24/MRPL53/PTCD3/RCC1L/GFM1/TACO1/MRPL20/MRPL9/MRPL1/MRPS26/MRPL18/MTG2/MRPL44/MRPL17/IARS2/MRPS18A/MRPL16/MRPL39/FASTKD2/MRPL…
GBMvsCON.up	GO:2000113	negative regulation of cellular macromolecule biosynthetic process	68/2577	358/29151	1.31E-09	3.40E-07	3.24E-07	A5YKK6/O00425/O00571/O14734/O15116/O15514/O43736/O60506/O60516/O75175/O95528/P00374/P03950/P04818/P06730/P07814/P11940/P12270/P19338/P19525/P23396/P24593/P26196/P31483/P34897/P38919/P40429/P47974/P48200/P49458/P51114/P56537/P63244/P67809/Q00839/Q04637/Q08211/Q12906/Q13148/Q13542/Q14011/Q14103/Q14444/Q14671/Q7Z739/Q86W50/Q8IU60/Q8IZD4/Q8TCS8/Q92879/Q92900/Q92945/Q96C86/Q96PZ0/Q9BX46/Q9BYJ9/Q9BZC1/…	68	CNOT1/IGF2BP3/DDX3X/ACOT8/LSM1/POLR2D/ITM2A/SYNCRIP/EIF4EBP3/CNOT3/SLC2A10/DHFR/ANG/TYMS/EIF4E/EPRS1/PABPC1/TPR/NCL/EIF2AK2/RPS3/IGFBP5/DDX6/TIA1/SHMT2/EIF4A3/RPL13A/ZFP36L2/IREB2/SRP9/FXR1/EIF6/RACK1/YBX1/HNRNPU/EIF4G1/DHX9/ILF3/TARDBP/EIF4EBP2/CIRBP/HNRNPD/CAPRIN1/PUM1/YTHDF3/METTL16/DCP2/DCP1B/PNPT1/CELF1/UPF1/KHSRP/DCPS/PUS7/RBM24/YTHDF1/CELF4/FTO/TNKS1BP1/MOV10/DCP1A/EXOSC5/ITM2C/AATF/CNOT8/…
GBMvsCON.up	GO:0045088	regulation of innate immune response	67/2577	440/29151	8.20E-06	0.00088859	0.000845718	O15162/O43914/O60828/O75531/O75636/P01023/P01889/P02649/P02790/P04439/P05155/P05161/P08603/P08631/P09429/P12931/P12956/P13010/P13747/P14598/P15498/P16885/P18031/P18428/P23246/P26583/P30511/P32121/P39019/P41221/P43243/P51692/P52630/P55212/P55265/P78527/P80217/Q08211/Q13177/Q13490/Q14166/Q14790/Q15233/Q15648/Q16666/Q7Z434/Q7Z739/Q86WV6/Q8IXQ6/Q8WV44/Q8WXF1/Q92692/Q92793/Q96PK6/Q96PP8/Q9BY67/Q9C035/…	67	PLSCR1/TYROBP/PQBP1/BANF1/FCN3/A2M/HLA-B/APOE/HPX/HLA-A/SERPING1/ISG15/CFH/HCK/HMGB1/SRC/XRCC6/XRCC5/HLA-E/NCF1/VAV1/PLCG2/PTPN1/LBP/SFPQ/HMGB2/HLA-F/ARRB2/RPS19/WNT5A/MATR3/STAT5B/STAT2/CASP6/ADAR/PRKDC/IFI35/DHX9/PAK2/BIRC2/TTLL12/CASP8/NONO/MED1/IFI16/MAVS/YTHDF3/STING1/PARP9/TRIM41/PSPC1/NECTIN2/CREBBP/RBM14/GBP5/CADM1/TRIM5/POLR3F/ZCCHC3/ERAP1/TREM2/CNOT7/PYCARD/VSIG4/SAMHD1/TRAF6/OAS3
GBMvsCON.up	GO:0061013	regulation of mRNA catabolic process	66/2577	337/29151	6.15E-10	1.75E-07	1.66E-07	A2RRP1/A5YKK6/O00425/O15116/O15514/O60506/O75175/P06748/P07910/P08670/P11940/P16989/P27695/P35637/P38919/P47974/P51114/P52272/P61326/P67809/P98175/Q00839/Q05823/Q08211/Q13148/Q13151/Q13310/Q14011/Q14103/Q14671/Q15717/Q16539/Q5JVF3/Q6P6C2/Q6PJT7/Q7L8L6/Q7Z2W4/Q7Z739/Q86W50/Q8IU60/Q8IZD4/Q8NC51/Q8TCS8/Q92615/Q92879/Q92900/Q92945/Q969Z0/Q96C86/Q99729/Q99836/Q9BX46/Q9BYJ9/Q9C0B1/Q9C0C2/Q9HCE1/Q9NPI6/…	66	NBAS/CNOT1/IGF2BP3/LSM1/POLR2D/SYNCRIP/CNOT3/NPM1/HNRNPC/VIM/PABPC1/YBX3/APEX1/FUS/EIF4A3/ZFP36L2/FXR1/HNRNPM/MAGOH/YBX1/RBM10/HNRNPU/RNASEL/DHX9/TARDBP/HNRNPA0/PABPC4/CIRBP/HNRNPD/PUM1/ELAVL1/MAPK14/PCID2/ALKBH5/ZC3H14/FASTKD5/ZC3HAV1/YTHDF3/METTL16/DCP2/DCP1B/SERBP1/PNPT1/LARP4B/CELF1/UPF1/KHSRP/TBRG4/DCPS/HNRNPAB/MYD88/RBM24/YTHDF1/FTO/TNKS1BP1/MOV10/DCP1A/EXOSC5/FASTKD2/MYEF2/CNOT8/CNOT7/AGO2…
GBMvsCON.up	GO:0034249	negative regulation of cellular amide metabolic process	66/2577	381/29151	9.39E-08	1.86E-05	1.77E-05	A5YKK6/O00425/O00571/O15116/O15514/O60506/O60516/O75175/P00374/P02649/P03950/P04818/P06730/P07814/P10909/P11940/P12270/P19338/P19525/P23396/P24593/P26196/P31483/P34897/P38919/P40429/P47974/P48200/P49458/P51114/P56537/P63244/P67809/Q00839/Q04637/Q08211/Q12906/Q13148/Q13542/Q14011/Q14103/Q14444/Q14671/Q7Z739/Q86W50/Q8IU60/Q8IZD4/Q8TCS8/Q92673/Q92879/Q92900/Q92945/Q96C86/Q96PZ0/Q9BX46/Q9BYJ9/Q9BZC1/…	66	CNOT1/IGF2BP3/DDX3X/LSM1/POLR2D/SYNCRIP/EIF4EBP3/CNOT3/DHFR/APOE/ANG/TYMS/EIF4E/EPRS1/CLU/PABPC1/TPR/NCL/EIF2AK2/RPS3/IGFBP5/DDX6/TIA1/SHMT2/EIF4A3/RPL13A/ZFP36L2/IREB2/SRP9/FXR1/EIF6/RACK1/YBX1/HNRNPU/EIF4G1/DHX9/ILF3/TARDBP/EIF4EBP2/CIRBP/HNRNPD/CAPRIN1/PUM1/YTHDF3/METTL16/DCP2/DCP1B/PNPT1/SORL1/CELF1/UPF1/KHSRP/DCPS/PUS7/RBM24/YTHDF1/CELF4/FTO/TNKS1BP1/MOV10/DCP1A/EXOSC5/CNOT8/CNOT7/AGO2/SAMD4A
GBMvsCON.up	GO:0090150	establishment of protein localization to membrane	66/2577	462/29151	7.21E-05	0.005803812	0.005523795	A6NFQ2/O00203/O14737/O75608/O76094/O96008/P00533/P05107/P09132/P11021/P14598/P31751/P37108/P41240/P43005/P43307/P49458/P51149/P55196/P56589/P60059/P60602/P61619/P63244/P98194/Q07812/Q13636/Q14699/Q15006/Q15629/Q15904/Q53H12/Q5J8M3/Q5UCC4/Q8IVQ6/Q8N2H4/Q8N4H5/Q8N766/Q8NBU5/Q8WWC4/Q96A33/Q96B49/Q9BQQ3/Q9BSF4/Q9BV81/Q9H009/Q9H173/Q9H4A5/Q9H8Y8/Q9HD20/Q9NPG8/Q9NQG6/Q9NS69/Q9NYG2/Q9P0I2/Q9UGP8/Q9UHB9/…	66	TCAF2/AP3B1/PDCD5/LYPLA1/SRP72/TOMM40/EGFR/ITGB2/SRP19/HSPA5/NCF1/AKT2/SRP14/CSK/SLC1A1/SSR1/SRP9/RAB7A/AFDN/PEX3/SEC61G/ROMO1/SEC61A1/RACK1/ATP2C1/BAX/RAB31/RFTN1/EMC2/TRAM1/ATP6AP1/AGK/EMC4/EMC10/ZDHHC21/SYS1/TOMM5/EMC1/ATAD1/MAIP1/CCDC47/TOMM6/GORASP1/TIMM29/EMC6/NACA2/SIL1/GOLPH3L/GORASP2/ATP13A1/ZDHHC4/MIEF1/TOMM22/ZDHHC3/EMC3/SEC63/SRP68/BCS1L/EMC9/TCAF1/SAMM50/TIMM10B/TIMM9/TIMM8B/TIMM13/S…
GBMvsCON.up	GO:0048024	regulation of mRNA splicing, via spliceosome	65/2577	210/29151	6.29E-20	4.09E-17	3.89E-17	O00422/O43251/O75494/O75525/O95319/P06748/P08621/P09651/P14866/P17844/P18583/P19338/P22626/P26368/P26599/P31483/P38159/P49756/P51114/P51513/P52756/P52948/P54105/P61326/P61978/P62995/P84103/P98175/P98179/Q00839/Q01130/Q07666/Q09161/Q12872/Q13242/Q13247/Q13595/Q14011/Q14498/Q15287/Q15637/Q16629/Q2TAY7/Q5SZQ8/Q6NYC1/Q86W50/Q8N6W0/Q8NDT2/Q92841/Q92879/Q96E39/Q96EP5/Q96SB4/Q96T37/Q9BQA1/Q9BTD8/Q9BX46/…	65	SAP18/RBFOX2/SRSF10/KHDRBS3/CELF2/NPM1/SNRNP70/HNRNPA1/HNRNPL/DDX5/SON/NCL/HNRNPA2B1/U2AF2/PTBP1/TIA1/RBMX/RBM25/FXR1/NOVA1/RBM5/NUP98/CLNS1A/MAGOH/HNRNPK/TRA2B/SRSF3/RBM10/RBM3/HNRNPU/SRSF2/KHDRBS1/NCBP1/SFSWAP/SRSF9/SRSF6/TRA2A/CIRBP/RBM39/RNPS1/SF1/SRSF7/SMU1/CELF3/JMJD6/METTL16/CELF5/RBM15B/DDX17/CELF1/RBMXL1/DAZAP1/SRPK1/RBM15/WDR77/RBM42/RBM24/CELF4/CWC22/MBNL1/PUF60/PRPF19/THRAP3/RBM7/RBM8A
GBMvsCON.up	GO:0006399	tRNA metabolic process	65/2577	330/29151	6.47E-10	1.78E-07	1.70E-07	O15091/O43716/O75879/O95163/O95363/O95900/P03950/P05455/P07814/P14868/P26639/P26640/P41252/P47897/P49590/P54136/P56192/P57081/P62312/P78346/Q08J23/Q12849/Q14657/Q15046/Q52LJ0/Q5JPH6/Q5JTZ9/Q5ST30/Q6P1Q9/Q6PI48/Q6YHU6/Q7L0Y3/Q7L3T8/Q7Z2T5/Q8IZ69/Q8N5L8/Q8NBA8/Q8TE02/Q8WUA4/Q92989/Q96EK9/Q96G46/Q96PZ0/Q96S44/Q99575/Q99714/Q9BSV6/Q9BVS5/Q9BZE2/Q9H777/Q9NNW5/Q9NPF4/Q9NSD9/Q9NSE4/Q9NWX6/Q9NX74/Q9NXG2/…	65	PRORP/GATC/GATB/ELP1/FARS2/TRUB2/ANG/SSB/EPRS1/DARS1/TARS1/VARS1/IARS1/QARS1/HARS2/RARS1/MARS1/WDR4/LSM6/RPP30/NSUN2/GRSF1/LAGE3/KARS1/FAM98B/EARS2/AARS2/VARS2/METTL2B/DARS2/THADA/TRMT10C/PARS2/TRMT1L/TRMT2A/RPP25L/DTWD2/ELP5/GTF3C2/CLP1/KTI12/DUS3L/PUS7/TP53RK/POP1/HSD17B10/TSEN34/TRMT61B/PUS3/ELAC1/WDR6/OSGEP/FARSB/IARS2/THG1L/DUS2/THUMPD1/TRMT1/LARS1/METTL1/FTSJ1/TRMT112/FARSA/TPRKB/PUS1
GBMvsCON.up	GO:0043487	regulation of RNA stability	65/2577	335/29151	1.23E-09	3.29E-07	3.13E-07	A5YKK6/O00425/O15116/O15514/O60506/O60832/O75175/O77932/P06748/P07910/P08670/P11940/P16989/P27695/P35637/P47974/P51114/P52272/P67809/P98175/Q00839/Q05823/Q08211/Q08J23/Q13148/Q13151/Q13310/Q14011/Q14103/Q14671/Q15717/Q16539/Q5JVF3/Q6P6C2/Q6PJT7/Q7L8L6/Q7Z739/Q86W50/Q8IU60/Q8IZD4/Q8NC51/Q8TCS8/Q92615/Q92879/Q92900/Q92945/Q969Z0/Q96C86/Q99836/Q9BX46/Q9BYJ9/Q9C0B1/Q9C0C2/Q9H814/Q9HCE1/Q9NPI6/Q9NQT4/…	65	CNOT1/IGF2BP3/LSM1/POLR2D/SYNCRIP/DKC1/CNOT3/DXO/NPM1/HNRNPC/VIM/PABPC1/YBX3/APEX1/FUS/ZFP36L2/FXR1/HNRNPM/YBX1/RBM10/HNRNPU/RNASEL/DHX9/NSUN2/TARDBP/HNRNPA0/PABPC4/CIRBP/HNRNPD/PUM1/ELAVL1/MAPK14/PCID2/ALKBH5/ZC3H14/FASTKD5/YTHDF3/METTL16/DCP2/DCP1B/SERBP1/PNPT1/LARP4B/CELF1/UPF1/KHSRP/TBRG4/DCPS/MYD88/RBM24/YTHDF1/FTO/TNKS1BP1/PHAX/MOV10/DCP1A/EXOSC5/FASTKD2/MYEF2/CNOT8/CNOT7/AGO2/SAMD4A/THRAP3…
GBMvsCON.up	GO:0034976	response to endoplasmic reticulum stress	65/2577	457/29151	9.27E-05	0.007030211	0.006691024	O00571/O14727/O60337/O76061/O95831/O95881/P00519/P07237/P07996/P10909/P11021/P13667/P14625/P16333/P16615/P18031/P19525/P27824/P29590/P30040/P30101/P33908/P49662/P51572/P55145/P57088/P61960/P62333/P63244/Q04637/Q07812/Q13144/Q13217/Q14258/Q15084/Q4ZIN3/Q6NTF9/Q6ZXV5/Q8IXB1/Q8TCJ2/Q8TCT9/Q96A33/Q96CS3/Q96D15/Q96DZ1/Q96HE7/Q9BS26/Q9BSE4/Q9BUN8/Q9BZQ6/Q9BZQ8/Q9GZP9/Q9H3N1/Q9H8Y5/Q9H8Y8/Q9HCN8/Q9NRD1/…	65	DDX3X/APAF1/MARCHF6/STC2/AIFM1/TXNDC12/ABL1/P4HB/THBS1/CLU/HSPA5/PDIA4/HSP90B1/NCK1/ATP2A2/PTPN1/EIF2AK2/CANX/PML/ERP29/PDIA3/MAN1A1/CASP4/BCAP31/MANF/TMEM33/UFM1/PSMC6/RACK1/EIF4G1/BAX/EIF2B5/DNAJC3/TRIM25/PDIA6/TMEM259/RHBDD2/TMTC3/DNAJC10/STT3B/HM13/CCDC47/FAF2/RCN3/ERLEC1/ERO1A/ERP44/HERPUD2/DERL1/EDEM3/NIBAN1/DERL2/TMX1/ANKZF1/GORASP2/SDF2L1/FBXO6/UGGT1/SEL1L/UBQLN2/MAN1B1/UBQLN1/UFC1/HYOU1/…
GBMvsCON.up	GO:0051028	mRNA transport	64/2577	206/29151	9.75E-20	5.91E-17	5.63E-17	O00425/O15504/O15514/O60318/O75694/P09651/P12270/P20592/P22626/P35658/P37198/P38919/P41208/P42704/P49792/P52948/P55735/P57740/P61326/P61970/P78406/P82979/P84103/Q00613/Q07955/Q08211/Q08J23/Q09161/Q12769/Q13769/Q13838/Q16629/Q53F19/Q5JVF3/Q5SRE5/Q6I9Y2/Q6P6C2/Q7Z3B4/Q86U42/Q86V81/Q8N1F7/Q8NDT2/Q8NFH4/Q8NFH5/Q8NI27/Q8WUM0/Q92621/Q92900/Q92945/Q96A72/Q96EE3/Q96FV9/Q96QD9/Q99567/Q9BTX1/Q9BVL2/Q9BW27/…	64	IGF2BP3/NUP42/POLR2D/MCM3AP/NUP155/HNRNPA1/TPR/MX2/HNRNPA2B1/NUP214/NUP62/EIF4A3/CETN2/LRPPRC/RANBP2/NUP98/SEC13/NUP107/MAGOH/NUTF2/RAE1/SARNP/SRSF3/HSF1/SRSF1/DHX9/NSUN2/NCBP1/NUP160/THOC5/DDX39B/SRSF7/NCBP3/PCID2/NUP188/THOC7/ALKBH5/NUP54/PABPN1/ALYREF/NUP93/RBM15B/NUP37/NUP35/THOC2/NUP133/NUP205/UPF1/KHSRP/MAGOHB/SEH1L/THOC1/FYTTD1/NUP88/NDC1/NUP58/NUP85/ENY2/DDX19A/NUP50/DDX19B/G3BP2/CHTOP/RB…
GBMvsCON.up	GO:0071824	protein-DNA complex subunit organization	64/2577	397/29151	1.93E-06	0.000255154	0.000242844	O14646/O14647/O60264/O60318/O96019/P06400/P06748/P06899/P07305/P09429/P10412/P15884/P16401/P16402/P25440/P26583/P49321/P49736/P49848/P51532/P52657/P58876/P62333/P62805/P62829/P68431/Q00403/Q01105/Q08945/Q12824/Q13503/Q15020/Q15542/Q15543/Q15648/Q16514/Q5JVF3/Q5SSJ5/Q68CP9/Q6VMQ6/Q71SY5/Q8TAQ2/Q92522/Q92688/Q92922/Q96G25/Q96RN5/Q96T23/Q9BQ67/Q9BTT0/Q9BTT4/Q9BUE0/Q9GZS1/Q9H204/Q9H944/Q9NPF5/Q9NPJ6/…	64	CHD1/CHD2/SMARCA5/MCM3AP/ACTL6A/RB1/NPM1/H2BC11/H1-0/HMGB1/H1-4/TCF4/H1-5/H1-3/BRD2/HMGB2/NASP/MCM2/TAF6/SMARCA4/GTF2A2/H2BC5/PSMC6/H4C1; H4C2; H4C3; H4C4; H4C5; H4C6; H4C8; H4C9; H4C11; H4C12; H4C13; H4C14; H4C15; H4C16/RPL23/H3C1; H3C2; H3C3; H3C4; H3C6; H3C7; H3C8; H3C10; H3C11; H3C12/GTF2B/SET/SSRP1/SMARCB1/MED21/SART3/TAF5/TAF13/MED1/TAF12/PCID2/HP1BP3/ARID2/ATF7IP/MED25/SMARCC2/H1-10/ANP32B…
GBMvsCON.up	GO:0031330	negative regulation of cellular catabolic process	64/2577	480/29151	0.00062609	0.032631233	0.031056872	A2RRP1/O00391/O00425/O15372/O60506/O60832/O75164/O75396/P00738/P01033/P02654/P02656/P07910/P08621/P10619/P11940/P16989/P23634/P29590/P35625/P35637/P40763/P42704/P46777/P62081/P62829/P62913/P67809/P98175/Q00839/Q04637/Q08211/Q08379/Q08J23/Q13148/Q13151/Q14011/Q14103/Q15717/Q16539/Q30201/Q86W50/Q8N163/Q92615/Q92673/Q92922/Q93009/Q96KQ7/Q99729/Q99836/Q9BTA9/Q9BUL5/Q9BX46/Q9GZT3/Q9H814/Q9NNW5/Q9NRR5/…	64	NBAS/QSOX1/IGF2BP3/EIF3H/SYNCRIP/DKC1/KDM4A/SEC22B/HP/TIMP1/APOC1/APOC3/HNRNPC/SNRNP70/CTSA/PABPC1/YBX3/ATP2B4/PML/TIMP3/FUS/STAT3/LRPPRC/RPL5/RPS7/RPL23/RPL11/YBX1/RBM10/HNRNPU/EIF4G1/DHX9/GOLGA2/NSUN2/TARDBP/HNRNPA0/CIRBP/HNRNPD/ELAVL1/MAPK14/HFE/METTL16/CCAR2/LARP4B/SORL1/SMARCC1/USP7/EHMT2/HNRNPAB/MYD88/WAC/PHF23/RBM24/SLIRP/PHAX/WDR6/UBQLN4/TAB2/TREM2/TBC1D14/FEZ2/LZTS1/POLDIP2/THRAP3
GBMvsCON.up	GO:0017148	negative regulation of translation	63/2577	326/29151	2.59E-09	6.55E-07	6.23E-07	A5YKK6/O00425/O00571/O15116/O15514/O60506/O60516/O75175/P00374/P03950/P04818/P06730/P07814/P11940/P12270/P19338/P19525/P23396/P24593/P26196/P31483/P34897/P38919/P40429/P47974/P48200/P49458/P51114/P56537/P63244/P67809/Q00839/Q04637/Q08211/Q12906/Q13148/Q13542/Q14011/Q14103/Q14444/Q14671/Q7Z739/Q86W50/Q8IU60/Q8IZD4/Q8TCS8/Q92879/Q92900/Q92945/Q96C86/Q96PZ0/Q9BX46/Q9BYJ9/Q9BZC1/Q9C0B1/Q9C0C2/Q9HCE1/…	63	CNOT1/IGF2BP3/DDX3X/LSM1/POLR2D/SYNCRIP/EIF4EBP3/CNOT3/DHFR/ANG/TYMS/EIF4E/EPRS1/PABPC1/TPR/NCL/EIF2AK2/RPS3/IGFBP5/DDX6/TIA1/SHMT2/EIF4A3/RPL13A/ZFP36L2/IREB2/SRP9/FXR1/EIF6/RACK1/YBX1/HNRNPU/EIF4G1/DHX9/ILF3/TARDBP/EIF4EBP2/CIRBP/HNRNPD/CAPRIN1/PUM1/YTHDF3/METTL16/DCP2/DCP1B/PNPT1/CELF1/UPF1/KHSRP/DCPS/PUS7/RBM24/YTHDF1/CELF4/FTO/TNKS1BP1/MOV10/DCP1A/EXOSC5/CNOT8/CNOT7/AGO2/SAMD4A
GBMvsCON.up	GO:0016485	protein processing	62/2577	434/29151	0.000117238	0.008533977	0.008122238	O14727/O43353/O43464/O75439/O75787/O75844/O75976/P00738/P00739/P00740/P00748/P02671/P02675/P02679/P02749/P03951/P05452/P07996/P08311/P12931/P15169/P25774/P27487/P29466/P42892/P49662/P50281/P53582/P55211/P55212/P61009/P67812/P78536/Q03405/Q04756/Q07075/Q10713/Q14790/Q15005/Q16666/Q6NXT4/Q86WA8/Q8TCT9/Q92542/Q92896/Q92934/Q96HE7/Q96IY4/Q96LU7/Q96TA2/Q99538/Q99797/Q9BY50/Q9H300/Q9H9S5/Q9HBL7/Q9UBR2/…	62	APAF1/RIPK2/HTRA2/PMPCB/ATP6AP2/ZMPSTE24/CPD/HP/HPR/F9/F12/FGA/FGB/FGG/APOH/F11/CLEC3B/THBS1/CTSG/SRC/CPN1/CTSS/DPP4/CASP1/ECE1/CASP4/MMP14/METAP1/CASP9/CASP6/SPCS3/SEC11A/ADAM17/PLAUR/HGFAC/ENPEP/PMPCA/CASP8/SPCS2/IFI16/SLC30A6/LONP2/HM13/NCSTN/GLG1/BAD/ERO1A/CPB2/MYRFL/YME1L1/LGMN/MIPEP/SEC11C/PARL/FKRP/PLGRKT/CTSZ/STOML2/PYCARD/RCE1/CARD8/AFG3L2
GBMvsCON.up	GO:0007596	blood coagulation	61/2577	423/29151	0.000101541	0.007511547	0.007149137	O00203/O15162/O95340/P00488/P00734/P00740/P00747/P00748/P01008/P01042/P02461/P02649/P02671/P02675/P02679/P02749/P02751/P02776/P03951/P04004/P04070/P04196/P04275/P04792/P05155/P05546/P07225/P07359/P07996/P08311/P11831/P12931/P15498/P16885/P18206/P20851/P21333/P25942/P38435/P47712/P49257/P49961/P51159/P53582/P80404/Q03405/Q04756/Q12866/Q13310/Q13418/Q16539/Q6QNY0/Q86YV9/Q8TF42/Q96EV8/Q96IY4/Q9BXX0/…	61	AP3B1/PLSCR1/PAPSS2/F13A1/F2/F9/PLG/F12/SERPINC1/KNG1/COL3A1/APOE/FGA/FGB/FGG/APOH/FN1/PF4/F11/VTN/PROC/HRG/VWF/HSPB1/SERPING1/SERPIND1/PROS1/GP1BA/THBS1/CTSG/SRF/SRC/VAV1/PLCG2/VCL/C4BPB/FLNA/CD40/GGCX/PLA2G4A/LMAN1/ENTPD1/RAB27A/METAP1/ABAT/PLAUR/HGFAC/MERTK/PABPC4/ILK/MAPK14/BLOC1S3/HPS6/UBASH3B/DTNBP1/CPB2/EMILIN2/BLOC1S6/PROCR/TLN1/F11R
GBMvsCON.up	GO:0050817	coagulation	61/2577	429/29151	0.000150859	0.010399017	0.009897295	O00203/O15162/O95340/P00488/P00734/P00740/P00747/P00748/P01008/P01042/P02461/P02649/P02671/P02675/P02679/P02749/P02751/P02776/P03951/P04004/P04070/P04196/P04275/P04792/P05155/P05546/P07225/P07359/P07996/P08311/P11831/P12931/P15498/P16885/P18206/P20851/P21333/P25942/P38435/P47712/P49257/P49961/P51159/P53582/P80404/Q03405/Q04756/Q12866/Q13310/Q13418/Q16539/Q6QNY0/Q86YV9/Q8TF42/Q96EV8/Q96IY4/Q9BXX0/…	61	AP3B1/PLSCR1/PAPSS2/F13A1/F2/F9/PLG/F12/SERPINC1/KNG1/COL3A1/APOE/FGA/FGB/FGG/APOH/FN1/PF4/F11/VTN/PROC/HRG/VWF/HSPB1/SERPING1/SERPIND1/PROS1/GP1BA/THBS1/CTSG/SRF/SRC/VAV1/PLCG2/VCL/C4BPB/FLNA/CD40/GGCX/PLA2G4A/LMAN1/ENTPD1/RAB27A/METAP1/ABAT/PLAUR/HGFAC/MERTK/PABPC4/ILK/MAPK14/BLOC1S3/HPS6/UBASH3B/DTNBP1/CPB2/EMILIN2/BLOC1S6/PROCR/TLN1/F11R
GBMvsCON.up	GO:0007599	hemostasis	61/2577	435/29151	0.000221095	0.014577844	0.013874506	O00203/O15162/O95340/P00488/P00734/P00740/P00747/P00748/P01008/P01042/P02461/P02649/P02671/P02675/P02679/P02749/P02751/P02776/P03951/P04004/P04070/P04196/P04275/P04792/P05155/P05546/P07225/P07359/P07996/P08311/P11831/P12931/P15498/P16885/P18206/P20851/P21333/P25942/P38435/P47712/P49257/P49961/P51159/P53582/P80404/Q03405/Q04756/Q12866/Q13310/Q13418/Q16539/Q6QNY0/Q86YV9/Q8TF42/Q96EV8/Q96IY4/Q9BXX0/…	61	AP3B1/PLSCR1/PAPSS2/F13A1/F2/F9/PLG/F12/SERPINC1/KNG1/COL3A1/APOE/FGA/FGB/FGG/APOH/FN1/PF4/F11/VTN/PROC/HRG/VWF/HSPB1/SERPING1/SERPIND1/PROS1/GP1BA/THBS1/CTSG/SRF/SRC/VAV1/PLCG2/VCL/C4BPB/FLNA/CD40/GGCX/PLA2G4A/LMAN1/ENTPD1/RAB27A/METAP1/ABAT/PLAUR/HGFAC/MERTK/PABPC4/ILK/MAPK14/BLOC1S3/HPS6/UBASH3B/DTNBP1/CPB2/EMILIN2/BLOC1S6/PROCR/TLN1/F11R
GBMvsCON.up	GO:0033044	regulation of chromosome organization	61/2577	465/29151	0.001235591	0.055539733	0.052860104	O43264/O43684/O60216/O60264/O60832/O95347/O96019/P06400/P07910/P09651/P11388/P12270/P12931/P13010/P22626/P23246/P24941/P29590/P41227/P49736/P49750/P49917/P49959/P51532/P51948/Q00839/Q04837/Q12824/Q13263/Q13888/Q14103/Q15021/Q4VC05/Q53H47/Q5JVF3/Q68CP9/Q6NT76/Q6VMQ6/Q7Z5K2/Q8IU60/Q8NEY8/Q8NFD5/Q8TAQ2/Q8WUB8/Q92782/Q92784/Q92878/Q92889/Q92900/Q92922/Q93009/Q969U7/Q96QC0/Q9BVS4/Q9HBM1/Q9NTJ3/Q9UJX6/…	61	ZW10/BUB3/RAD21/SMARCA5/DKC1/SMC2/ACTL6A/RB1/HNRNPC/HNRNPA1/TOP2A/TPR/SRC/XRCC5/HNRNPA2B1/SFPQ/CDK2/PML/NAA10/MCM2/YLPM1/LIG4/MRE11/SMARCA4/MNAT1/HNRNPU/SSBP1/SMARCB1/TRIM28/GTF2H2/HNRNPD/NCAPD2/BCL7A/SETMAR/PCID2/ARID2/HMBOX1/ATF7IP/WAPL/DCP2/PPHLN1/ARID1B/SMARCC2/PHF10/DPF1/DPF3/RAD50/ERCC4/UPF1/SMARCC1/USP7/PSMG2/PPP1R10/RIOK2/SPC25/SMC4/ANAPC2/FBXO4/RUVBL2/RUVBL1/MORC2
GBMvsCON.up	GO:0043488	regulation of mRNA stability	60/2577	309/29151	5.10E-09	1.25E-06	1.19E-06	A5YKK6/O00425/O15116/O15514/O60506/O75175/P06748/P07910/P08670/P11940/P16989/P27695/P35637/P47974/P51114/P52272/P67809/P98175/Q00839/Q05823/Q08211/Q13148/Q13151/Q13310/Q14011/Q14103/Q14671/Q15717/Q16539/Q5JVF3/Q6P6C2/Q6PJT7/Q7L8L6/Q7Z739/Q86W50/Q8IU60/Q8IZD4/Q8NC51/Q8TCS8/Q92615/Q92879/Q92900/Q92945/Q969Z0/Q96C86/Q99836/Q9BX46/Q9BYJ9/Q9C0B1/Q9C0C2/Q9HCE1/Q9NPI6/Q9NQT4/Q9NYY8/Q9P2K5/Q9UFF9/Q9UIV1/…	60	CNOT1/IGF2BP3/LSM1/POLR2D/SYNCRIP/CNOT3/NPM1/HNRNPC/VIM/PABPC1/YBX3/APEX1/FUS/ZFP36L2/FXR1/HNRNPM/YBX1/RBM10/HNRNPU/RNASEL/DHX9/TARDBP/HNRNPA0/PABPC4/CIRBP/HNRNPD/PUM1/ELAVL1/MAPK14/PCID2/ALKBH5/ZC3H14/FASTKD5/YTHDF3/METTL16/DCP2/DCP1B/SERBP1/PNPT1/LARP4B/CELF1/UPF1/KHSRP/TBRG4/DCPS/MYD88/RBM24/YTHDF1/FTO/TNKS1BP1/MOV10/DCP1A/EXOSC5/FASTKD2/MYEF2/CNOT8/CNOT7/AGO2/SAMD4A/THRAP3
GBMvsCON.up	GO:0090305	nucleic acid phosphodiester bond hydrolysis	60/2577	412/29151	8.74E-05	0.006736424	0.006411412	A5YKK6/O00115/O15091/O15162/O43809/O77932/O95639/P03950/P18074/P25311/P27695/P49959/P54278/P63220/P78346/Q05823/Q09161/Q10570/Q12996/Q13283/Q14137/Q14692/Q16630/Q2NL82/Q53H47/Q5TA45/Q6P2E9/Q6UN15/Q7KZF4/Q8IU60/Q8IV08/Q8IV48/Q8IZD4/Q8N684/Q8N9T8/Q8TCS8/Q92878/Q92889/Q93091/Q96AZ6/Q96C86/Q96GM8/Q99575/Q9BQ61/Q9BRU9/Q9BSV6/Q9H6E5/Q9H777/Q9H9J2/Q9NPI6/Q9NQT4/Q9NX24/Q9UFF9/Q9UIV1/Q9UK59/Q9UKF6/Q9UKV8/…	60	CNOT1/DNASE2/PRORP/PLSCR1/NUDT21/DXO/CPSF4/ANG/ERCC2/AZGP1/APEX1/MRE11/PMS2/RPS21/RPP30/RNASEL/NCBP1/CPSF1/CSTF3/G3BP1/BOP1/BMS1/CPSF6/TSR1/SETMAR/INTS11/EDC4/FIP1L1/SND1/DCP2/PLD3/ERI1/DCP1B/CPSF7/KRI1/PNPT1/RAD50/ERCC4/RNASE6/ISG20/DCPS/TOE1/POP1/TRIR/UTP23/TSEN34/TUT1/ELAC1/MRPL44/DCP1A/EXOSC5/NHP2/CNOT8/CNOT7/DBR1/CPSF3/AGO2/NOB1/EXOG/SAMHD1
GBMvsCON.up	GO:0009451	RNA modification	59/2577	282/29151	3.51E-10	1.03E-07	9.80E-08	A0AV96/O43148/O60832/O95163/O95900/P05455/P14678/P22087/P55265/P57081/P62304/P62306/P62314/P62316/P62318/Q08J23/Q5JTZ9/Q5T200/Q6NYC1/Q6P1Q9/Q6P6C2/Q6YHU6/Q75N03/Q7L0Y3/Q7L2J0/Q7Z2T5/Q86W50/Q8IZ69/Q8IZ73/Q8N1G2/Q8NBA8/Q8NDT2/Q8TE02/Q92979/Q96EK9/Q96G46/Q96PZ0/Q96T37/Q99714/Q99729/Q9BTL3/Q9BVS5/Q9BZE2/Q9C0B1/Q9HC36/Q9NNW5/Q9NPF4/Q9NRW3/Q9NWX6/Q9NX24/Q9NX74/Q9NXG2/Q9NXH9/Q9UBP6/Q9UBS4/Q9UET6/Q9UI30/…	59	RBM47/RNMT/DKC1/ELP1/TRUB2/SSB/SNRPB/FBL/ADAR/WDR4/SNRPE/SNRPF/SNRPD1/SNRPD2/SNRPD3/NSUN2/AARS2/ZC3H13/JMJD6/METTL2B/ALKBH5/THADA/CBLL1/TRMT10C/MEPCE/TRMT1L/METTL16/TRMT2A/RPUSD2/CMTR1/DTWD2/RBM15B/ELP5/EMG1/KTI12/DUS3L/PUS7/RBM15/HSD17B10/HNRNPAB/RAMAC/TRMT61B/PUS3/FTO/MRM3/WDR6/OSGEP/APOBEC3C/THG1L/NHP2/DUS2/THUMPD1/TRMT1/METTL1/DNAJB11/FTSJ1/TRMT112/TPRKB/PUS1
GBMvsCON.up	GO:0043122	regulation of I-kappaB kinase/NF-kappaB signaling	59/2577	478/29151	0.005710299	0.159380396	0.15169076	O43143/O43353/O43657/O60826/O75179/O95999/P00519/P01730/P01911/P02786/P04233/P04792/P16885/P21333/P25942/P26447/P29466/P29692/P37198/P41221/P42224/P51617/P62942/P63279/P98194/Q04206/Q12802/Q13490/Q13547/Q14142/Q14258/Q14694/Q14790/Q15139/Q15326/Q16610/Q5T9L3/Q6AZZ1/Q6FIF0/Q6P1N0/Q7Z434/Q8IYM9/Q8NHJ6/Q8TB61/Q92633/Q99836/Q9BRX9/Q9BT67/Q9C035/Q9NR30/Q9NWZ3/Q9NYJ8/Q9NZC2/Q9UDY8/Q9UJV3/Q9ULZ3/Q9Y2G2/…	59	DHX15/RIPK2/TSPAN6/CCDC22/ANKRD17/BCL10/ABL1/CD4/HLA-DRB1/TFRC/CD74/HSPB1/PLCG2/FLNA/CD40/S100A4/CASP1/EEF1D/NUP62/WNT5A/STAT1/IRAK1/FKBP1A/UBE2I/ATP2C1/RELA/AKAP13/BIRC2/HDAC1/TRIM14/TRIM25/USP10/CASP8/PRKD1/ZMYND11/ECM1/WLS/TRIM68/ZFAND6/CC2D1A/MAVS/TRIM22/LILRB4/SLC35B2/LPAR1/MYD88/WDR83/NDFIP1/TRIM5/DDX21/IRAK4/TAB2/TREM2/MALT1/MID2/PYCARD/CARD8/TRAF6/IKBKG
GBMvsCON.up	GO:0006909	phagocytosis	58/2577	452/29151	0.002646848	0.095192363	0.090599612	O15162/O43914/O60493/O75636/P00519/P01024/P01130/P02647/P02652/P02765/P04003/P05107/P06756/P07996/P08571/P08575/P08631/P09429/P0C0L4/P12931/P15498/P16284/P16885/P18428/P19878/P20701/P20851/P21757/P21980/P24158/P27918/P31146/P32942/P41240/P42331/P51149/P51159/P55008/P55160/P63244/Q02556/Q06187/Q07954/Q08431/Q12866/Q12907/Q13636/Q14696/Q6NYC1/Q8IX05/Q92544/Q92608/Q99836/Q9NPY3/Q9NZC2/Q9UGN4/Q9ULV4/…	58	PLSCR1/TYROBP/SNX3/FCN3/ABL1/C3/LDLR/APOA1/APOA2/AHSG/C4BPA/ITGB2/ITGAV/THBS1/CD14/PTPRC/HCK/HMGB1/C4A/SRC/VAV1/PECAM1/PLCG2/LBP/NCF2/ITGAL/C4BPB/MSR1/TGM2/PRTN3/CFP/CORO1A/ICAM3/CSK/ARHGAP25/RAB7A/RAB27A/AIF1/NCKAP1L/RACK1/IRF8/BTK/LRP1/MFGE8/MERTK/LMAN2/RAB31/MESD/JMJD6/CD302/TM9SF4/DOCK2/MYD88/CD93/TREM2/CD300A/CORO1C/PYCARD
GBMvsCON.up	GO:1903313	positive regulation of mRNA metabolic process	54/2577	239/29151	9.83E-11	3.20E-08	3.04E-08	A5YKK6/O15116/O15514/O43809/O60506/O75175/P08621/P11940/P19338/P38159/P47974/P52948/P54105/P62995/P67809/P98179/Q00613/Q00839/Q08211/Q09161/Q13148/Q13595/Q14011/Q14103/Q14671/Q5SZQ8/Q7Z2W4/Q7Z739/Q86W50/Q8IU60/Q8IZD4/Q8TCS8/Q8WVC0/Q92879/Q92900/Q92945/Q96C86/Q96E39/Q96EP5/Q9BQA1/Q9BX46/Q9BYJ9/Q9BZC1/Q9C0B1/Q9C0C2/Q9HCE1/Q9NPI6/Q9NQT4/Q9UFF9/Q9UIV1/Q9UKV8/Q9UMS4/Q9UPU9/Q9Y2W1	54	CNOT1/LSM1/POLR2D/NUDT21/SYNCRIP/CNOT3/SNRNP70/PABPC1/NCL/RBMX/ZFP36L2/NUP98/CLNS1A/TRA2B/YBX1/RBM3/HSF1/HNRNPU/DHX9/NCBP1/TARDBP/TRA2A/CIRBP/HNRNPD/PUM1/CELF3/ZC3HAV1/YTHDF3/METTL16/DCP2/DCP1B/PNPT1/LEO1/CELF1/UPF1/KHSRP/DCPS/RBMXL1/DAZAP1/WDR77/RBM24/YTHDF1/CELF4/FTO/TNKS1BP1/MOV10/DCP1A/EXOSC5/CNOT8/CNOT7/AGO2/PRPF19/SAMD4A/THRAP3
GBMvsCON.up	GO:0002833	positive regulation of response to biotic stimulus	54/2577	320/29151	3.00E-06	0.000379531	0.00036122	O15162/O43914/O60828/O75179/O75636/P01911/P02790/P04196/P08571/P08631/P09429/P10809/P12931/P12956/P13010/P13747/P14174/P15498/P16885/P18428/P23246/P26583/P30511/P39019/P41221/P43243/P51692/P55212/P78527/P80217/Q08211/Q13177/Q14671/Q15233/Q15648/Q16666/Q7Z434/Q86WV6/Q8IXQ6/Q8IY21/Q8WV44/Q8WXF1/Q92692/Q92793/Q96PK6/Q96PP8/Q9BXX0/Q9BY67/Q9C035/Q9H1D9/Q9NUD5/Q9ULZ3/Q9Y226/Q9Y4K3	54	PLSCR1/TYROBP/PQBP1/ANKRD17/FCN3/HLA-DRB1/HPX/HRG/CD14/HCK/HMGB1/HSPD1/SRC/XRCC6/XRCC5/HLA-E/MIF/VAV1/PLCG2/LBP/SFPQ/HMGB2/HLA-F/RPS19/WNT5A/MATR3/STAT5B/CASP6/PRKDC/IFI35/DHX9/PAK2/PUM1/NONO/MED1/IFI16/MAVS/STING1/PARP9/DDX60/TRIM41/PSPC1/NECTIN2/CREBBP/RBM14/GBP5/EMILIN2/CADM1/TRIM5/POLR3F/ZCCHC3/PYCARD/SLC22A13/TRAF6
GBMvsCON.up	GO:0050821	protein stabilization	54/2577	391/29151	0.000706272	0.036103218	0.034361344	O15212/O43156/O43914/O60716/O60925/O75569/O75718/O94763/O95817/P02647/P02652/P06748/P07737/P10809/P10909/P16220/P16401/P19388/P21333/P22792/P23284/P35232/P40337/P43652/P46777/P50749/P51610/P51946/P54709/P62081/P62829/P62913/P63165/P84022/Q13043/Q32P28/Q6N069/Q6NXR4/Q6VMQ6/Q86Y82/Q93009/Q969V3/Q96JB2/Q99471/Q99623/Q9BZE4/Q9H3U5/Q9NWS0/Q9NZD4/Q9UBK9/Q9UBV2/Q9UHV9/Q9Y230/Q9Y265	54	PFDN6/TTI1/TYROBP/CTNND1/PFDN1/PRKRA/CRTAP/URI1/BAG3/APOA1/APOA2/NPM1/PFN1/HSPD1/CLU/CREB1/H1-5/POLR2E/FLNA/CPN2/PPIB/PHB1/VHL/AFM/RPL5/RASSF2/HCFC1/CCNH/ATP1B3/RPS7/RPL23/RPL11/SUMO1/SMAD3/STK4/P3H1/NAA16/TTI2/ATF7IP/STX12/USP7/NCLN/COG3/PFDN5/PHB2/GTPBP4/MFSD1/PIH1D1/AHSP/UXT/SEL1L/PFDN2/RUVBL2/RUVBL1
GBMvsCON.up	GO:0051259	protein complex oligomerization	54/2577	440/29151	0.008818252	0.20521042	0.195309621	O43809/O95999/P01911/P04179/P04233/P05161/P14174/P20292/P31350/P34897/P35637/P38159/P50552/P61769/P78348/Q04837/Q08257/Q08379/Q13043/Q13563/Q15717/Q15758/Q16630/Q68CP4/Q68DU8/Q6DD88/Q6NYC1/Q6SPF0/Q86WV6/Q8IWL3/Q8N684/Q8TCS8/Q92626/Q96CX2/Q96PP8/Q96TA2/Q99714/Q99873/Q9BVS5/Q9BXJ8/Q9H9S5/Q9NPJ3/Q9NR22/Q9NSA2/Q9NSD9/Q9NWX6/Q9NZV8/Q9UJZ1/Q9UK17/Q9ULZ3/Q9UN86/Q9Y285/Q9Y3Z3/Q9Y597	54	NUDT21/BCL10/HLA-DRB1/SOD2/CD74/ISG15/MIF/ALOX5AP/RRM2/SHMT2/FUS/RBMX/VASP/B2M/ASIC1/SSBP1/CRYZ/GOLGA2/STK4/PKD2/ELAVL1/SLC1A5/CPSF6/HGSNAT/KCTD16/ATL3/JMJD6/SAMD1/STING1/HSCB/CPSF7/PNPT1/PXDN/KCTD12/GBP5/YME1L1/HSD17B10/PRMT1/TRMT61B/TMEM120A/FKRP/ACOT13/PRMT8/KCND1/FARSB/THG1L/KCND2/STOML2/KCND3/PYCARD/G3BP2/FARSA/SAMHD1/KCTD3
GBMvsCON.up	GO:0006898	receptor-mediated endocytosis	54/2577	497/29151	0.066852115	0.575484766	0.547719318	O14976/O43300/O75165/O94868/P01024/P01130/P02649/P02654/P02655/P02656/P02786/P04004/P05107/P06756/P08571/P08962/P10909/P11717/P15692/P16885/P20645/P21757/P27487/P27824/P30533/P32121/P49757/P50897/P51636/P61769/P61978/P98082/P98160/Q07954/Q13636/Q13888/Q14247/Q15036/Q30201/Q5VW38/Q6UX01/Q6ZUM4/Q8NBU5/Q8NHJ6/Q92673/Q96D71/Q96EV8/Q99700/Q9BZZ2/Q9NZ94/Q9UBN1/Q9UHD9/Q9UJU6/Q9Y5K6	54	GAK/LRRTM2/DNAJC13/FCHSD2/C3/LDLR/APOE/APOC1/APOC2/APOC3/TFRC/VTN/ITGB2/ITGAV/CD14/CD63/CLU/IGF2R/VEGFA/PLCG2/M6PR/MSR1/DPP4/CANX/LRPAP1/ARRB2/NUMB/PPT1/CAV2/B2M/HNRNPK/DAB2/HSPG2/LRP1/RAB31/GTF2H2/CTTN/SNX17/HFE/GPR107/LMBR1L/ARHGAP27/ATAD1/LILRB4/SORL1/REPS1/DTNBP1/ATXN2/SIGLEC1/NLGN3/CACNG4/UBQLN2/DBNL/CD2AP
GBMvsCON.up	GO:0048863	stem cell differentiation	53/2577	478/29151	0.051482969	0.520814652	0.495686876	O00231/O14647/O15047/O43809/O60462/O94776/P00519/P01023/P02751/P08575/P11831/P13010/P18074/P18075/P19525/P21246/P21802/P25101/P38646/P40763/P46937/P47974/P61812/P62081/P78504/P78527/Q00839/Q08J23/Q12873/Q13330/Q13547/Q13591/Q13610/Q14671/Q14839/Q15648/Q16539/Q16576/Q6UX01/Q7RTV0/Q86YP4/Q8IZ21/Q92769/Q96DH6/Q96PZ0/Q9BTC8/Q9BX46/Q9H3S1/Q9NS15/Q9NX40/Q9P283/Q9ULV4/Q9Y4C1	53	PSMD11/CHD2/SETD1A/NUDT21/NRP2/MTA2/ABL1/A2M/FN1/PTPRC/SRF/XRCC5/ERCC2/BMP7/EIF2AK2/PTN/FGFR2/EDNRA/HSPA9/STAT3/YAP1/ZFP36L2/TGFB2/RPS7/JAG1/PRKDC/HNRNPU/NSUN2/CHD3/MTA1/HDAC1/SEMA5A/PWP1/PUM1/CHD4/MED1/MAPK14/RBBP7/LMBR1L/PHF5A/GATAD2A/PHACTR4/HDAC2/MSI2/PUS7/MTA3/RBM24/SEMA4A/LTBP3/OCIAD1/SEMA5B/CORO1C/KDM3A
GBMvsCON.up	GO:0034250	positive regulation of cellular amide metabolic process	52/2577	293/29151	9.79E-07	0.000146041	0.000138995	O00571/O15031/O15371/O15514/O60506/O75368/O95900/P06748/P07996/P08670/P10909/P11940/P13639/P14866/P16333/P16989/P38919/P41091/P46777/P46781/P51114/P56537/P62633/P62701/P63241/P67809/P78527/P98179/Q00839/Q04206/Q04637/Q07666/Q08211/Q13144/Q13217/Q14011/Q14103/Q15633/Q15717/Q71UM5/Q7L0Y3/Q7Z739/Q86VH5/Q92552/Q92615/Q92616/Q96I51/Q9BRP8/Q9BYJ9/Q9BZQ8/Q9NYY8/Q9UPU9	52	DDX3X/PLXNB2/EIF3D/POLR2D/SYNCRIP/SH3BGRL/TRUB2/NPM1/THBS1/VIM/CLU/PABPC1/EEF2/HNRNPL/NCK1/YBX3/EIF4A3/EIF2S3/RPL5/RPS9/FXR1/EIF6/CNBP/RPS4X/EIF5A/YBX1/PRKDC/RBM3/HNRNPU/RELA/EIF4G1/KHDRBS1/DHX9/EIF2B5/DNAJC3/CIRBP/HNRNPD/TARBP2/ELAVL1/RPS27L/TRMT10C/YTHDF3/LRRTM3/MRPS27/LARP4B/GCN1/RCC1L/PYM1/YTHDF1/NIBAN1/FASTKD2/SAMD4A
GBMvsCON.up	GO:0044242	cellular lipid catabolic process	52/2577	400/29151	0.003255096	0.11134632	0.105974187	A8MXV4/O14678/O14734/O15254/O75521/O75874/O95470/O95870/P01130/P02647/P02652/P02654/P02655/P02656/P04062/P04066/P06858/P06865/P07686/P13804/P16885/P22307/P26440/P31751/P33897/P42126/P47712/P49748/P50416/P50897/Q14693/Q15067/Q16698/Q16822/Q16836/Q3SY69/Q6JQN1/Q86WA8/Q8NCC3/Q8NCG7/Q92539/Q92673/Q92968/Q99424/Q99519/Q99685/Q99714/Q99735/Q9NP80/Q9NXE4/Q9UHK6/Q9UJ83	52	NUDT19/ABCD4/ACOT8/ACOX3/ECI2/IDH1/SGPL1/ABHD16A/LDLR/APOA1/APOA2/APOC1/APOC2/APOC3/GBA1/FUCA1/LPL/HEXA/HEXB/ETFA/PLCG2/SCP2/IVD/AKT2/ABCD1/ECI1/PLA2G4A/ACADVL/CPT1A/PPT1/LPIN1/ACOX1/DECR1/PCK2/HADH/ALDH1L2/ACAD10/LONP2/PLA2G15/DAGLB/LPIN2/SORL1/PEX13/ACOX2/NEU1/MGLL/HSD17B10/MGST2/PNPLA8/SMPD4/AMACR/HACL1
GBMvsCON.up	GO:0010466	negative regulation of peptidase activity	52/2577	451/29151	0.029344426	0.407917403	0.388236587	O00571/O95980/P01008/P01011/P01023/P01024/P01031/P01033/P01042/P02760/P02765/P04004/P04049/P04196/P05154/P05155/P05543/P05546/P07203/P07225/P07858/P07996/P08185/P0C0L4/P12931/P14780/P15692/P16435/P16444/P19823/P32121/P35625/P49755/P50452/P50454/P51812/Q03405/Q06033/Q07954/Q13177/Q13490/Q14624/Q16610/Q16666/Q5JVF3/Q8N201/Q92673/Q96K76/Q9NR09/Q9NWS0/Q9UGM5/Q9Y2G2	52	DDX3X/RECK/SERPINC1/SERPINA3/A2M/C3/C5/TIMP1/KNG1/AMBP/AHSG/VTN/RAF1/HRG/SERPINA5/SERPING1/SERPINA7/SERPIND1/GPX1/PROS1/CTSB/THBS1/SERPINA6/C4A/SRC/MMP9/VEGFA/POR/DPEP1/ITIH2/ARRB2/TIMP3/TMED10/SERPINB8/SERPINH1/RPS6KA3/PLAUR/ITIH3/LRP1/PAK2/BIRC2/ITIH4/ECM1/IFI16/PCID2/INTS1/SORL1/USP47/BIRC6/PIH1D1/FETUB/CARD8
GBMvsCON.up	GO:2000116	regulation of cysteine-type endopeptidase activity	52/2577	465/29151	0.04701992	0.494253883	0.470407587	O00571/O14727/O14737/O43353/O43464/O95831/O95999/P04049/P07203/P07339/P07996/P09429/P10809/P12931/P14780/P15692/P16435/P16444/P23396/P25445/P28065/P29279/P29466/P29590/P32121/P43005/P48431/P51572/P51812/P55211/P61604/P63244/P84022/Q00613/Q03405/Q07812/Q13177/Q13490/Q14790/Q16666/Q5JVF3/Q71UM5/Q8N201/Q92688/Q92934/Q96K76/Q99538/Q9BXK5/Q9NWS0/Q9UDY8/Q9ULZ3/Q9Y2G2	52	DDX3X/APAF1/PDCD5/RIPK2/HTRA2/AIFM1/BCL10/RAF1/GPX1/CTSD/THBS1/HMGB1/HSPD1/SRC/MMP9/VEGFA/POR/DPEP1/RPS3/FAS/PSMB9/CCN2/CASP1/PML/ARRB2/SLC1A1/SOX2/BCAP31/RPS6KA3/CASP9/HSPE1/RACK1/SMAD3/HSF1/PLAUR/BAX/PAK2/BIRC2/CASP8/IFI16/PCID2/RPS27L/INTS1/ANP32B/BAD/USP47/LGMN/BCL2L13/PIH1D1/MALT1/PYCARD/CARD8
GBMvsCON.up	GO:0007160	cell-matrix adhesion	52/2577	472/29151	0.058421006	0.556386778	0.529542752	O95967/P00519/P02461/P02671/P02675/P02679/P02751/P04004/P04196/P05107/P06756/P07996/P08514/P08648/P08962/P11831/P12814/P12931/P14543/P15692/P18084/P18206/P20701/P25940/P26012/P29279/P42771/P48059/P49746/P50281/P50895/P56199/P78504/P84022/Q13418/Q13443/Q14112/Q14118/Q14247/Q15654/Q15942/Q9BQL6/Q9BX66/Q9BZZ2/Q9HB19/Q9NRI5/Q9P258/Q9UBX5/Q9ULV4/Q9Y2S7/Q9Y490/Q9Y5J6	52	EFEMP2/ABL1/COL3A1/FGA/FGB/FGG/FN1/VTN/HRG/ITGB2/ITGAV/THBS1/ITGA2B/ITGA5/CD63/SRF/ACTN1/SRC/NID1/VEGFA/ITGB5/VCL/ITGAL/COL5A3/ITGB8/CCN2/CDKN2A/LIMS1/THBS3/MMP14/BCAM/ITGA1/JAG1/SMAD3/ILK/ADAM9/NID2/DAG1/CTTN/TRIP6/ZYX/FERMT1/SORBS1/SIGLEC1/PLEKHA2/DISC1/RCC2/FBLN5/CORO1C/POLDIP2/TLN1/TIMM10B
GBMvsCON.up	GO:0002699	positive regulation of immune effector process	52/2577	477/29151	0.067728261	0.580293833	0.552296362	O43353/O43914/O75179/O75636/O75995/O95786/O95999/P01024/P01889/P01903/P01911/P02786/P02790/P04233/P04439/P05107/P08575/P10809/P13747/P14174/P15498/P16885/P18428/P25311/P25942/P27918/P28068/P30511/P35232/P39019/P41221/P51692/P61769/Q03519/Q06187/Q14116/Q7Z434/Q8IY21/Q92692/Q96FZ2/Q99623/Q99836/Q9BV40/Q9BY67/Q9NR30/Q9NZC2/Q9UDY8/Q9UGN4/Q9UIB8/Q9ULZ3/Q9Y226/Q9Y4K3	52	RIPK2/TYROBP/ANKRD17/FCN3/SASH3/RIGI/BCL10/C3/HLA-B/HLA-DRA/HLA-DRB1/TFRC/HPX/CD74/HLA-A/ITGB2/PTPRC/HSPD1/HLA-E/MIF/VAV1/PLCG2/LBP/AZGP1/CD40/CFP/HLA-DMB/HLA-F/PHB1/RPS19/WNT5A/STAT5B/B2M/TAP2/BTK/IL18/MAVS/DDX60/NECTIN2/HMCES/PHB2/MYD88/VAMP8/CADM1/DDX21/TREM2/MALT1/CD300A/CD84/PYCARD/SLC22A13/TRAF6
GBMvsCON.up	GO:0002440	production of molecular mediator of immune response	52/2577	478/29151	0.069711255	0.585420456	0.55717564	O43353/O60318/O75995/O95786/O95999/P01903/P01909/P01911/P01920/P02647/P02652/P02786/P02790/P04233/P04439/P04440/P08575/P10809/P13051/P13747/P14174/P16885/P20036/P25942/P28068/P30511/P35232/P41221/P49917/P52701/P54278/P61769/P61812/P78527/Q06187/Q14116/Q16512/Q30154/Q30201/Q7Z434/Q8NHJ6/Q8WYA6/Q96FV9/Q96FZ2/Q99623/Q99836/Q9BT67/Q9NR30/Q9UDY8/Q9ULZ3/Q9Y3Z3/Q9Y4K3	52	RIPK2/MCM3AP/SASH3/RIGI/BCL10/HLA-DRA/HLA-DQA1/HLA-DRB1/HLA-DQB1/APOA1/APOA2/TFRC/HPX/CD74/HLA-A/HLA-DPB1/PTPRC/HSPD1/UNG/HLA-E/MIF/PLCG2/HLA-DPA1/CD40/HLA-DMB/HLA-F/PHB1/WNT5A/LIG4/MSH6/PMS2/B2M/TGFB2/PRKDC/BTK/IL18/PKN1/HLA-DRB5/HFE/MAVS/LILRB4/CTNNBL1/THOC1/HMCES/PHB2/MYD88/NDFIP1/DDX21/MALT1/PYCARD/SAMHD1/TRAF6
GBMvsCON.up	GO:0071560	cellular response to transforming growth factor beta stimulus	52/2577	481/29151	0.075909754	0.585420456	0.55717564	O14727/O14737/O43294/O75446/O95528/P00519/P02461/P05452/P07996/P08572/P11021/P12931/P17813/P18084/P21802/P26012/P29590/P32121/P33151/P37275/P40763/P41221/P47974/P48059/P51636/P61812/P62942/P78536/P84022/P98082/Q13177/Q13443/Q13547/Q14392/Q15796/Q15942/Q16576/Q16832/Q4LE39/Q8N2S1/Q8WUH2/Q92769/Q92793/Q92896/Q9BQL6/Q9H0E3/Q9H7L9/Q9HAU4/Q9NS15/Q9UK53/Q9UPN9/Q9Y2U8	52	APAF1/PDCD5/TGFB1I1/SAP30/SLC2A10/ABL1/COL3A1/CLEC3B/THBS1/COL4A2/HSPA5/SRC/ENG/ITGB5/FGFR2/ITGB8/PML/ARRB2/CDH5/ZEB1/STAT3/WNT5A/ZFP36L2/LIMS1/CAV2/TGFB2/FKBP1A/ADAM17/SMAD3/DAB2/PAK2/ADAM9/HDAC1/LRRC32/SMAD2/ZYX/RBBP7/DDR2/ARID4B/LTBP4/TGFBRAP1/HDAC2/CREBBP/GLG1/FERMT1/SAP130/SUDS3/SMURF2/LTBP3/ING1/TRIM33/LEMD3
GBMvsCON.up	GO:0071559	response to transforming growth factor beta	52/2577	490/29151	0.09682176	0.607573238	0.578259616	O14727/O14737/O43294/O75446/O95528/P00519/P02461/P05452/P07996/P08572/P11021/P12931/P17813/P18084/P21802/P26012/P29590/P32121/P33151/P37275/P40763/P41221/P47974/P48059/P51636/P61812/P62942/P78536/P84022/P98082/Q13177/Q13443/Q13547/Q14392/Q15796/Q15942/Q16576/Q16832/Q4LE39/Q8N2S1/Q8WUH2/Q92769/Q92793/Q92896/Q9BQL6/Q9H0E3/Q9H7L9/Q9HAU4/Q9NS15/Q9UK53/Q9UPN9/Q9Y2U8	52	APAF1/PDCD5/TGFB1I1/SAP30/SLC2A10/ABL1/COL3A1/CLEC3B/THBS1/COL4A2/HSPA5/SRC/ENG/ITGB5/FGFR2/ITGB8/PML/ARRB2/CDH5/ZEB1/STAT3/WNT5A/ZFP36L2/LIMS1/CAV2/TGFB2/FKBP1A/ADAM17/SMAD3/DAB2/PAK2/ADAM9/HDAC1/LRRC32/SMAD2/ZYX/RBBP7/DDR2/ARID4B/LTBP4/TGFBRAP1/HDAC2/CREBBP/GLG1/FERMT1/SAP130/SUDS3/SMURF2/LTBP3/ING1/TRIM33/LEMD3
GBMvsCON.up	GO:0050792	regulation of viral process	51/2577	280/29151	5.54E-07	9.33E-05	8.88E-05	A6NE02/O00571/O15162/O43447/O60493/O75531/O75636/O95793/P01730/P01911/P02743/P04233/P05161/P07237/P09429/P11388/P11940/P19525/P20591/P29728/P42224/P51149/P52292/P55265/Q02880/Q05823/Q08211/Q12899/Q12906/Q13263/Q14142/Q14258/Q15633/Q16666/Q53GL7/Q6AZZ1/Q7Z2W4/Q7Z434/Q8IYM9/Q92692/Q96AZ6/Q96SB4/Q96T23/Q9BYX4/Q9C035/Q9NRW3/Q9UIV1/Q9UJV3/Q9UNP9/Q9Y6K5/Q9Y6X9	51	BTBD17/DDX3X/PLSCR1/PPIH/SNX3/BANF1/FCN3/STAU1/CD4/HLA-DRB1/APCS/CD74/ISG15/P4HB/HMGB1/TOP2A/PABPC1/EIF2AK2/MX1/OAS2/STAT1/RAB7A/KPNA2/ADAR/TOP2B/RNASEL/DHX9/TRIM26/ILF3/TRIM28/TRIM14/TRIM25/TARBP2/IFI16/PARP10/TRIM68/ZC3HAV1/MAVS/TRIM22/NECTIN2/ISG20/SRPK1/RSF1/IFIH1/TRIM5/APOBEC3C/CNOT7/MID2/PPIE/OAS3/MORC2
GBMvsCON.up	GO:0051170	import into nucleus	51/2577	299/29151	4.07E-06	0.000507919	0.000483414	O75312/O75694/O95071/O95817/P09651/P12270/P15336/P21333/P29590/P35658/P37198/P40763/P49792/P52292/P52948/P53801/P55735/P57740/P61960/P61970/P62829/P63165/P84022/Q13043/Q13148/Q13263/Q14181/Q15139/Q15648/Q15717/Q16539/Q5SRE5/Q7Z3B4/Q7Z434/Q7Z4Q2/Q8N1F7/Q8NFH5/Q8TEX9/Q8WUM0/Q92973/Q96P70/Q96QC0/Q99567/Q99623/Q9BQL6/Q9BVL2/Q9BW27/Q9NPF5/Q9UI26/Q9UK53/Q9UKX7	51	ZPR1/NUP155/UBR5/BAG3/HNRNPA1/TPR/ATF2/FLNA/PML/NUP214/NUP62/STAT3/RANBP2/KPNA2/NUP98/PTTG1IP/SEC13/NUP107/UFM1/NUTF2/RPL23/SUMO1/SMAD3/STK4/TARDBP/TRIM28/POLA2/PRKD1/MED1/ELAVL1/MAPK14/NUP188/NUP54/MAVS/HEATR3/NUP93/NUP35/IPO4/NUP133/TNPO1/IPO9/PPP1R10/NUP88/PHB2/FERMT1/NUP58/NUP85/DMAP1/IPO11/ING1/NUP50
GBMvsCON.up	GO:0065004	protein-DNA complex assembly	51/2577	339/29151	0.000126717	0.009078693	0.008640673	O60264/P06400/P06748/P06899/P07305/P09429/P10412/P15884/P16401/P16402/P25440/P26583/P49321/P49736/P49848/P51532/P52657/P58876/P62333/P62805/P68431/Q00403/Q01105/Q08945/Q12824/Q13503/Q15020/Q15542/Q15543/Q15648/Q16514/Q5SSJ5/Q6VMQ6/Q71SY5/Q92522/Q92688/Q96G25/Q96RN5/Q96T23/Q9BQ67/Q9BTT4/Q9BUE0/Q9GZS1/Q9H204/Q9H944/Q9NPJ6/Q9NWS0/Q9UER7/Q9ULK4/Q9Y2X0/Q9Y5B9	51	SMARCA5/RB1/NPM1/H2BC11/H1-0/HMGB1/H1-4/TCF4/H1-5/H1-3/BRD2/HMGB2/NASP/MCM2/TAF6/SMARCA4/GTF2A2/H2BC5/PSMC6/H4C1; H4C2; H4C3; H4C4; H4C5; H4C6; H4C8; H4C9; H4C11; H4C12; H4C13; H4C14; H4C15; H4C16/H3C1; H3C2; H3C3; H3C4; H3C6; H3C7; H3C8; H3C10; H3C11; H3C12/GTF2B/SET/SSRP1/SMARCB1/MED21/SART3/TAF5/TAF13/MED1/TAF12/HP1BP3/ATF7IP/MED25/H1-10/ANP32B/MED8/MED15/RSF1/GRWD1/MED10/MED18/POLR1E/MED28/ME…
GBMvsCON.up	GO:0006606	protein import into nucleus	50/2577	292/29151	4.50E-06	0.000539193	0.000513179	O75312/O75694/O95071/O95817/P12270/P15336/P21333/P29590/P35658/P37198/P40763/P49792/P52292/P52948/P53801/P55735/P57740/P61960/P61970/P62829/P63165/P84022/Q13043/Q13148/Q13263/Q14181/Q15139/Q15648/Q15717/Q16539/Q5SRE5/Q7Z3B4/Q7Z434/Q7Z4Q2/Q8N1F7/Q8NFH5/Q8TEX9/Q8WUM0/Q92973/Q96P70/Q96QC0/Q99567/Q99623/Q9BQL6/Q9BVL2/Q9BW27/Q9NPF5/Q9UI26/Q9UK53/Q9UKX7	50	ZPR1/NUP155/UBR5/BAG3/TPR/ATF2/FLNA/PML/NUP214/NUP62/STAT3/RANBP2/KPNA2/NUP98/PTTG1IP/SEC13/NUP107/UFM1/NUTF2/RPL23/SUMO1/SMAD3/STK4/TARDBP/TRIM28/POLA2/PRKD1/MED1/ELAVL1/MAPK14/NUP188/NUP54/MAVS/HEATR3/NUP93/NUP35/IPO4/NUP133/TNPO1/IPO9/PPP1R10/NUP88/PHB2/FERMT1/NUP58/NUP85/DMAP1/IPO11/ING1/NUP50
GBMvsCON.up	GO:0000819	sister chromatid segregation	50/2577	413/29151	0.014432935	0.289262716	0.27530664	O43264/O43684/O43823/O60216/O60264/O95347/O96019/P06400/P11388/P12270/P23246/P37198/P41227/P49959/P51532/Q00839/Q02880/Q12824/Q14683/Q15021/Q15058/Q29RF7/Q4VC05/Q5JVF3/Q68CP9/Q7Z5K2/Q8N3U4/Q8NFD5/Q8TAQ2/Q8WUB8/Q8WXW3/Q92782/Q92784/Q92922/Q969U7/Q96DB5/Q96EE3/Q96IK1/Q96IY1/Q96JM3/Q99623/Q9BVS4/Q9GZZ1/Q9H410/Q9HBM1/Q9HC35/Q9NTI5/Q9NTJ3/Q9UJX6/Q9UQE7	50	ZW10/BUB3/AKAP8/RAD21/SMARCA5/SMC2/ACTL6A/RB1/TOP2A/TPR/SFPQ/NUP62/NAA10/MRE11/SMARCA4/HNRNPU/TOP2B/SMARCB1/SMC1A/NCAPD2/KIF14/PDS5A/BCL7A/PCID2/ARID2/WAPL/STAG2/ARID1B/SMARCC2/PHF10/PIBF1/DPF1/DPF3/SMARCC1/PSMG2/RMDN1/SEH1L/BOD1/NSL1/CHAMP1/PHB2/RIOK2/NAA50/DSN1/SPC25/EML4/PDS5B/SMC4/ANAPC2/SMC3
GBMvsCON.up	GO:2001234	negative regulation of apoptotic signaling pathway	50/2577	472/29151	0.103950336	0.634794702	0.604167724	O00571/O43464/O60341/O94763/O95881/P02671/P02675/P02679/P02776/P04049/P04179/P04233/P04792/P05362/P06400/P06756/P07203/P07996/P10909/P12236/P12931/P14174/P14780/P16989/P17931/P18031/P26583/P32121/P35221/P46937/P47897/P53801/P56270/Q03405/Q04206/Q07812/Q12931/Q13547/Q14247/Q15233/Q15326/Q8IWB1/Q8N163/Q96K76/Q9H300/Q9NR09/Q9NWS0/Q9NY61/Q9Y3T9/Q9Y4L1	50	DDX3X/HTRA2/KDM1A/URI1/TXNDC12/FGA/FGB/FGG/PF4/RAF1/SOD2/CD74/HSPB1/ICAM1/RB1/ITGAV/GPX1/THBS1/CLU/SLC25A6/SRC/MIF/MMP9/YBX3/LGALS3/PTPN1/HMGB2/ARRB2/CTNNA1/YAP1/QARS1/PTTG1IP/MAZ/PLAUR/RELA/BAX/TRAP1/HDAC1/CTTN/NONO/ZMYND11/ITPRIP/CCAR2/USP47/PARL/BIRC6/PIH1D1/AATF/NOC2L/HYOU1
GBMvsCON.up	GO:0006405	RNA export from nucleus	49/2577	143/29151	2.14E-17	1.08E-14	1.03E-14	O15514/O60318/O75694/P05455/P06748/P09651/P12270/P22626/P35658/P37198/P38919/P57740/P61326/P78406/P82979/P84103/Q07666/Q08211/Q08J23/Q09161/Q12769/Q13769/Q13838/Q16630/Q53F19/Q5JVF3/Q5SRE5/Q6I9Y2/Q6P6C2/Q86U42/Q86V81/Q8N1F7/Q8NDT2/Q8NI27/Q8WUM0/Q92900/Q96A72/Q96FV9/Q96QD9/Q99567/Q9BW27/Q9H6R4/Q9H814/Q9HAV4/Q9NPA8/Q9NUU7/Q9UMR2/Q9Y3Y2/Q9Y5S9	49	POLR2D/MCM3AP/NUP155/SSB/NPM1/HNRNPA1/TPR/HNRNPA2B1/NUP214/NUP62/EIF4A3/NUP107/MAGOH/RAE1/SARNP/SRSF3/KHDRBS1/DHX9/NSUN2/NCBP1/NUP160/THOC5/DDX39B/CPSF6/NCBP3/PCID2/NUP188/THOC7/ALKBH5/PABPN1/ALYREF/NUP93/RBM15B/THOC2/NUP133/UPF1/MAGOHB/THOC1/FYTTD1/NUP88/NUP85/NOL6/PHAX/XPO5/ENY2/DDX19A/DDX19B/CHTOP/RBM8A
GBMvsCON.up	GO:0045727	positive regulation of translation	49/2577	252/29151	1.20E-07	2.31E-05	2.20E-05	O00571/O15031/O15371/O15514/O60506/O75368/O95900/P06748/P07996/P08670/P11940/P13639/P14866/P16333/P16989/P38919/P41091/P46777/P46781/P51114/P56537/P62633/P62701/P63241/P67809/P78527/P98179/Q00839/Q04637/Q07666/Q08211/Q13144/Q13217/Q14011/Q14103/Q15633/Q15717/Q71UM5/Q7L0Y3/Q7Z739/Q92552/Q92615/Q92616/Q96I51/Q9BRP8/Q9BYJ9/Q9BZQ8/Q9NYY8/Q9UPU9	49	DDX3X/PLXNB2/EIF3D/POLR2D/SYNCRIP/SH3BGRL/TRUB2/NPM1/THBS1/VIM/PABPC1/EEF2/HNRNPL/NCK1/YBX3/EIF4A3/EIF2S3/RPL5/RPS9/FXR1/EIF6/CNBP/RPS4X/EIF5A/YBX1/PRKDC/RBM3/HNRNPU/EIF4G1/KHDRBS1/DHX9/EIF2B5/DNAJC3/CIRBP/HNRNPD/TARBP2/ELAVL1/RPS27L/TRMT10C/YTHDF3/MRPS27/LARP4B/GCN1/RCC1L/PYM1/YTHDF1/NIBAN1/FASTKD2/SAMD4A
GBMvsCON.up	GO:0070085	glycosylation	49/2577	406/29151	0.016140575	0.315834615	0.300596524	O15305/O60476/O75352/P04062/P04843/P04844/P33908/P39656/P46977/P61803/Q08379/Q10469/Q10472/Q13724/Q14165/Q14831/Q2PZI1/Q495W5/Q5NDL2/Q6ZPD9/Q6ZXV5/Q7Z4H8/Q86YN1/Q8N6L1/Q8NAT1/Q8NBI6/Q8NBL1/Q8TCJ2/Q92685/Q93063/Q96AA3/Q96JB2/Q96L58/Q96MW5/Q9BQQ3/Q9BT22/Q9BZQ6/Q9H5K3/Q9H9S5/Q9HC07/Q9NR45/Q9NRP0/Q9NYU2/Q9UBQ6/Q9UBV7/Q9UKM7/Q9UKY4/Q9UP83/Q9Y6A1	49	PMM2/MAN1A2/MPDU1/GBA1/RPN1/RPN2/MAN1A1/DDOST/STT3A/DAD1/GOLGA2/MGAT2/GALNT1/MOGS/MLEC/GRM7/DPY19L1/FUT11/EOGT/DPY19L3/TMTC3/POGLUT3/DOLPP1/KRTCAP2/POMGNT2/XXYLT1/POGLUT1/STT3B/ALG3/EXT2/RFT1/COG3/B3GALT6/COG8/GORASP1/ALG1/EDEM3/POMK/FKRP/TMEM165/NANS/OSTC/UGGT1/EXTL2/B4GALT7/MAN1B1/POMT2/COG5/POMT1
GBMvsCON.up	GO:0010951	negative regulation of endopeptidase activity	49/2577	429/29151	0.038646323	0.464025239	0.441637386	O00571/O95980/P01008/P01011/P01023/P01024/P01031/P01033/P01042/P02760/P02765/P04004/P04049/P04196/P05154/P05155/P05543/P05546/P07203/P07225/P07996/P08185/P0C0L4/P12931/P14780/P15692/P16435/P16444/P19823/P32121/P35625/P49755/P50452/P50454/P51812/Q03405/Q06033/Q13177/Q13490/Q14624/Q16666/Q5JVF3/Q8N201/Q92673/Q96K76/Q9NR09/Q9NWS0/Q9UGM5/Q9Y2G2	49	DDX3X/RECK/SERPINC1/SERPINA3/A2M/C3/C5/TIMP1/KNG1/AMBP/AHSG/VTN/RAF1/HRG/SERPINA5/SERPING1/SERPINA7/SERPIND1/GPX1/PROS1/THBS1/SERPINA6/C4A/SRC/MMP9/VEGFA/POR/DPEP1/ITIH2/ARRB2/TIMP3/TMED10/SERPINB8/SERPINH1/RPS6KA3/PLAUR/ITIH3/PAK2/BIRC2/ITIH4/IFI16/PCID2/INTS1/SORL1/USP47/BIRC6/PIH1D1/FETUB/CARD8
GBMvsCON.up	GO:0006959	humoral immune response	48/2577	389/29151	0.011764188	0.253654855	0.241416754	O75509/O75636/P00734/P00746/P00751/P01023/P01024/P01031/P01591/P01911/P01920/P02671/P02675/P02745/P02746/P02747/P02775/P02776/P02790/P03950/P04003/P04196/P04439/P05155/P05156/P06899/P07357/P08311/P08575/P08603/P0C0L4/P10909/P13747/P20851/P24158/P27918/P35232/P39019/P40306/P48740/P59665/P60602/P62888/Q03591/Q7Z407/Q93091/Q9NZC2/Q9Y279	48	TNFRSF21/FCN3/F2/CFD/CFB/A2M/C3/C5/JCHAIN/HLA-DRB1/HLA-DQB1/FGA/FGB/C1QA/C1QB/C1QC/PPBP/PF4/HPX/ANG/C4BPA/HRG/HLA-A/SERPING1/CFI/H2BC11/C8A/CTSG/PTPRC/CFH/C4A/CLU/HLA-E/C4BPB/PRTN3/CFP/PHB1/RPS19/PSMB10/MASP1/DEFA1; DEFA1B/ROMO1/RPL30/CFHR1/CSMD3/RNASE6/TREM2/VSIG4
GBMvsCON.up	GO:0006479	protein methylation	48/2577	390/29151	0.01229707	0.258408864	0.245941396	O14686/O15047/O60264/O60341/O75164/O75530/P10412/P14678/P16401/P16402/P18615/P22087/P25208/P40261/P51610/P54105/P55345/P62318/Q03164/Q12824/Q13610/Q13952/Q15291/Q4LE39/Q52LJ0/Q53H47/Q6UXN9/Q7L592/Q8TDI0/Q8WXX7/Q92793/Q96IK1/Q96KQ7/Q99873/Q9BQA1/Q9BZ95/Q9C005/Q9H9B1/Q9NQ92/Q9NR22/Q9NV79/Q9NWS0/Q9P0U4/Q9UDR5/Q9UI30/Q9Y3Y2/Q9Y4C1/Q9Y5Z7	48	KMT2D/SETD1A/SMARCA5/KDM1A/KDM4A/EED/H1-4/SNRPB/H1-5/H1-3/NELFE/FBL/NFYB/NNMT/HCFC1/CLNS1A/PRMT2/SNRPD3/KMT2A/SMARCB1/PWP1/NFYC/RBBP5/ARID4B/FAM98B/SETMAR/WDR82/NDUFAF7/CHD5/AUTS2/CREBBP/BOD1/EHMT2/PRMT1/WDR77/NSD3/DPY30/EHMT1/COPRS/PRMT8/PCMTD2/PIH1D1/CXXC1/AASS/TRMT112/CHTOP/KDM3A/HCFC2
GBMvsCON.up	GO:0008213	protein alkylation	48/2577	390/29151	0.01229707	0.258408864	0.245941396	O14686/O15047/O60264/O60341/O75164/O75530/P10412/P14678/P16401/P16402/P18615/P22087/P25208/P40261/P51610/P54105/P55345/P62318/Q03164/Q12824/Q13610/Q13952/Q15291/Q4LE39/Q52LJ0/Q53H47/Q6UXN9/Q7L592/Q8TDI0/Q8WXX7/Q92793/Q96IK1/Q96KQ7/Q99873/Q9BQA1/Q9BZ95/Q9C005/Q9H9B1/Q9NQ92/Q9NR22/Q9NV79/Q9NWS0/Q9P0U4/Q9UDR5/Q9UI30/Q9Y3Y2/Q9Y4C1/Q9Y5Z7	48	KMT2D/SETD1A/SMARCA5/KDM1A/KDM4A/EED/H1-4/SNRPB/H1-5/H1-3/NELFE/FBL/NFYB/NNMT/HCFC1/CLNS1A/PRMT2/SNRPD3/KMT2A/SMARCB1/PWP1/NFYC/RBBP5/ARID4B/FAM98B/SETMAR/WDR82/NDUFAF7/CHD5/AUTS2/CREBBP/BOD1/EHMT2/PRMT1/WDR77/NSD3/DPY30/EHMT1/COPRS/PRMT8/PCMTD2/PIH1D1/CXXC1/AASS/TRMT112/CHTOP/KDM3A/HCFC2
GBMvsCON.up	GO:0002703	regulation of leukocyte mediated immunity	48/2577	429/29151	0.054034501	0.536746645	0.510850197	O43914/O75995/O95786/P01024/P01889/P01903/P01911/P02786/P02790/P04003/P04439/P05107/P05362/P08575/P09429/P10809/P13747/P15498/P16885/P20851/P25311/P25942/P30511/P32121/P51692/P55160/P61769/Q03519/Q06187/Q14116/Q30201/Q7Z407/Q7Z434/Q8NHJ6/Q92692/Q96FV9/Q96FZ2/Q96RQ9/Q9BT67/Q9BV40/Q9BY67/Q9NR30/Q9NZC2/Q9UDY8/Q9UGN4/Q9UIB8/Q9Y226/Q9Y4K3	48	TYROBP/SASH3/RIGI/C3/HLA-B/HLA-DRA/HLA-DRB1/TFRC/HPX/C4BPA/HLA-A/ITGB2/ICAM1/PTPRC/HMGB1/HSPD1/HLA-E/VAV1/PLCG2/C4BPB/AZGP1/CD40/HLA-F/ARRB2/STAT5B/NCKAP1L/B2M/TAP2/BTK/IL18/HFE/CSMD3/MAVS/LILRB4/NECTIN2/THOC1/HMCES/IL4I1/NDFIP1/VAMP8/CADM1/DDX21/TREM2/MALT1/CD300A/CD84/SLC22A13/TRAF6
GBMvsCON.up	GO:0051091	positive regulation of DNA-binding transcription factor activity	48/2577	490/29151	0.247282902	0.819741732	0.780191603	O43353/O60341/O95786/O95999/P02786/P06748/P10909/P11831/P15336/P15692/P16885/P19525/P23396/P25942/P40763/P41221/P41223/P51532/P51617/P60900/P84022/Q00613/Q04206/Q06187/Q08211/Q12824/Q12899/Q14116/Q14142/Q14258/Q15139/Q16514/Q16832/Q6AZZ1/Q7Z434/Q86WV6/Q8IUD2/Q8IYM9/Q8WV44/Q99623/Q99836/Q9BZL6/Q9C035/Q9UDY8/Q9UJV3/Q9ULZ3/Q9Y4K3/Q9Y6K9	48	RIPK2/KDM1A/RIGI/BCL10/TFRC/NPM1/CLU/SRF/ATF2/VEGFA/PLCG2/EIF2AK2/RPS3/CD40/STAT3/WNT5A/BUD31/SMARCA4/IRAK1/PSMA6/SMAD3/HSF1/RELA/BTK/DHX9/SMARCB1/TRIM26/IL18/TRIM14/TRIM25/PRKD1/TAF12/DDR2/TRIM68/MAVS/STING1/ERC1/TRIM22/TRIM41/PHB2/MYD88/PRKD2/TRIM5/MALT1/MID2/PYCARD/TRAF6/IKBKG
GBMvsCON.up	GO:1903900	regulation of viral life cycle	47/2577	242/29151	2.22E-07	4.05E-05	3.85E-05	A6NE02/O00571/O15162/O43447/O60493/O75531/O75636/O95793/P01730/P01911/P02743/P04233/P05161/P07237/P09429/P11388/P11940/P19525/P20591/P29728/P52292/P55265/Q02880/Q05823/Q12899/Q12906/Q13263/Q14142/Q14258/Q15633/Q16666/Q53GL7/Q6AZZ1/Q7Z2W4/Q7Z434/Q8IYM9/Q92692/Q96AZ6/Q96SB4/Q9BYX4/Q9C035/Q9NRW3/Q9UIV1/Q9UJV3/Q9UNP9/Q9Y6K5/Q9Y6X9	47	BTBD17/DDX3X/PLSCR1/PPIH/SNX3/BANF1/FCN3/STAU1/CD4/HLA-DRB1/APCS/CD74/ISG15/P4HB/HMGB1/TOP2A/PABPC1/EIF2AK2/MX1/OAS2/KPNA2/ADAR/TOP2B/RNASEL/TRIM26/ILF3/TRIM28/TRIM14/TRIM25/TARBP2/IFI16/PARP10/TRIM68/ZC3HAV1/MAVS/TRIM22/NECTIN2/ISG20/SRPK1/IFIH1/TRIM5/APOBEC3C/CNOT7/MID2/PPIE/OAS3/MORC2
GBMvsCON.up	GO:0051701	biological process involved in interaction with host	47/2577	389/29151	0.017822188	0.323838446	0.308214193	O00308/O15162/O60493/O75636/P00533/P01130/P01730/P01911/P02743/P02786/P04233/P05362/P06756/P07237/P07858/P08648/P08865/P09429/P12931/P15144/P18084/P27487/P30825/P35232/P51149/P51636/P78310/Q12899/Q13769/Q13838/Q14118/Q14142/Q14258/Q15758/Q6AZZ1/Q6I9Y2/Q86V81/Q8IYM9/Q8NI27/Q92692/Q96FV9/Q9BV40/Q9BZZ2/Q9C035/Q9UBH6/Q9UJV3/Q9Y624	47	WWP2/PLSCR1/SNX3/FCN3/EGFR/LDLR/CD4/HLA-DRB1/APCS/TFRC/CD74/ICAM1/ITGAV/P4HB/CTSB/ITGA5/RPSA/HMGB1/SRC/ANPEP/ITGB5/DPP4/SLC7A1/PHB1/RAB7A/CAV2/CXADR/TRIM26/THOC5/DDX39B/DAG1/TRIM14/TRIM25/SLC1A5/TRIM68/THOC7/ALYREF/TRIM22/THOC2/NECTIN2/THOC1/VAMP8/SIGLEC1/TRIM5/XPR1/MID2/F11R
GBMvsCON.up	GO:0043281	regulation of cysteine-type endopeptidase activity involved in apoptotic process	47/2577	408/29151	0.037191525	0.464025239	0.441637386	O00571/O14727/O14737/O43464/O95831/O95999/P04049/P07203/P07339/P07996/P09429/P10809/P12931/P14780/P15692/P16435/P16444/P23396/P25445/P29279/P29466/P29590/P32121/P43005/P48431/P51572/P51812/P55211/P61604/P63244/P84022/Q00613/Q03405/Q07812/Q13177/Q13490/Q14790/Q71UM5/Q8N201/Q92688/Q92934/Q96K76/Q9BXK5/Q9NWS0/Q9UDY8/Q9ULZ3/Q9Y2G2	47	DDX3X/APAF1/PDCD5/HTRA2/AIFM1/BCL10/RAF1/GPX1/CTSD/THBS1/HMGB1/HSPD1/SRC/MMP9/VEGFA/POR/DPEP1/RPS3/FAS/CCN2/CASP1/PML/ARRB2/SLC1A1/SOX2/BCAP31/RPS6KA3/CASP9/HSPE1/RACK1/SMAD3/HSF1/PLAUR/BAX/PAK2/BIRC2/CASP8/RPS27L/INTS1/ANP32B/BAD/USP47/BCL2L13/PIH1D1/MALT1/PYCARD/CARD8
GBMvsCON.up	GO:2001242	regulation of intrinsic apoptotic signaling pathway	46/2577	350/29151	0.004400877	0.138081305	0.131419288	O00571/O43464/O60341/O60443/O75569/O94763/O95497/O95881/P04179/P04233/P04792/P07203/P07237/P10909/P12931/P14174/P14780/P16333/P16989/P18031/P23246/P23396/P30040/P51572/P53801/P61978/P62081/P62913/P63241/P63244/Q03405/Q07812/Q12931/Q13547/Q15233/Q8N163/Q8WUK0/Q92934/Q96K76/Q9H300/Q9NYF8/Q9NZC2/Q9ULZ3/Q9UMX0/Q9Y3T9/Q9Y4L1	46	DDX3X/HTRA2/KDM1A/GSDME/PRKRA/URI1/VNN1/TXNDC12/SOD2/CD74/HSPB1/GPX1/P4HB/CLU/SRC/MIF/MMP9/NCK1/YBX3/PTPN1/SFPQ/RPS3/ERP29/BCAP31/PTTG1IP/HNRNPK/RPS7/RPL11/EIF5A/RACK1/PLAUR/BAX/TRAP1/HDAC1/NONO/CCAR2/PTPMT1/BAD/USP47/PARL/BCLAF1/TREM2/PYCARD/UBQLN1/NOC2L/HYOU1
GBMvsCON.up	GO:0043123	positive regulation of I-kappaB kinase/NF-kappaB signaling	46/2577	360/29151	0.0073575	0.185960801	0.176988739	O43143/O43353/O43657/O60826/O75179/O95999/P00519/P01730/P01911/P02786/P04233/P21333/P25942/P26447/P29466/P29692/P37198/P51617/P62942/P63279/P98194/Q04206/Q12802/Q13490/Q14142/Q14258/Q14790/Q15139/Q16610/Q5T9L3/Q6AZZ1/Q6P1N0/Q7Z434/Q8IYM9/Q8TB61/Q92633/Q99836/Q9BT67/Q9C035/Q9NR30/Q9NWZ3/Q9NYJ8/Q9UDY8/Q9UJV3/Q9Y4K3/Q9Y6K9	46	DHX15/RIPK2/TSPAN6/CCDC22/ANKRD17/BCL10/ABL1/CD4/HLA-DRB1/TFRC/CD74/FLNA/CD40/S100A4/CASP1/EEF1D/NUP62/IRAK1/FKBP1A/UBE2I/ATP2C1/RELA/AKAP13/BIRC2/TRIM14/TRIM25/CASP8/PRKD1/ECM1/WLS/TRIM68/CC2D1A/MAVS/TRIM22/SLC35B2/LPAR1/MYD88/NDFIP1/TRIM5/DDX21/IRAK4/TAB2/MALT1/MID2/TRAF6/IKBKG
GBMvsCON.up	GO:0006282	regulation of DNA repair	46/2577	388/29151	0.025408257	0.385316215	0.366725841	A6NHR9/O60341/O75486/O95071/O96019/P00533/P09429/P12004/P23396/P29590/P35637/P49848/P51532/P60510/P78527/Q00613/Q08211/Q12824/Q13216/Q13263/Q14669/Q15393/Q15542/Q16514/Q4VC05/Q53H47/Q5MIZ7/Q68CP9/Q8IXQ6/Q8NFD5/Q8TAQ2/Q8TDB6/Q8WUB8/Q92782/Q92784/Q92922/Q96ES7/Q9H2F5/Q9HAF1/Q9NPA8/Q9NPF5/Q9NRR5/Q9NV56/Q9NXR7/Q9Y230/Q9Y265	46	SMCHD1/KDM1A/SUPT3H/UBR5/ACTL6A/EGFR/HMGB1/PCNA/RPS3/PML/FUS/TAF6/SMARCA4/PPP4C/PRKDC/HSF1/DHX9/SMARCB1/ERCC8/TRIM28/TRIP12/SF3B3/TAF5/TAF12/BCL7A/SETMAR/PPP4R3B/ARID2/PARP9/ARID1B/SMARCC2/DTX3L/PHF10/DPF1/DPF3/SMARCC1/SGF29/EPC1/MEAF6/ENY2/DMAP1/UBQLN4/MRGBP/BABAM2/RUVBL2/RUVBL1
GBMvsCON.up	GO:0042098	T cell proliferation	46/2577	425/29151	0.088875587	0.588130158	0.559754607	O00481/O43353/O75509/O75995/P00519/P01911/P02786/P04439/P04440/P08575/P09429/P13747/P16333/P17931/P18065/P20036/P23396/P25800/P28068/P30825/P31146/P40306/P48509/P51692/P55008/P55160/P62753/P78540/Q07812/Q14116/Q14392/Q5ZPR3/Q6UX01/Q86YV0/Q8NHJ6/Q8TDM6/Q92542/Q92608/Q96C12/Q96RQ9/Q9BT67/Q9HCL2/Q9UDY8/Q9ULZ3/Q9Y279/Q9Y4K3	46	BTN3A1/RIPK2/TNFRSF21/SASH3/ABL1/HLA-DRB1/TFRC/HLA-A/HLA-DPB1/PTPRC/HMGB1/HLA-E/NCK1/LGALS3/IGFBP2/HLA-DPA1/RPS3/LMO1/HLA-DMB/SLC7A1/CORO1A/PSMB10/CD151/STAT5B/AIF1/NCKAP1L/RPS6/ARG2/BAX/IL18/LRRC32/CD276/LMBR1L/RASAL3/LILRB4/DLG5/NCSTN/DOCK2/ARMC5/IL4I1/NDFIP1/GPAM/MALT1/PYCARD/VSIG4/TRAF6
GBMvsCON.up	GO:1903320	regulation of protein modification by small protein conjugation or removal	46/2577	467/29151	0.240631853	0.807812287	0.768837719	O00571/O43353/O43684/O60341/O75150/O95071/O95999/P00519/P05161/P06748/P11021/P15880/P23396/P26368/P32121/P46777/P53801/P60866/P62081/P62829/P62841/P62913/P62942/P63279/Q01804/Q04206/Q13155/Q13330/Q13490/Q14669/Q15020/Q53GL7/Q8TDB6/Q96PM5/Q9BT67/Q9BUL5/Q9BUN8/Q9BZE4/Q9NP66/Q9UBE0/Q9UBT2/Q9UDY8/Q9UER7/Q9UKT5/Q9UMX0/Q9Y4K3	46	DDX3X/RIPK2/BUB3/KDM1A/RNF40/UBR5/BCL10/ABL1/ISG15/NPM1/HSPA5/RPS2/RPS3/U2AF2/ARRB2/RPL5/PTTG1IP/RPS20/RPS7/RPL23/RPS15/RPL11/FKBP1A/UBE2I/OTUD4/RELA/AIMP2/MTA1/BIRC2/TRIP12/SART3/PARP10/DTX3L/RCHY1/NDFIP1/PHF23/DERL1/GTPBP4/HMG20A/SAE1/UBA2/MALT1/DAXX/FBXO4/UBQLN1/TRAF6
GBMvsCON.up	GO:0000245	spliceosomal complex assembly	45/2577	139/29151	4.77E-15	2.17E-12	2.07E-12	O43719/O75475/O75494/O75533/O75643/O94906/O95319/P08579/P09661/P14678/P38159/P52756/P62304/P62306/P62314/P62316/P62318/Q07955/Q09161/Q12872/Q12874/Q13242/Q13247/Q13435/Q13838/Q15393/Q15428/Q15459/Q15637/Q53GS9/Q5SZQ8/Q7L014/Q7RTV0/Q7Z333/Q86UA1/Q8N6W0/Q92879/Q96SB4/Q9BUQ8/Q9BZC1/Q9NQ29/Q9UHX1/Q9UMS4/Q9Y383/Q9Y3B4	45	HTATSF1/PSIP1/SRSF10/SF3B1/SNRNP200/PRPF6/CELF2/SNRPB2/SNRPA1/SNRPB/RBMX/RBM5/SNRPE/SNRPF/SNRPD1/SNRPD2/SNRPD3/SRSF1/NCBP1/SFSWAP/SF3A3/SRSF9/SRSF6/SF3B2/DDX39B/SF3B3/SF3A2/SF3A1/SF1/USP39/CELF3/DDX46/PHF5A/SETX/PRPF39/CELF5/CELF1/SRPK1/DDX23/CELF4/LUC7L/PUF60/PRPF19/LUC7L2/SF3B6
GBMvsCON.up	GO:0000380	alternative mRNA splicing, via spliceosome	45/2577	142/29151	1.16E-14	5.02E-12	4.78E-12	O00422/O43251/O60341/O60828/O75525/O95319/P09651/P14866/P17844/P23246/P26599/P31483/P38159/P49756/P51114/P51513/P52272/P52756/P61326/P62995/P98175/Q00839/Q01130/Q07666/Q07955/Q08211/Q09161/Q12872/Q13242/Q13247/Q15287/Q2TAY7/Q5SZQ8/Q8N6W0/Q8NDT2/Q92841/Q92879/Q96T37/Q9BX46/Q9BZC1/Q9NR56/Q9UHX1/Q9Y2W1/Q9Y580/Q9Y5S9	45	SAP18/RBFOX2/KDM1A/PQBP1/KHDRBS3/CELF2/HNRNPA1/HNRNPL/DDX5/SFPQ/PTBP1/TIA1/RBMX/RBM25/FXR1/NOVA1/HNRNPM/RBM5/MAGOH/TRA2B/RBM10/HNRNPU/SRSF2/KHDRBS1/SRSF1/DHX9/NCBP1/SFSWAP/SRSF9/SRSF6/RNPS1/SMU1/CELF3/CELF5/RBM15B/DDX17/CELF1/RBM15/RBM24/CELF4/MBNL1/PUF60/THRAP3/RBM7/RBM8A
GBMvsCON.up	GO:0090501	RNA phosphodiester bond hydrolysis	45/2577	243/29151	1.57E-06	0.000223262	0.00021249	A5YKK6/O15091/O43809/O95639/P03950/P25311/P27695/P63220/P78346/Q05823/Q09161/Q10570/Q12996/Q14137/Q14692/Q16630/Q2NL82/Q5TA45/Q6UN15/Q7KZF4/Q8IU60/Q8IV48/Q8N684/Q8N9T8/Q8TCS8/Q93091/Q96AZ6/Q96C86/Q96GM8/Q99575/Q9BQ61/Q9BRU9/Q9BSV6/Q9H6E5/Q9H777/Q9NQT4/Q9NX24/Q9UFF9/Q9UIV1/Q9UK59/Q9UKF6/Q9UKV8/Q9ULX3/Q9Y2C4/Q9Y3Z3	45	CNOT1/PRORP/NUDT21/CPSF4/ANG/AZGP1/APEX1/RPS21/RPP30/RNASEL/NCBP1/CPSF1/CSTF3/BOP1/BMS1/CPSF6/TSR1/INTS11/FIP1L1/SND1/DCP2/ERI1/CPSF7/KRI1/PNPT1/RNASE6/ISG20/DCPS/TOE1/POP1/TRIR/UTP23/TSEN34/TUT1/ELAC1/EXOSC5/NHP2/CNOT8/CNOT7/DBR1/CPSF3/AGO2/NOB1/EXOG/SAMHD1
GBMvsCON.up	GO:1903050	regulation of proteolysis involved in protein catabolic process	45/2577	432/29151	0.141206214	0.729783122	0.694573232	O15372/O60826/O75150/P02649/P04062/P07203/P10909/P17980/P24941/P29590/P35998/P43686/P46777/P51572/P53634/P54727/P62081/P62195/P62333/P62829/P62913/P63165/P63244/P82094/P98082/Q06323/Q30201/Q4ZIN3/Q6ZTA4/Q6ZXV5/Q8IWZ6/Q8N163/Q8TEJ3/Q92922/Q93009/Q96E09/Q96PM5/Q9BTA9/Q9NRI5/Q9NRR5/Q9NZC2/Q9UBS8/Q9UHD9/Q9UL46/Q9UMX0	45	EIF3H/CCDC22/RNF40/APOE/GBA1/GPX1/CLU/PSMC3/CDK2/PML/PSMC2/PSMC4/RPL5/BCAP31/CTSC/RAD23B/RPS7/PSMC5/PSMC6/RPL23/RPL11/SUMO1/RACK1/TMF1/DAB2/PSME1/HFE/TMEM259/TRIM67/TMTC3/BBS7/CCAR2/SH3RF3/SMARCC1/USP7/PABIR1/RCHY1/WAC/DISC1/UBQLN4/TREM2/RNF14/UBQLN2/PSME2/UBQLN1
GBMvsCON.up	GO:0046395	carboxylic acid catabolic process	45/2577	433/29151	0.144722192	0.729783122	0.694573232	A8MXV4/O14678/O14734/O15254/O75191/O75521/P13804/P16444/P22307/P23378/P23634/P26440/P31751/P31937/P33897/P34897/P35914/P42126/P49748/P50416/P78540/P80404/Q14693/Q15067/Q16698/Q16822/Q16836/Q16878/Q3SY69/Q6JQN1/Q86WA8/Q8NCC3/Q8TD30/Q92539/Q92968/Q96GA7/Q96RQ3/Q96RQ9/Q99424/Q99714/Q9HCC0/Q9UDR5/Q9UHK6/Q9UJ83/Q9UKU7	45	NUDT19/ABCD4/ACOT8/ACOX3/XYLB/ECI2/ETFA/DPEP1/SCP2/GLDC/ATP2B4/IVD/AKT2/HIBADH/ABCD1/SHMT2/HMGCL/ECI1/ACADVL/CPT1A/ARG2/ABAT/LPIN1/ACOX1/DECR1/PCK2/HADH/CDO1/ALDH1L2/ACAD10/LONP2/PLA2G15/GPT2/LPIN2/PEX13/SDSL/MCCC1/IL4I1/ACOX2/HSD17B10/MCCC2/AASS/AMACR/HACL1/ACAD8
GBMvsCON.up	GO:0016054	organic acid catabolic process	45/2577	442/29151	0.178708988	0.749425138	0.713267578	A8MXV4/O14678/O14734/O15254/O75191/O75521/P13804/P16444/P22307/P23378/P23634/P26440/P31751/P31937/P33897/P34897/P35914/P42126/P49748/P50416/P78540/P80404/Q14693/Q15067/Q16698/Q16822/Q16836/Q16878/Q3SY69/Q6JQN1/Q86WA8/Q8NCC3/Q8TD30/Q92539/Q92968/Q96GA7/Q96RQ3/Q96RQ9/Q99424/Q99714/Q9HCC0/Q9UDR5/Q9UHK6/Q9UJ83/Q9UKU7	45	NUDT19/ABCD4/ACOT8/ACOX3/XYLB/ECI2/ETFA/DPEP1/SCP2/GLDC/ATP2B4/IVD/AKT2/HIBADH/ABCD1/SHMT2/HMGCL/ECI1/ACADVL/CPT1A/ARG2/ABAT/LPIN1/ACOX1/DECR1/PCK2/HADH/CDO1/ALDH1L2/ACAD10/LONP2/PLA2G15/GPT2/LPIN2/PEX13/SDSL/MCCC1/IL4I1/ACOX2/HSD17B10/MCCC2/AASS/AMACR/HACL1/ACAD8
GBMvsCON.up	GO:0042742	defense response to bacterium	45/2577	445/29151	0.190952972	0.766423068	0.729445408	O15240/O43143/O43353/O75179/P00734/P00738/P01591/P01730/P02671/P02675/P02775/P03950/P04439/P05161/P05164/P06899/P08311/P13747/P18428/P26583/P27918/P29353/P29728/P32456/P39019/P49662/P59665/P60602/P62888/P78536/P78540/P82094/Q02556/Q14116/Q15139/Q63HN8/Q7Z434/Q93091/Q96EE3/Q96PP9/Q99836/Q9BXX0/Q9NZC2/Q9ULZ3/Q9Y6K5	45	VGF/DHX15/RIPK2/ANKRD17/F2/HP/JCHAIN/CD4/FGA/FGB/PPBP/ANG/HLA-A/ISG15/MPO/H2BC11/CTSG/HLA-E/LBP/HMGB2/CFP/SHC1/OAS2/GBP2/RPS19/CASP4/DEFA1; DEFA1B/ROMO1/RPL30/ADAM17/ARG2/TMF1/IRF8/IL18/PRKD1/RNF213/MAVS/RNASE6/SEH1L/GBP4/MYD88/EMILIN2/TREM2/PYCARD/OAS3
GBMvsCON.up	GO:0030100	regulation of endocytosis	45/2577	447/29151	0.19936094	0.788003995	0.749985119	O43300/P00519/P01024/P02649/P02654/P02655/P02656/P04004/P06756/P08571/P08962/P10909/P12931/P15692/P16885/P17931/P18031/P30533/P32121/P41221/P48509/P49757/P50897/P55160/P61769/P61978/P98082/Q07954/Q13636/Q15036/Q15139/Q30201/Q75N03/Q8N2Q7/Q8N6T3/Q8NBU5/Q8WV41/Q96EV8/Q96T51/Q99700/Q9NZC2/Q9UGN4/Q9UHD9/Q9UNF0/Q9Y5K6	45	LRRTM2/ABL1/C3/APOE/APOC1/APOC2/APOC3/VTN/ITGAV/CD14/CD63/CLU/SRC/VEGFA/PLCG2/LGALS3/PTPN1/LRPAP1/ARRB2/WNT5A/CD151/NUMB/PPT1/NCKAP1L/B2M/HNRNPK/DAB2/LRP1/RAB31/SNX17/PRKD1/HFE/CBLL1/NLGN1/ARFGAP1/ATAD1/SNX33/DTNBP1/RUFY1/ATXN2/TREM2/CD300A/UBQLN2/PACSIN2/CD2AP
GBMvsCON.up	GO:0050670	regulation of lymphocyte proliferation	45/2577	457/29151	0.244185558	0.813266614	0.774028891	O43353/O43914/O75509/O75995/P01911/P02786/P04233/P04439/P04440/P08575/P09429/P13747/P14174/P16333/P17931/P18065/P20036/P23396/P25800/P25942/P28068/P30825/P31146/P51692/P55008/P55160/P78540/Q06187/Q13469/Q14116/Q14392/Q16512/Q5ZPR3/Q86YV0/Q8NHJ6/Q8TDM6/Q96RQ9/Q99836/Q9BT67/Q9HCL2/Q9UGN4/Q9ULF5/Q9ULZ3/Q9Y279/Q9Y4K3	45	RIPK2/TYROBP/TNFRSF21/SASH3/HLA-DRB1/TFRC/CD74/HLA-A/HLA-DPB1/PTPRC/HMGB1/HLA-E/MIF/NCK1/LGALS3/IGFBP2/HLA-DPA1/RPS3/LMO1/CD40/HLA-DMB/SLC7A1/CORO1A/STAT5B/AIF1/NCKAP1L/ARG2/BTK/NFATC2/IL18/LRRC32/PKN1/CD276/RASAL3/LILRB4/DLG5/IL4I1/MYD88/NDFIP1/GPAM/CD300A/SLC39A10/PYCARD/VSIG4/TRAF6
GBMvsCON.up	GO:0032944	regulation of mononuclear cell proliferation	45/2577	464/29151	0.278076184	0.85761179	0.816234543	O43353/O43914/O75509/O75995/P01911/P02786/P04233/P04439/P04440/P08575/P09429/P13747/P14174/P16333/P17931/P18065/P20036/P23396/P25800/P25942/P28068/P30825/P31146/P51692/P55008/P55160/P78540/Q06187/Q13469/Q14116/Q14392/Q16512/Q5ZPR3/Q86YV0/Q8NHJ6/Q8TDM6/Q96RQ9/Q99836/Q9BT67/Q9HCL2/Q9UGN4/Q9ULF5/Q9ULZ3/Q9Y279/Q9Y4K3	45	RIPK2/TYROBP/TNFRSF21/SASH3/HLA-DRB1/TFRC/CD74/HLA-A/HLA-DPB1/PTPRC/HMGB1/HLA-E/MIF/NCK1/LGALS3/IGFBP2/HLA-DPA1/RPS3/LMO1/CD40/HLA-DMB/SLC7A1/CORO1A/STAT5B/AIF1/NCKAP1L/ARG2/BTK/NFATC2/IL18/LRRC32/PKN1/CD276/RASAL3/LILRB4/DLG5/IL4I1/MYD88/NDFIP1/GPAM/CD300A/SLC39A10/PYCARD/VSIG4/TRAF6
GBMvsCON.up	GO:0043543	protein acylation	45/2577	464/29151	0.278076184	0.85761179	0.816234543	O00571/O14929/O60264/O60318/O75486/O75533/O75844/O96019/P15336/P16435/P25208/P29590/P41227/P49848/P51610/Q00403/Q01105/Q03111/Q03164/Q12824/Q13952/Q15393/Q15542/Q16514/Q6N069/Q8IVQ6/Q8TDI0/Q8WXX7/Q92769/Q92793/Q96ES7/Q9BX68/Q9GZZ1/Q9H2F5/Q9HAF1/Q9NPA8/Q9NPF5/Q9NPG8/Q9NR30/Q9NV56/Q9NWS0/Q9NYG2/Q9Y230/Q9Y265/Q9Y3T9	45	DDX3X/HAT1/SMARCA5/MCM3AP/SUPT3H/SF3B1/ZMPSTE24/ACTL6A/ATF2/POR/NFYB/PML/NAA10/TAF6/HCFC1/GTF2B/SET/MLLT1/KMT2A/SMARCB1/NFYC/SF3B3/TAF5/TAF12/NAA16/ZDHHC21/CHD5/AUTS2/HDAC2/CREBBP/SGF29/HINT2/NAA50/EPC1/MEAF6/ENY2/DMAP1/ZDHHC4/DDX21/MRGBP/PIH1D1/ZDHHC3/RUVBL2/RUVBL1/NOC2L
GBMvsCON.up	GO:0000082	G1/S transition of mitotic cell cycle	45/2577	475/29151	0.3347623	0.884374223	0.841705767	O00571/O75179/O75312/O96019/P00533/P06400/P06730/P18754/P24941/P27695/P29590/P31350/P42771/P49321/P51532/P51946/P51948/P54687/P55008/P55345/P62753/P78527/P78536/Q04637/Q06323/Q07666/Q12824/Q13563/Q13642/Q15058/Q16832/Q4VC05/Q63ZY3/Q68CP9/Q71UM5/Q7L2J0/Q8NFD5/Q8TAQ2/Q8WUB8/Q92782/Q92784/Q92922/Q9BTA9/Q9UKF6/Q9UL46	45	DDX3X/ANKRD17/ZPR1/ACTL6A/EGFR/RB1/EIF4E/RCC1/CDK2/APEX1/PML/RRM2/CDKN2A/NASP/SMARCA4/CCNH/MNAT1/BCAT1/AIF1/PRMT2/RPS6/PRKDC/ADAM17/EIF4G1/PSME1/KHDRBS1/SMARCB1/PKD2/FHL1/KIF14/DDR2/BCL7A/KANK2/ARID2/RPS27L/MEPCE/ARID1B/SMARCC2/PHF10/DPF1/DPF3/SMARCC1/WAC/CPSF3/PSME2
GBMvsCON.up	GO:0042273	ribosomal large subunit biogenesis	44/2577	119/29151	3.39E-17	1.62E-14	1.55E-14	O00541/O15381/O60287/O76021/P05388/P06748/P18077/P18124/P27635/P42766/P46777/P50914/P55769/P56537/P62424/P62750/P62906/P62913/P63173/P83731/Q02878/Q14137/Q6RFH5/Q7L2E3/Q7Z4Q2/Q8TDN6/Q9BVQ7/Q9BXY0/Q9BYC9/Q9BYD6/Q9BYG3/Q9BZE4/Q9GZL7/Q9NVU7/Q9NWT1/Q9NX04/Q9NX24/Q9NYY8/Q9UKD2/Q9UNX3/Q9Y221/Q9Y3B9/Q9Y3C1/Q9Y3T9	44	PES1/NVL/URB1/RSL1D1/RPLP0/NPM1/RPL35A/RPL7/RPL10/RPL35/RPL5/RPL14/SNU13/EIF6/RPL7A/RPL23A/RPL10A/RPL11/RPL38/RPL24/RPL6/BOP1/WDR74/DHX30/HEATR3/BRIX1/SPATA5L1/MAK16/MRPL20/MRPL1/NIFK/GTPBP4/WDR12/SDAD1/PAK1IP1/C1orf109/NHP2/FASTKD2/MRTO4/RPL26L1/NIP7/RRP15/NOP16/NOC2L
GBMvsCON.up	GO:0008033	tRNA processing	44/2577	230/29151	8.21E-07	0.00013079	0.00012448	O15091/O95163/O95363/O95900/P05455/P57081/P62312/P78346/Q08J23/Q12849/Q14657/Q15046/Q52LJ0/Q5JTZ9/Q6P1Q9/Q6YHU6/Q7L0Y3/Q7Z2T5/Q8IZ69/Q8N5L8/Q8NBA8/Q8TE02/Q92989/Q96EK9/Q96G46/Q96PZ0/Q96S44/Q99575/Q99714/Q9BSV6/Q9BVS5/Q9BZE2/Q9H777/Q9NNW5/Q9NPF4/Q9NWX6/Q9NX74/Q9NXG2/Q9NXH9/Q9UBP6/Q9UET6/Q9UI30/Q9Y3C4/Q9Y606	44	PRORP/ELP1/FARS2/TRUB2/SSB/WDR4/LSM6/RPP30/NSUN2/GRSF1/LAGE3/KARS1/FAM98B/AARS2/METTL2B/THADA/TRMT10C/TRMT1L/TRMT2A/RPP25L/DTWD2/ELP5/CLP1/KTI12/DUS3L/PUS7/TP53RK/POP1/HSD17B10/TSEN34/TRMT61B/PUS3/ELAC1/WDR6/OSGEP/THG1L/DUS2/THUMPD1/TRMT1/METTL1/FTSJ1/TRMT112/TPRKB/PUS1
GBMvsCON.up	GO:0045089	positive regulation of innate immune response	44/2577	255/29151	1.34E-05	0.001388482	0.001321492	O15162/O43914/O60828/O75636/P02790/P08631/P09429/P12931/P12956/P13010/P13747/P15498/P16885/P18428/P23246/P26583/P30511/P39019/P41221/P43243/P51692/P55212/P78527/P80217/Q08211/Q13177/Q15233/Q15648/Q16666/Q7Z434/Q86WV6/Q8IXQ6/Q8WV44/Q8WXF1/Q92692/Q92793/Q96PK6/Q96PP8/Q9BY67/Q9C035/Q9H1D9/Q9NUD5/Q9ULZ3/Q9Y4K3	44	PLSCR1/TYROBP/PQBP1/FCN3/HPX/HCK/HMGB1/SRC/XRCC6/XRCC5/HLA-E/VAV1/PLCG2/LBP/SFPQ/HMGB2/HLA-F/RPS19/WNT5A/MATR3/STAT5B/CASP6/PRKDC/IFI35/DHX9/PAK2/NONO/MED1/IFI16/MAVS/STING1/PARP9/TRIM41/PSPC1/NECTIN2/CREBBP/RBM14/GBP5/CADM1/TRIM5/POLR3F/ZCCHC3/PYCARD/TRAF6
GBMvsCON.up	GO:0098727	maintenance of cell number	44/2577	323/29151	0.002709726	0.096902759	0.092227486	A5YKK6/O00512/O15116/O75175/O75446/O96019/P04049/P06730/P18075/P21246/P26196/P40763/P46937/P47974/P48431/P49917/P51532/P78504/Q12824/Q13503/Q13547/Q14683/Q15061/Q15717/Q16576/Q4LE39/Q4VC05/Q5T200/Q86VS8/Q8WUB8/Q8WVC0/Q92769/Q92922/Q93074/Q96RN5/Q9BXP5/Q9H0E3/Q9H204/Q9H7L9/Q9NZV5/Q9UK53/Q9UQE7/Q9Y4C1/Q9Y6X8	44	CNOT1/BCL9/LSM1/CNOT3/SAP30/ACTL6A/RAF1/EIF4E/BMP7/PTN/DDX6/STAT3/YAP1/ZFP36L2/SOX2/LIG4/SMARCA4/JAG1/SMARCB1/MED21/HDAC1/SMC1A/WDR43/ELAVL1/RBBP7/ARID4B/BCL7A/ZC3H13/HOOK3/PHF10/LEO1/HDAC2/SMARCC1/MED12/MED15/SRRT/SAP130/MED28/SUDS3/SELENON/ING1/SMC3/KDM3A/ZHX2
GBMvsCON.up	GO:0002221	pattern recognition receptor signaling pathway	44/2577	327/29151	0.003416885	0.11514901	0.109593409	O00203/O00571/O43353/O43657/O75179/O75636/O95786/O95999/P08571/P09429/P10809/P16885/P18428/P25774/P25942/P29466/P32121/P35232/P51617/P51812/P80217/Q01804/Q04206/Q06187/Q13490/Q14671/Q14699/Q6SZW1/Q6ZUJ8/Q8IWB7/Q8IY21/Q96RT1/Q99623/Q99836/Q9BYX4/Q9H078/Q9NUD5/Q9NWZ3/Q9NZC2/Q9UGN4/Q9ULZ3/Q9UMX0/Q9Y4K3/Q9Y6K5	44	AP3B1/DDX3X/RIPK2/TSPAN6/ANKRD17/FCN3/RIGI/BCL10/CD14/HMGB1/HSPD1/PLCG2/LBP/CTSS/CD40/CASP1/ARRB2/PHB1/IRAK1/RPS6KA3/IFI35/OTUD4/RELA/BTK/BIRC2/PUM1/RFTN1/SARM1/PIK3AP1/WDFY1/DDX60/ERBIN/PHB2/MYD88/IFIH1/CLPB/ZCCHC3/IRAK4/TREM2/CD300A/PYCARD/UBQLN1/TRAF6/OAS3
GBMvsCON.up	GO:0006486	protein glycosylation	44/2577	371/29151	0.028124466	0.399227018	0.379965488	O15305/O60476/O75352/P04843/P04844/P33908/P39656/P46977/P61803/Q08379/Q10469/Q10472/Q13724/Q14165/Q2PZI1/Q495W5/Q5NDL2/Q6ZPD9/Q6ZXV5/Q7Z4H8/Q86YN1/Q8N6L1/Q8NAT1/Q8NBI6/Q8NBL1/Q8TCJ2/Q92685/Q93063/Q96AA3/Q96JB2/Q96L58/Q9BQQ3/Q9BT22/Q9BZQ6/Q9H5K3/Q9H9S5/Q9HC07/Q9NRP0/Q9NYU2/Q9UBQ6/Q9UBV7/Q9UKM7/Q9UKY4/Q9Y6A1	44	PMM2/MAN1A2/MPDU1/RPN1/RPN2/MAN1A1/DDOST/STT3A/DAD1/GOLGA2/MGAT2/GALNT1/MOGS/MLEC/DPY19L1/FUT11/EOGT/DPY19L3/TMTC3/POGLUT3/DOLPP1/KRTCAP2/POMGNT2/XXYLT1/POGLUT1/STT3B/ALG3/EXT2/RFT1/COG3/B3GALT6/GORASP1/ALG1/EDEM3/POMK/FKRP/TMEM165/OSTC/UGGT1/EXTL2/B4GALT7/MAN1B1/POMT2/POMT1
GBMvsCON.up	GO:0043413	macromolecule glycosylation	44/2577	371/29151	0.028124466	0.399227018	0.379965488	O15305/O60476/O75352/P04843/P04844/P33908/P39656/P46977/P61803/Q08379/Q10469/Q10472/Q13724/Q14165/Q2PZI1/Q495W5/Q5NDL2/Q6ZPD9/Q6ZXV5/Q7Z4H8/Q86YN1/Q8N6L1/Q8NAT1/Q8NBI6/Q8NBL1/Q8TCJ2/Q92685/Q93063/Q96AA3/Q96JB2/Q96L58/Q9BQQ3/Q9BT22/Q9BZQ6/Q9H5K3/Q9H9S5/Q9HC07/Q9NRP0/Q9NYU2/Q9UBQ6/Q9UBV7/Q9UKM7/Q9UKY4/Q9Y6A1	44	PMM2/MAN1A2/MPDU1/RPN1/RPN2/MAN1A1/DDOST/STT3A/DAD1/GOLGA2/MGAT2/GALNT1/MOGS/MLEC/DPY19L1/FUT11/EOGT/DPY19L3/TMTC3/POGLUT3/DOLPP1/KRTCAP2/POMGNT2/XXYLT1/POGLUT1/STT3B/ALG3/EXT2/RFT1/COG3/B3GALT6/GORASP1/ALG1/EDEM3/POMK/FKRP/TMEM165/OSTC/UGGT1/EXTL2/B4GALT7/MAN1B1/POMT2/POMT1
GBMvsCON.up	GO:1902806	regulation of cell cycle G1/S phase transition	44/2577	393/29151	0.062191416	0.572735062	0.545102279	O00571/O75179/O96019/P00533/P06400/P16885/P23634/P24941/P27695/P29590/P31350/P42771/P48431/P51532/P51946/P51948/P55008/P55345/P78527/P78536/Q04637/Q06323/Q12824/Q13563/Q13642/Q15058/Q16832/Q4VC05/Q63ZY3/Q68CP9/Q71UM5/Q7L2J0/Q8N6R0/Q8NFD5/Q8TAQ2/Q8WUB8/Q92782/Q92784/Q92922/Q99623/Q9BTA9/Q9UGT4/Q9UKF6/Q9UL46	44	DDX3X/ANKRD17/ACTL6A/EGFR/RB1/PLCG2/ATP2B4/CDK2/APEX1/PML/RRM2/CDKN2A/SOX2/SMARCA4/CCNH/MNAT1/AIF1/PRMT2/PRKDC/ADAM17/EIF4G1/PSME1/SMARCB1/PKD2/FHL1/KIF14/DDR2/BCL7A/KANK2/ARID2/RPS27L/MEPCE/METTL13/ARID1B/SMARCC2/PHF10/DPF1/DPF3/SMARCC1/PHB2/WAC/SUSD2/CPSF3/PSME2
GBMvsCON.up	GO:0033157	regulation of intracellular protein transport	44/2577	433/29151	0.185181499	0.749425138	0.713267578	A6NFQ2/O00165/O14737/O14966/O43464/O75312/O95071/O95613/O95817/P05107/P12270/P18031/P21333/P23497/P31751/P43005/P46060/P49257/P50402/P51572/P61960/P63165/P84022/Q13148/Q13263/Q15139/Q16539/Q7Z3B4/Q7Z434/Q8IWJ2/Q92544/Q92673/Q92688/Q96DZ1/Q9BQL6/Q9BVL2/Q9GZP9/Q9H270/Q9H300/Q9NPF5/Q9NQG6/Q9UBE0/Q9UKZ4/Q9Y4C2	44	TCAF2/HAX1/PDCD5/RAB29/HTRA2/ZPR1/UBR5/PCNT/BAG3/ITGB2/TPR/PTPN1/FLNA/SP100/AKT2/SLC1A1/RANGAP1/LMAN1/EMD/BCAP31/UFM1/SUMO1/SMAD3/TARDBP/TRIM28/PRKD1/MAPK14/NUP54/MAVS/GCC2/TM9SF4/SORL1/ANP32B/ERLEC1/FERMT1/NUP58/DERL2/VPS11/PARL/DMAP1/MIEF1/SAE1/TENM1/TCAF1
GBMvsCON.up	GO:0002429	immune response-activating cell surface receptor signaling pathway	44/2577	450/29151	0.262376514	0.835619146	0.795302979	O00481/O14966/O15162/O43353/O43914/O75509/O75636/O95999/P00519/P01911/P01920/P04439/P04440/P08575/P08631/P12931/P15498/P16885/P17931/P23396/P32455/P41240/P55160/P78410/Q04206/Q06187/Q07666/Q07812/Q13094/Q13144/Q13177/Q13469/Q14699/Q5ZPR3/Q8NHJ6/Q92692/Q92793/Q9BZL6/Q9UDY8/Q9UGN4/Q9UJZ1/Q9ULF5/Q9Y4K3/Q9Y6K9	44	BTN3A1/RAB29/PLSCR1/RIPK2/TYROBP/TNFRSF21/FCN3/BCL10/ABL1/HLA-DRB1/HLA-DQB1/HLA-A/HLA-DPB1/PTPRC/HCK/SRC/VAV1/PLCG2/LGALS3/RPS3/GBP1/CSK/NCKAP1L/BTN3A2/RELA/BTK/KHDRBS1/BAX/LCP2/EIF2B5/PAK2/NFATC2/RFTN1/CD276/LILRB4/NECTIN2/CREBBP/PRKD2/MALT1/CD300A/STOML2/SLC39A10/TRAF6/IKBKG
GBMvsCON.up	GO:0002757	immune response-activating signal transduction	44/2577	450/29151	0.262376514	0.835619146	0.795302979	O00481/O14966/O15162/O43353/O43914/O75509/O75636/O95999/P00519/P01911/P01920/P04439/P04440/P08575/P08631/P12931/P15498/P16885/P17931/P23396/P32455/P41240/P55160/P78410/Q04206/Q06187/Q07666/Q07812/Q13094/Q13144/Q13177/Q13469/Q14699/Q5ZPR3/Q8NHJ6/Q92692/Q92793/Q9BZL6/Q9UDY8/Q9UGN4/Q9UJZ1/Q9ULF5/Q9Y4K3/Q9Y6K9	44	BTN3A1/RAB29/PLSCR1/RIPK2/TYROBP/TNFRSF21/FCN3/BCL10/ABL1/HLA-DRB1/HLA-DQB1/HLA-A/HLA-DPB1/PTPRC/HCK/SRC/VAV1/PLCG2/LGALS3/RPS3/GBP1/CSK/NCKAP1L/BTN3A2/RELA/BTK/KHDRBS1/BAX/LCP2/EIF2B5/PAK2/NFATC2/RFTN1/CD276/LILRB4/NECTIN2/CREBBP/PRKD2/MALT1/CD300A/STOML2/SLC39A10/TRAF6/IKBKG
GBMvsCON.up	GO:1901988	negative regulation of cell cycle phase transition	44/2577	465/29151	0.340000045	0.89229348	0.849242943	O43156/O43264/O43684/O60216/P06400/P12270/P15336/P24941/P29590/P47974/P48431/P49959/P55345/P78527/Q08J23/Q13563/Q13642/Q13769/Q13838/Q16539/Q53H47/Q5JVF3/Q63ZY3/Q6NXR4/Q71UM5/Q8N163/Q8N6R0/Q92878/Q969U7/Q96E09/Q96FV9/Q96K76/Q96QC0/Q99459/Q9BTA9/Q9BYT3/Q9H2K8/Q9HBM1/Q9NRD1/Q9NVH2/Q9NXR7/Q9UGT4/Q9UKT5/Q9UMS4	44	TTI1/ZW10/BUB3/RAD21/RB1/TPR/ATF2/CDK2/PML/ZFP36L2/SOX2/MRE11/PRMT2/PRKDC/NSUN2/PKD2/FHL1/THOC5/DDX39B/MAPK14/SETMAR/PCID2/KANK2/TTI2/RPS27L/CCAR2/METTL13/RAD50/PSMG2/PABIR1/THOC1/USP47/PPP1R10/CDC5L/WAC/STK33/TAOK3/SPC25/FBXO6/INTS7/BABAM2/SUSD2/FBXO4/PRPF19
GBMvsCON.down	GO:0007163	establishment or maintenance of cell polarity	43/921	441/29151	7.72E-11	2.31E-07	1.99E-07	A0MZ66/A1L390/O14745/O43739/O75116/O75122/P06396/P07900/P17302/P19634/P40123/P42684/P43034/P46108/P46821/P60953/P61026/P61224/P61586/P62745/P63000/P84095/Q03001/Q05513/Q12959/Q14008/Q14203/Q15334/Q15700/Q5T2T1/Q7L099/Q7Z460/Q8WUM4/Q92614/Q96R06/Q99689/Q9BX67/Q9H6U6/Q9NRY4/Q9NUQ9/Q9Y2L6/Q9Y5S2/Q9Y696	43	SHTN1/PLEKHG3/NHERF1/CYTH3/ROCK2/CLASP2/GSN/HSP90AA1/GJA1/SLC9A1/CAP2/ABL2/PAFAH1B1/CRK/MAP1B/CDC42/RAB10/RAP1B/RHOA/RHOB/RAC1/RHOG/DST/PRKCZ/DLG1/CKAP5/DCTN1/LLGL1/DLG2/MPP7/RUFY3/CLASP1/PDCD6IP/MYO18A/SPAG5/FEZ1/JAM3/BCAS3/ARHGAP35/CYRIB/FRMD4B/CDC42BPB/CLIC4
GBMvsCON.up	GO:0006413	translational initiation	43/2577	225/29151	1.12E-06	0.000164228	0.000156304	B5ME19/O00303/O00571/O15371/O15372/O15514/O43432/O60516/O75368/O75821/P04792/P06730/P06748/P08708/P12270/P16333/P19525/P23396/P23588/P40429/P41091/P46199/P46782/P47813/P55884/P56537/P60842/P61247/Q04637/Q07666/Q09161/Q13144/Q13217/Q13347/Q13542/Q14152/Q7Z739/Q8N9N8/Q9BY44/Q9BYJ9/Q9H0H3/Q9UBQ5/Q9UKV8	43	EIF3CL/EIF3F/DDX3X/EIF3D/EIF3H/POLR2D/EIF4G3/EIF4EBP3/SH3BGRL/EIF3G/HSPB1/EIF4E/NPM1/RPS17/TPR/NCK1/EIF2AK2/RPS3/EIF4B/RPL13A/EIF2S3/MTIF2/RPS5/EIF1AX/EIF3B/EIF6/EIF4A1/RPS3A/EIF4G1/KHDRBS1/NCBP1/EIF2B5/DNAJC3/EIF3I/EIF4EBP2/EIF3A/YTHDF3/EIF1AD/EIF2A/YTHDF1/KLHL25/EIF3K/AGO2
GBMvsCON.up	GO:0016571	histone methylation	43/2577	313/29151	0.002563357	0.093441809	0.088933517	O14686/O15047/O60264/O60341/O75164/O75530/P10412/P16401/P16402/P18615/P22087/P25208/P40261/P51610/P54105/P55345/Q03164/Q12824/Q13610/Q13952/Q15291/Q4LE39/Q53H47/Q6UXN9/Q8TDI0/Q8WXX7/Q92793/Q96IK1/Q96KQ7/Q99873/Q9BQA1/Q9BZ95/Q9C005/Q9H9B1/Q9NQ92/Q9NR22/Q9NWS0/Q9P0U4/Q9UDR5/Q9UI30/Q9Y3Y2/Q9Y4C1/Q9Y5Z7	43	KMT2D/SETD1A/SMARCA5/KDM1A/KDM4A/EED/H1-4/H1-5/H1-3/NELFE/FBL/NFYB/NNMT/HCFC1/CLNS1A/PRMT2/KMT2A/SMARCB1/PWP1/NFYC/RBBP5/ARID4B/SETMAR/WDR82/CHD5/AUTS2/CREBBP/BOD1/EHMT2/PRMT1/WDR77/NSD3/DPY30/EHMT1/COPRS/PRMT8/PIH1D1/CXXC1/AASS/TRMT112/CHTOP/KDM3A/HCFC2
GBMvsCON.up	GO:0019827	stem cell population maintenance	43/2577	314/29151	0.002721944	0.096902759	0.092227486	A5YKK6/O00512/O15116/O75175/O75446/O96019/P04049/P06730/P18075/P21246/P26196/P40763/P46937/P47974/P48431/P49917/P51532/P78504/Q12824/Q13503/Q13547/Q14683/Q15061/Q15717/Q16576/Q4LE39/Q4VC05/Q5T200/Q86VS8/Q8WUB8/Q8WVC0/Q92769/Q92922/Q93074/Q96RN5/Q9BXP5/Q9H0E3/Q9H204/Q9H7L9/Q9UK53/Q9UQE7/Q9Y4C1/Q9Y6X8	43	CNOT1/BCL9/LSM1/CNOT3/SAP30/ACTL6A/RAF1/EIF4E/BMP7/PTN/DDX6/STAT3/YAP1/ZFP36L2/SOX2/LIG4/SMARCA4/JAG1/SMARCB1/MED21/HDAC1/SMC1A/WDR43/ELAVL1/RBBP7/ARID4B/BCL7A/ZC3H13/HOOK3/PHF10/LEO1/HDAC2/SMARCC1/MED12/MED15/SRRT/SAP130/MED28/SUDS3/ING1/SMC3/KDM3A/ZHX2
GBMvsCON.up	GO:1902107	positive regulation of leukocyte differentiation	43/2577	333/29151	0.007791363	0.18705888	0.178033839	O00165/O00203/O43353/O43914/O75995/O95497/O96019/P01730/P01903/P01911/P02776/P04233/P06400/P08575/P09429/P12956/P16220/P21741/P32246/P50281/P51532/P51692/P55160/P78527/Q00613/Q06187/Q12824/Q14116/Q14790/Q5JVF3/Q68CP9/Q8NFD5/Q8NHJ6/Q8TAQ2/Q8WUB8/Q92922/Q92934/Q96RQ9/Q9H0H3/Q9NZC2/Q9UDY8/Q9UKV3/Q9Y4K3	43	HAX1/AP3B1/RIPK2/TYROBP/SASH3/VNN1/ACTL6A/CD4/HLA-DRA/HLA-DRB1/PF4/CD74/RB1/PTPRC/HMGB1/XRCC6/CREB1/MDK/CCR1/MMP14/SMARCA4/STAT5B/NCKAP1L/PRKDC/HSF1/BTK/SMARCB1/IL18/CASP8/PCID2/ARID2/ARID1B/LILRB4/SMARCC2/PHF10/SMARCC1/BAD/IL4I1/KLHL25/TREM2/MALT1/ACIN1/TRAF6
GBMvsCON.up	GO:1903708	positive regulation of hemopoiesis	43/2577	333/29151	0.007791363	0.18705888	0.178033839	O00165/O00203/O43353/O43914/O75995/O95497/O96019/P01730/P01903/P01911/P02776/P04233/P06400/P08575/P09429/P12956/P16220/P21741/P32246/P50281/P51532/P51692/P55160/P78527/Q00613/Q06187/Q12824/Q14116/Q14790/Q5JVF3/Q68CP9/Q8NFD5/Q8NHJ6/Q8TAQ2/Q8WUB8/Q92922/Q92934/Q96RQ9/Q9H0H3/Q9NZC2/Q9UDY8/Q9UKV3/Q9Y4K3	43	HAX1/AP3B1/RIPK2/TYROBP/SASH3/VNN1/ACTL6A/CD4/HLA-DRA/HLA-DRB1/PF4/CD74/RB1/PTPRC/HMGB1/XRCC6/CREB1/MDK/CCR1/MMP14/SMARCA4/STAT5B/NCKAP1L/PRKDC/HSF1/BTK/SMARCB1/IL18/CASP8/PCID2/ARID2/ARID1B/LILRB4/SMARCC2/PHF10/SMARCC1/BAD/IL4I1/KLHL25/TREM2/MALT1/ACIN1/TRAF6
GBMvsCON.up	GO:0008154	actin polymerization or depolymerization	43/2577	352/29151	0.019117463	0.330703029	0.31474758	O00165/O15143/O15144/O15145/O43586/O60610/O94868/P00519/P03950/P07737/P08631/P15502/P16333/P28289/P29536/P31146/P50552/P55008/P55160/P57737/P59998/Q12792/Q13045/Q13591/Q14247/Q16643/Q6NY19/Q6ZU35/Q7L576/Q8N392/Q8N8S7/Q8TCU6/Q8WUW1/Q92747/Q96AE7/Q96AP7/Q96J84/Q96SB3/Q9NYL9/Q9UJU6/Q9UKZ4/Q9ULZ3/Q9Y3D2	43	HAX1/ARPC1B/ARPC2/ARPC3/PSTPIP1/DIAPH1/FCHSD2/ABL1/ANG/PFN1/HCK/ELN/NCK1/TMOD1/LMOD1/CORO1A/VASP/AIF1/NCKAP1L/CORO7/ARPC4/TWF1/FLII/SEMA5A/CTTN/DBN1/KANK3/CRACD/CYFIP1/ARHGAP18/ENAH/PREX1/BRK1/ARPC1A/TTC17/ESAM/KIRREL1/PPP1R9B/TMOD3/DBNL/TENM1/PYCARD/MSRB2
GBMvsCON.up	GO:0000070	mitotic sister chromatid segregation	43/2577	363/29151	0.030187839	0.41367342	0.393714893	O43264/O43684/O43823/O60216/O60264/O95347/O96019/P06400/P12270/P37198/P41227/P51532/Q00839/Q12824/Q14683/Q15021/Q15058/Q29RF7/Q4VC05/Q5JVF3/Q68CP9/Q8NFD5/Q8TAQ2/Q8WUB8/Q8WXW3/Q92782/Q92784/Q92922/Q969U7/Q96DB5/Q96EE3/Q96IK1/Q96IY1/Q96JM3/Q9BVS4/Q9GZZ1/Q9H410/Q9HBM1/Q9HC35/Q9NTI5/Q9NTJ3/Q9UJX6/Q9UQE7	43	ZW10/BUB3/AKAP8/RAD21/SMARCA5/SMC2/ACTL6A/RB1/TPR/NUP62/NAA10/SMARCA4/HNRNPU/SMARCB1/SMC1A/NCAPD2/KIF14/PDS5A/BCL7A/PCID2/ARID2/ARID1B/SMARCC2/PHF10/PIBF1/DPF1/DPF3/SMARCC1/PSMG2/RMDN1/SEH1L/BOD1/NSL1/CHAMP1/RIOK2/NAA50/DSN1/SPC25/EML4/PDS5B/SMC4/ANAPC2/SMC3
GBMvsCON.up	GO:0045333	cellular respiration	43/2577	419/29151	0.171205231	0.737942397	0.702338846	O00483/O43819/O75208/O75380/O75390/O75874/O75947/O75964/P00414/P00846/P04062/P04179/P10606/P13804/P15954/P18859/P20674/P30566/P33897/P34897/P40926/P43304/P48200/P53597/P56134/P56381/P56385/P82909/Q12931/Q6IPR1/Q6KCM7/Q6UW78/Q7KZN9/Q8TCS8/Q96HY7/Q99643/Q9BSY4/Q9BV35/Q9H8M1/Q9UHN1/Q9UI09/Q9UJZ1/Q9Y6H1	43	NDUFA4/SCO2/COQ9/NDUFS6/CS/IDH1/ATP5PD/ATP5MG/MT-CO3/MT-ATP6/GBA1/SOD2/COX5B/ETFA/COX7C/ATP5PF/COX5A/ADSL/ABCD1/SHMT2/MDH2/GPD2/IREB2/SUCLG1/ATP5MF/ATP5F1E/ATP5ME/MRPS36/TRAP1/ETFRF1/SLC25A25/UQCC3/COX15/PNPT1/DHTKD1/SDHC/CHCHD5/SLC25A23/COQ10B/POLG2/NDUFA12/STOML2/CHCHD2
GBMvsCON.up	GO:0001649	osteoblast differentiation	43/2577	423/29151	0.187665734	0.755562174	0.71910852	O60506/O75165/O75643/O76021/P07910/P12109/P17844/P17936/P18075/P21802/P22087/P24593/P35232/P35998/P38159/P41252/P46937/P48431/P50749/P55265/P61604/P62841/P78504/P84022/Q00839/Q08211/Q13418/Q14814/Q15139/Q16539/Q16832/Q7KZF4/Q86V81/Q8IXL6/Q96A33/Q9BZE4/Q9H4I2/Q9H6W3/Q9HCC8/Q9NR30/Q9P2E9/Q9UBG0/Q9UGP4	43	SYNCRIP/DNAJC13/SNRNP200/RSL1D1/HNRNPC/COL6A1/DDX5/IGFBP3/BMP7/FGFR2/FBL/IGFBP5/PHB1/PSMC2/RBMX/IARS1/YAP1/SOX2/RASSF2/ADAR/HSPE1/RPS15/JAG1/SMAD3/HNRNPU/DHX9/ILK/MEF2D/PRKD1/MAPK14/DDR2/SND1/ALYREF/FAM20C/CCDC47/GTPBP4/ZHX3/RIOX1/GDPD2/DDX21/RRBP1/MRC2/LIMD1
GBMvsCON.up	GO:0071216	cellular response to biotic stimulus	43/2577	453/29151	0.334437696	0.884287176	0.841622919	O14727/O43353/O43823/O75844/O95999/P00519/P02775/P02776/P08311/P08571/P08631/P08670/P09429/P11021/P12931/P14174/P16885/P18428/P26583/P29466/P41221/P51617/P59665/Q00613/Q02556/Q04206/Q06187/Q13443/Q14116/Q14683/Q16539/Q6P2Q9/Q86U42/Q8WV44/Q92900/Q96A33/Q99836/Q9C035/Q9NZC2/Q9UDY8/Q9ULZ3/Q9Y2G2/Q9Y4K3	43	APAF1/RIPK2/AKAP8/ZMPSTE24/BCL10/ABL1/PPBP/PF4/CTSG/CD14/HCK/VIM/HMGB1/HSPA5/SRC/MIF/PLCG2/LBP/HMGB2/CASP1/WNT5A/IRAK1/DEFA1; DEFA1B/HSF1/IRF8/RELA/BTK/ADAM9/IL18/SMC1A/MAPK14/PRPF8/PABPN1/TRIM41/UPF1/CCDC47/MYD88/TRIM5/TREM2/MALT1/PYCARD/CARD8/TRAF6
GBMvsCON.up	GO:0051348	negative regulation of transferase activity	43/2577	497/29151	0.582620814	0.990179828	0.942406563	O43684/P00519/P02649/P04062/P04792/P06400/P06748/P08575/P12931/P13861/P18031/P18075/P37198/P41240/P42771/P46777/P47897/P55265/P60866/P62081/P62829/P62841/P62913/P63244/Q00839/Q03111/Q13177/Q15633/Q16512/Q16827/Q16832/Q7L8J4/Q8NHJ6/Q8TDB6/Q8TF42/Q92673/Q96B36/Q96BJ3/Q96EV8/Q9UGN4/Q9ULV4/Q9ULZ3/Q9Y6N1	43	BUB3/ABL1/APOE/GBA1/HSPB1/RB1/NPM1/PTPRC/SRC/PRKAR2A/PTPN1/BMP7/NUP62/CSK/CDKN2A/RPL5/QARS1/ADAR/RPS20/RPS7/RPL23/RPS15/RPL11/RACK1/HNRNPU/MLLT1/PAK2/TARBP2/PKN1/PTPRO/DDR2/SH3BP5L/LILRB4/DTX3L/UBASH3B/SORL1/AKT1S1/AIDA/DTNBP1/CD300A/CORO1C/PYCARD/COX11
GBMvsCON.up	GO:0031047	gene silencing by RNA	42/2577	230/29151	4.97E-06	0.000586966	0.000558647	A5YKK6/O00571/O75175/O75569/O75694/O75844/P00533/P11940/P17844/P22626/P26196/P40763/P42694/P51114/P55265/P56537/P84022/P84103/Q01085/Q04637/Q08211/Q09161/Q14671/Q15633/Q15717/Q15796/Q7KZF4/Q8IV48/Q8IWR0/Q92841/Q92879/Q92989/Q9BXP5/Q9HAV4/Q9HCE1/Q9UFF9/Q9UGP4/Q9UGR2/Q9UIV1/Q9UKV8/Q9Y2W6/Q9Y618	42	CNOT1/DDX3X/CNOT3/PRKRA/NUP155/ZMPSTE24/EGFR/PABPC1/DDX5/HNRNPA2B1/DDX6/STAT3/HELZ/FXR1/ADAR/EIF6/SMAD3/SRSF3/TIAL1/EIF4G1/DHX9/NCBP1/PUM1/TARBP2/ELAVL1/SMAD2/SND1/ERI1/ZC3H7A/DDX17/CELF1/CLP1/SRRT/XPO5/MOV10/CNOT8/LIMD1/ZC3H7B/CNOT7/AGO2/TDRKH/NCOR2
GBMvsCON.up	GO:0051099	positive regulation of binding	42/2577	340/29151	0.017193246	0.323838446	0.308214193	O00522/O15247/O15371/O15381/O43353/O60341/P00519/P02649/P04004/P06400/P07305/P09429/P14780/P14866/P18074/P26583/P41221/P56545/P61769/P62913/P62942/Q00403/Q00613/Q03405/Q04637/Q07954/Q08211/Q09161/Q13043/Q13263/Q30201/Q6NT76/Q71SY5/Q86WV6/Q8IXQ6/Q8TDB6/Q96D46/Q96TA1/Q9BUN8/Q9UBB5/Q9Y2S7/Q9Y4K3	42	KRIT1/CLIC2/EIF3D/NVL/RIPK2/KDM1A/ABL1/APOE/VTN/RB1/H1-0/HMGB1/MMP9/HNRNPL/ERCC2/HMGB2/WNT5A/CTBP2/B2M/RPL11/FKBP1A/GTF2B/HSF1/PLAUR/EIF4G1/LRP1/DHX9/NCBP1/STK4/TRIM28/HFE/HMBOX1/MED25/STING1/PARP9/DTX3L/NMD3/NIBAN2/DERL1/MBD2/POLDIP2/TRAF6
GBMvsCON.up	GO:0050777	negative regulation of immune response	42/2577	347/29151	0.023353915	0.365117067	0.347501242	O75531/P01023/P01889/P01911/P02461/P02760/P04003/P04439/P05155/P05161/P07203/P08575/P08631/P12931/P13747/P17931/P20851/P28070/P30511/P32121/P39019/P52630/P55160/P55265/P78540/Q14166/Q16539/Q16666/Q30201/Q7Z407/Q7Z739/Q8NHJ6/Q96FV9/Q96RQ9/Q9BT67/Q9NZC2/Q9UGN4/Q9UIB8/Q9UIV1/Q9Y279/Q9Y3Z3/Q9Y6K5	42	BANF1/A2M/HLA-B/HLA-DRB1/COL3A1/AMBP/C4BPA/HLA-A/SERPING1/ISG15/GPX1/PTPRC/HCK/SRC/HLA-E/LGALS3/C4BPB/PSMB4/HLA-F/ARRB2/RPS19/STAT2/NCKAP1L/ADAR/ARG2/TTLL12/MAPK14/IFI16/HFE/CSMD3/YTHDF3/LILRB4/THOC1/IL4I1/NDFIP1/TREM2/CD300A/CD84/CNOT7/VSIG4/SAMHD1/OAS3
GBMvsCON.up	GO:0006839	mitochondrial transport	42/2577	348/29151	0.02436138	0.376133041	0.357985727	O00165/O14737/O43464/O75439/O95817/O95831/O96008/P10809/P12236/P15336/P49257/P50416/P51572/P60602/Q07812/Q10713/Q15785/Q3ZCQ8/Q53H12/Q6NUK1/Q8IXI1/Q8N4H5/Q8WWC4/Q92934/Q96B49/Q96DA6/Q99797/Q9BSF4/Q9H270/Q9H2D1/Q9H300/Q9HAV7/Q9NS69/Q9UBE0/Q9Y276/Q9Y3D7/Q9Y512/Q9Y5J6/Q9Y5J7/Q9Y5J9/Q9Y5L4/Q9Y5Z4	42	HAX1/PDCD5/HTRA2/PMPCB/BAG3/AIFM1/TOMM40/HSPD1/SLC25A6/ATF2/LMAN1/CPT1A/BCAP31/ROMO1/BAX/PMPCA/TOMM34/TIMM50/AGK/SLC25A24/RHOT2/TOMM5/MAIP1/BAD/TOMM6/DNAJC19/MIPEP/TIMM29/VPS11/SLC25A32/PARL/GRPEL1/TOMM22/SAE1/BCS1L/PAM16/SAMM50/TIMM10B/TIMM9/TIMM8B/TIMM13/HEBP2
GBMvsCON.up	GO:0010952	positive regulation of peptidase activity	42/2577	392/29151	0.111940526	0.665716894	0.633598011	O00571/O14727/O14737/O43353/O43464/O76031/O95831/O95999/P02751/P07339/P09429/P10809/P23396/P25445/P29279/P29466/P29590/P40763/P43005/P51572/P55211/P61604/P63244/P84022/Q00613/Q06323/Q07812/Q14790/Q15113/Q16186/Q16666/Q71UM5/Q92542/Q92688/Q92934/Q96D15/Q99538/Q9BXK5/Q9UDY8/Q9UL46/Q9ULZ3/Q9Y2G2	42	DDX3X/APAF1/PDCD5/RIPK2/HTRA2/CLPX/AIFM1/BCL10/FN1/CTSD/HMGB1/HSPD1/RPS3/FAS/CCN2/CASP1/PML/STAT3/SLC1A1/BCAP31/CASP9/HSPE1/RACK1/SMAD3/HSF1/PSME1/BAX/CASP8/PCOLCE/ADRM1/IFI16/RPS27L/NCSTN/ANP32B/BAD/RCN3/LGMN/BCL2L13/MALT1/PSME2/PYCARD/CARD8
GBMvsCON.up	GO:0006473	protein acetylation	42/2577	394/29151	0.118318719	0.681499019	0.648618695	O00571/O14929/O60264/O60318/O75486/O75533/O75844/O96019/P15336/P16435/P25208/P29590/P41227/P49848/P51610/Q00403/Q01105/Q03111/Q03164/Q12824/Q13952/Q15393/Q15542/Q16514/Q6N069/Q8TDI0/Q8WXX7/Q92769/Q92793/Q96ES7/Q9BX68/Q9GZZ1/Q9H2F5/Q9HAF1/Q9NPA8/Q9NPF5/Q9NR30/Q9NV56/Q9NWS0/Q9Y230/Q9Y265/Q9Y3T9	42	DDX3X/HAT1/SMARCA5/MCM3AP/SUPT3H/SF3B1/ZMPSTE24/ACTL6A/ATF2/POR/NFYB/PML/NAA10/TAF6/HCFC1/GTF2B/SET/MLLT1/KMT2A/SMARCB1/NFYC/SF3B3/TAF5/TAF12/NAA16/CHD5/AUTS2/HDAC2/CREBBP/SGF29/HINT2/NAA50/EPC1/MEAF6/ENY2/DMAP1/DDX21/MRGBP/PIH1D1/RUVBL2/RUVBL1/NOC2L
GBMvsCON.up	GO:0043393	regulation of protein binding	42/2577	400/29151	0.138824153	0.729783122	0.694573232	O00522/O15381/O43353/O60341/O75381/O95295/P00519/P02649/P04004/P11137/P12931/P14780/P16615/P30533/P32121/P35269/P41221/P48681/P61769/P62913/P62942/P63244/P98082/Q00613/Q03591/Q07812/Q07954/Q08117/Q08379/Q13043/Q30201/Q86WV6/Q8TDB6/Q8TF42/Q92673/Q96D46/Q96EV8/Q9BUN8/Q9NR22/Q9NRI5/Q9UBR2/Q9Y2S7	42	KRIT1/NVL/RIPK2/KDM1A/PEX14/SNAPIN/ABL1/APOE/VTN/MAP2/SRC/MMP9/ATP2A2/LRPAP1/ARRB2/GTF2F1/WNT5A/NES/B2M/RPL11/FKBP1A/RACK1/DAB2/HSF1/CFHR1/BAX/LRP1/TLE5/GOLGA2/STK4/HFE/STING1/DTX3L/UBASH3B/SORL1/NMD3/DTNBP1/DERL1/PRMT8/DISC1/CTSZ/POLDIP2
GBMvsCON.up	GO:0002274	myeloid leukocyte activation	42/2577	414/29151	0.194525991	0.773438948	0.736122792	O15162/O43914/P01130/P02745/P02751/P04233/P05107/P07996/P08311/P08575/P09429/P10809/P10909/P14174/P16885/P18428/P26012/P41221/P47712/P53634/P55008/P80217/Q06187/Q13094/Q13443/Q14116/Q15046/Q6NYC1/Q8IZF2/Q8NHJ6/Q8TCU6/Q92608/Q92692/Q99836/Q9BV40/Q9NPY3/Q9NZC2/Q9UGN4/Q9UIB8/Q9ULZ3/Q9Y279/Q9Y4K3	42	PLSCR1/TYROBP/LDLR/C1QA/FN1/CD74/ITGB2/THBS1/CTSG/PTPRC/HMGB1/HSPD1/CLU/MIF/PLCG2/LBP/ITGB8/WNT5A/PLA2G4A/CTSC/AIF1/IFI35/BTK/LCP2/ADAM9/IL18/KARS1/JMJD6/ADGRF5/LILRB4/PREX1/DOCK2/NECTIN2/MYD88/VAMP8/CD93/TREM2/CD300A/CD84/PYCARD/VSIG4/TRAF6
GBMvsCON.up	GO:0060828	regulation of canonical Wnt signaling pathway	42/2577	435/29151	0.296433712	0.85761179	0.816234543	O00571/O60716/O75787/O95071/O95980/P00533/P02649/P12931/P18065/P21741/P21802/P23508/P25398/P41221/P46937/P48431/P50402/P84022/P98082/Q04726/Q08117/Q13043/Q13283/Q13308/Q13418/Q13547/Q13591/Q16539/Q16827/Q5T9L3/Q6UX01/Q70CQ2/Q8IY31/Q8N163/Q96K76/Q99471/Q9BQL6/Q9BZK7/Q9HAU4/Q9UGP4/Q9Y230/Q9Y265	42	DDX3X/CTNND1/ATP6AP2/UBR5/RECK/EGFR/APOE/SRC/IGFBP2/MDK/FGFR2/MCC/RPS12/WNT5A/YAP1/SOX2/EMD/SMAD3/DAB2/TLE3/TLE5/STK4/G3BP1/PTK7/ILK/HDAC1/SEMA5A/MAPK14/PTPRO/WLS/LMBR1L/USP34/IFT20/CCAR2/USP47/PFDN5/FERMT1/TBL1XR1/SMURF2/LIMD1/RUVBL2/RUVBL1
GBMvsCON.up	GO:0097191	extrinsic apoptotic signaling pathway	42/2577	449/29151	0.373355963	0.898138567	0.854806022	O00571/O43464/O95817/O95999/P02671/P02675/P02679/P02776/P04049/P05362/P06756/P07203/P07996/P08575/P12931/P17931/P23497/P25445/P26583/P29590/P30101/P35221/P35625/P46937/P61812/P84022/Q04206/Q07812/Q13015/Q13043/Q13177/Q14247/Q14790/Q15326/Q8IWB1/Q92934/Q9H0S4/Q9NQX7/Q9NR09/Q9NYG2/Q9UER7/Q9ULZ3	42	DDX3X/HTRA2/BAG3/BCL10/FGA/FGB/FGG/PF4/RAF1/ICAM1/ITGAV/GPX1/THBS1/PTPRC/SRC/LGALS3/SP100/FAS/HMGB2/PML/PDIA3/CTNNA1/TIMP3/YAP1/TGFB2/SMAD3/RELA/BAX/MLLT11/STK4/PAK2/CTTN/CASP8/ZMYND11/ITPRIP/BAD/DDX47/ITM2C/BIRC6/ZDHHC3/DAXX/PYCARD
GBMvsCON.up	GO:0031348	negative regulation of defense response	42/2577	454/29151	0.401882177	0.920161398	0.875766315	O43657/O75531/P01023/P01130/P01889/P01911/P02647/P02649/P02743/P04062/P04070/P04439/P05155/P05161/P06400/P07203/P08575/P08631/P12931/P13747/P21589/P21741/P28070/P30511/P32121/P33151/P39019/P52630/P55265/P78540/P84022/Q14166/Q15633/Q16539/Q16666/Q7Z739/Q9BT67/Q9NZC2/Q9UIV1/Q9Y279/Q9Y3Z3/Q9Y6K5	42	TSPAN6/BANF1/A2M/LDLR/HLA-B/HLA-DRB1/APOA1/APOE/APCS/GBA1/PROC/HLA-A/SERPING1/ISG15/RB1/GPX1/PTPRC/HCK/SRC/HLA-E/NT5E/MDK/PSMB4/HLA-F/ARRB2/CDH5/RPS19/STAT2/ADAR/ARG2/SMAD3/TTLL12/TARBP2/MAPK14/IFI16/YTHDF3/NDFIP1/TREM2/CNOT7/VSIG4/SAMHD1/OAS3
GBMvsCON.up	GO:0006888	endoplasmic reticulum to Golgi vesicle-mediated transport	41/2577	225/29151	6.75E-06	0.000758496	0.000721901	O14579/O43264/O60763/O75396/O94979/O95070/P16157/P24390/P35606/P48444/P49257/P49755/P51572/P53618/P53621/P53992/P55735/P56962/Q08379/Q12907/Q13190/Q13445/Q15436/Q75T13/Q92538/Q92673/Q969X5/Q96JB2/Q96PC5/Q96RQ1/Q9BSR8/Q9BVK6/Q9H0U4/Q9H0V9/Q9H5V9/Q9P003/Q9UBF2/Q9Y3A6/Q9Y3B3/Q9Y4L1/Q9Y678	41	COPE/ZW10/USO1/SEC22B/SEC31A/YIF1A/ANK1/KDELR1/COPB2/ARCN1/LMAN1/TMED10/BCAP31/COPB1/COPA/SEC24C/SEC13/STX17/GOLGA2/LMAN2/STX5/TMED1/SEC23A/PGAP1/GBF1/SORL1/ERGIC1/COG3/MIA2/ERGIC2/YIPF4/TMED9/RAB1B/LMAN2L/STEEP1/CNIH4/COPG2/TMED5/TMED7/HYOU1/COPG1
GBMvsCON.up	GO:0006352	DNA-templated transcription initiation	41/2577	239/29151	2.98E-05	0.002742201	0.002609898	O15514/O60264/P09429/P11831/P35269/P49848/P51532/P51946/P52657/P53999/P56270/P62333/Q00059/Q00403/Q12824/Q13503/Q13888/Q15542/Q15543/Q15648/Q16514/Q3B726/Q6VMQ6/Q71SY5/Q7Z333/Q8WUY8/Q93074/Q96G25/Q96RN5/Q96T23/Q9BTT4/Q9BUE0/Q9GZS1/Q9H204/Q9H944/Q9NPJ6/Q9NWS0/Q9NYF8/Q9ULK4/Q9Y2X0/Q9Y535	41	POLR2D/SMARCA5/HMGB1/SRF/GTF2F1/TAF6/SMARCA4/CCNH/GTF2A2/SUB1/MAZ/PSMC6/TFAM/GTF2B/SMARCB1/MED21/GTF2H2/TAF5/TAF13/MED1/TAF12/POLR1F/ATF7IP/MED25/SETX/NAT14/MED12/MED8/MED15/RSF1/MED10/MED18/POLR1E/MED28/MED20/MED4/PIH1D1/BCLAF1/MED23/MED16/POLR3H
GBMvsCON.up	GO:0019882	antigen processing and presentation	41/2577	246/29151	5.88E-05	0.004865737	0.004630979	O00203/O15533/P01889/P01903/P01909/P01911/P01920/P04062/P04233/P04439/P04440/P05362/P07339/P07996/P10321/P13747/P20036/P25311/P25774/P28062/P28068/P30101/P30511/P51159/P61769/Q03518/Q03519/Q06323/Q13637/Q14699/Q30154/Q30201/Q6P179/Q99538/Q9BX59/Q9BYJ9/Q9NZ08/Q9NZC2/Q9UIQ6/Q9ULZ3/Q9Y4K3	41	AP3B1/TAPBP/HLA-B/HLA-DRA/HLA-DQA1/HLA-DRB1/HLA-DQB1/GBA1/CD74/HLA-A/HLA-DPB1/ICAM1/CTSD/THBS1/HLA-C/HLA-E/HLA-DPA1/AZGP1/CTSS/PSMB8/HLA-DMB/PDIA3/HLA-F/RAB27A/B2M/TAP1/TAP2/PSME1/RAB32/RFTN1/HLA-DRB5/HFE/ERAP2/LGMN/TAPBPL/YTHDF1/ERAP1/TREM2/LNPEP/PYCARD/TRAF6
GBMvsCON.up	GO:0035966	response to topologically incorrect protein	41/2577	296/29151	0.002733792	0.096902759	0.092227486	O75953/O76061/O95817/P00748/P04792/P07996/P10809/P10909/P11021/P16333/P18031/P19525/P25685/P38646/P48723/P50454/P55145/P57088/P61604/P63244/Q00613/Q07812/Q13217/Q15629/Q16082/Q6NTF9/Q8IXB1/Q8TCJ2/Q96CS3/Q96DZ1/Q96HE7/Q9BS26/Q9BSE4/Q9BUN8/Q9BZQ6/Q9GZP9/Q9HCN8/Q9NRD1/Q9NS93/Q9NYU2/Q9UER7	41	DNAJB5/STC2/BAG3/F12/HSPB1/THBS1/HSPD1/CLU/HSPA5/NCK1/PTPN1/EIF2AK2/DNAJB1/HSPA9/HSPA13/SERPINH1/MANF/TMEM33/HSPE1/RACK1/HSF1/BAX/DNAJC3/TRAM1/HSPB2/RHBDD2/DNAJC10/STT3B/FAF2/ERLEC1/ERO1A/ERP44/HERPUD2/DERL1/EDEM3/DERL2/SDF2L1/FBXO6/TM7SF3/UGGT1/DAXX
GBMvsCON.up	GO:0045637	regulation of myeloid cell differentiation	41/2577	350/29151	0.039105482	0.464025239	0.441637386	O00165/O00470/O15347/O43914/P01730/P01911/P02743/P02747/P02776/P04233/P05161/P06400/P16220/P26583/P32246/P38646/P40763/P42224/P50749/P51692/P55160/P56537/P61769/P62805/P78504/P78527/Q00613/Q14790/Q15648/Q16539/Q8NHJ6/Q8TF42/Q8WVC0/Q96QR8/Q96T37/Q99873/Q9BT67/Q9NXG6/Q9NZC2/Q9UKV3/Q9Y4K3	41	HAX1/MEIS1/HMGB3/TYROBP/CD4/HLA-DRB1/APCS/C1QC/PF4/CD74/ISG15/RB1/CREB1/HMGB2/CCR1/HSPA9/STAT3/STAT1/RASSF2/STAT5B/NCKAP1L/EIF6/B2M/H4C1; H4C2; H4C3; H4C4; H4C5; H4C6; H4C8; H4C9; H4C11; H4C12; H4C13; H4C14; H4C15; H4C16/JAG1/PRKDC/HSF1/CASP8/MED1/MAPK14/LILRB4/UBASH3B/LEO1/PURB/RBM15/PRMT1/NDFIP1/P4HTM/TREM2/ACIN1/TRAF6
GBMvsCON.up	GO:0044000	movement in host	41/2577	353/29151	0.043808436	0.479678648	0.456535563	O00308/O15162/O60493/O75636/P00533/P01130/P01730/P01911/P02743/P02786/P04233/P05362/P06756/P07237/P07858/P08648/P08865/P09429/P12931/P15144/P18084/P27487/P30825/P35232/P51149/P51636/P78310/Q12899/Q14118/Q14142/Q14258/Q15758/Q6AZZ1/Q8IYM9/Q92692/Q9BV40/Q9BZZ2/Q9C035/Q9UBH6/Q9UJV3/Q9Y624	41	WWP2/PLSCR1/SNX3/FCN3/EGFR/LDLR/CD4/HLA-DRB1/APCS/TFRC/CD74/ICAM1/ITGAV/P4HB/CTSB/ITGA5/RPSA/HMGB1/SRC/ANPEP/ITGB5/DPP4/SLC7A1/PHB1/RAB7A/CAV2/CXADR/TRIM26/DAG1/TRIM14/TRIM25/SLC1A5/TRIM68/TRIM22/NECTIN2/VAMP8/SIGLEC1/TRIM5/XPR1/MID2/F11R
GBMvsCON.up	GO:0007179	transforming growth factor beta receptor signaling pathway	41/2577	382/29151	0.112922157	0.670240513	0.637903378	O43294/O75446/O95528/P02461/P07996/P11021/P12931/P17813/P18084/P26012/P29590/P32121/P33151/P37275/P40763/P51636/P61812/P62942/P78536/P84022/P98082/Q13443/Q13547/Q14392/Q15796/Q15942/Q16576/Q4LE39/Q8N2S1/Q8WUH2/Q92769/Q92793/Q92896/Q9BQL6/Q9H0E3/Q9H7L9/Q9HAU4/Q9NS15/Q9UK53/Q9UPN9/Q9Y2U8	41	TGFB1I1/SAP30/SLC2A10/COL3A1/THBS1/HSPA5/SRC/ENG/ITGB5/ITGB8/PML/ARRB2/CDH5/ZEB1/STAT3/CAV2/TGFB2/FKBP1A/ADAM17/SMAD3/DAB2/ADAM9/HDAC1/LRRC32/SMAD2/ZYX/RBBP7/ARID4B/LTBP4/TGFBRAP1/HDAC2/CREBBP/GLG1/FERMT1/SAP130/SUDS3/SMURF2/LTBP3/ING1/TRIM33/LEMD3
GBMvsCON.up	GO:0010810	regulation of cell-substrate adhesion	41/2577	428/29151	0.317415216	0.86791225	0.826038036	O15123/O15144/O95967/P00519/P00747/P02647/P02671/P02675/P02679/P02751/P04004/P04196/P07237/P07996/P08648/P12931/P14543/P15692/P18206/P21333/P21741/P32455/P42771/P48059/P50281/P78504/P84022/P98082/Q13043/Q13418/Q14118/Q16827/Q76M96/Q8TCU6/Q9BQL6/Q9HB19/Q9NRI5/Q9P258/Q9ULV4/Q9Y2S7/Q9Y490	41	ANGPT2/ARPC2/EFEMP2/ABL1/PLG/APOA1/FGA/FGB/FGG/FN1/VTN/HRG/P4HB/THBS1/ITGA5/SRC/NID1/VEGFA/VCL/FLNA/MDK/GBP1/CDKN2A/LIMS1/MMP14/JAG1/SMAD3/DAB2/STK4/ILK/DAG1/PTPRO/CCDC80/PREX1/FERMT1/PLEKHA2/DISC1/RCC2/CORO1C/POLDIP2/TLN1
GBMvsCON.up	GO:0042113	B cell activation	41/2577	482/29151	0.626321306	0.99999997	0.951752912	O15347/O43736/O43914/O75509/O75995/P00519/P02786/P04233/P08575/P10809/P13051/P14174/P16885/P25942/P35232/P47974/P49917/P50281/P51692/P52701/P55160/P78527/P78536/Q02556/Q02880/Q06187/Q07812/Q13469/Q14790/Q16512/Q5JVF3/Q92504/Q92934/Q96FV9/Q96FZ2/Q96RQ9/Q99623/Q9BT67/Q9UDY8/Q9UGN4/Q9ULF5	41	HMGB3/ITM2A/TYROBP/TNFRSF21/SASH3/ABL1/TFRC/CD74/PTPRC/HSPD1/UNG/MIF/PLCG2/CD40/PHB1/ZFP36L2/LIG4/MMP14/STAT5B/MSH6/NCKAP1L/PRKDC/ADAM17/IRF8/TOP2B/BTK/BAX/NFATC2/CASP8/PKN1/PCID2/SLC39A7/BAD/THOC1/HMCES/IL4I1/PHB2/NDFIP1/MALT1/CD300A/SLC39A10
GBMvsCON.up	GO:0001818	negative regulation of cytokine production	41/2577	487/29151	0.652753397	0.99999997	0.951752912	O43823/O43914/O75509/O75531/O95528/P00734/P01911/P02647/P02652/P02751/P02763/P04062/P07996/P08575/P09429/P18428/P29590/P30511/P31483/P32121/P32455/P33897/P41240/P55160/P61812/P78540/Q06187/Q12866/Q14392/Q30201/Q8NHJ6/Q8WXW3/Q96RT1/Q9BT67/Q9NZC2/Q9UIB8/Q9ULZ3/Q9Y279/Q9Y2G2/Q9Y5K6/Q9Y6K5	41	AKAP8/TYROBP/TNFRSF21/BANF1/SLC2A10/F2/HLA-DRB1/APOA1/APOA2/FN1/ORM1/GBA1/THBS1/PTPRC/HMGB1/LBP/PML/HLA-F/TIA1/ARRB2/GBP1/ABCD1/CSK/NCKAP1L/TGFB2/ARG2/BTK/MERTK/LRRC32/HFE/LILRB4/PIBF1/ERBIN/NDFIP1/TREM2/CD84/PYCARD/VSIG4/CARD8/CD2AP/OAS3
GBMvsCON.up	GO:1903312	negative regulation of mRNA metabolic process	40/2577	180/29151	4.09E-08	8.65E-06	8.24E-06	A2RRP1/O00422/O00425/O60506/O75494/P06748/P07910/P11940/P14866/P16989/P22626/P26368/P26599/P35637/P38159/P61978/P67809/P98175/Q00839/Q08211/Q12872/Q13148/Q13151/Q13242/Q13247/Q14011/Q14103/Q15287/Q15717/Q16539/Q16629/Q6PJT7/Q86W50/Q92615/Q99729/Q99836/Q9BTD8/Q9BX46/Q9BZC1/Q9Y2W1	40	NBAS/SAP18/IGF2BP3/SYNCRIP/SRSF10/NPM1/HNRNPC/PABPC1/HNRNPL/YBX3/HNRNPA2B1/U2AF2/PTBP1/FUS/RBMX/HNRNPK/YBX1/RBM10/HNRNPU/DHX9/SFSWAP/TARDBP/HNRNPA0/SRSF9/SRSF6/CIRBP/HNRNPD/RNPS1/ELAVL1/MAPK14/SRSF7/ZC3H14/METTL16/LARP4B/HNRNPAB/MYD88/RBM42/RBM24/CELF4/THRAP3
GBMvsCON.up	GO:0032784	regulation of DNA-templated transcription elongation	40/2577	181/29151	4.81E-08	9.94E-06	9.46E-06	O14776/O43719/P18615/P35269/P40337/P43897/Q00839/Q09161/Q13503/Q13769/Q13838/Q15061/Q15326/Q15560/Q15648/Q5BKZ1/Q5TA45/Q6P9B9/Q6UXN9/Q71SY5/Q86V81/Q8N163/Q8N201/Q8WVC0/Q96CB8/Q96FV9/Q96G25/Q96HW7/Q96RN5/Q9BTT4/Q9BUE0/Q9H0H0/Q9H204/Q9H944/Q9NPJ6/Q9NVH2/Q9NVR2/Q9ULK4/Q9Y2X0/Q9Y5B9	40	TCERG1/HTATSF1/NELFE/GTF2F1/VHL/TSFM/HNRNPU/NCBP1/MED21/THOC5/DDX39B/WDR43/ZMYND11/TCEA2/MED1/ZNF326/INTS11/INTS5/WDR82/MED25/ALYREF/CCAR2/INTS1/LEO1/INTS12/THOC1/MED8/INTS4/MED15/MED10/MED18/INTS2/MED28/MED20/MED4/INTS7/INTS10/MED23/MED16/SUPT16H
GBMvsCON.up	GO:0016064	immunoglobulin mediated immune response	40/2577	299/29151	0.005585489	0.15878184	0.151121083	O95999/P01024/P01031/P01903/P01909/P01911/P01920/P02745/P02746/P02747/P02786/P02790/P04003/P04233/P04440/P05155/P05156/P07357/P08575/P0C0L4/P10809/P10909/P13051/P13747/P20036/P20851/P25942/P28068/P49917/P52701/P61769/Q06187/Q30154/Q7Z407/Q92692/Q96FV9/Q96FZ2/Q99836/Q9BT67/Q9NZC2	40	BCL10/C3/C5/HLA-DRA/HLA-DQA1/HLA-DRB1/HLA-DQB1/C1QA/C1QB/C1QC/TFRC/HPX/C4BPA/CD74/HLA-DPB1/SERPING1/CFI/C8A/PTPRC/C4A/HSPD1/CLU/UNG/HLA-E/HLA-DPA1/C4BPB/CD40/HLA-DMB/LIG4/MSH6/B2M/BTK/HLA-DRB5/CSMD3/NECTIN2/THOC1/HMCES/MYD88/NDFIP1/TREM2
GBMvsCON.up	GO:0002262	myeloid cell homeostasis	40/2577	302/29151	0.00660263	0.174137182	0.165735575	O00115/P05161/P06400/P08708/P09429/P11586/P11831/P15692/P18074/P26583/P38646/P39019/P40763/P42224/P48200/P51692/P55160/P55265/P61769/P62263/P62753/P62847/P78527/P78536/Q02094/Q06187/Q07812/Q12866/Q15648/Q16539/Q6NYC1/Q8IWL3/Q8IZF2/Q92542/Q99873/Q9H9B4/Q9NXG6/Q9NYL9/Q9NZD4/Q9UKV3	40	DNASE2/ISG15/RB1/RPS17/HMGB1/MTHFD1/SRF/VEGFA/ERCC2/HMGB2/HSPA9/RPS19/STAT3/STAT1/IREB2/STAT5B/NCKAP1L/ADAR/B2M/RPS14/RPS6/RPS24/PRKDC/ADAM17/RHAG/BTK/BAX/MERTK/MED1/MAPK14/JMJD6/HSCB/ADGRF5/NCSTN/PRMT1/SFXN1/P4HTM/TMOD3/AHSP/ACIN1
GBMvsCON.up	GO:0019724	B cell mediated immunity	40/2577	305/29151	0.007771017	0.18705888	0.178033839	O95999/P01024/P01031/P01903/P01909/P01911/P01920/P02745/P02746/P02747/P02786/P02790/P04003/P04233/P04440/P05155/P05156/P07357/P08575/P0C0L4/P10809/P10909/P13051/P13747/P20036/P20851/P25942/P28068/P49917/P52701/P61769/Q06187/Q30154/Q7Z407/Q92692/Q96FV9/Q96FZ2/Q99836/Q9BT67/Q9NZC2	40	BCL10/C3/C5/HLA-DRA/HLA-DQA1/HLA-DRB1/HLA-DQB1/C1QA/C1QB/C1QC/TFRC/HPX/C4BPA/CD74/HLA-DPB1/SERPING1/CFI/C8A/PTPRC/C4A/HSPD1/CLU/UNG/HLA-E/HLA-DPA1/C4BPB/CD40/HLA-DMB/LIG4/MSH6/B2M/BTK/HLA-DRB5/CSMD3/NECTIN2/THOC1/HMCES/MYD88/NDFIP1/TREM2
GBMvsCON.up	GO:0044409	entry into host	40/2577	313/29151	0.011755333	0.253654855	0.241416754	O00308/O15162/O60493/O75636/P00533/P01130/P01730/P01911/P02743/P02786/P04233/P05362/P06756/P07237/P07858/P08648/P08865/P09429/P12931/P15144/P18084/P27487/P30825/P35232/P51636/P78310/Q12899/Q14118/Q14142/Q14258/Q15758/Q6AZZ1/Q8IYM9/Q92692/Q9BV40/Q9BZZ2/Q9C035/Q9UBH6/Q9UJV3/Q9Y624	40	WWP2/PLSCR1/SNX3/FCN3/EGFR/LDLR/CD4/HLA-DRB1/APCS/TFRC/CD74/ICAM1/ITGAV/P4HB/CTSB/ITGA5/RPSA/HMGB1/SRC/ANPEP/ITGB5/DPP4/SLC7A1/PHB1/CAV2/CXADR/TRIM26/DAG1/TRIM14/TRIM25/SLC1A5/TRIM68/TRIM22/NECTIN2/VAMP8/SIGLEC1/TRIM5/XPR1/MID2/F11R
GBMvsCON.up	GO:0034612	response to tumor necrosis factor	40/2577	421/29151	0.339394568	0.89229348	0.849242943	O60443/O75509/P02647/P04062/P06899/P07996/P08571/P16989/P23396/P25445/P25942/P29466/P32455/P32456/P36222/P42224/P47974/P48059/P49662/P63241/P78536/Q04206/Q08211/Q13418/Q13443/Q13490/Q14790/Q16539/Q16822/Q6FIF0/Q6P2Q9/Q7Z2X4/Q86VX2/Q8TCT7/Q96RT1/Q9BRA2/Q9NXE4/Q9ULZ3/Q9Y2G2/Q9Y4K3	40	GSDME/TNFRSF21/APOA1/GBA1/H2BC11/THBS1/CD14/YBX3/RPS3/FAS/CD40/CASP1/GBP1/GBP2/CHI3L1/STAT1/ZFP36L2/LIMS1/CASP4/EIF5A/ADAM17/RELA/DHX9/ILK/ADAM9/BIRC2/CASP8/MAPK14/PCK2/ZFAND6/PRPF8/PID1/COMMD7/SPPL2B/ERBIN/TXNDC17/SMPD4/PYCARD/CARD8/TRAF6
GBMvsCON.up	GO:0072593	reactive oxygen species metabolic process	40/2577	421/29151	0.339394568	0.89229348	0.849242943	O43914/O75027/P00374/P00734/P00738/P04179/P04839/P05107/P05164/P07203/P07996/P14598/P15498/P16885/P18075/P19878/P22352/P29279/P33897/P39210/P42785/P43005/P51159/P56537/P60602/P78540/Q12931/Q13162/Q13490/Q15067/Q16539/Q7Z2X4/Q8TCU6/Q92538/Q92626/Q96D96/Q99807/Q9H300/Q9NY61/Q9UBX5	40	TYROBP/ABCB7/DHFR/F2/HP/SOD2/CYBB/ITGB2/MPO/GPX1/THBS1/NCF1/VAV1/PLCG2/BMP7/NCF2/GPX3/CCN2/ABCD1/MPV17/PRCP/SLC1A1/RAB27A/EIF6/ROMO1/ARG2/TRAP1/PRDX4/BIRC2/ACOX1/MAPK14/PID1/PREX1/GBF1/PXDN/HVCN1/COQ7/PARL/AATF/FBLN5
GBMvsCON.up	GO:0032984	protein-containing complex disassembly	40/2577	424/29151	0.356522205	0.89229348	0.849242943	O14976/O75381/O75844/O95104/O95295/P04062/P16615/P28289/P29536/P48681/P51532/P56962/P62829/P63241/Q01105/Q08945/Q08AD1/Q12792/Q12824/Q13045/Q13591/Q14562/Q68CP9/Q6ZU35/Q7Z333/Q8IVB5/Q8TAQ2/Q92900/Q92922/Q969S9/Q96SB3/Q99961/Q9BQ67/Q9BRP8/Q9BUL5/Q9BV40/Q9NRR5/Q9NYL9/Q9UMX0/Q9Y5B9	40	GAK/PEX14/ZMPSTE24/SCAF4/SNAPIN/GBA1/ATP2A2/TMOD1/LMOD1/NES/SMARCA4/STX17/RPL23/EIF5A/SET/SSRP1/CAMSAP2/TWF1/SMARCB1/FLII/SEMA5A/DHX8/ARID2/CRACD/SETX/LIX1L/SMARCC2/UPF1/SMARCC1/GFM2/PPP1R9B/SH3GL1/GRWD1/PYM1/PHF23/VAMP8/UBQLN4/TMOD3/UBQLN1/SUPT16H
GBMvsCON.up	GO:0071383	cellular response to steroid hormone stimulus	40/2577	434/29151	0.414919238	0.920161398	0.875766315	A5YKK6/O14686/O15173/O43251/O60341/O94763/O95071/O95831/P06730/P12931/P17844/P18075/P30874/P35232/P46937/P47974/P51532/P55211/P55345/P59665/P61960/P82094/P98082/Q00839/Q13547/Q14151/Q15424/Q15648/Q16512/Q16822/Q63ZY3/Q6AZZ1/Q8TDD1/Q92841/Q99623/Q9H270/Q9UBS8/Q9UER7/Q9Y4C1/Q9Y618	40	CNOT1/KMT2D/PGRMC2/RBFOX2/KDM1A/URI1/UBR5/AIFM1/EIF4E/SRC/DDX5/BMP7/SSTR2/PHB1/YAP1/ZFP36L2/SMARCA4/CASP9/PRMT2/DEFA1; DEFA1B/UFM1/TMF1/DAB2/HNRNPU/HDAC1/SAFB2/SAFB/MED1/PKN1/PCK2/KANK2/TRIM68/DDX54/DDX17/PHB2/VPS11/RNF14/DAXX/KDM3A/NCOR2
GBMvsCON.up	GO:0046390	ribose phosphate biosynthetic process	40/2577	444/29151	0.474300354	0.94515081	0.899550062	O00746/O43306/O75380/O75947/O75964/O95340/P00846/P06737/P11172/P11586/P18859/P20594/P20839/P22102/P22392/P27449/P27707/P27708/P30566/P49915/P50443/P50897/P53007/P54819/P55263/P56134/P56381/P56385/Q01433/Q6UW78/Q7Z2X4/Q8TB61/Q8WVC6/Q99643/Q99766/Q9BZX2/Q9NWZ5/Q9NZC2/Q9UI09/Q9UJZ1	40	NME4/ADCY6/NDUFS6/ATP5PD/ATP5MG/PAPSS2/MT-ATP6/PYGL/UMPS/MTHFD1/ATP5PF/NPR2/IMPDH1/GART/NME2/ATP6V0C/DCK/CAD/ADSL/GMPS/SLC26A2/PPT1/SLC25A1/AK2/ADK/ATP5MF/ATP5F1E/ATP5ME/AMPD2/UQCC3/PID1/SLC35B2/DCAKD/SDHC/DMAC2L/UCK2/UCKL1/TREM2/NDUFA12/STOML2
GBMvsCON.up	GO:0031668	cellular response to extracellular stimulus	40/2577	473/29151	0.640221154	0.99999997	0.951752912	O15164/O60427/O95831/P02768/P04062/P06858/P08243/P08575/P09651/P11021/P11166/P11831/P14866/P15336/P19525/P25445/P55008/Q04637/Q08117/Q13615/Q15139/Q15648/Q15853/Q16666/Q63ZY3/Q92616/Q96C86/Q96EE3/Q96FS4/Q96KQ7/Q96SB3/Q99541/Q9BPZ7/Q9H6Y7/Q9H773/Q9NXC5/Q9P2J5/Q9UBH6/Q9Y664/Q9Y6E0	40	TRIM24/FADS1/AIFM1/ALB/GBA1/LPL/ASNS/PTPRC/HNRNPA1/HSPA5/SLC2A1/SRF/HNRNPL/ATF2/EIF2AK2/FAS/AIF1/EIF4G1/TLE5/MTMR3/PRKD1/MED1/USF2/IFI16/KANK2/GCN1/DCPS/SEH1L/SIPA1/EHMT2/PPP1R9B/PLIN2/MAPKAP1/RNF167/DCTPP1/MIOS/LARS1/XPR1/KPTN/STK24
GBMvsCON.up	GO:0098742	cell-cell adhesion via plasma-membrane adhesion molecules	40/2577	484/29151	0.696739202	0.99999997	0.951752912	O15031/O75147/P02647/P05107/P05362/P08648/P16284/P20701/P33151/P55287/P61812/P78310/P98194/Q0ZGT2/Q13634/Q14515/Q16539/Q6N022/Q86WK6/Q8N2Q7/Q8TD84/Q8TDW7/Q8WX93/Q92692/Q96AP7/Q96GP6/Q96JQ0/Q9BY67/Q9H156/Q9HAR2/Q9HCK4/Q9NT99/Q9UIB8/Q9UKZ4/Q9UN66/Q9UN67/Q9Y5F6/Q9Y5F9/Q9Y5G0/Q9Y5I2	40	PLXNB2/OBSL1/APOA1/ITGB2/ICAM1/ITGA5/PECAM1/ITGAL/CDH5/CDH11/TGFB2/CXADR/ATP2C1/NEXN/CDH18/SPARCL1/MAPK14/TENM4/AMIGO1/NLGN1/DSCAML1/FAT3/PALLD/NECTIN2/ESAM/SCARF2/DCHS1/CADM1/SLITRK2/ADGRL3/ROBO2/LRRC4B/CD84/TENM1/PCDHB8/PCDHB10/PCDHGC5/PCDHGB6/PCDHGB5/PCDHA10
GBMvsCON.up	GO:0042274	ribosomal small subunit biogenesis	39/2577	111/29151	1.49E-14	6.16E-12	5.86E-12	O75616/P06748/P08708/P08865/P13010/P18074/P39019/P46782/P55769/P62081/P62241/P62249/P62263/P62312/P62753/P62841/P62847/P62851/P62857/P63173/P63220/P78527/P82912/Q14692/Q15061/Q2NL82/Q71UM5/Q8N9T8/Q8NEJ9/Q92979/Q969X6/Q9BRU9/Q9BSC4/Q9BVS4/Q9H8H0/Q9NV06/Q9NV31/Q9ULX3/Q9UNX4	39	ERAL1/NPM1/RPS17/RPSA/XRCC5/ERCC2/RPS19/RPS5/SNU13/RPS7/RPS8/RPS16/RPS14/LSM6/RPS6/RPS15/RPS24/RPS25/RPS28/RPL38/RPS21/PRKDC/MRPS11/BMS1/WDR43/TSR1/RPS27L/KRI1/NGDN/EMG1/UTP4/UTP23/NOL10/RIOK2/NOL11/DCAF13/IMP3/NOB1/WDR3
GBMvsCON.up	GO:0071103	DNA conformation change	39/2577	199/29151	1.82E-06	0.000243257	0.00023152	O00571/O14646/O14647/O15347/P00519/P09429/P11388/P12956/P13010/P18074/P22626/P25205/P26583/P27694/P33991/P33992/P40937/P46063/P49736/P49959/P51948/Q02880/Q04837/Q08211/Q12873/Q13283/Q13888/Q14566/Q14839/Q7Z333/Q86WJ1/Q8N3C0/Q8TDI0/Q92878/Q92900/Q9BRX5/Q9H1I8/Q9Y230/Q9Y265	39	DDX3X/CHD1/CHD2/HMGB3/ABL1/HMGB1/TOP2A/XRCC6/XRCC5/ERCC2/HNRNPA2B1/MCM3/HMGB2/RPA1/MCM4/MCM5/RFC5/RECQL/MCM2/MRE11/MNAT1/TOP2B/SSBP1/DHX9/CHD3/G3BP1/GTF2H2/MCM6/CHD4/SETX/CHD1L/ASCC3/CHD5/RAD50/UPF1/GINS3/ASCC2/RUVBL2/RUVBL1
GBMvsCON.up	GO:0000956	nuclear-transcribed mRNA catabolic process	39/2577	221/29151	2.40E-05	0.002295279	0.002184538	A2RRP1/A5YKK6/O15116/O15514/O60506/O75175/O77932/P05455/P11940/P17844/P38919/P47974/P61326/P67809/Q00839/Q08211/Q09161/Q14103/Q15287/Q6P2E9/Q8IU60/Q8IZD4/Q92900/Q96A72/Q96C86/Q99729/Q9BRP8/Q9C0C2/Q9NPI6/Q9NQT4/Q9UFF9/Q9UIV1/Q9UK45/Q9UKD2/Q9UKV8/Q9UPU9/Q9Y2W1/Q9Y4Z0/Q9Y5S9	39	NBAS/CNOT1/LSM1/POLR2D/SYNCRIP/CNOT3/DXO/SSB/PABPC1/DDX5/EIF4A3/ZFP36L2/MAGOH/YBX1/HNRNPU/DHX9/NCBP1/HNRNPD/RNPS1/EDC4/DCP2/DCP1B/UPF1/MAGOHB/DCPS/HNRNPAB/PYM1/TNKS1BP1/DCP1A/EXOSC5/CNOT8/CNOT7/LSM7/MRTO4/AGO2/SAMD4A/THRAP3/LSM4/RBM8A
GBMvsCON.up	GO:0006997	nucleus organization	39/2577	263/29151	0.000978649	0.046621613	0.044372257	O60264/O60613/O75312/O75531/O75694/O75844/O94901/P12270/P18754/P20700/P26583/P29590/P39019/P50402/P52948/P57740/P63165/P63279/P82094/Q03252/Q13148/Q14693/Q15637/Q5JTV8/Q5SZQ8/Q7Z3B4/Q8N1F7/Q8NC51/Q8NFH5/Q8WUM0/Q92621/Q92692/Q92979/Q96EE3/Q96SB4/Q9BTV4/Q9BTX1/Q9Y2U8/Q9Y4C1	39	SMARCA5/SELENOF/ZPR1/BANF1/NUP155/ZMPSTE24/SUN1/TPR/RCC1/LMNB1/HMGB2/PML/RPS19/EMD/NUP98/NUP107/SUMO1/UBE2I/TMF1/LMNB2/TARDBP/LPIN1/SF1/TOR1AIP1/CELF3/NUP54/NUP93/SERBP1/NUP35/NUP133/NUP205/NECTIN2/EMG1/SEH1L/SRPK1/TMEM43/NDC1/LEMD3/KDM3A
GBMvsCON.up	GO:0030041	actin filament polymerization	39/2577	300/29151	0.009760676	0.223708803	0.212915511	O00165/O15143/O15144/O15145/O43586/O60610/O94868/P00519/P03950/P07737/P08631/P15502/P16333/P28289/P29536/P31146/P50552/P55008/P55160/P57737/P59998/Q12792/Q13045/Q14247/Q16643/Q6NY19/Q6ZU35/Q7L576/Q8N392/Q8TCU6/Q92747/Q96AE7/Q96AP7/Q96J84/Q9NYL9/Q9UJU6/Q9UKZ4/Q9ULZ3/Q9Y3D2	39	HAX1/ARPC1B/ARPC2/ARPC3/PSTPIP1/DIAPH1/FCHSD2/ABL1/ANG/PFN1/HCK/ELN/NCK1/TMOD1/LMOD1/CORO1A/VASP/AIF1/NCKAP1L/CORO7/ARPC4/TWF1/FLII/CTTN/DBN1/KANK3/CRACD/CYFIP1/ARHGAP18/PREX1/ARPC1A/TTC17/ESAM/KIRREL1/TMOD3/DBNL/TENM1/PYCARD/MSRB2
GBMvsCON.up	GO:0046718	viral entry into host cell	39/2577	300/29151	0.009760676	0.223708803	0.212915511	O00308/O15162/O60493/O75636/P00533/P01130/P01730/P01911/P02743/P02786/P04233/P05362/P06756/P07237/P07858/P08648/P08865/P09429/P15144/P18084/P27487/P30825/P35232/P51636/P78310/Q12899/Q14118/Q14142/Q14258/Q15758/Q6AZZ1/Q8IYM9/Q92692/Q9BV40/Q9BZZ2/Q9C035/Q9UBH6/Q9UJV3/Q9Y624	39	WWP2/PLSCR1/SNX3/FCN3/EGFR/LDLR/CD4/HLA-DRB1/APCS/TFRC/CD74/ICAM1/ITGAV/P4HB/CTSB/ITGA5/RPSA/HMGB1/ANPEP/ITGB5/DPP4/SLC7A1/PHB1/CAV2/CXADR/TRIM26/DAG1/TRIM14/TRIM25/SLC1A5/TRIM68/TRIM22/NECTIN2/VAMP8/SIGLEC1/TRIM5/XPR1/MID2/F11R
GBMvsCON.up	GO:0018394	peptidyl-lysine acetylation	39/2577	333/29151	0.04338831	0.477303897	0.454275388	O14929/O60264/O60318/O75486/O75533/O75844/O96019/P15336/P16435/P25208/P29590/P49848/P51610/Q00403/Q01105/Q03111/Q03164/Q12824/Q13952/Q15393/Q15542/Q16514/Q8TDI0/Q8WXX7/Q92769/Q92793/Q96ES7/Q9BX68/Q9GZZ1/Q9H2F5/Q9HAF1/Q9NPA8/Q9NPF5/Q9NR30/Q9NV56/Q9NWS0/Q9Y230/Q9Y265/Q9Y3T9	39	HAT1/SMARCA5/MCM3AP/SUPT3H/SF3B1/ZMPSTE24/ACTL6A/ATF2/POR/NFYB/PML/TAF6/HCFC1/GTF2B/SET/MLLT1/KMT2A/SMARCB1/NFYC/SF3B3/TAF5/TAF12/CHD5/AUTS2/HDAC2/CREBBP/SGF29/HINT2/NAA50/EPC1/MEAF6/ENY2/DMAP1/DDX21/MRGBP/PIH1D1/RUVBL2/RUVBL1/NOC2L
GBMvsCON.up	GO:0002819	regulation of adaptive immune response	39/2577	356/29151	0.096037079	0.603898674	0.574762338	O43353/O75995/P01024/P01730/P01889/P01903/P01911/P02786/P02790/P04003/P04439/P08575/P09429/P10809/P13747/P20851/P25311/P25942/P30511/P47712/P55160/P61769/Q03519/Q06187/Q14116/Q16512/Q30201/Q7Z407/Q8NHJ6/Q92692/Q96FV9/Q96FZ2/Q96RQ9/Q9BT67/Q9NZC2/Q9UDY8/Q9ULZ3/Q9Y226/Q9Y4K3	39	RIPK2/SASH3/C3/CD4/HLA-B/HLA-DRA/HLA-DRB1/TFRC/HPX/C4BPA/HLA-A/PTPRC/HMGB1/HSPD1/HLA-E/C4BPB/AZGP1/CD40/HLA-F/PLA2G4A/NCKAP1L/B2M/TAP2/BTK/IL18/PKN1/HFE/CSMD3/LILRB4/NECTIN2/THOC1/HMCES/IL4I1/NDFIP1/TREM2/MALT1/PYCARD/SLC22A13/TRAF6
GBMvsCON.up	GO:0031396	regulation of protein ubiquitination	39/2577	378/29151	0.175865462	0.749425138	0.713267578	O00571/O43353/O43684/O60341/O75150/O95071/O95999/P00519/P05161/P06748/P11021/P15880/P23396/P26368/P32121/P46777/P53801/P60866/P62081/P62829/P62841/P62913/P62942/Q13155/Q13330/Q13490/Q14669/Q53GL7/Q8TDB6/Q96PM5/Q9BT67/Q9BUL5/Q9BUN8/Q9BZE4/Q9UDY8/Q9UER7/Q9UKT5/Q9UMX0/Q9Y4K3	39	DDX3X/RIPK2/BUB3/KDM1A/RNF40/UBR5/BCL10/ABL1/ISG15/NPM1/HSPA5/RPS2/RPS3/U2AF2/ARRB2/RPL5/PTTG1IP/RPS20/RPS7/RPL23/RPS15/RPL11/FKBP1A/AIMP2/MTA1/BIRC2/TRIP12/PARP10/DTX3L/RCHY1/NDFIP1/PHF23/DERL1/GTPBP4/MALT1/DAXX/FBXO4/UBQLN1/TRAF6
GBMvsCON.up	GO:0032388	positive regulation of intracellular transport	39/2577	380/29151	0.184572619	0.749425138	0.713267578	A6NFQ2/O14737/O14966/O43464/O75312/O95071/O95295/O95613/O95817/P05107/P11137/P12270/P21333/P22307/P31751/P50402/P51572/P84022/P98082/Q07666/Q08211/Q13148/Q13263/Q15139/Q16539/Q16630/Q53HC9/Q75T13/Q7Z434/Q92544/Q92673/Q92688/Q9BVS4/Q9H270/Q9NPF5/Q9NQG6/Q9UBE0/Q9UKZ4/Q9Y4C2	39	TCAF2/PDCD5/RAB29/HTRA2/ZPR1/UBR5/SNAPIN/PCNT/BAG3/ITGB2/MAP2/TPR/FLNA/SCP2/AKT2/EMD/BCAP31/SMAD3/DAB2/KHDRBS1/DHX9/TARDBP/TRIM28/PRKD1/MAPK14/CPSF6/EIPR1/PGAP1/MAVS/TM9SF4/SORL1/ANP32B/RIOK2/VPS11/DMAP1/MIEF1/SAE1/TENM1/TCAF1
GBMvsCON.up	GO:0007033	vacuole organization	39/2577	387/29151	0.216822895	0.807812287	0.768837719	O00203/O75396/O75787/O95295/O95817/P04062/P06865/P07339/P07686/P11117/P15336/P16615/P27449/P31146/P50897/P51149/P54922/P56962/Q13615/Q15904/Q68DK2/Q6IAA8/Q86VS8/Q86WV6/Q86Y82/Q86YS6/Q8IY31/Q96KQ7/Q96LT7/Q9BUL5/Q9BV81/Q9H0U4/Q9H270/Q9HC07/Q9P2M4/Q9UHD9/Q9UHY8/Q9UMX0/Q9UNH6	39	AP3B1/SEC22B/ATP6AP2/SNAPIN/BAG3/GBA1/HEXA/CTSD/HEXB/ACP2/ATF2/ATP2A2/ATP6V0C/CORO1A/PPT1/RAB7A/ADPRH/STX17/MTMR3/ATP6AP1/ZFYVE26/LAMTOR1/HOOK3/STING1/STX12/RAB43/IFT20/EHMT2/C9orf72/PHF23/EMC6/RAB1B/VPS11/TMEM165/TBC1D14/UBQLN2/FEZ2/UBQLN1/SNX7
GBMvsCON.up	GO:0050803	regulation of synapse structure or activity	39/2577	409/29151	0.333439058	0.882478762	0.839901756	O00468/O43155/O43166/O43300/O60242/O60462/O95631/P00519/P02649/P35442/P41221/P50897/Q04637/Q14118/Q14444/Q16539/Q16643/Q16827/Q7L576/Q86VH5/Q86WK6/Q8IW52/Q8N2Q7/Q8NFZ4/Q8TDM6/Q96D09/Q96EV8/Q96HC4/Q9H156/Q9H3S1/Q9HCK4/Q9NRI5/Q9NT99/Q9NUL3/Q9NZ94/Q9NZC2/Q9UJU6/Q9UJX6/Q9ULH4	39	AGRN/FLRT2/SIPA1L1/LRRTM2/ADGRB3/NRP2/NTN1/ABL1/APOE/THBS2/WNT5A/PPT1/EIF4G1/DAG1/CAPRIN1/MAPK14/DBN1/PTPRO/CYFIP1/LRRTM3/AMIGO1/SLITRK4/NLGN1/NLGN2/DLG5/GPRASP2/DTNBP1/PDLIM5/SLITRK2/SEMA4A/ROBO2/DISC1/LRRC4B/STAU2/NLGN3/TREM2/DBNL/ANAPC2/LRFN2
GBMvsCON.up	GO:0097529	myeloid leukocyte migration	39/2577	423/29151	0.415693142	0.920161398	0.875766315	P01031/P02775/P02776/P04233/P05107/P07996/P08253/P08311/P09429/P14174/P15498/P15692/P16284/P17931/P17948/P18428/P21741/P23284/P24158/P27487/P32246/P39019/P50281/P51692/P55008/P55160/P56199/P61812/P78310/Q16827/Q8N5M9/Q8TCU6/Q92538/Q99538/Q99836/Q9BW27/Q9NWZ3/Q9NZC2/Q9UGN4	39	C5/PPBP/PF4/CD74/ITGB2/THBS1/MMP2/CTSG/HMGB1/MIF/VAV1/VEGFA/PECAM1/LGALS3/FLT1/LBP/MDK/PPIB/PRTN3/DPP4/CCR1/RPS19/MMP14/STAT5B/AIF1/NCKAP1L/ITGA1/TGFB2/CXADR/PTPRO/JAGN1/PREX1/GBF1/LGMN/MYD88/NUP85/IRAK4/TREM2/CD300A
GBMvsCON.up	GO:0033002	muscle cell proliferation	39/2577	430/29151	0.457777892	0.94515081	0.899550062	O95967/P00519/P02649/P03950/P04179/P07996/P08253/P12931/P12956/P13010/P14780/P15502/P17936/P21802/P24593/P35232/P42224/P46937/P51617/P51636/P51948/P55008/P61812/P78310/P78527/P98175/Q13547/Q14116/Q14814/Q15637/Q16539/Q16832/Q68CP9/Q6N022/Q99836/Q9NWZ3/Q9NZV5/Q9UM47/Q9Y2S7	39	EFEMP2/ABL1/APOE/ANG/SOD2/THBS1/MMP2/SRC/XRCC6/XRCC5/MMP9/ELN/IGFBP3/FGFR2/IGFBP5/PHB1/STAT1/YAP1/IRAK1/CAV2/MNAT1/AIF1/TGFB2/CXADR/PRKDC/RBM10/HDAC1/IL18/MEF2D/SF1/MAPK14/DDR2/ARID2/TENM4/MYD88/IRAK4/SELENON/NOTCH3/POLDIP2
GBMvsCON.up	GO:0009260	ribonucleotide biosynthetic process	39/2577	433/29151	0.475842489	0.94515081	0.899550062	O00746/O43306/O75380/O75947/O75964/O95340/P00846/P11172/P11586/P18859/P20594/P20839/P22102/P22392/P27449/P27707/P27708/P30566/P49915/P50443/P50897/P53007/P54819/P55263/P56134/P56381/P56385/Q01433/Q6UW78/Q7Z2X4/Q8TB61/Q8WVC6/Q99643/Q99766/Q9BZX2/Q9NWZ5/Q9NZC2/Q9UI09/Q9UJZ1	39	NME4/ADCY6/NDUFS6/ATP5PD/ATP5MG/PAPSS2/MT-ATP6/UMPS/MTHFD1/ATP5PF/NPR2/IMPDH1/GART/NME2/ATP6V0C/DCK/CAD/ADSL/GMPS/SLC26A2/PPT1/SLC25A1/AK2/ADK/ATP5MF/ATP5F1E/ATP5ME/AMPD2/UQCC3/PID1/SLC35B2/DCAKD/SDHC/DMAC2L/UCK2/UCKL1/TREM2/NDUFA12/STOML2
GBMvsCON.up	GO:0060348	bone development	39/2577	453/29151	0.593654151	0.990179828	0.942406563	O00470/O15357/O43914/O75844/O95340/P02461/P07359/P08575/P11831/P12931/P15336/P16435/P17813/P20594/P21333/P21802/P21980/P23284/P26373/P49746/P50281/P50454/Q0GE19/Q12802/Q14814/Q15648/Q15742/Q15904/Q16539/Q16610/Q16832/Q32P28/Q8IWU5/Q8IXL6/Q92896/Q93063/Q96JQ0/Q9NS15/Q9Y6W5	39	MEIS1/INPPL1/TYROBP/ZMPSTE24/PAPSS2/COL3A1/GP1BA/PTPRC/SRF/SRC/ATF2/POR/ENG/NPR2/FLNA/FGFR2/TGM2/PPIB/RPL13/THBS3/MMP14/SERPINH1/SLC10A7/AKAP13/MEF2D/MED1/NAB2/ATP6AP1/MAPK14/ECM1/DDR2/P3H1/SULF2/FAM20C/GLG1/EXT2/DCHS1/LTBP3/WASF2
GBMvsCON.up	GO:0016358	dendrite development	39/2577	476/29151	0.715056899	0.99999997	0.951752912	O43166/O60242/O60828/O75147/O95631/P00519/P02649/P11137/P18075/P21246/P39880/Q08AD1/Q13177/Q14444/Q16643/Q53EL9/Q6SZW1/Q70Z35/Q76NI1/Q7L576/Q7Z407/Q8N2Q7/Q8NFZ4/Q8TDM6/Q8TDW7/Q92633/Q92769/Q96D09/Q96EV8/Q96HC4/Q96SB3/Q9BQQ3/Q9NRI5/Q9NUL3/Q9UHA2/Q9UJU6/Q9UJX6/Q9Y250/Q9Y566	39	SIPA1L1/ADGRB3/PQBP1/OBSL1/NTN1/ABL1/APOE/MAP2/BMP7/PTN/CUX1/CAMSAP2/PAK2/CAPRIN1/DBN1/SEZ6/SARM1/PREX2/KNDC1/CYFIP1/CSMD3/NLGN1/NLGN2/DLG5/FAT3/LPAR1/HDAC2/GPRASP2/DTNBP1/PDLIM5/PPP1R9B/GORASP1/DISC1/STAU2/SS18L2/DBNL/ANAPC2/LZTS1/SHANK1
GBMvsCON.up	GO:0009141	nucleoside triphosphate metabolic process	39/2577	480/29151	0.733919654	0.99999997	0.951752912	O00746/O75380/O75947/O75964/O76031/P00846/P04818/P18859/P20839/P21589/P22392/P23919/P27449/P27708/P33316/P40763/P54819/P55263/P56134/P56381/P56385/P56537/Q6KCM7/Q6UW78/Q7Z2X4/Q7Z2Z2/Q8IWA4/Q92934/Q96HY7/Q99643/Q99766/Q9BZX2/Q9H773/Q9HC78/Q9NWZ5/Q9NZC2/Q9UI09/Q9UJZ1/Q9Y3Z3	39	NME4/NDUFS6/ATP5PD/ATP5MG/CLPX/MT-ATP6/TYMS/ATP5PF/IMPDH1/NT5E/NME2/DTYMK/ATP6V0C/CAD/DUT/STAT3/AK2/ADK/ATP5MF/ATP5F1E/ATP5ME/EIF6/SLC25A25/UQCC3/PID1/EFL1/MFN1/BAD/DHTKD1/SDHC/DMAC2L/UCK2/DCTPP1/ZBTB20/UCKL1/TREM2/NDUFA12/STOML2/SAMHD1
GBMvsCON.up	GO:0006470	protein dephosphorylation	39/2577	486/29151	0.760792269	0.99999997	0.951752912	O60942/O75365/P04062/P08575/P14625/P16333/P17931/P18031/P23470/P26599/P33151/P35236/P43378/P55160/P56199/P60510/P62942/Q05209/Q13615/Q16827/Q3ZCQ8/Q5MIZ7/Q8N9A8/Q8NCN5/Q8TF05/Q8TF42/Q8WUK0/Q96HS1/Q96I34/Q96IK1/Q96P16/Q96SB3/Q9H0C8/Q9NP77/Q9NQG5/Q9P2B4/Q9UGN4/Q9ULF5/Q9UPN7	39	RNGTT/PTP4A3/GBA1/PTPRC/HSP90B1/NCK1/LGALS3/PTPN1/PTPRG/PTBP1/CDH5/PTPN7/PTPN9/NCKAP1L/ITGA1/PPP4C/FKBP1A/PTPN12/MTMR3/PTPRO/TIMM50/PPP4R3B/CNEP1R1/PDPR/PPP4R1/UBASH3B/PTPMT1/PGAM5/PPP1R16A/BOD1/RPRD1A/PPP1R9B/ILKAP/SSU72/RPRD1B/CTTNBP2NL/CD300A/SLC39A10/PPP6R1
GBMvsCON.down	GO:0032271	regulation of protein polymerization	38/921	385/29151	6.93E-10	1.29E-06	1.12E-06	O00499/O14613/O15020/O75146/O94811/P04350/P06396/P07900/P0DMV8/P35611/P35612/P36404/P46821/P61586/P63000/Q00587/Q01082/Q08495/Q12959/Q13153/Q13813/Q14008/Q14203/Q5TCY1/Q7Z460/Q86T65/Q93045/Q96F07/Q96S97/Q9BTW9/Q9BW30/Q9H0Q0/Q9H254/Q9NUQ9/Q9NZR1/Q9UEY8/Q9UPY8/Q9Y5X1	38	BIN1/CDC42EP2/SPTBN2/HIP1R/TPPP/TUBB4A/GSN/HSP90AA1/HSPA1A/ADD1/ADD2/ARL2/MAP1B/RHOA/RAC1/CDC42EP1/SPTBN1/DMTN/DLG1/PAK1/SPTAN1/CKAP5/DCTN1/TTBK1/CLASP1/DAAM2/STMN2/CYFIP2/MYADM/TBCD/TPPP3/CYRIA/SPTBN4/CYRIB/TMOD2/ADD3/MAPRE3/SNX9
GBMvsCON.down	GO:0030705	cytoskeleton-dependent intracellular transport	38/921	400/29151	2.03E-09	1.29E-06	1.12E-06	O14576/O60282/O75506/O94832/P07196/P07437/P09936/P0CG47/P12036/P23610/P36405/P43034/P46821/P53677/P60953/P63167/P68363/P78559/Q03001/Q05513/Q12756/Q12840/Q13409/Q14204/Q15700/Q3V6T2/Q5T5U3/Q92572/Q92845/Q99689/Q9H9H5/Q9NZ32/Q9UL25/Q9UM54/Q9UPT6/Q9Y496/Q9Y4I1/Q9Y547	38	DYNC1I1/KIF5C/HSBP1/MYO1D/NEFL/TUBB/UCHL1/UBB/NEFH/F8A1; F8A2; F8A3/ARL3/PAFAH1B1/MAP1B/AP3M2/CDC42/DYNLL1/TUBA1B/MAP1A/DST/PRKCZ/KIF1A/KIF5A/DYNC1I2/DYNC1H1/DLG2/CCDC88A/ARHGAP21/AP3S1/KIFAP3/FEZ1/MAP6D1/ACTR10/RAB21/MYO6/MAPK8IP3/KIF3A/MYO5A/HSPB11
GBMvsCON.down	GO:0051648	vesicle localization	38/921	420/29151	7.76E-09	3.31E-06	2.87E-06	O00471/O00560/O14576/O14964/O43426/O60282/O60641/O75110/O75122/O94832/P23610/P43034/P48553/P50570/P53677/Q00535/Q05193/Q05513/Q12756/Q12840/Q12851/Q13561/Q13618/Q13796/Q14203/Q14204/Q7Z460/Q8N6H7/Q8WUM4/Q92572/Q92783/Q92845/Q96Q05/Q9BT88/Q9H267/Q9UM54/Q9Y496/Q9Y4I1	38	EXOC5/SDCBP/DYNC1I1/HGS/SYNJ1/KIF5C/SNAP91/ATP9A/CLASP2/MYO1D/F8A1; F8A2; F8A3/PAFAH1B1/TRAPPC10/DNM2/AP3M2/CDK5/DNM1/PRKCZ/KIF1A/KIF5A/MAP4K2/DCTN2/CUL3/SHROOM2/DCTN1/DYNC1H1/CLASP1/ARFGAP2/PDCD6IP/AP3S1/STAM/KIFAP3/TRAPPC9/SYT11/VPS33B/MYO6/KIF3A/MYO5A
GBMvsCON.down	GO:0006470	protein dephosphorylation	38/921	486/29151	3.48E-07	6.71E-05	5.80E-05	A6NDG6/O75116/O75170/O75663/O95248/P04899/P0DP23/P16298/P23468/P30153/P35813/P51452/P53041/P56211/P62258/P62714/P63098/P63151/P67775/Q08209/Q12974/Q13362/Q13496/Q13526/Q13614/Q14738/Q15172/Q15173/Q15257/Q15435/Q15493/Q92574/Q96GD0/Q96T49/Q9BV47/Q9NRX4/Q9Y216/Q9Y217	38	PGP/ROCK2/PPP6R2/TIPRL/SBF1/GNAI2/CALM1/PPP3CB/PTPRD/PPP2R1A/PPM1A/DUSP3/PPP5C/ARPP19/YWHAE/PPP2CB/PPP3R1/PPP2R2A/PPP2CA/PPP3CA/PTP4A2/PPP2R5C/MTM1/PIN1/MTMR2/PPP2R5D/PPP2R5A/PPP2R5B/PTPA/PPP1R7/RGN/TSC1/PDXP/PPP1R16B/DUSP26/PHPT1/MTMR7/MTMR6
GBMvsCON.up	GO:0006406	mRNA export from nucleus	38/2577	107/29151	2.17E-14	8.22E-12	7.82E-12	O15514/O60318/O75694/P12270/P22626/P35658/P38919/P57740/P61326/P78406/P82979/P84103/Q08J23/Q09161/Q12769/Q13769/Q13838/Q53F19/Q5JVF3/Q6I9Y2/Q6P6C2/Q86U42/Q86V81/Q8N1F7/Q8NDT2/Q8NI27/Q8WUM0/Q92900/Q96A72/Q96FV9/Q96QD9/Q99567/Q9BW27/Q9NPA8/Q9NUU7/Q9UMR2/Q9Y3Y2/Q9Y5S9	38	POLR2D/MCM3AP/NUP155/TPR/HNRNPA2B1/NUP214/EIF4A3/NUP107/MAGOH/RAE1/SARNP/SRSF3/NSUN2/NCBP1/NUP160/THOC5/DDX39B/NCBP3/PCID2/THOC7/ALKBH5/PABPN1/ALYREF/NUP93/RBM15B/THOC2/NUP133/UPF1/MAGOHB/THOC1/FYTTD1/NUP88/NUP85/ENY2/DDX19A/DDX19B/CHTOP/RBM8A
GBMvsCON.up	GO:0034728	nucleosome organization	38/2577	194/29151	2.48E-06	0.000322661	0.000307093	O14646/O14647/O60264/O60318/O96019/P06748/P06899/P07305/P10412/P16401/P16402/P25440/P26583/P49321/P49736/P51532/P58876/P62805/P68431/Q01105/Q08945/Q12824/Q15020/Q5JVF3/Q5SSJ5/Q68CP9/Q8TAQ2/Q92522/Q92688/Q92922/Q96T23/Q9BQ67/Q9BTT0/Q9NPF5/Q9UER7/Q9Y230/Q9Y265/Q9Y5B9	38	CHD1/CHD2/SMARCA5/MCM3AP/ACTL6A/NPM1/H2BC11/H1-0/H1-4/H1-5/H1-3/BRD2/HMGB2/NASP/MCM2/SMARCA4/H2BC5/H4C1; H4C2; H4C3; H4C4; H4C5; H4C6; H4C8; H4C9; H4C11; H4C12; H4C13; H4C14; H4C15; H4C16/H3C1; H3C2; H3C3; H3C4; H3C6; H3C7; H3C8; H3C10; H3C11; H3C12/SET/SSRP1/SMARCB1/SART3/PCID2/HP1BP3/ARID2/SMARCC2/H1-10/ANP32B/SMARCC1/RSF1/GRWD1/ANP32E/DMAP1/DAXX/RUVBL2/RUVBL1/SUPT16H
GBMvsCON.up	GO:0007030	Golgi organization	38/2577	283/29151	0.006381196	0.170271277	0.162056188	O14966/O14976/O15260/O43264/O60763/O75147/O75396/P49257/P49755/P56962/P57737/Q08379/Q08AD1/Q12907/Q13190/Q13445/Q14789/Q15139/Q5VU43/Q6DD88/Q86YS6/Q8IWJ2/Q8TCG2/Q92538/Q96JB2/Q96MW5/Q9BQQ3/Q9BSR8/Q9BTU6/Q9BVK6/Q9H0U4/Q9H0V9/Q9H4A5/Q9H8Y8/Q9UEU0/Q9UP83/Q9Y3A6/Q9Y3B3	38	RAB29/GAK/SURF4/ZW10/USO1/OBSL1/SEC22B/LMAN1/TMED10/STX17/CORO7/GOLGA2/CAMSAP2/LMAN2/STX5/TMED1/GOLGB1/PRKD1/PDE4DIP/ATL3/RAB43/GCC2/PI4K2B/GBF1/COG3/COG8/GORASP1/YIPF4/PI4K2A/TMED9/RAB1B/LMAN2L/GOLPH3L/GORASP2/VTI1B/COG5/TMED5/TMED7
GBMvsCON.up	GO:0031503	protein-containing complex localization	38/2577	306/29151	0.020885656	0.34933564	0.332481223	O43914/O95295/O95793/P06748/P20700/P23246/P29590/P43005/P49757/P56537/P62841/Q00839/Q03169/Q03252/Q14118/Q16643/Q86WT1/Q8IY31/Q8N2Q7/Q8NBU5/Q96D46/Q96EE3/Q96EX3/Q96LB3/Q96P70/Q96RY7/Q99567/Q9BTX1/Q9BVS4/Q9BW83/Q9H7X7/Q9HBG6/Q9NUL3/Q9NVU7/Q9NXC5/Q9NYG2/Q9P258/Q9UBN1	38	TYROBP/SNAPIN/STAU1/NPM1/LMNB1/SFPQ/PML/SLC1A1/NUMB/EIF6/RPS15/HNRNPU/TNFAIP2/LMNB2/DAG1/DBN1/TTC30A/IFT20/NLGN1/ATAD1/NMD3/SEH1L/DYNC2I2/IFT74/IPO9/IFT140/NUP88/NDC1/RIOK2/IFT27/IFT22/IFT122/STAU2/SDAD1/MIOS/ZDHHC3/RCC2/CACNG4
GBMvsCON.up	GO:0060759	regulation of response to cytokine stimulus	38/2577	309/29151	0.023943986	0.371785547	0.353847988	O15541/O43353/O95786/P02647/P02790/P04233/P05161/P06899/P08575/P18031/P29466/P41221/P49662/P51617/P52630/P55265/P78536/Q01804/Q08117/Q08211/Q14166/Q14790/Q15648/Q16610/Q7Z434/Q7Z739/Q86WV6/Q8IXQ6/Q8TCT7/Q8WV44/Q92626/Q9BYX4/Q9NZC2/Q9UIV1/Q9ULZ3/Q9Y2G2/Q9Y3Z3/Q9Y6K5	38	RNF113A/RIPK2/RIGI/APOA1/HPX/CD74/ISG15/H2BC11/PTPRC/PTPN1/CASP1/WNT5A/CASP4/IRAK1/STAT2/ADAR/ADAM17/OTUD4/TLE5/DHX9/TTLL12/CASP8/MED1/ECM1/MAVS/YTHDF3/STING1/PARP9/SPPL2B/TRIM41/PXDN/IFIH1/TREM2/CNOT7/PYCARD/CARD8/SAMHD1/OAS3
GBMvsCON.up	GO:0051260	protein homooligomerization	38/2577	318/29151	0.035267416	0.458426021	0.436308313	O95999/P04179/P14174/P20292/P34897/P35637/P38159/P50552/P61769/P78348/Q04837/Q08257/Q08379/Q13563/Q15717/Q15758/Q68DU8/Q6DD88/Q6NYC1/Q6SPF0/Q8TCS8/Q92626/Q96CX2/Q96PP8/Q99714/Q99873/Q9BVS5/Q9BXJ8/Q9NPJ3/Q9NR22/Q9NSA2/Q9NWX6/Q9NZV8/Q9UK17/Q9ULZ3/Q9UN86/Q9Y3Z3/Q9Y597	38	BCL10/SOD2/MIF/ALOX5AP/SHMT2/FUS/RBMX/VASP/B2M/ASIC1/SSBP1/CRYZ/GOLGA2/PKD2/ELAVL1/SLC1A5/KCTD16/ATL3/JMJD6/SAMD1/PNPT1/PXDN/KCTD12/GBP5/HSD17B10/PRMT1/TRMT61B/TMEM120A/ACOT13/PRMT8/KCND1/THG1L/KCND2/KCND3/PYCARD/G3BP2/SAMHD1/KCTD3
GBMvsCON.up	GO:0002822	regulation of adaptive immune response based on somatic recombination of immune receptors built from immunoglobulin superfamily domains	38/2577	319/29151	0.036743164	0.464025239	0.441637386	O43353/O75995/P01024/P01730/P01889/P01903/P01911/P02786/P02790/P04003/P04439/P08575/P09429/P10809/P13747/P20851/P25311/P25942/P30511/P47712/P55160/P61769/Q03519/Q06187/Q14116/Q16512/Q30201/Q7Z407/Q8NHJ6/Q92692/Q96FV9/Q96FZ2/Q96RQ9/Q9BT67/Q9NZC2/Q9UDY8/Q9Y226/Q9Y4K3	38	RIPK2/SASH3/C3/CD4/HLA-B/HLA-DRA/HLA-DRB1/TFRC/HPX/C4BPA/HLA-A/PTPRC/HMGB1/HSPD1/HLA-E/C4BPB/AZGP1/CD40/HLA-F/PLA2G4A/NCKAP1L/B2M/TAP2/BTK/IL18/PKN1/HFE/CSMD3/LILRB4/NECTIN2/THOC1/HMCES/IL4I1/NDFIP1/TREM2/MALT1/SLC22A13/TRAF6
GBMvsCON.up	GO:0071706	tumor necrosis factor superfamily cytokine production	38/2577	323/29151	0.043120529	0.475004473	0.452086904	O43353/O43823/O43914/O75995/O95786/O95999/P02763/P02776/P04792/P04839/P06858/P07996/P08571/P08575/P09429/P10909/P13747/P14174/P16885/P18428/P19652/P29728/P32121/P40763/P41221/P78540/Q06187/Q08211/Q7Z434/Q8NHJ6/Q92769/Q99836/Q9BYX4/Q9HC78/Q9NZC2/Q9UIB8/Q9ULZ3/Q9Y6K5	38	RIPK2/AKAP8/TYROBP/SASH3/RIGI/BCL10/ORM1/PF4/HSPB1/CYBB/LPL/THBS1/CD14/PTPRC/HMGB1/CLU/HLA-E/MIF/PLCG2/LBP/ORM2/OAS2/ARRB2/STAT3/WNT5A/ARG2/BTK/DHX9/MAVS/LILRB4/HDAC2/MYD88/IFIH1/ZBTB20/TREM2/CD84/PYCARD/OAS3
GBMvsCON.up	GO:1903555	regulation of tumor necrosis factor superfamily cytokine production	38/2577	323/29151	0.043120529	0.475004473	0.452086904	O43353/O43823/O43914/O75995/O95786/O95999/P02763/P02776/P04792/P04839/P06858/P07996/P08571/P08575/P09429/P10909/P13747/P14174/P16885/P18428/P19652/P29728/P32121/P40763/P41221/P78540/Q06187/Q08211/Q7Z434/Q8NHJ6/Q92769/Q99836/Q9BYX4/Q9HC78/Q9NZC2/Q9UIB8/Q9ULZ3/Q9Y6K5	38	RIPK2/AKAP8/TYROBP/SASH3/RIGI/BCL10/ORM1/PF4/HSPB1/CYBB/LPL/THBS1/CD14/PTPRC/HMGB1/CLU/HLA-E/MIF/PLCG2/LBP/ORM2/OAS2/ARRB2/STAT3/WNT5A/ARG2/BTK/DHX9/MAVS/LILRB4/HDAC2/MYD88/IFIH1/ZBTB20/TREM2/CD84/PYCARD/OAS3
GBMvsCON.up	GO:0002706	regulation of lymphocyte mediated immunity	38/2577	324/29151	0.044837504	0.487427063	0.46391014	O75995/P01024/P01889/P01903/P01911/P02786/P02790/P04003/P04439/P08575/P09429/P10809/P13747/P15498/P20851/P25311/P25942/P30511/P32121/P51692/P55160/P61769/Q03519/Q06187/Q14116/Q30201/Q7Z407/Q8NHJ6/Q92692/Q96FV9/Q96FZ2/Q96RQ9/Q9BT67/Q9BY67/Q9NZC2/Q9UDY8/Q9Y226/Q9Y4K3	38	SASH3/C3/HLA-B/HLA-DRA/HLA-DRB1/TFRC/HPX/C4BPA/HLA-A/PTPRC/HMGB1/HSPD1/HLA-E/VAV1/C4BPB/AZGP1/CD40/HLA-F/ARRB2/STAT5B/NCKAP1L/B2M/TAP2/BTK/IL18/HFE/CSMD3/LILRB4/NECTIN2/THOC1/HMCES/IL4I1/NDFIP1/CADM1/TREM2/MALT1/SLC22A13/TRAF6
GBMvsCON.up	GO:0010950	positive regulation of endopeptidase activity	38/2577	347/29151	0.09965542	0.621663746	0.591670298	O00571/O14727/O14737/O43353/O43464/O95831/O95999/P07339/P09429/P10809/P23396/P25445/P29279/P29466/P29590/P40763/P43005/P51572/P55211/P61604/P63244/P84022/Q00613/Q06323/Q07812/Q14790/Q16186/Q16666/Q71UM5/Q92542/Q92688/Q92934/Q99538/Q9BXK5/Q9UDY8/Q9UL46/Q9ULZ3/Q9Y2G2	38	DDX3X/APAF1/PDCD5/RIPK2/HTRA2/AIFM1/BCL10/CTSD/HMGB1/HSPD1/RPS3/FAS/CCN2/CASP1/PML/STAT3/SLC1A1/BCAP31/CASP9/HSPE1/RACK1/SMAD3/HSF1/PSME1/BAX/CASP8/ADRM1/IFI16/RPS27L/NCSTN/ANP32B/BAD/LGMN/BCL2L13/MALT1/PSME2/PYCARD/CARD8
GBMvsCON.up	GO:2000045	regulation of G1/S transition of mitotic cell cycle	38/2577	348/29151	0.102759248	0.630908502	0.600469022	O00571/O75179/O96019/P00533/P06400/P24941/P27695/P29590/P31350/P42771/P51532/P51946/P51948/P55008/P55345/P78527/P78536/Q04637/Q06323/Q12824/Q13563/Q13642/Q15058/Q16832/Q4VC05/Q63ZY3/Q68CP9/Q71UM5/Q7L2J0/Q8NFD5/Q8TAQ2/Q8WUB8/Q92782/Q92784/Q92922/Q9BTA9/Q9UKF6/Q9UL46	38	DDX3X/ANKRD17/ACTL6A/EGFR/RB1/CDK2/APEX1/PML/RRM2/CDKN2A/SMARCA4/CCNH/MNAT1/AIF1/PRMT2/PRKDC/ADAM17/EIF4G1/PSME1/SMARCB1/PKD2/FHL1/KIF14/DDR2/BCL7A/KANK2/ARID2/RPS27L/MEPCE/ARID1B/SMARCC2/PHF10/DPF1/DPF3/SMARCC1/WAC/CPSF3/PSME2
GBMvsCON.up	GO:0045732	positive regulation of protein catabolic process	38/2577	376/29151	0.215073752	0.807812287	0.768837719	O43847/O75150/O75396/P01130/P02649/P04003/P04062/P10909/P17980/P20851/P35998/P41221/P43686/P51149/P51572/P62195/P62333/P63165/P63244/P98082/Q07954/Q13190/Q13443/Q4ZIN3/Q6ZXV5/Q8IWZ6/Q8NF37/Q8TEJ3/Q8WV41/Q92673/Q96E09/Q96PM5/Q9BT67/Q9H270/Q9NZC2/Q9UBS8/Q9UHD9/Q9UMX0	38	NRDC/RNF40/SEC22B/LDLR/APOE/C4BPA/GBA1/CLU/PSMC3/C4BPB/PSMC2/WNT5A/PSMC4/RAB7A/BCAP31/PSMC5/PSMC6/SUMO1/RACK1/DAB2/LRP1/STX5/ADAM9/TMEM259/TMTC3/BBS7/LPCAT1/SH3RF3/SNX33/SORL1/PABIR1/RCHY1/NDFIP1/VPS11/TREM2/RNF14/UBQLN2/UBQLN1
GBMvsCON.up	GO:0032271	regulation of protein polymerization	38/2577	385/29151	0.260783118	0.832000557	0.791858976	O00165/O15143/O15144/O15145/O94868/P00519/P07737/P08631/P11137/P15502/P16333/P23396/P28289/P29536/P31146/P33151/P50552/P55160/P59998/Q08AD1/Q12792/Q13045/Q14247/Q16643/Q5VU43/Q6NY19/Q6ZU35/Q7L576/Q8N392/Q92747/Q96AP7/Q96J84/Q9NYL9/Q9P270/Q9UJU6/Q9UKZ4/Q9ULZ3/Q9Y295	38	HAX1/ARPC1B/ARPC2/ARPC3/FCHSD2/ABL1/PFN1/HCK/MAP2/ELN/NCK1/RPS3/TMOD1/LMOD1/CORO1A/CDH5/VASP/NCKAP1L/ARPC4/CAMSAP2/TWF1/FLII/CTTN/DBN1/PDE4DIP/KANK3/CRACD/CYFIP1/ARHGAP18/ARPC1A/ESAM/KIRREL1/TMOD3/SLAIN2/DBNL/TENM1/PYCARD/DRG1
GBMvsCON.up	GO:0071356	cellular response to tumor necrosis factor	38/2577	386/29151	0.266104349	0.844241098	0.803508947	O60443/O75509/P02647/P04062/P06899/P07996/P16989/P23396/P25445/P25942/P29466/P32455/P32456/P36222/P42224/P47974/P48059/P49662/P63241/P78536/Q04206/Q08211/Q13418/Q13490/Q14790/Q16539/Q16822/Q6FIF0/Q6P2Q9/Q7Z2X4/Q86VX2/Q8TCT7/Q96RT1/Q9BRA2/Q9NXE4/Q9ULZ3/Q9Y2G2/Q9Y4K3	38	GSDME/TNFRSF21/APOA1/GBA1/H2BC11/THBS1/YBX3/RPS3/FAS/CD40/CASP1/GBP1/GBP2/CHI3L1/STAT1/ZFP36L2/LIMS1/CASP4/EIF5A/ADAM17/RELA/DHX9/ILK/BIRC2/CASP8/MAPK14/PCK2/ZFAND6/PRPF8/PID1/COMMD7/SPPL2B/ERBIN/TXNDC17/SMPD4/PYCARD/CARD8/TRAF6
GBMvsCON.up	GO:0050807	regulation of synapse organization	38/2577	402/29151	0.356497862	0.89229348	0.849242943	O00468/O43155/O43166/O43300/O60242/O60462/O95631/P00519/P02649/P35442/P41221/Q04637/Q14118/Q14444/Q16539/Q16643/Q16827/Q7L576/Q86VH5/Q86WK6/Q8IW52/Q8N2Q7/Q8NFZ4/Q8TDM6/Q96D09/Q96EV8/Q96HC4/Q9H156/Q9H3S1/Q9HCK4/Q9NRI5/Q9NT99/Q9NUL3/Q9NZ94/Q9NZC2/Q9UJU6/Q9UJX6/Q9ULH4	38	AGRN/FLRT2/SIPA1L1/LRRTM2/ADGRB3/NRP2/NTN1/ABL1/APOE/THBS2/WNT5A/EIF4G1/DAG1/CAPRIN1/MAPK14/DBN1/PTPRO/CYFIP1/LRRTM3/AMIGO1/SLITRK4/NLGN1/NLGN2/DLG5/GPRASP2/DTNBP1/PDLIM5/SLITRK2/SEMA4A/ROBO2/DISC1/LRRC4B/STAU2/NLGN3/TREM2/DBNL/ANAPC2/LRFN2
GBMvsCON.up	GO:0031334	positive regulation of protein-containing complex assembly	38/2577	418/29151	0.453017389	0.94515081	0.899550062	O00571/O15144/O94868/P02786/P05161/P07737/P08631/P10909/P12931/P15692/P16333/P16885/P17931/P23396/P29536/P33151/P50552/P55160/P62333/P63165/P63244/Q04637/Q07812/Q14247/Q5VU43/Q6ZU35/Q71SY5/Q8WUW1/Q92508/Q96J84/Q96PP8/Q99836/Q9BQL6/Q9NWS0/Q9P270/Q9UKZ4/Q9ULZ3/Q9Y295	38	DDX3X/ARPC2/FCHSD2/TFRC/ISG15/PFN1/HCK/CLU/SRC/VEGFA/NCK1/PLCG2/LGALS3/RPS3/LMOD1/CDH5/VASP/NCKAP1L/PSMC6/SUMO1/RACK1/EIF4G1/BAX/CTTN/PDE4DIP/CRACD/MED25/BRK1/PIEZO1/KIRREL1/GBP5/MYD88/FERMT1/PIH1D1/SLAIN2/TENM1/PYCARD/DRG1
GBMvsCON.up	GO:0051651	maintenance of location in cell	38/2577	424/29151	0.489599169	0.957623138	0.911420637	O15247/O15258/O60610/O94901/P00519/P00734/P01730/P02649/P02768/P06865/P07359/P07686/P08575/P11021/P14625/P16885/P21333/P23497/P24390/P29590/P30626/P31146/P46060/P62942/Q00839/Q07812/Q12792/Q13563/Q14571/Q15139/Q16643/Q8NEW0/Q8TF42/Q92673/Q96HE7/Q9BV35/Q9NZV5/Q9Y2Y0	38	CLIC2/RER1/DIAPH1/SUN1/ABL1/F2/CD4/APOE/ALB/HEXA/GP1BA/HEXB/PTPRC/HSPA5/HSP90B1/PLCG2/FLNA/SP100/KDELR1/PML/SRI/CORO1A/RANGAP1/FKBP1A/HNRNPU/BAX/TWF1/PKD2/ITPR2/PRKD1/DBN1/SLC30A7/UBASH3B/SORL1/ERO1A/SLC25A23/SELENON/ARL2BP
GBMvsCON.up	GO:0072522	purine-containing compound biosynthetic process	38/2577	462/29151	0.704215757	0.99999997	0.951752912	O00746/O43306/O75380/O75947/O75964/O95340/P00846/P11586/P18859/P20594/P20839/P21589/P22102/P22392/P27449/P27707/P30566/P34897/P49915/P50443/P50897/P53007/P54819/P55263/P56134/P56381/P56385/Q01433/Q6UW78/Q7Z2X4/Q8TB61/Q8WVC6/Q96G03/Q99643/Q99766/Q9NZC2/Q9UI09/Q9UJZ1	38	NME4/ADCY6/NDUFS6/ATP5PD/ATP5MG/PAPSS2/MT-ATP6/MTHFD1/ATP5PF/NPR2/IMPDH1/NT5E/GART/NME2/ATP6V0C/DCK/ADSL/SHMT2/GMPS/SLC26A2/PPT1/SLC25A1/AK2/ADK/ATP5MF/ATP5F1E/ATP5ME/AMPD2/UQCC3/PID1/SLC35B2/DCAKD/PGM2/SDHC/DMAC2L/TREM2/NDUFA12/STOML2
GBMvsCON.up	GO:0090068	positive regulation of cell cycle process	38/2577	483/29151	0.797875105	0.99999997	0.951752912	O00571/O15162/O60216/O75179/O95347/P00533/P06400/P06748/P12270/P16885/P23246/P27695/P29279/P31350/P37198/P40424/P41221/P55008/P78536/Q00839/Q04637/Q13769/Q13838/Q15058/Q15648/Q16832/Q5JVF3/Q7L2J0/Q96FV9/Q96QC0/Q99623/Q9BTC8/Q9NRF2/Q9NTJ3/Q9NYL9/Q9P258/Q9UKF6/Q9Y2S7	38	DDX3X/PLSCR1/RAD21/ANKRD17/SMC2/EGFR/RB1/NPM1/TPR/PLCG2/SFPQ/APEX1/CCN2/RRM2/NUP62/PBX1/WNT5A/AIF1/ADAM17/HNRNPU/EIF4G1/THOC5/DDX39B/KIF14/MED1/DDR2/PCID2/MEPCE/THOC1/PPP1R10/PHB2/MTA3/SH2B1/SMC4/TMOD3/RCC2/CPSF3/POLDIP2
GBMvsCON.down	GO:0051650	establishment of vesicle localization	37/921	385/29151	2.41E-09	1.31E-06	1.13E-06	O00471/O00560/O14576/O14964/O43426/O60282/O60641/O75110/O75122/O94832/P23610/P43034/P48553/P50570/P53677/Q00535/Q05193/Q05513/Q12756/Q12840/Q12851/Q13561/Q13618/Q13796/Q14203/Q14204/Q7Z460/Q8N6H7/Q8WUM4/Q92572/Q92783/Q92845/Q96Q05/Q9BT88/Q9UM54/Q9Y496/Q9Y4I1	37	EXOC5/SDCBP/DYNC1I1/HGS/SYNJ1/KIF5C/SNAP91/ATP9A/CLASP2/MYO1D/F8A1; F8A2; F8A3/PAFAH1B1/TRAPPC10/DNM2/AP3M2/CDK5/DNM1/PRKCZ/KIF1A/KIF5A/MAP4K2/DCTN2/CUL3/SHROOM2/DCTN1/DYNC1H1/CLASP1/ARFGAP2/PDCD6IP/AP3S1/STAM/KIFAP3/TRAPPC9/SYT11/MYO6/KIF3A/MYO5A
GBMvsCON.down	GO:0032984	protein-containing complex disassembly	37/921	424/29151	3.14E-08	1.10E-05	9.56E-06	A6NCE7/O00139/O15020/O43426/O60784/O75061/O75122/P06396/P0DP23/P13798/P35611/P35612/P42336/P46459/P46821/P54920/P60981/P78559/Q01082/Q07866/Q08495/Q13813/Q14008/Q7Z460/Q8NEB9/Q93045/Q96FZ7/Q96GD0/Q99962/Q9H115/Q9H169/Q9H254/Q9H492/Q9H9H5/Q9NZR1/Q9UEY8/Q9Y281	37	MAP1LC3B2/KIF2A/SPTBN2/SYNJ1/TOM1/DNAJC6/CLASP2/GSN/CALM1/APEH/ADD1/ADD2/PIK3CA/NSF/MAP1B/NAPA/DSTN/MAP1A/SPTBN1/KLC1/DMTN/SPTAN1/CKAP5/CLASP1/PIK3C3/STMN2/CHMP6/PDXP/SH3GL2/NAPB/STMN4/SPTBN4/MAP1LC3A/MAP6D1/TMOD2/ADD3/CFL2
GBMvsCON.up	GO:0032392	DNA geometric change	37/2577	184/29151	1.75E-06	0.000237247	0.000225801	O00571/O14646/O14647/O15347/P09429/P11388/P12956/P13010/P18074/P22626/P25205/P26583/P27694/P33991/P33992/P40937/P46063/P49736/P49959/P51948/Q04837/Q08211/Q12873/Q13283/Q13888/Q14566/Q14839/Q7Z333/Q86WJ1/Q8N3C0/Q8TDI0/Q92878/Q92900/Q9BRX5/Q9H1I8/Q9Y230/Q9Y265	37	DDX3X/CHD1/CHD2/HMGB3/HMGB1/TOP2A/XRCC6/XRCC5/ERCC2/HNRNPA2B1/MCM3/HMGB2/RPA1/MCM4/MCM5/RFC5/RECQL/MCM2/MRE11/MNAT1/SSBP1/DHX9/CHD3/G3BP1/GTF2H2/MCM6/CHD4/SETX/CHD1L/ASCC3/CHD5/RAD50/UPF1/GINS3/ASCC2/RUVBL2/RUVBL1
GBMvsCON.up	GO:0031123	RNA 3'-end processing	37/2577	195/29151	7.20E-06	0.000799355	0.000760788	O15514/O43809/O60832/O95639/P05455/P09012/P11940/P22087/P63220/Q00613/Q09161/Q10570/Q12849/Q12996/Q16630/Q6P9B9/Q6PJT7/Q6UN15/Q7L0Y3/Q8IV48/Q8N201/Q8N684/Q8TCS8/Q8WVC0/Q92989/Q96CB8/Q96GM8/Q96P16/Q99714/Q9H0H0/Q9H6E5/Q9H777/Q9NP77/Q9NQG5/Q9NQT4/Q9NVH2/Q9UKF6	37	POLR2D/NUDT21/DKC1/CPSF4/SSB/SNRPA/PABPC1/FBL/RPS21/HSF1/NCBP1/CPSF1/GRSF1/CSTF3/CPSF6/INTS5/ZC3H14/FIP1L1/TRMT10C/ERI1/INTS1/CPSF7/PNPT1/LEO1/CLP1/INTS12/TOE1/RPRD1A/HSD17B10/INTS2/TUT1/ELAC1/SSU72/RPRD1B/EXOSC5/INTS7/CPSF3
GBMvsCON.up	GO:0007229	integrin-mediated signaling pathway	37/2577	221/29151	0.000119443	0.008625465	0.008209312	O95528/P00519/P01033/P02461/P02647/P02751/P05107/P05161/P06756/P07942/P08514/P08631/P08648/P08962/P11047/P12931/P14543/P15498/P18084/P20701/P21246/P21333/P22392/P26012/P29279/P35221/P48059/P56199/Q13418/Q13443/Q15139/Q15942/Q8IZ21/Q96RT1/Q9BQL6/Q9P258/Q9Y490	37	SLC2A10/ABL1/TIMP1/COL3A1/APOA1/FN1/ITGB2/ISG15/ITGAV/LAMB1/ITGA2B/HCK/ITGA5/CD63/LAMC1/SRC/NID1/VAV1/ITGB5/ITGAL/PTN/FLNA/NME2/ITGB8/CCN2/CTNNA1/LIMS1/ITGA1/ILK/ADAM9/PRKD1/ZYX/PHACTR4/ERBIN/FERMT1/RCC2/TLN1
GBMvsCON.up	GO:0070585	protein localization to mitochondrion	37/2577	240/29151	0.000627593	0.032631233	0.031056872	O00165/O00203/O14737/O43464/O75439/O95817/O95831/O96008/P05161/P10809/P49257/P51572/P60602/Q07812/Q10713/Q15785/Q3ZCQ8/Q53H12/Q8N4H5/Q8WWC4/Q96B49/Q96DA6/Q99797/Q9BSF4/Q9H270/Q9H300/Q9HAV7/Q9NS69/Q9NX47/Q9UBE0/Q9Y276/Q9Y3D7/Q9Y512/Q9Y5J6/Q9Y5J7/Q9Y5J9/Q9Y5L4	37	HAX1/AP3B1/PDCD5/HTRA2/PMPCB/BAG3/AIFM1/TOMM40/ISG15/HSPD1/LMAN1/BCAP31/ROMO1/BAX/PMPCA/TOMM34/TIMM50/AGK/TOMM5/MAIP1/TOMM6/DNAJC19/MIPEP/TIMM29/VPS11/PARL/GRPEL1/TOMM22/MARCHF5/SAE1/BCS1L/PAM16/SAMM50/TIMM10B/TIMM9/TIMM8B/TIMM13
GBMvsCON.up	GO:0006986	response to unfolded protein	37/2577	250/29151	0.001345312	0.058879569	0.056038803	O75953/O76061/O95817/P04792/P07996/P10809/P11021/P16333/P18031/P19525/P25685/P38646/P48723/P50454/P55145/P57088/P61604/P63244/Q00613/Q07812/Q13217/Q15629/Q16082/Q6NTF9/Q8IXB1/Q8TCJ2/Q96CS3/Q96DZ1/Q96HE7/Q9BS26/Q9BSE4/Q9BUN8/Q9BZQ6/Q9GZP9/Q9NRD1/Q9NS93/Q9UER7	37	DNAJB5/STC2/BAG3/HSPB1/THBS1/HSPD1/HSPA5/NCK1/PTPN1/EIF2AK2/DNAJB1/HSPA9/HSPA13/SERPINH1/MANF/TMEM33/HSPE1/RACK1/HSF1/BAX/DNAJC3/TRAM1/HSPB2/RHBDD2/DNAJC10/STT3B/FAF2/ERLEC1/ERO1A/ERP44/HERPUD2/DERL1/EDEM3/DERL2/FBXO6/TM7SF3/DAXX
GBMvsCON.up	GO:2001022	positive regulation of response to DNA damage stimulus	37/2577	293/29151	0.017704252	0.323838446	0.308214193	A6NHR9/O43156/O43324/O96019/P00533/P09429/P12004/P17844/P23396/P35637/P51114/P51532/P78527/Q08211/Q12824/Q13263/Q4VC05/Q53H47/Q68CP9/Q6NXR4/Q8IXQ6/Q8N163/Q8NFD5/Q8TAQ2/Q8TDB6/Q8WUB8/Q92782/Q92784/Q92922/Q9H2F5/Q9HAF1/Q9NPF5/Q9NV56/Q9NXR7/Q9NYF8/Q9Y230/Q9Y265	37	SMCHD1/TTI1/EEF1E1/ACTL6A/EGFR/HMGB1/PCNA/DDX5/RPS3/FUS/FXR1/SMARCA4/PRKDC/DHX9/SMARCB1/TRIM28/BCL7A/SETMAR/ARID2/TTI2/PARP9/CCAR2/ARID1B/SMARCC2/DTX3L/PHF10/DPF1/DPF3/SMARCC1/EPC1/MEAF6/DMAP1/MRGBP/BABAM2/BCLAF1/RUVBL2/RUVBL1
GBMvsCON.up	GO:0032640	tumor necrosis factor production	37/2577	313/29151	0.042810514	0.473884266	0.451020743	O43353/O43823/O43914/O75995/O95786/P02763/P02776/P04792/P04839/P06858/P07996/P08571/P08575/P09429/P10909/P13747/P14174/P16885/P18428/P19652/P29728/P32121/P40763/P41221/P78540/Q06187/Q08211/Q7Z434/Q8NHJ6/Q92769/Q99836/Q9BYX4/Q9HC78/Q9NZC2/Q9UIB8/Q9ULZ3/Q9Y6K5	37	RIPK2/AKAP8/TYROBP/SASH3/RIGI/ORM1/PF4/HSPB1/CYBB/LPL/THBS1/CD14/PTPRC/HMGB1/CLU/HLA-E/MIF/PLCG2/LBP/ORM2/OAS2/ARRB2/STAT3/WNT5A/ARG2/BTK/DHX9/MAVS/LILRB4/HDAC2/MYD88/IFIH1/ZBTB20/TREM2/CD84/PYCARD/OAS3
GBMvsCON.up	GO:0032680	regulation of tumor necrosis factor production	37/2577	313/29151	0.042810514	0.473884266	0.451020743	O43353/O43823/O43914/O75995/O95786/P02763/P02776/P04792/P04839/P06858/P07996/P08571/P08575/P09429/P10909/P13747/P14174/P16885/P18428/P19652/P29728/P32121/P40763/P41221/P78540/Q06187/Q08211/Q7Z434/Q8NHJ6/Q92769/Q99836/Q9BYX4/Q9HC78/Q9NZC2/Q9UIB8/Q9ULZ3/Q9Y6K5	37	RIPK2/AKAP8/TYROBP/SASH3/RIGI/ORM1/PF4/HSPB1/CYBB/LPL/THBS1/CD14/PTPRC/HMGB1/CLU/HLA-E/MIF/PLCG2/LBP/ORM2/OAS2/ARRB2/STAT3/WNT5A/ARG2/BTK/DHX9/MAVS/LILRB4/HDAC2/MYD88/IFIH1/ZBTB20/TREM2/CD84/PYCARD/OAS3
GBMvsCON.up	GO:0006475	internal protein amino acid acetylation	37/2577	326/29151	0.06965867	0.585420456	0.55717564	O14929/O60264/O60318/O75486/O75533/O75844/O96019/P15336/P16435/P25208/P41227/P49848/P51610/Q00403/Q01105/Q03111/Q03164/Q12824/Q13952/Q15393/Q15542/Q16514/Q8TDI0/Q8WXX7/Q92793/Q96ES7/Q9GZZ1/Q9H2F5/Q9HAF1/Q9NPA8/Q9NPF5/Q9NR30/Q9NV56/Q9NWS0/Q9Y230/Q9Y265/Q9Y3T9	37	HAT1/SMARCA5/MCM3AP/SUPT3H/SF3B1/ZMPSTE24/ACTL6A/ATF2/POR/NFYB/NAA10/TAF6/HCFC1/GTF2B/SET/MLLT1/KMT2A/SMARCB1/NFYC/SF3B3/TAF5/TAF12/CHD5/AUTS2/CREBBP/SGF29/NAA50/EPC1/MEAF6/ENY2/DMAP1/DDX21/MRGBP/PIH1D1/RUVBL2/RUVBL1/NOC2L
GBMvsCON.up	GO:0061136	regulation of proteasomal protein catabolic process	37/2577	372/29151	0.248831747	0.819741732	0.780191603	O15372/O75150/P02649/P04062/P07203/P10909/P17980/P24941/P35998/P43686/P51572/P54727/P62195/P62333/P62913/P63165/P63244/P82094/P98082/Q06323/Q30201/Q4ZIN3/Q6ZXV5/Q8IWZ6/Q8N163/Q8TEJ3/Q92922/Q93009/Q96E09/Q96PM5/Q9BTA9/Q9NRR5/Q9NZC2/Q9UBS8/Q9UHD9/Q9UL46/Q9UMX0	37	EIF3H/RNF40/APOE/GBA1/GPX1/CLU/PSMC3/CDK2/PSMC2/PSMC4/BCAP31/RAD23B/PSMC5/PSMC6/RPL11/SUMO1/RACK1/TMF1/DAB2/PSME1/HFE/TMEM259/TMTC3/BBS7/CCAR2/SH3RF3/SMARCC1/USP7/PABIR1/RCHY1/WAC/UBQLN4/TREM2/RNF14/UBQLN2/PSME2/UBQLN1
GBMvsCON.up	GO:0050866	negative regulation of cell activation	37/2577	394/29151	0.374498423	0.898138567	0.854806022	O15347/O43914/O75509/P00734/P01130/P01911/P02649/P02679/P04233/P08311/P08575/P09429/P17931/P21741/P30511/P55160/P78540/P80404/Q06187/Q12866/Q14392/Q16512/Q30201/Q71H61/Q8IZF2/Q8NHJ6/Q8TDM6/Q8TF42/Q8WXW3/Q96FV9/Q96RQ9/Q9BT67/Q9NWQ8/Q9NZC2/Q9UGN4/Q9UIB8/Q9Y279	37	HMGB3/TYROBP/TNFRSF21/F2/LDLR/HLA-DRB1/APOE/FGG/CD74/CTSG/PTPRC/HMGB1/LGALS3/MDK/HLA-F/NCKAP1L/ARG2/ABAT/BTK/MERTK/LRRC32/PKN1/HFE/ILDR2/ADGRF5/LILRB4/DLG5/UBASH3B/PIBF1/THOC1/IL4I1/NDFIP1/PAG1/TREM2/CD300A/CD84/VSIG4
GBMvsCON.up	GO:0045619	regulation of lymphocyte differentiation	37/2577	395/29151	0.380558311	0.90960948	0.865723497	O00203/O15347/O43353/O75995/O95497/O96005/O96019/P00519/P01903/P01911/P04233/P08575/P09429/P12956/P21741/P37275/P47974/P50281/P51532/P51692/P55160/P78527/Q06187/Q12824/Q14116/Q5JVF3/Q68CP9/Q8NFD5/Q8NHJ6/Q8TAQ2/Q8WUB8/Q92922/Q92934/Q96RQ9/Q9BT67/Q9H0H3/Q9UDY8	37	AP3B1/HMGB3/RIPK2/SASH3/VNN1/CLPTM1/ACTL6A/ABL1/HLA-DRA/HLA-DRB1/CD74/PTPRC/HMGB1/XRCC6/MDK/ZEB1/ZFP36L2/MMP14/SMARCA4/STAT5B/NCKAP1L/PRKDC/BTK/SMARCB1/IL18/PCID2/ARID2/ARID1B/LILRB4/SMARCC2/PHF10/SMARCC1/BAD/IL4I1/NDFIP1/KLHL25/MALT1
GBMvsCON.up	GO:0071219	cellular response to molecule of bacterial origin	37/2577	395/29151	0.380558311	0.90960948	0.865723497	O43353/O43823/O95999/P00519/P02775/P02776/P08311/P08571/P08631/P08670/P09429/P12931/P14174/P16885/P18428/P26583/P29466/P41221/P51617/P59665/Q00613/Q02556/Q04206/Q13443/Q14116/Q16539/Q6P2Q9/Q86U42/Q8WV44/Q92900/Q99836/Q9C035/Q9NZC2/Q9UDY8/Q9ULZ3/Q9Y2G2/Q9Y4K3	37	RIPK2/AKAP8/BCL10/ABL1/PPBP/PF4/CTSG/CD14/HCK/VIM/HMGB1/SRC/MIF/PLCG2/LBP/HMGB2/CASP1/WNT5A/IRAK1/DEFA1; DEFA1B/HSF1/IRF8/RELA/ADAM9/IL18/MAPK14/PRPF8/PABPN1/TRIM41/UPF1/MYD88/TRIM5/TREM2/MALT1/PYCARD/CARD8/TRAF6
GBMvsCON.up	GO:0002573	myeloid leukocyte differentiation	37/2577	412/29151	0.485208295	0.950669741	0.904802721	O00165/O00203/O43914/P01730/P01911/P02743/P02747/P02776/P02786/P04062/P04233/P06400/P12931/P14780/P15692/P16220/P24158/P26012/P32246/P48200/P50749/Q00613/Q13769/Q14790/Q15648/Q15904/Q16539/Q16666/Q86WC4/Q8IXL6/Q8N5M9/Q8NHJ6/Q8TF42/Q9BT67/Q9NZC2/Q9UKV3/Q9Y4K3	37	HAX1/AP3B1/TYROBP/CD4/HLA-DRB1/APCS/C1QC/PF4/TFRC/GBA1/CD74/RB1/SRC/MMP9/VEGFA/CREB1/PRTN3/ITGB8/CCR1/IREB2/RASSF2/HSF1/THOC5/CASP8/MED1/ATP6AP1/MAPK14/IFI16/OSTM1/FAM20C/JAGN1/LILRB4/UBASH3B/NDFIP1/TREM2/ACIN1/TRAF6
GBMvsCON.up	GO:0030595	leukocyte chemotaxis	37/2577	422/29151	0.546330612	0.979242913	0.931997321	P01031/P02775/P02776/P04233/P05107/P07996/P08253/P08311/P09429/P14174/P15498/P15692/P17931/P17948/P18428/P21246/P21741/P23284/P27487/P31146/P32246/P39019/P41221/P55008/P55160/P56199/P59665/P61812/P78310/P78536/Q16827/Q8TCU6/Q92538/Q99538/Q9BW27/Q9H2F3/Q9Y4H4	37	C5/PPBP/PF4/CD74/ITGB2/THBS1/MMP2/CTSG/HMGB1/MIF/VAV1/VEGFA/LGALS3/FLT1/LBP/PTN/MDK/PPIB/DPP4/CORO1A/CCR1/RPS19/WNT5A/AIF1/NCKAP1L/ITGA1/DEFA1; DEFA1B/TGFB2/CXADR/ADAM17/PTPRO/PREX1/GBF1/LGMN/NUP85/HSD3B7/GPSM3
GBMvsCON.up	GO:0016197	endosomal transport	37/2577	426/29151	0.57028057	0.983506995	0.936055674	O00203/O14966/O43752/O60493/O60749/O60826/P51149/P51153/P56557/Q13190/Q15036/Q15075/Q15904/Q53HC9/Q6IAA8/Q7Z3J2/Q86Y82/Q8IUD2/Q8IWJ2/Q8IWU2/Q8N2U9/Q8WV41/Q92538/Q92673/Q93009/Q96C92/Q96D71/Q96EY5/Q96L92/Q9C005/Q9NUY8/Q9P2M4/Q9UBC2/Q9UEU0/Q9ULV4/Q9UNH6/Q9Y5X3	37	AP3B1/RAB29/STX6/SNX3/SNX2/CCDC22/RAB7A/RAB13/TMEM50B/STX5/SNX17/EEA1/ATP6AP1/EIPR1/LAMTOR1/VPS35L/STX12/ERC1/GCC2/LMTK2/SLC66A2/SNX33/GBF1/SORL1/USP7/ENTR1/REPS1/MVB12A/SNX27/DPY30/TBC1D23/TBC1D14/EPS15L1/VTI1B/CORO1C/SNX7/SNX5
GBMvsCON.up	GO:0043542	endothelial cell migration	37/2577	427/29151	0.57620743	0.989788825	0.942034424	O00522/O15123/O60462/O75365/P00519/P02647/P02649/P02749/P04196/P04792/P07203/P07996/P09429/P09486/P11831/P15692/P21246/P23497/P23634/P25942/P27487/P33151/P41221/P42229/P42785/P51153/P78536/Q12841/Q13591/Q15139/Q5UCC4/Q86T13/Q99538/Q9BZL6/Q9H3S1/Q9H4E5/Q9HBE1	37	KRIT1/ANGPT2/NRP2/PTP4A3/ABL1/APOA1/APOE/APOH/HRG/HSPB1/GPX1/THBS1/HMGB1/SPARC/SRF/VEGFA/PTN/SP100/ATP2B4/CD40/DPP4/CDH5/WNT5A/STAT5A/PRCP/RAB13/ADAM17/FSTL1/SEMA5A/PRKD1/EMC10/CLEC14A/LGMN/PRKD2/SEMA4A/RHOJ/PATZ1
GBMvsCON.up	GO:0010632	regulation of epithelial cell migration	37/2577	441/29151	0.655888835	0.99999997	0.951752912	O00522/O15123/O60462/P00519/P02649/P02749/P04196/P04792/P07737/P07996/P09429/P09486/P12931/P14780/P15692/P16885/P21246/P23470/P23497/P23508/P23634/P25942/P41221/P42229/P42785/P61812/P78536/Q13443/Q13591/Q15139/Q5UCC4/Q99538/Q9BZL6/Q9H3S1/Q9H4E5/Q9HBE1/Q9ULV4	37	KRIT1/ANGPT2/NRP2/ABL1/APOE/APOH/HRG/HSPB1/PFN1/THBS1/HMGB1/SPARC/SRC/MMP9/VEGFA/PLCG2/PTN/PTPRG/SP100/MCC/ATP2B4/CD40/WNT5A/STAT5A/PRCP/TGFB2/ADAM17/ADAM9/SEMA5A/PRKD1/EMC10/LGMN/PRKD2/SEMA4A/RHOJ/PATZ1/CORO1C
GBMvsCON.up	GO:0032868	response to insulin	37/2577	459/29151	0.746501542	0.99999997	0.951752912	O15240/O15357/O60763/P02765/P06400/P06858/P07814/P11166/P12931/P16333/P18031/P19338/P29353/P31751/P36776/P42224/P51153/P51636/P56537/P78527/Q13247/Q13542/Q13636/Q14693/Q15043/Q16539/Q16822/Q16836/Q7L576/Q7Z2X4/Q92539/Q92673/Q92922/Q9BX66/Q9BZF1/Q9HCD5/Q9Y5X3	37	VGF/INPPL1/USO1/AHSG/RB1/LPL/EPRS1/SLC2A1/SRC/NCK1/PTPN1/NCL/SHC1/AKT2/LONP1/STAT1/RAB13/CAV2/EIF6/PRKDC/SRSF6/EIF4EBP2/RAB31/LPIN1/SLC39A14/MAPK14/PCK2/HADH/CYFIP1/PID1/LPIN2/SORL1/SMARCC1/SORBS1/OSBPL8/NCOA5/SNX5
GBMvsCON.up	GO:0045017	glycerolipid biosynthetic process	37/2577	462/29151	0.760075979	0.99999997	0.951752912	O14735/O15162/O15357/O95427/P01024/P01130/P02647/P02652/P03950/P06858/P16885/P32189/P42356/P47712/P49585/Q13615/Q14693/Q16822/Q5H8A4/Q6UWP7/Q75T13/Q7Z7B1/Q8N9A8/Q8NCC3/Q8NCS7/Q8NF37/Q8TBF5/Q8TCG2/Q8WUK0/Q92539/Q9BRB3/Q9BRR3/Q9BTU6/Q9BXW7/Q9HCL2/Q9NPH0/Q9NUQ2	37	CDIPT/PLSCR1/INPPL1/PIGN/C3/LDLR/APOA1/APOA2/ANG/LPL/PLCG2/GK/PI4KA/PLA2G4A/PCYT1A/MTMR3/LPIN1/PCK2/PIGG/LCLAT1/PGAP1/PIGW/CNEP1R1/PLA2G15/SLC44A5/LPCAT1/PIGX/PI4K2B/PTPMT1/LPIN2/PIGQ/PGAP4/PI4K2A/HDHD5/GPAM/ACP6/AGPAT5
GBMvsCON.down	GO:0032886	regulation of microtubule-based process	36/921	464/29151	8.46E-07	0.000123274	0.000106665	O75116/O75122/O94811/P04350/P0DMV8/P12036/P36404/P43034/P46821/P61586/P63000/P63096/P78318/P78559/Q00610/Q13153/Q14008/Q14203/Q14204/Q15493/Q15555/Q7Z460/Q86UU1/Q8WUM4/Q93045/Q96FZ7/Q96R06/Q99689/Q9BTV5/Q9BTW9/Q9H0N0/Q9H169/Q9H9H5/Q9NQ86/Q9UHD1/Q9UPY8	36	ROCK2/CLASP2/TPPP/TUBB4A/HSPA1A/NEFH/ARL2/PAFAH1B1/MAP1B/RHOA/RAC1/GNAI1/IGBP1/MAP1A/CLTC/PAK1/CKAP5/DCTN1/DYNC1H1/RGN/MAPRE2/CLASP1/PHLDB1/PDCD6IP/STMN2/CHMP6/SPAG5/FEZ1/FSD1/TBCD/RAB6C/STMN4/MAP6D1/TRIM36/CHORDC1/MAPRE3
GBMvsCON.up	GO:0000381	regulation of alternative mRNA splicing, via spliceosome	36/2577	111/29151	2.35E-12	7.92E-10	7.53E-10	O00422/O43251/O75525/O95319/P09651/P14866/P17844/P26599/P31483/P38159/P49756/P51114/P51513/P52756/P61326/P62995/P98175/Q00839/Q01130/Q07666/Q13247/Q15287/Q2TAY7/Q5SZQ8/Q8N6W0/Q8NDT2/Q92841/Q92879/Q96T37/Q9BX46/Q9BZC1/Q9NR56/Q9UHX1/Q9Y2W1/Q9Y580/Q9Y5S9	36	SAP18/RBFOX2/KHDRBS3/CELF2/HNRNPA1/HNRNPL/DDX5/PTBP1/TIA1/RBMX/RBM25/FXR1/NOVA1/RBM5/MAGOH/TRA2B/RBM10/HNRNPU/SRSF2/KHDRBS1/SRSF6/RNPS1/SMU1/CELF3/CELF5/RBM15B/DDX17/CELF1/RBM15/RBM24/CELF4/MBNL1/PUF60/THRAP3/RBM7/RBM8A
GBMvsCON.up	GO:0006368	transcription elongation by RNA polymerase II promoter	36/2577	188/29151	7.69E-06	0.000842672	0.000802015	O14776/P18615/P23193/P35269/P40337/P60002/Q00839/Q09161/Q13503/Q15061/Q15326/Q15560/Q15648/Q16186/Q5JVF3/Q5TA45/Q6P9B9/Q71SY5/Q8N201/Q8WVC0/Q96CB8/Q96G25/Q96HW7/Q96RN5/Q9BTT4/Q9BUE0/Q9H0H0/Q9H204/Q9H944/Q9NPA8/Q9NPJ6/Q9NVH2/Q9NVR2/Q9ULK4/Q9Y2X0/Q9Y5B9	36	TCERG1/NELFE/TCEA1/GTF2F1/VHL/ELOF1/HNRNPU/NCBP1/MED21/WDR43/ZMYND11/TCEA2/MED1/ADRM1/PCID2/INTS11/INTS5/MED25/INTS1/LEO1/INTS12/MED8/INTS4/MED15/MED10/MED18/INTS2/MED28/MED20/ENY2/MED4/INTS7/INTS10/MED23/MED16/SUPT16H
GBMvsCON.up	GO:0019079	viral genome replication	36/2577	219/29151	0.00021237	0.01420847	0.013522953	A6NE02/O00571/O15162/O43447/O43719/O75531/O95793/P05161/P11388/P11940/P19525/P20591/P23284/P29728/P35232/P55265/P56545/P68104/Q02880/Q05823/Q12824/Q12906/Q13263/Q15633/Q16666/Q53GL7/Q7Z2W4/Q7Z434/Q96AZ6/Q96SB4/Q9BYX4/Q9NRW3/Q9UIV1/Q9UNP9/Q9Y6K5/Q9Y6X9	36	BTBD17/DDX3X/PLSCR1/PPIH/HTATSF1/BANF1/STAU1/ISG15/TOP2A/PABPC1/EIF2AK2/MX1/PPIB/OAS2/PHB1/ADAR/CTBP2/EEF1A1/TOP2B/RNASEL/SMARCB1/ILF3/TRIM28/TARBP2/IFI16/PARP10/ZC3HAV1/MAVS/ISG20/SRPK1/IFIH1/APOBEC3C/CNOT7/PPIE/OAS3/MORC2
GBMvsCON.up	GO:0032200	telomere organization	36/2577	285/29151	0.019016179	0.329635631	0.313731681	O14929/O60832/O96019/P07910/P09651/P12004/P12931/P12956/P13010/P22626/P23497/P27694/P27695/P29590/P35244/P35251/P49750/P49959/P62805/P68431/P78527/Q00839/Q14103/Q6NT76/Q8IU60/Q92878/Q92889/Q92900/Q93009/Q96QC0/Q9C0C2/Q9NX24/Q9UKT5/Q9Y230/Q9Y265/Q9Y3C4	36	HAT1/DKC1/ACTL6A/HNRNPC/HNRNPA1/PCNA/SRC/XRCC6/XRCC5/HNRNPA2B1/SP100/RPA1/APEX1/PML/RPA3/RFC1/YLPM1/MRE11/H4C1; H4C2; H4C3; H4C4; H4C5; H4C6; H4C8; H4C9; H4C11; H4C12; H4C13; H4C14; H4C15; H4C16/H3C1; H3C2; H3C3; H3C4; H3C6; H3C7; H3C8; H3C10; H3C11; H3C12/PRKDC/HNRNPU/HNRNPD/HMBOX1/DCP2/RAD50/ERCC4/UPF1/USP7/PPP1R10/TNKS1BP1/NHP2/FBXO4/RUVBL2/RUVBL1/TPRKB
GBMvsCON.up	GO:0018393	internal peptidyl-lysine acetylation	36/2577	318/29151	0.074762949	0.585420456	0.55717564	O14929/O60264/O60318/O75486/O75533/O75844/O96019/P15336/P16435/P25208/P49848/P51610/Q00403/Q01105/Q03111/Q03164/Q12824/Q13952/Q15393/Q15542/Q16514/Q8TDI0/Q8WXX7/Q92793/Q96ES7/Q9GZZ1/Q9H2F5/Q9HAF1/Q9NPA8/Q9NPF5/Q9NR30/Q9NV56/Q9NWS0/Q9Y230/Q9Y265/Q9Y3T9	36	HAT1/SMARCA5/MCM3AP/SUPT3H/SF3B1/ZMPSTE24/ACTL6A/ATF2/POR/NFYB/TAF6/HCFC1/GTF2B/SET/MLLT1/KMT2A/SMARCB1/NFYC/SF3B3/TAF5/TAF12/CHD5/AUTS2/CREBBP/SGF29/NAA50/EPC1/MEAF6/ENY2/DMAP1/DDX21/MRGBP/PIH1D1/RUVBL2/RUVBL1/NOC2L
GBMvsCON.up	GO:0050851	antigen receptor-mediated signaling pathway	36/2577	339/29151	0.144024286	0.729783122	0.694573232	O00481/O14966/O43353/O75509/O95999/P00519/P01911/P01920/P04439/P04440/P08575/P16885/P17931/P23396/P32455/P41240/P55160/P78410/Q04206/Q06187/Q07666/Q07812/Q13094/Q13144/Q13469/Q14699/Q5ZPR3/Q8NHJ6/Q92692/Q9BZL6/Q9UDY8/Q9UGN4/Q9UJZ1/Q9ULF5/Q9Y4K3/Q9Y6K9	36	BTN3A1/RAB29/RIPK2/TNFRSF21/BCL10/ABL1/HLA-DRB1/HLA-DQB1/HLA-A/HLA-DPB1/PTPRC/PLCG2/LGALS3/RPS3/GBP1/CSK/NCKAP1L/BTN3A2/RELA/BTK/KHDRBS1/BAX/LCP2/EIF2B5/NFATC2/RFTN1/CD276/LILRB4/NECTIN2/PRKD2/MALT1/CD300A/STOML2/SLC39A10/TRAF6/IKBKG
GBMvsCON.up	GO:0042770	signal transduction in response to DNA damage	36/2577	356/29151	0.221310042	0.807812287	0.768837719	O43156/O43324/O60341/O75844/P00519/P04233/P06748/P14174/P15336/P17844/P23497/P24941/P29590/P49959/P53801/P55211/P78527/Q13769/Q13838/Q14694/Q16539/Q6NXR4/Q71UM5/Q8N163/Q96FV9/Q96QC0/Q99459/Q9BTA9/Q9BW85/Q9BYT3/Q9H2K8/Q9NRD1/Q9NVH2/Q9NXR7/Q9UKT5/Q9UMS4	36	TTI1/EEF1E1/KDM1A/ZMPSTE24/ABL1/CD74/NPM1/MIF/ATF2/DDX5/SP100/CDK2/PML/MRE11/PTTG1IP/CASP9/PRKDC/THOC5/DDX39B/USP10/MAPK14/TTI2/RPS27L/CCAR2/THOC1/PPP1R10/CDC5L/WAC/YJU2/STK33/TAOK3/FBXO6/INTS7/BABAM2/FBXO4/PRPF19
GBMvsCON.up	GO:0034284	response to monosaccharide	36/2577	377/29151	0.338281357	0.891147096	0.848151868	O15123/P01911/P02652/P04049/P04179/P05362/P06858/P07203/P07996/P11831/P14598/P22732/P29279/P30626/P51532/P62995/P63244/Q12824/Q13144/Q15043/Q15796/Q16822/Q6SZW1/Q71H61/Q8N183/Q8N5M9/Q92934/Q96IY4/Q99808/Q9BXF6/Q9HC78/Q9HCL2/Q9NWS0/Q9NZC2/Q9UHW9/Q9Y666	36	ANGPT2/HLA-DRB1/APOA2/RAF1/SOD2/ICAM1/LPL/GPX1/THBS1/SRF/NCF1/SLC2A5/CCN2/SRI/SMARCA4/TRA2B/RACK1/SMARCB1/EIF2B5/SLC39A14/SMAD2/PCK2/SARM1/ILDR2/NDUFAF2/JAGN1/BAD/CPB2/SLC29A1/RAB11FIP5/ZBTB20/GPAM/PIH1D1/TREM2/SLC12A6/SLC12A7
GBMvsCON.up	GO:0030258	lipid modification	36/2577	380/29151	0.356365085	0.89229348	0.849242943	O14678/O14734/O15254/O15357/O75521/P02647/P02654/P04062/P13804/P16435/P22307/P26440/P31751/P33897/P42126/P49748/P50416/Q13615/Q15067/Q16539/Q16698/Q16836/Q3SY69/Q53H12/Q63HN8/Q6IAA8/Q6JQN1/Q6SPF0/Q86WA8/Q92968/Q96GM1/Q99424/Q99714/Q9H0H3/Q9UHK6/Q9UJ83	36	ABCD4/ACOT8/ACOX3/INPPL1/ECI2/APOA1/APOC1/GBA1/ETFA/POR/SCP2/IVD/AKT2/ABCD1/ECI1/ACADVL/CPT1A/MTMR3/ACOX1/MAPK14/DECR1/HADH/ALDH1L2/AGK/RNF213/LAMTOR1/ACAD10/SAMD1/LONP2/PEX13/PLPPR2/ACOX2/HSD17B10/KLHL25/AMACR/HACL1
GBMvsCON.up	GO:0071222	cellular response to lipopolysaccharide	36/2577	380/29151	0.356365085	0.89229348	0.849242943	O43353/O43823/O95999/P00519/P02775/P02776/P08311/P08571/P08631/P08670/P09429/P12931/P14174/P16885/P18428/P26583/P29466/P41221/P51617/P59665/Q00613/Q02556/Q04206/Q13443/Q14116/Q16539/Q6P2Q9/Q86U42/Q8WV44/Q92900/Q99836/Q9C035/Q9UDY8/Q9ULZ3/Q9Y2G2/Q9Y4K3	36	RIPK2/AKAP8/BCL10/ABL1/PPBP/PF4/CTSG/CD14/HCK/VIM/HMGB1/SRC/MIF/PLCG2/LBP/HMGB2/CASP1/WNT5A/IRAK1/DEFA1; DEFA1B/HSF1/IRF8/RELA/ADAM9/IL18/MAPK14/PRPF8/PABPN1/TRIM41/UPF1/MYD88/TRIM5/MALT1/PYCARD/CARD8/TRAF6
GBMvsCON.up	GO:0071897	DNA biosynthetic process	36/2577	385/29151	0.386989026	0.90960948	0.865723497	O15381/O60832/P04818/P07910/P09651/P12004/P12931/P13010/P22626/P27694/P29279/P32121/P35232/P35251/P40937/P49005/P49917/P49959/Q00839/Q14103/Q14694/Q53GL7/Q6NT76/Q8IU60/Q92878/Q96PM5/Q96TA1/Q9BRX5/Q9BZL6/Q9C0C2/Q9HAF1/Q9NRF2/Q9NX24/Q9UHN1/Q9UKT5/Q9Y2S7	36	NVL/DKC1/TYMS/HNRNPC/HNRNPA1/PCNA/SRC/XRCC5/HNRNPA2B1/RPA1/CCN2/ARRB2/PHB1/RFC1/RFC5/POLD2/LIG4/MRE11/HNRNPU/HNRNPD/USP10/PARP10/HMBOX1/DCP2/RAD50/RCHY1/NIBAN2/GINS3/PRKD2/TNKS1BP1/MEAF6/SH2B1/NHP2/POLG2/FBXO4/POLDIP2
GBMvsCON.up	GO:1901888	regulation of cell junction assembly	36/2577	394/29151	0.443079374	0.943721729	0.89818993	O00468/O43155/O43300/O60242/O95631/P00519/P04196/P07996/P12931/P15692/P18206/P35442/P41221/P48059/P50281/P84022/Q04637/Q86VH5/Q86WK6/Q8IW52/Q8N2Q7/Q8NFZ4/Q8TDM6/Q96D09/Q96HC4/Q9H156/Q9H3S1/Q9HCK4/Q9NT99/Q9NUL3/Q9NZ94/Q9P258/Q9ULV4/Q9Y2S7/Q9Y490/Q9Y624	36	AGRN/FLRT2/LRRTM2/ADGRB3/NTN1/ABL1/HRG/THBS1/SRC/VEGFA/VCL/THBS2/WNT5A/LIMS1/MMP14/SMAD3/EIF4G1/LRRTM3/AMIGO1/SLITRK4/NLGN1/NLGN2/DLG5/GPRASP2/PDLIM5/SLITRK2/SEMA4A/ROBO2/LRRC4B/STAU2/NLGN3/RCC2/CORO1C/POLDIP2/TLN1/F11R
GBMvsCON.up	GO:0000302	response to reactive oxygen species	36/2577	406/29151	0.518085693	0.964398759	0.917869354	O95831/P00374/P00519/P00533/P00738/P02649/P04179/P05164/P07203/P08253/P12004/P12931/P14598/P14780/P18075/P23396/P27695/P32322/P39210/P42224/P60602/P63244/Q00613/Q04206/Q06187/Q12931/Q13443/Q13563/Q16832/Q7Z333/Q92769/Q92934/Q9H8Y5/Q9NNW7/Q9UBX5/Q9Y6E0	36	AIFM1/DHFR/ABL1/EGFR/HP/APOE/SOD2/MPO/GPX1/MMP2/PCNA/SRC/NCF1/MMP9/BMP7/RPS3/APEX1/PYCR1/MPV17/STAT1/ROMO1/RACK1/HSF1/RELA/BTK/TRAP1/ADAM9/PKD2/DDR2/SETX/HDAC2/BAD/ANKZF1/TXNRD2/FBLN5/STK24
GBMvsCON.up	GO:0009636	response to toxic substance	36/2577	424/29151	0.625919387	0.99999997	0.951752912	O15247/O43143/O43464/O60341/O60613/O95831/P00374/P00738/P02649/P02768/P02795/P04179/P04818/P05164/P07203/P11831/P18075/P20292/P22352/P23219/P80297/Q07812/Q13162/Q13242/Q5VT66/Q7Z5K2/Q8TED1/Q92626/Q96KQ7/Q96SL4/Q99735/Q9BRA2/Q9NNW7/Q9UBX5/Q9Y2Q3/Q9Y6M5	36	CLIC2/DHX15/HTRA2/KDM1A/SELENOF/AIFM1/DHFR/HP/APOE/ALB/MT2A/SOD2/TYMS/MPO/GPX1/SRF/BMP7/ALOX5AP/GPX3/PTGS1/MT1X/BAX/PRDX4/SRSF9/MTARC1/WAPL/GPX8/PXDN/EHMT2/GPX7/MGST2/TXNDC17/TXNRD2/FBLN5/GSTK1/SLC30A1
GBMvsCON.up	GO:0009743	response to carbohydrate	36/2577	432/29151	0.670406222	0.99999997	0.951752912	O15123/P01911/P02652/P04049/P04179/P05362/P06858/P07203/P07996/P11831/P14598/P22732/P29279/P30626/P51532/P62995/P63244/Q12824/Q13144/Q15043/Q15796/Q16822/Q6SZW1/Q71H61/Q8N183/Q8N5M9/Q92934/Q96IY4/Q99808/Q9BXF6/Q9HC78/Q9HCL2/Q9NWS0/Q9NZC2/Q9UHW9/Q9Y666	36	ANGPT2/HLA-DRB1/APOA2/RAF1/SOD2/ICAM1/LPL/GPX1/THBS1/SRF/NCF1/SLC2A5/CCN2/SRI/SMARCA4/TRA2B/RACK1/SMARCB1/EIF2B5/SLC39A14/SMAD2/PCK2/SARM1/ILDR2/NDUFAF2/JAGN1/BAD/CPB2/SLC29A1/RAB11FIP5/ZBTB20/GPAM/PIH1D1/TREM2/SLC12A6/SLC12A7
GBMvsCON.up	GO:0050769	positive regulation of neurogenesis	36/2577	442/29151	0.722031304	0.99999997	0.951752912	O15031/O60341/O75147/O95631/P02751/P11831/P13010/P15692/P21246/P21741/P21980/P39880/P41594/P49757/P49917/P51805/Q13547/Q13591/Q14118/Q14444/Q15382/Q16643/Q6N022/Q7L576/Q86WK6/Q92769/Q96D09/Q96T58/Q9BXP5/Q9HCK4/Q9NRI5/Q9NUL3/Q9UHA2/Q9UJU6/Q9UJX6/Q9UMS4	36	PLXNB2/KDM1A/OBSL1/NTN1/FN1/SRF/XRCC5/VEGFA/PTN/MDK/TGM2/CUX1/GRM5/NUMB/LIG4/PLXNA3/HDAC1/SEMA5A/DAG1/CAPRIN1/RHEB/DBN1/TENM4/CYFIP1/AMIGO1/HDAC2/GPRASP2/SPEN/SRRT/ROBO2/DISC1/STAU2/SS18L2/DBNL/ANAPC2/PRPF19
GBMvsCON.up	GO:0072655	establishment of protein localization to mitochondrion	35/2577	232/29151	0.001276013	0.056636313	0.053903777	O00165/O00203/O14737/O43464/O75439/O95817/O95831/O96008/P10809/P49257/P51572/P60602/Q07812/Q10713/Q15785/Q3ZCQ8/Q53H12/Q8N4H5/Q8WWC4/Q96B49/Q96DA6/Q99797/Q9BSF4/Q9H270/Q9H300/Q9HAV7/Q9NS69/Q9UBE0/Q9Y276/Q9Y3D7/Q9Y512/Q9Y5J6/Q9Y5J7/Q9Y5J9/Q9Y5L4	35	HAX1/AP3B1/PDCD5/HTRA2/PMPCB/BAG3/AIFM1/TOMM40/HSPD1/LMAN1/BCAP31/ROMO1/BAX/PMPCA/TOMM34/TIMM50/AGK/TOMM5/MAIP1/TOMM6/DNAJC19/MIPEP/TIMM29/VPS11/PARL/GRPEL1/TOMM22/SAE1/BCS1L/PAM16/SAMM50/TIMM10B/TIMM9/TIMM8B/TIMM13
GBMvsCON.up	GO:1900180	regulation of protein localization to nucleus	35/2577	261/29151	0.008745144	0.204555442	0.194686244	O15381/O60832/O75312/O95071/O95817/P00734/P02786/P06748/P12270/P12931/P21333/P35221/P46937/P55854/P61960/P63165/P84022/Q13148/Q13263/Q15139/Q16539/Q7L2J0/Q7Z3B4/Q7Z434/Q8IXQ6/Q8N568/Q8NHJ6/Q8TDB6/Q96D46/Q9BQL6/Q9BVL2/Q9NPF5/Q9UKT5/Q9Y5K6/Q9Y5V3	35	NVL/DKC1/ZPR1/UBR5/BAG3/F2/TFRC/NPM1/TPR/SRC/FLNA/CTNNA1/YAP1/SUMO3/UFM1/SUMO1/SMAD3/TARDBP/TRIM28/PRKD1/MAPK14/MEPCE/NUP54/MAVS/PARP9/DCLK2/LILRB4/DTX3L/NMD3/FERMT1/NUP58/DMAP1/FBXO4/CD2AP/MAGED1
GBMvsCON.up	GO:0016573	histone acetylation	35/2577	310/29151	0.080254236	0.585420456	0.55717564	O14929/O60264/O60318/O75486/O75533/O75844/O96019/P15336/P25208/P49848/P51610/Q00403/Q01105/Q03111/Q03164/Q12824/Q13952/Q15393/Q15542/Q16514/Q8TDI0/Q8WXX7/Q92793/Q96ES7/Q9GZZ1/Q9H2F5/Q9HAF1/Q9NPA8/Q9NPF5/Q9NR30/Q9NV56/Q9NWS0/Q9Y230/Q9Y265/Q9Y3T9	35	HAT1/SMARCA5/MCM3AP/SUPT3H/SF3B1/ZMPSTE24/ACTL6A/ATF2/NFYB/TAF6/HCFC1/GTF2B/SET/MLLT1/KMT2A/SMARCB1/NFYC/SF3B3/TAF5/TAF12/CHD5/AUTS2/CREBBP/SGF29/NAA50/EPC1/MEAF6/ENY2/DMAP1/DDX21/MRGBP/PIH1D1/RUVBL2/RUVBL1/NOC2L
GBMvsCON.up	GO:0002700	regulation of production of molecular mediator of immune response	35/2577	342/29151	0.204293429	0.805401175	0.766542936	O43353/O75995/O95786/O95999/P02647/P02652/P02786/P02790/P04233/P04439/P08575/P13747/P14174/P16885/P25942/P30511/P35232/P41221/P61769/P61812/Q06187/Q14116/Q16512/Q30201/Q7Z434/Q8NHJ6/Q96FV9/Q96FZ2/Q99623/Q99836/Q9BT67/Q9NR30/Q9UDY8/Q9ULZ3/Q9Y4K3	35	RIPK2/SASH3/RIGI/BCL10/APOA1/APOA2/TFRC/HPX/CD74/HLA-A/PTPRC/HLA-E/MIF/PLCG2/CD40/HLA-F/PHB1/WNT5A/B2M/TGFB2/BTK/IL18/PKN1/HFE/MAVS/LILRB4/THOC1/HMCES/PHB2/MYD88/NDFIP1/DDX21/MALT1/PYCARD/TRAF6
GBMvsCON.up	GO:0042129	regulation of T cell proliferation	35/2577	355/29151	0.273295696	0.85761179	0.816234543	O43353/O75509/O75995/P01911/P02786/P04439/P04440/P08575/P09429/P13747/P16333/P17931/P18065/P20036/P23396/P25800/P28068/P30825/P31146/P51692/P55008/P55160/P78540/Q14116/Q14392/Q5ZPR3/Q86YV0/Q8NHJ6/Q8TDM6/Q96RQ9/Q9BT67/Q9HCL2/Q9ULZ3/Q9Y279/Q9Y4K3	35	RIPK2/TNFRSF21/SASH3/HLA-DRB1/TFRC/HLA-A/HLA-DPB1/PTPRC/HMGB1/HLA-E/NCK1/LGALS3/IGFBP2/HLA-DPA1/RPS3/LMO1/HLA-DMB/SLC7A1/CORO1A/STAT5B/AIF1/NCKAP1L/ARG2/IL18/LRRC32/CD276/RASAL3/LILRB4/DLG5/IL4I1/NDFIP1/GPAM/PYCARD/VSIG4/TRAF6
GBMvsCON.up	GO:0009746	response to hexose	35/2577	362/29151	0.313875698	0.863870228	0.82219103	O15123/P01911/P02652/P04049/P05362/P06858/P07203/P07996/P11831/P14598/P22732/P29279/P30626/P51532/P62995/P63244/Q12824/Q13144/Q15043/Q15796/Q16822/Q6SZW1/Q71H61/Q8N183/Q8N5M9/Q92934/Q96IY4/Q99808/Q9BXF6/Q9HC78/Q9HCL2/Q9NWS0/Q9NZC2/Q9UHW9/Q9Y666	35	ANGPT2/HLA-DRB1/APOA2/RAF1/ICAM1/LPL/GPX1/THBS1/SRF/NCF1/SLC2A5/CCN2/SRI/SMARCA4/TRA2B/RACK1/SMARCB1/EIF2B5/SLC39A14/SMAD2/PCK2/SARM1/ILDR2/NDUFAF2/JAGN1/BAD/CPB2/SLC29A1/RAB11FIP5/ZBTB20/GPAM/PIH1D1/TREM2/SLC12A6/SLC12A7
GBMvsCON.up	GO:0006164	purine nucleotide biosynthetic process	35/2577	442/29151	0.777325483	0.99999997	0.951752912	O00746/O43306/O75380/O75947/O75964/O95340/P00846/P11586/P18859/P20594/P20839/P22102/P22392/P27449/P27707/P30566/P49915/P50443/P50897/P53007/P54819/P55263/P56134/P56381/P56385/Q01433/Q6UW78/Q7Z2X4/Q8TB61/Q8WVC6/Q99643/Q99766/Q9NZC2/Q9UI09/Q9UJZ1	35	NME4/ADCY6/NDUFS6/ATP5PD/ATP5MG/PAPSS2/MT-ATP6/MTHFD1/ATP5PF/NPR2/IMPDH1/GART/NME2/ATP6V0C/DCK/ADSL/GMPS/SLC26A2/PPT1/SLC25A1/AK2/ADK/ATP5MF/ATP5F1E/ATP5ME/AMPD2/UQCC3/PID1/SLC35B2/DCAKD/SDHC/DMAC2L/TREM2/NDUFA12/STOML2
GBMvsCON.up	GO:0071695	anatomical structure maturation	35/2577	449/29151	0.806426495	0.99999997	0.951752912	O00468/O60242/O60341/O75179/O75787/O75973/O95980/P01024/P02679/P02745/P03950/P04062/P04818/P06400/P08253/P15692/P18074/P20594/P25101/P33151/P41221/P48380/P48444/P49746/P61812/Q06187/Q08J23/Q14118/Q15058/Q8IXL6/Q92625/Q96JQ0/Q9BQA1/Q9BQL6/Q9Y2W6	35	AGRN/ADGRB3/KDM1A/ANKRD17/ATP6AP2/C1QL1/RECK/C3/FGG/C1QA/ANG/GBA1/TYMS/RB1/MMP2/VEGFA/ERCC2/NPR2/EDNRA/CDH5/WNT5A/RFX3/ARCN1/THBS3/TGFB2/BTK/NSUN2/DAG1/KIF14/FAM20C/ANKS1A/DCHS1/WDR77/FERMT1/TDRKH
GBMvsCON.up	GO:0071241	cellular response to inorganic substance	35/2577	457/29151	0.836365164	0.99999997	0.951752912	O75131/O95831/P00533/P02795/P04839/P11021/P14598/P14780/P16220/P16444/P16885/P20292/P24941/P38919/P41221/P43005/P46940/P49917/P61769/P63165/P80297/Q00613/Q13563/Q14103/Q30201/Q5T7P8/Q6NUK1/Q8N2Q7/Q92542/Q92934/Q96D96/Q99538/Q9BSW7/Q9BV35/Q9UER7	35	CPNE3/AIFM1/EGFR/MT2A/CYBB/HSPA5/NCF1/MMP9/CREB1/DPEP1/PLCG2/ALOX5AP/CDK2/EIF4A3/WNT5A/SLC1A1/IQGAP1/LIG4/B2M/SUMO1/MT1X/HSF1/PKD2/HNRNPD/HFE/SYT6/SLC25A24/NLGN1/NCSTN/BAD/HVCN1/LGMN/SYT17/SLC25A23/DAXX
GBMvsCON.down	GO:0017157	regulation of exocytosis	34/921	390/29151	1.16E-07	3.14E-05	2.72E-05	O00186/O00560/O14964/O15530/O43236/O75110/O75122/O95219/P04899/P05771/P0DP23/P11233/P11274/P15056/P46459/P61026/P61224/P61764/P62760/P62834/Q00535/Q15019/Q15042/Q7Z460/Q8N145/Q8NFX7/Q8WUD1/Q8WUM4/Q92783/Q92930/Q9BT88/Q9UJ41/Q9UJD0/Q9UL25	34	STXBP3/SDCBP/HGS/PDPK1/SEPTIN4/ATP9A/CLASP2/SNX4/GNAI2/PRKCB/CALM1/RALA/BCR/BRAF/NSF/RAB10/RAP1B/STXBP1/VSNL1/RAP1A/CDK5/SEPTIN2/RAB3GAP1/CLASP1/LGI3/STXBP6/RAB2B/PDCD6IP/STAM/RAB8B/SYT11/RABGEF1/RIMS3/RAB21
GBMvsCON.down	GO:0099003	vesicle-mediated transport in synapse	34/921	420/29151	6.52E-07	0.000105234	9.11E-05	O00499/O14939/O15056/O43426/O60641/O75061/O76070/P05771/P0DP23/P15056/P16298/P31321/P49418/P50570/P53677/P54920/P60880/P61224/P61764/P62834/P63098/P63261/P84074/Q00535/Q05193/Q13393/Q15042/Q92572/Q99572/Q99962/Q9BY11/Q9H115/Q9UJD0/Q9UQ16	34	BIN1/PLD2/SYNJ2/SYNJ1/SNAP91/DNAJC6/SNCG/PRKCB/CALM1/BRAF/PPP3CB/PRKAR1B/AMPH/DNM2/AP3M2/NAPA/SNAP25/RAP1B/STXBP1/RAP1A/PPP3R1/ACTG1/HPCA/CDK5/DNM1/PLD1/RAB3GAP1/AP3S1/P2RX7/SH3GL2/PACSIN1/NAPB/RIMS3/DNM3
GBMvsCON.down	GO:0009144	purine nucleoside triphosphate metabolic process	34/921	448/29151	2.76E-06	0.000265754	0.000229948	O43674/O60825/O95168/P00568/P00813/P04075/P05026/P06733/P06744/P07205/P08237/P09104/P0DMV8/P14618/P15259/P16118/P17858/P18669/P21281/P21695/P30613/P36404/P38606/P61586/Q01813/Q86Y39/Q96DE0/Q99572/Q9NTK5/Q9UKK9/Q9ULC3/Q9ULD0/Q9Y6K8/Q9Y6M9	34	NDUFB5/PFKFB2/NDUFB4/AK1/ADA/ALDOA/ATP1B1/ENO1/GPI/PGK2/PFKM/ENO2/HSPA1A/PKM/PGAM2/PFKFB1/PFKL/PGAM1/ATP6V1B2/GPD1/PKLR/ARL2/ATP6V1A/RHOA/PFKP/NDUFA11/NUDT16/P2RX7/OLA1/NUDT5/RAB23/OGDHL/AK5/NDUFB9
GBMvsCON.down	GO:0009141	nucleoside triphosphate metabolic process	34/921	480/29151	1.21E-05	0.000846851	0.000732751	O43674/O60825/O95168/P00568/P00813/P04075/P05026/P06733/P06744/P07205/P08237/P09104/P0DMV8/P14618/P15259/P16118/P17858/P18669/P21281/P21695/P30613/P36404/P38606/P61586/Q01813/Q86Y39/Q96DE0/Q99572/Q9NTK5/Q9UKK9/Q9ULC3/Q9ULD0/Q9Y6K8/Q9Y6M9	34	NDUFB5/PFKFB2/NDUFB4/AK1/ADA/ALDOA/ATP1B1/ENO1/GPI/PGK2/PFKM/ENO2/HSPA1A/PKM/PGAM2/PFKFB1/PFKL/PGAM1/ATP6V1B2/GPD1/PKLR/ARL2/ATP6V1A/RHOA/PFKP/NDUFA11/NUDT16/P2RX7/OLA1/NUDT5/RAB23/OGDHL/AK5/NDUFB9
GBMvsCON.up	GO:0061014	positive regulation of mRNA catabolic process	34/2577	177/29151	1.27E-05	0.001323746	0.001259879	A5YKK6/O15116/O15514/O60506/O75175/P11940/P47974/P67809/Q00839/Q08211/Q13148/Q14103/Q14671/Q7Z2W4/Q7Z739/Q86W50/Q8IU60/Q8IZD4/Q8TCS8/Q92879/Q92900/Q92945/Q96C86/Q9BX46/Q9BYJ9/Q9C0B1/Q9C0C2/Q9HCE1/Q9NPI6/Q9NQT4/Q9UFF9/Q9UIV1/Q9UKV8/Q9UPU9	34	CNOT1/LSM1/POLR2D/SYNCRIP/CNOT3/PABPC1/ZFP36L2/YBX1/HNRNPU/DHX9/TARDBP/HNRNPD/PUM1/ZC3HAV1/YTHDF3/METTL16/DCP2/DCP1B/PNPT1/CELF1/UPF1/KHSRP/DCPS/RBM24/YTHDF1/FTO/TNKS1BP1/MOV10/DCP1A/EXOSC5/CNOT8/CNOT7/AGO2/SAMD4A
GBMvsCON.up	GO:0050779	RNA destabilization	34/2577	179/29151	1.62E-05	0.001620941	0.001542735	A5YKK6/O15116/O15514/O60506/O75175/O77932/P11940/P47974/P67809/Q00839/Q08211/Q13148/Q14103/Q14671/Q7Z739/Q86W50/Q8IU60/Q8IZD4/Q8TCS8/Q92879/Q92900/Q92945/Q96C86/Q9BX46/Q9BYJ9/Q9C0B1/Q9C0C2/Q9HCE1/Q9NPI6/Q9NQT4/Q9UFF9/Q9UIV1/Q9UKV8/Q9UPU9	34	CNOT1/LSM1/POLR2D/SYNCRIP/CNOT3/DXO/PABPC1/ZFP36L2/YBX1/HNRNPU/DHX9/TARDBP/HNRNPD/PUM1/YTHDF3/METTL16/DCP2/DCP1B/PNPT1/CELF1/UPF1/KHSRP/DCPS/RBM24/YTHDF1/FTO/TNKS1BP1/MOV10/DCP1A/EXOSC5/CNOT8/CNOT7/AGO2/SAMD4A
GBMvsCON.up	GO:0001959	regulation of cytokine-mediated signaling pathway	34/2577	291/29151	0.057565315	0.554271747	0.527529765	O15541/O43353/P02647/P02790/P04233/P05161/P06899/P08575/P18031/P29466/P41221/P49662/P51617/P52630/P55265/P78536/Q01804/Q14166/Q14790/Q15648/Q16610/Q7Z434/Q7Z739/Q86WV6/Q8IXQ6/Q8TCT7/Q8WV44/Q92626/Q9NZC2/Q9UIV1/Q9ULZ3/Q9Y2G2/Q9Y3Z3/Q9Y6K5	34	RNF113A/RIPK2/APOA1/HPX/CD74/ISG15/H2BC11/PTPRC/PTPN1/CASP1/WNT5A/CASP4/IRAK1/STAT2/ADAR/ADAM17/OTUD4/TTLL12/CASP8/MED1/ECM1/MAVS/YTHDF3/STING1/PARP9/SPPL2B/TRIM41/PXDN/TREM2/CNOT7/PYCARD/CARD8/SAMHD1/OAS3
GBMvsCON.up	GO:0051100	negative regulation of binding	34/2577	306/29151	0.0986153	0.615854915	0.586141726	O14981/O60341/O75381/P11137/P16615/P23497/P30533/P30626/P32121/P35269/P38919/P48681/P55854/P61769/P63165/P63244/P98082/Q03591/Q07812/Q08117/Q08379/Q16666/Q30201/Q7L2J0/Q7Z5K2/Q92673/Q92769/Q92889/Q96EV8/Q96LT7/Q96T23/Q9BZE4/Q9NRI5/Q9UBR2	34	BTAF1/KDM1A/PEX14/MAP2/ATP2A2/SP100/LRPAP1/SRI/ARRB2/GTF2F1/EIF4A3/NES/SUMO3/B2M/SUMO1/RACK1/DAB2/CFHR1/BAX/TLE5/GOLGA2/IFI16/HFE/MEPCE/WAPL/SORL1/HDAC2/ERCC4/DTNBP1/C9orf72/RSF1/GTPBP4/DISC1/CTSZ
GBMvsCON.up	GO:1901136	carbohydrate derivative catabolic process	34/2577	313/29151	0.123144708	0.689110516	0.65586296	A0A024RBG1/A8MXV4/P04062/P04066/P06865/P07686/P08236/P13051/P15586/P16278/P19971/P21589/P33316/P33897/P33908/P35052/P35475/P36222/P53597/Q01459/Q06187/Q68CP4/Q8TCJ2/Q969S2/Q96G61/Q99519/Q9BW91/Q9BZQ6/Q9H773/Q9NRD1/Q9NRW3/Q9UHN6/Q9UKM7/Q9Y3Z3	34	NUDT4B/NUDT19/GBA1/FUCA1/HEXA/HEXB/GUSB/UNG/GNS/GLB1/TYMP/NT5E/DUT/ABCD1/MAN1A1/GPC1/IDUA/CHI3L1/SUCLG1/CTBS/BTK/HGSNAT/STT3B/NEIL2/NUDT11/NEU1/NUDT9/EDEM3/DCTPP1/FBXO6/APOBEC3C/CEMIP2/MAN1B1/SAMHD1
GBMvsCON.up	GO:0001906	cell killing	34/2577	334/29151	0.217347587	0.807812287	0.768837719	O43914/P00734/P01024/P01889/P01903/P01911/P04439/P05362/P06899/P08311/P08575/P08603/P13747/P15498/P25311/P30511/P31146/P32121/P39019/P51159/P51692/P53634/P54259/P55160/P59665/P60602/P61769/P62888/Q03519/Q14116/Q92692/Q99836/Q9BY67/Q9Y226	34	TYROBP/F2/C3/HLA-B/HLA-DRA/HLA-DRB1/HLA-A/ICAM1/H2BC11/CTSG/PTPRC/CFH/HLA-E/VAV1/AZGP1/HLA-F/CORO1A/ARRB2/RPS19/RAB27A/STAT5B/CTSC/ATN1/NCKAP1L/DEFA1; DEFA1B/ROMO1/B2M/RPL30/TAP2/IL18/NECTIN2/MYD88/CADM1/SLC22A13
GBMvsCON.up	GO:0031056	regulation of histone modification	34/2577	338/29151	0.238524699	0.807812287	0.768837719	O43823/O60264/O60341/O75164/O75533/O75844/O95071/P15692/P16401/P18615/P25208/P40261/P51610/Q01105/Q03164/Q12824/Q13952/Q14669/Q15020/Q15139/Q8WXX7/Q96ES7/Q96KQ7/Q9BZ95/Q9BZL6/Q9H9B1/Q9NR30/Q9NWS0/Q9UDR5/Q9UHR5/Q9Y230/Q9Y3T9/Q9Y3Y2/Q9Y4C1	34	AKAP8/SMARCA5/KDM1A/KDM4A/SF3B1/ZMPSTE24/UBR5/VEGFA/H1-5/NELFE/NFYB/NNMT/HCFC1/SET/KMT2A/SMARCB1/NFYC/TRIP12/SART3/PRKD1/AUTS2/SGF29/EHMT2/NSD3/PRKD2/EHMT1/DDX21/PIH1D1/AASS/SAP30BP/RUVBL2/NOC2L/CHTOP/KDM3A
GBMvsCON.up	GO:0009749	response to glucose	34/2577	349/29151	0.301125668	0.85761179	0.816234543	O15123/P01911/P02652/P04049/P05362/P06858/P07203/P07996/P11831/P14598/P29279/P30626/P51532/P62995/P63244/Q12824/Q13144/Q15043/Q15796/Q16822/Q6SZW1/Q71H61/Q8N183/Q8N5M9/Q92934/Q96IY4/Q99808/Q9BXF6/Q9HC78/Q9HCL2/Q9NWS0/Q9NZC2/Q9UHW9/Q9Y666	34	ANGPT2/HLA-DRB1/APOA2/RAF1/ICAM1/LPL/GPX1/THBS1/SRF/NCF1/CCN2/SRI/SMARCA4/TRA2B/RACK1/SMARCB1/EIF2B5/SLC39A14/SMAD2/PCK2/SARM1/ILDR2/NDUFAF2/JAGN1/BAD/CPB2/SLC29A1/RAB11FIP5/ZBTB20/GPAM/PIH1D1/TREM2/SLC12A6/SLC12A7
GBMvsCON.up	GO:0009755	hormone-mediated signaling pathway	34/2577	404/29151	0.644510209	0.99999997	0.951752912	A5YKK6/O14686/O15173/O43251/O60341/O95071/P12931/P17844/P18075/P30874/P35232/P42785/P46937/P51532/P55345/P59665/P61960/P82094/P98082/Q13547/Q14151/Q15424/Q15648/Q16512/Q63ZY3/Q6AZZ1/Q8TDD1/Q92841/Q99623/Q9H270/Q9UBS8/Q9UER7/Q9Y4C1/Q9Y618	34	CNOT1/KMT2D/PGRMC2/RBFOX2/KDM1A/UBR5/SRC/DDX5/BMP7/SSTR2/PHB1/PRCP/YAP1/SMARCA4/PRMT2/DEFA1; DEFA1B/UFM1/TMF1/DAB2/HDAC1/SAFB2/SAFB/MED1/PKN1/KANK2/TRIM68/DDX54/DDX17/PHB2/VPS11/RNF14/DAXX/KDM3A/NCOR2
GBMvsCON.up	GO:0009152	purine ribonucleotide biosynthetic process	34/2577	405/29151	0.650235515	0.99999997	0.951752912	O00746/O43306/O75380/O75947/O75964/O95340/P00846/P11586/P18859/P20594/P20839/P22102/P22392/P27449/P30566/P49915/P50443/P50897/P53007/P54819/P55263/P56134/P56381/P56385/Q01433/Q6UW78/Q7Z2X4/Q8TB61/Q8WVC6/Q99643/Q99766/Q9NZC2/Q9UI09/Q9UJZ1	34	NME4/ADCY6/NDUFS6/ATP5PD/ATP5MG/PAPSS2/MT-ATP6/MTHFD1/ATP5PF/NPR2/IMPDH1/GART/NME2/ATP6V0C/ADSL/GMPS/SLC26A2/PPT1/SLC25A1/AK2/ADK/ATP5MF/ATP5F1E/ATP5ME/AMPD2/UQCC3/PID1/SLC35B2/DCAKD/SDHC/DMAC2L/TREM2/NDUFA12/STOML2
GBMvsCON.up	GO:0031669	cellular response to nutrient levels	34/2577	414/29151	0.699701168	0.99999997	0.951752912	O15164/O60427/O95831/P02768/P04062/P06858/P08243/P09651/P11021/P11166/P11831/P14866/P15336/P19525/P25445/Q04637/Q13615/Q15139/Q15648/Q15853/Q16666/Q63ZY3/Q92616/Q96C86/Q96EE3/Q96KQ7/Q99541/Q9BPZ7/Q9H6Y7/Q9NXC5/Q9P2J5/Q9UBH6/Q9Y664/Q9Y6E0	34	TRIM24/FADS1/AIFM1/ALB/GBA1/LPL/ASNS/HNRNPA1/HSPA5/SLC2A1/SRF/HNRNPL/ATF2/EIF2AK2/FAS/EIF4G1/MTMR3/PRKD1/MED1/USF2/IFI16/KANK2/GCN1/DCPS/SEH1L/EHMT2/PLIN2/MAPKAP1/RNF167/MIOS/LARS1/XPR1/KPTN/STK24
GBMvsCON.up	GO:0033673	negative regulation of kinase activity	34/2577	437/29151	0.806794034	0.99999997	0.951752912	P00519/P02649/P04062/P04792/P06400/P06748/P08575/P13861/P18031/P18075/P37198/P41240/P42771/P47897/P55265/P63244/Q00839/Q03111/Q13177/Q15633/Q16512/Q16827/Q16832/Q7L8J4/Q8NHJ6/Q8TF42/Q92673/Q96B36/Q96BJ3/Q96EV8/Q9UGN4/Q9ULV4/Q9ULZ3/Q9Y6N1	34	ABL1/APOE/GBA1/HSPB1/RB1/NPM1/PTPRC/PRKAR2A/PTPN1/BMP7/NUP62/CSK/CDKN2A/QARS1/ADAR/RACK1/HNRNPU/MLLT1/PAK2/TARBP2/PKN1/PTPRO/DDR2/SH3BP5L/LILRB4/UBASH3B/SORL1/AKT1S1/AIDA/DTNBP1/CD300A/CORO1C/PYCARD/COX11
GBMvsCON.up	GO:0005996	monosaccharide metabolic process	34/2577	446/29151	0.840589033	0.99999997	0.951752912	B7ZBB8/O00754/O00757/O15305/O15357/O75191/O75844/O95479/P04066/P11166/P12931/P16278/P17936/P26927/P31751/P40261/P40926/P49792/P50416/P53007/Q15043/Q16539/Q16822/Q16875/Q5MIZ7/Q6PJG6/Q8NBZ7/Q92520/Q92934/Q93009/Q96G03/Q9BX66/Q9BYT8/Q9Y6N1	34	PPP1R3G/MAN2B1/FBP2/PMM2/INPPL1/XYLB/ZMPSTE24/H6PD/FUCA1/SLC2A1/SRC/GLB1/IGFBP3/MST1/AKT2/NNMT/MDH2/RANBP2/CPT1A/SLC25A1/SLC39A14/MAPK14/PCK2/PFKFB3/PPP4R3B/BRAT1/UXS1/FAM3C/BAD/USP7/PGM2/SORBS1/NLN/COX11
GBMvsCON.up	GO:0010001	glial cell differentiation	34/2577	447/29151	0.84406312	0.99999997	0.951752912	O00712/O75164/O75509/P00519/P00734/P01130/P02745/P04004/P04062/P08670/P10909/P18074/P21246/P21741/P31751/P35052/P40763/P41240/P48431/Q07954/Q13144/Q13418/Q13547/Q14118/Q15382/Q15742/Q6N022/Q92542/Q92633/Q92769/Q93074/Q9BRK3/Q9NZC2/Q9UMS4	34	NFIB/KDM4A/TNFRSF21/ABL1/F2/LDLR/C1QA/VTN/GBA1/VIM/CLU/ERCC2/PTN/MDK/AKT2/GPC1/STAT3/CSK/SOX2/LRP1/EIF2B5/ILK/HDAC1/DAG1/RHEB/NAB2/TENM4/NCSTN/LPAR1/HDAC2/MED12/MXRA8/TREM2/PRPF19
GBMvsCON.up	GO:0043588	skin development	34/2577	463/29151	0.892340016	0.99999997	0.951752912	O00203/O75844/O95528/P00533/P02461/P04062/P05997/P11831/P18074/P21802/P22392/P24593/P25940/P41221/P46937/P61812/P78504/Q04206/Q07283/Q08J23/Q13043/Q13247/Q13443/Q13547/Q14116/Q14CN4/Q15648/Q15738/Q8IVQ6/Q8NEY8/Q8WX93/Q92769/Q96LB3/Q9BQL6	34	AP3B1/ZMPSTE24/SLC2A10/EGFR/COL3A1/GBA1/COL5A2/SRF/ERCC2/FGFR2/NME2/IGFBP5/COL5A3/WNT5A/YAP1/TGFB2/JAG1/RELA/TCHH/NSUN2/STK4/SRSF6/ADAM9/HDAC1/IL18/KRT72/MED1/NSDHL/ZDHHC21/PPHLN1/PALLD/HDAC2/IFT74/FERMT1
GBMvsCON.up	GO:0045926	negative regulation of growth	34/2577	473/29151	0.916015333	0.99999997	0.951752912	O00571/O76061/O95631/P02795/P04196/P06400/P11137/P24593/P29590/P35232/P41221/P42771/P50897/P51532/P51805/P61812/P63244/P78310/P80297/P84022/P98082/Q13043/Q13591/Q13642/Q16576/Q8N163/Q8TCS8/Q96FS4/Q96SB3/Q99538/Q9H3S1/Q9P283/Q9UK53/Q9ULE0	34	DDX3X/STC2/NTN1/MT2A/HRG/RB1/MAP2/IGFBP5/PML/PHB1/WNT5A/CDKN2A/PPT1/SMARCA4/PLXNA3/TGFB2/RACK1/CXADR/MT1X/SMAD3/DAB2/STK4/SEMA5A/FHL1/RBBP7/CCAR2/PNPT1/SIPA1/PPP1R9B/LGMN/SEMA4A/SEMA5B/ING1/WWC3
GBMvsCON.down	GO:0016241	regulation of macroautophagy	33/921	309/29151	1.26E-09	1.29E-06	1.12E-06	O15118/O60784/O75348/O75436/O95219/O95670/P09936/P11234/P21281/P21283/P27361/P36543/P38606/P42336/P48426/P68402/P78356/Q00535/Q13496/Q15042/Q5THJ4/Q6UWE0/Q709C8/Q8NEB9/Q8TBX8/Q92574/Q96RF0/Q99689/Q9H2M9/Q9NSY0/Q9UHD2/Q9UI12/Q9Y5K8	33	NPC1/TOM1/ATP6V1G1/VPS26A/SNX4/ATP6V1G2/UCHL1/RALB/ATP6V1B2/ATP6V1C1/MAPK3/ATP6V1E1/ATP6V1A/PIK3CA/PIP4K2A/PAFAH1B2/PIP4K2B/CDK5/MTM1/RAB3GAP1/VPS13D/LRSAM1/VPS13C/PIK3C3/PIP4K2C/TSC1/SNX18/FEZ1/RAB3GAP2/NRBP2/TBK1/ATP6V1H/ATP6V1D
GBMvsCON.up	GO:0061157	mRNA destabilization	33/2577	171/29151	1.53E-05	0.001542067	0.001467667	A5YKK6/O15116/O15514/O60506/O75175/P11940/P47974/P67809/Q00839/Q08211/Q13148/Q14103/Q14671/Q7Z739/Q86W50/Q8IU60/Q8IZD4/Q8TCS8/Q92879/Q92900/Q92945/Q96C86/Q9BX46/Q9BYJ9/Q9C0B1/Q9C0C2/Q9HCE1/Q9NPI6/Q9NQT4/Q9UFF9/Q9UIV1/Q9UKV8/Q9UPU9	33	CNOT1/LSM1/POLR2D/SYNCRIP/CNOT3/PABPC1/ZFP36L2/YBX1/HNRNPU/DHX9/TARDBP/HNRNPD/PUM1/YTHDF3/METTL16/DCP2/DCP1B/PNPT1/CELF1/UPF1/KHSRP/DCPS/RBM24/YTHDF1/FTO/TNKS1BP1/MOV10/DCP1A/EXOSC5/CNOT8/CNOT7/AGO2/SAMD4A
GBMvsCON.up	GO:0032508	DNA duplex unwinding	33/2577	175/29151	2.50E-05	0.002345014	0.002231874	O00571/O14646/O14647/P11388/P12956/P13010/P18074/P25205/P27694/P33991/P33992/P40937/P46063/P49736/P49959/P51948/Q04837/Q08211/Q12873/Q13283/Q13888/Q14566/Q14839/Q7Z333/Q86WJ1/Q8N3C0/Q8TDI0/Q92878/Q92900/Q9BRX5/Q9H1I8/Q9Y230/Q9Y265	33	DDX3X/CHD1/CHD2/TOP2A/XRCC6/XRCC5/ERCC2/MCM3/RPA1/MCM4/MCM5/RFC5/RECQL/MCM2/MRE11/MNAT1/SSBP1/DHX9/CHD3/G3BP1/GTF2H2/MCM6/CHD4/SETX/CHD1L/ASCC3/CHD5/RAD50/UPF1/GINS3/ASCC2/RUVBL2/RUVBL1
GBMvsCON.up	GO:1903557	positive regulation of tumor necrosis factor superfamily cytokine production	33/2577	196/29151	0.000242935	0.01566282	0.014907135	O43353/O43914/O75995/O95786/O95999/P02763/P02776/P04792/P04839/P06858/P07996/P08571/P08575/P09429/P10909/P13747/P14174/P16885/P18428/P19652/P29728/P40763/P41221/Q06187/Q08211/Q7Z434/Q92769/Q99836/Q9BYX4/Q9HC78/Q9UIB8/Q9ULZ3/Q9Y6K5	33	RIPK2/TYROBP/SASH3/RIGI/BCL10/ORM1/PF4/HSPB1/CYBB/LPL/THBS1/CD14/PTPRC/HMGB1/CLU/HLA-E/MIF/PLCG2/LBP/ORM2/OAS2/STAT3/WNT5A/BTK/DHX9/MAVS/HDAC2/MYD88/IFIH1/ZBTB20/CD84/PYCARD/OAS3
GBMvsCON.up	GO:0034101	erythrocyte homeostasis	33/2577	241/29151	0.00788363	0.188275982	0.17919222	O00115/P05161/P06400/P08708/P11831/P15692/P18074/P26583/P38646/P39019/P40763/P42224/P48200/P51692/P55160/P55265/P61769/P62263/P62753/P62847/P78527/Q02094/Q15648/Q16539/Q6NYC1/Q8IWL3/Q8IZF2/Q99873/Q9H9B4/Q9NXG6/Q9NYL9/Q9NZD4/Q9UKV3	33	DNASE2/ISG15/RB1/RPS17/SRF/VEGFA/ERCC2/HMGB2/HSPA9/RPS19/STAT3/STAT1/IREB2/STAT5B/NCKAP1L/ADAR/B2M/RPS14/RPS6/RPS24/PRKDC/RHAG/MED1/MAPK14/JMJD6/HSCB/ADGRF5/PRMT1/SFXN1/P4HTM/TMOD3/AHSP/ACIN1
GBMvsCON.up	GO:0002705	positive regulation of leukocyte mediated immunity	33/2577	246/29151	0.010598543	0.240489133	0.228886239	O43914/O75995/O95786/P01024/P01889/P01903/P01911/P02786/P02790/P04439/P05107/P08575/P10809/P13747/P15498/P16885/P25311/P25942/P30511/P51692/P61769/Q03519/Q06187/Q14116/Q7Z434/Q92692/Q96FZ2/Q9BY67/Q9NR30/Q9NZC2/Q9UDY8/Q9Y226/Q9Y4K3	33	TYROBP/SASH3/RIGI/C3/HLA-B/HLA-DRA/HLA-DRB1/TFRC/HPX/HLA-A/ITGB2/PTPRC/HSPD1/HLA-E/VAV1/PLCG2/AZGP1/CD40/HLA-F/STAT5B/B2M/TAP2/BTK/IL18/MAVS/NECTIN2/HMCES/CADM1/DDX21/TREM2/MALT1/SLC22A13/TRAF6
GBMvsCON.up	GO:0000723	telomere maintenance	33/2577	270/29151	0.036001801	0.464025239	0.441637386	O60832/O96019/P07910/P09651/P12004/P12931/P12956/P13010/P22626/P23497/P27694/P27695/P29590/P35244/P35251/P49750/P49959/P78527/Q00839/Q14103/Q6NT76/Q8IU60/Q92878/Q92889/Q92900/Q93009/Q96QC0/Q9C0C2/Q9NX24/Q9UKT5/Q9Y230/Q9Y265/Q9Y3C4	33	DKC1/ACTL6A/HNRNPC/HNRNPA1/PCNA/SRC/XRCC6/XRCC5/HNRNPA2B1/SP100/RPA1/APEX1/PML/RPA3/RFC1/YLPM1/MRE11/PRKDC/HNRNPU/HNRNPD/HMBOX1/DCP2/RAD50/ERCC4/UPF1/USP7/PPP1R10/TNKS1BP1/NHP2/FBXO4/RUVBL2/RUVBL1/TPRKB
GBMvsCON.up	GO:2001056	positive regulation of cysteine-type endopeptidase activity	33/2577	297/29151	0.10237549	0.628976763	0.598630483	O00571/O14727/O14737/O43353/O43464/O95831/O95999/P07339/P09429/P10809/P23396/P25445/P29279/P29466/P29590/P43005/P51572/P55211/P61604/P63244/P84022/Q00613/Q07812/Q14790/Q16666/Q71UM5/Q92688/Q92934/Q99538/Q9BXK5/Q9UDY8/Q9ULZ3/Q9Y2G2	33	DDX3X/APAF1/PDCD5/RIPK2/HTRA2/AIFM1/BCL10/CTSD/HMGB1/HSPD1/RPS3/FAS/CCN2/CASP1/PML/SLC1A1/BCAP31/CASP9/HSPE1/RACK1/SMAD3/HSF1/BAX/CASP8/IFI16/RPS27L/ANP32B/BAD/LGMN/BCL2L13/MALT1/PYCARD/CARD8
GBMvsCON.up	GO:0072331	signal transduction by p53 class mediator	33/2577	317/29151	0.184940502	0.749425138	0.713267578	O15164/O43324/O60341/O75844/P04233/P06748/P14174/P17844/P23497/P29590/P46777/P53801/P55212/P60866/P61978/P62081/P62829/P62841/P62913/P63241/Q07812/Q14137/Q14146/Q14694/Q16666/Q71UM5/Q8TDI0/Q93009/Q96S44/Q9BVC6/Q9BW85/Q9NWT1/Q9ULZ3	33	TRIM24/EEF1E1/KDM1A/ZMPSTE24/CD74/NPM1/MIF/DDX5/SP100/PML/RPL5/PTTG1IP/CASP6/RPS20/HNRNPK/RPS7/RPL23/RPS15/RPL11/EIF5A/BAX/BOP1/URB2/USP10/IFI16/RPS27L/CHD5/USP7/TP53RK/TMEM109/YJU2/PAK1IP1/PYCARD
GBMvsCON.up	GO:0016482	cytosolic transport	33/2577	319/29151	0.194763371	0.773865464	0.73652873	A4D1P6/O14966/O14976/O43752/O60493/O60749/O75165/O75494/P11137/P12931/P21333/P31146/P51149/P57737/P98082/Q13190/Q15075/Q53HC9/Q86VS8/Q8IUD2/Q8IWJ2/Q8IWU2/Q8N2H4/Q8N2U9/Q92538/Q92673/Q93009/Q9H270/Q9NUY8/Q9P2M4/Q9UEU0/Q9Y3R5/Q9Y5X3	33	WDR91/RAB29/GAK/STX6/SNX3/SNX2/DNAJC13/SRSF10/MAP2/SRC/FLNA/CORO1A/RAB7A/CORO7/DAB2/STX5/EEA1/EIPR1/HOOK3/ERC1/GCC2/LMTK2/SYS1/SLC66A2/GBF1/SORL1/USP7/VPS11/TBC1D23/TBC1D14/VTI1B/DOP1B/SNX5
GBMvsCON.up	GO:1905475	regulation of protein localization to membrane	33/2577	321/29151	0.20485174	0.806205011	0.767307989	A6NFQ2/O14737/O15258/O75608/P00533/P05107/P17931/P23634/P31751/P32455/P35052/P41240/P43005/P43378/P49757/P50281/P63244/P98082/P98194/Q07954/Q14118/Q14696/Q7Z2X4/Q8N129/Q8N2G4/Q8NFZ4/Q96SB3/Q9BV40/Q9BX66/Q9NQG6/Q9NZC2/Q9UEU0/Q9Y4C2	33	TCAF2/PDCD5/RER1/LYPLA1/EGFR/ITGB2/LGALS3/ATP2B4/AKT2/GBP1/GPC1/CSK/SLC1A1/PTPN9/NUMB/MMP14/RACK1/DAB2/ATP2C1/LRP1/DAG1/MESD/PID1/CNPY4/LYPD1/NLGN2/PPP1R9B/VAMP8/SORBS1/MIEF1/TREM2/VTI1B/TCAF1
GBMvsCON.up	GO:0007568	aging	33/2577	323/29151	0.215198268	0.807812287	0.768837719	O14727/O43464/P00846/P01033/P02745/P02786/P04179/P04818/P04844/P05155/P05164/P07203/P08253/P08572/P18065/P18074/P24593/P25101/P27695/P27824/P29279/P35221/P36776/P51617/P53634/P55211/P80404/Q13144/Q14118/Q96SB3/Q9UBB5/Q9UGP8/Q9UKT5	33	APAF1/HTRA2/MT-ATP6/TIMP1/C1QA/TFRC/SOD2/TYMS/RPN2/SERPING1/MPO/GPX1/MMP2/COL4A2/IGFBP2/ERCC2/IGFBP5/EDNRA/APEX1/CANX/CCN2/CTNNA1/LONP1/IRAK1/CTSC/CASP9/ABAT/EIF2B5/DAG1/PPP1R9B/MBD2/SEC63/FBXO4
GBMvsCON.up	GO:0006575	cellular modified amino acid metabolic process	33/2577	325/29151	0.225794883	0.807812287	0.768837719	O00469/O15162/O75874/O95497/O95571/O95870/P00374/P04179/P04818/P07203/P07858/P11586/P13995/P16435/P16444/P22102/P34897/P36269/P43005/P50416/P50440/Q03013/Q15648/Q3SY69/Q6UB35/Q8NCC3/Q92820/Q99735/Q9BZF1/Q9H0X9/Q9H2D1/Q9UHG3/Q9Y2Q3	33	PLOD2/PLSCR1/IDH1/VNN1/ETHE1/ABHD16A/DHFR/SOD2/TYMS/GPX1/CTSB/MTHFD1/MTHFD2/POR/DPEP1/GART/SHMT2/GGT5/SLC1A1/CPT1A/GATM/GSTM4/MED1/ALDH1L2/MTHFD1L/PLA2G15/GGH/MGST2/OSBPL8/OSBPL5/SLC25A32/PCYOX1/GSTK1
GBMvsCON.up	GO:0000075	cell cycle checkpoint signaling	33/2577	349/29151	0.368666894	0.89229348	0.849242943	O43156/O43264/O43684/P12270/P15336/P24941/P29590/P49959/P78527/Q08J23/Q13769/Q13838/Q16539/Q53H47/Q5JVF3/Q6NXR4/Q71UM5/Q8N163/Q92878/Q969U7/Q96E09/Q96FV9/Q96QC0/Q99459/Q9BTA9/Q9BYT3/Q9H2K8/Q9HBM1/Q9NRD1/Q9NVH2/Q9NXR7/Q9UKT5/Q9UMS4	33	TTI1/ZW10/BUB3/TPR/ATF2/CDK2/PML/MRE11/PRKDC/NSUN2/THOC5/DDX39B/MAPK14/SETMAR/PCID2/TTI2/RPS27L/CCAR2/RAD50/PSMG2/PABIR1/THOC1/PPP1R10/CDC5L/WAC/STK33/TAOK3/SPC25/FBXO6/INTS7/BABAM2/FBXO4/PRPF19
GBMvsCON.up	GO:0002285	lymphocyte activation involved in immune response	33/2577	361/29151	0.446633219	0.94515081	0.899550062	O43353/O43736/P00519/P01903/P01911/P02786/P04233/P05362/P08575/P09429/P10809/P13051/P16885/P17931/P20701/P21741/P25942/P28068/P30511/P31146/P40763/P49917/P51159/P52701/P55160/P62753/Q02556/Q14116/Q96FV9/Q96FZ2/Q9BT67/Q9H3S1/Q9UDY8	33	RIPK2/ITM2A/ABL1/HLA-DRA/HLA-DRB1/TFRC/CD74/ICAM1/PTPRC/HMGB1/HSPD1/UNG/PLCG2/LGALS3/ITGAL/MDK/CD40/HLA-DMB/HLA-F/CORO1A/STAT3/LIG4/RAB27A/MSH6/NCKAP1L/RPS6/IRF8/IL18/THOC1/HMCES/NDFIP1/SEMA4A/MALT1
GBMvsCON.up	GO:1903828	negative regulation of protein localization	33/2577	371/29151	0.511964889	0.964398759	0.917869354	O00233/O00308/O60493/O75608/O95817/P02649/P23497/P30040/P32455/P35221/P41240/P46060/P49257/P49757/P61960/P63165/P98082/Q16836/Q16850/Q7Z2X4/Q8N183/Q8N2G4/Q8N568/Q8N5M9/Q8NHJ6/Q8WV41/Q96DZ1/Q9BQL6/Q9BT67/Q9BXF6/Q9GZP9/Q9UKT5/Q9Y5V3	33	PSMD9/WWP2/SNX3/LYPLA1/BAG3/APOE/SP100/ERP29/GBP1/CTNNA1/CSK/RANGAP1/LMAN1/NUMB/UFM1/SUMO1/DAB2/HADH/CYP51A1/PID1/NDUFAF2/LYPD1/DCLK2/JAGN1/LILRB4/SNX33/ERLEC1/FERMT1/NDFIP1/RAB11FIP5/DERL2/FBXO4/MAGED1
GBMvsCON.up	GO:1902905	positive regulation of supramolecular fiber organization	33/2577	378/29151	0.556896727	0.979242913	0.931997321	O15144/O94868/O95967/P00519/P02647/P02649/P06400/P07203/P07737/P08631/P10909/P16333/P23396/P29279/P29536/P50552/P55160/P84022/Q13591/Q14247/Q5VU43/Q6ZU35/Q7L576/Q8N3V7/Q8WUW1/Q92633/Q96J84/Q9HCE6/Q9P270/Q9UKZ4/Q9ULZ3/Q9Y295/Q9Y6W5	33	ARPC2/FCHSD2/EFEMP2/ABL1/APOA1/APOE/RB1/GPX1/PFN1/HCK/CLU/NCK1/RPS3/CCN2/LMOD1/VASP/NCKAP1L/SMAD3/SEMA5A/CTTN/PDE4DIP/CRACD/CYFIP1/SYNPO/BRK1/LPAR1/KIRREL1/ARHGEF10L/SLAIN2/TENM1/PYCARD/DRG1/WASF2
GBMvsCON.up	GO:0030705	cytoskeleton-dependent intracellular transport	33/2577	400/29151	0.687754057	0.99999997	0.951752912	O00203/O60333/O75381/O94901/O95295/O95793/O95817/P04792/P11137/P23246/P42704/Q00839/Q5SNT2/Q6QNY0/Q86VS8/Q86WT1/Q8IXI1/Q8IY31/Q8TDH9/Q96B45/Q96EV8/Q96EX3/Q96LB3/Q96RY7/Q9BW83/Q9H7X7/Q9HBG6/Q9NUL3/Q9NX95/Q9UBF2/Q9UBK9/Q9UL45/Q9Y678	33	AP3B1/KIF1B/PEX14/SUN1/SNAPIN/STAU1/BAG3/HSPB1/MAP2/SFPQ/LRPPRC/HNRNPU/TMEM201/BLOC1S3/HOOK3/TTC30A/RHOT2/IFT20/BLOC1S5/BORCS7/DTNBP1/DYNC2I2/IFT74/IFT140/IFT27/IFT22/IFT122/STAU2/SYBU/COPG2/UXT/BLOC1S6/COPG1
GBMvsCON.up	GO:0099111	microtubule-based transport	33/2577	405/29151	0.714436938	0.99999997	0.951752912	O00203/O60333/O75381/O94901/O95295/O95793/O95817/P04792/P11137/P23246/P42704/P48380/Q00839/Q5SNT2/Q6QNY0/Q86WT1/Q8IXI1/Q8IY31/Q8TDH9/Q96B45/Q96EV8/Q96EX3/Q96LB3/Q96RY7/Q9BW83/Q9H7X7/Q9HBG6/Q9NUL3/Q9NX95/Q9UBF2/Q9UBK9/Q9UL45/Q9Y678	33	AP3B1/KIF1B/PEX14/SUN1/SNAPIN/STAU1/BAG3/HSPB1/MAP2/SFPQ/LRPPRC/RFX3/HNRNPU/TMEM201/BLOC1S3/TTC30A/RHOT2/IFT20/BLOC1S5/BORCS7/DTNBP1/DYNC2I2/IFT74/IFT140/IFT27/IFT22/IFT122/STAU2/SYBU/COPG2/UXT/BLOC1S6/COPG1
GBMvsCON.up	GO:0051495	positive regulation of cytoskeleton organization	33/2577	412/29151	0.749518614	0.99999997	0.951752912	O00165/O15144/O94868/P00519/P02647/P07737/P08631/P16333/P23396/P29279/P29536/P37198/P48681/P50552/P51805/P55160/P84022/Q13591/Q14247/Q5VU43/Q6ZU35/Q7L576/Q8N3V7/Q8WUW1/Q92633/Q96J84/Q9HCE6/Q9P270/Q9UHV9/Q9UKZ4/Q9ULZ3/Q9Y295/Q9Y6W5	33	HAX1/ARPC2/FCHSD2/ABL1/APOA1/PFN1/HCK/NCK1/RPS3/CCN2/LMOD1/NUP62/NES/VASP/PLXNA3/NCKAP1L/SMAD3/SEMA5A/CTTN/PDE4DIP/CRACD/CYFIP1/SYNPO/BRK1/LPAR1/KIRREL1/ARHGEF10L/SLAIN2/PFDN2/TENM1/PYCARD/DRG1/WASF2
GBMvsCON.up	GO:0009612	response to mechanical stimulus	33/2577	417/29151	0.772877023	0.99999997	0.951752912	O15123/O95817/O95999/P04049/P05164/P07996/P08253/P11166/P12931/P17813/P18065/P21246/P21741/P25445/P25942/P29466/P36222/P42224/P50281/P78330/Q04206/Q13563/Q14118/Q14790/Q16539/Q16832/Q92508/Q92934/Q96SI9/Q99836/Q9BXJ8/Q9UBB5/Q9Y624	33	ANGPT2/BAG3/BCL10/RAF1/MPO/THBS1/MMP2/SLC2A1/SRC/ENG/IGFBP2/PTN/MDK/FAS/CD40/CASP1/CHI3L1/STAT1/MMP14/PSPH/RELA/PKD2/DAG1/CASP8/MAPK14/DDR2/PIEZO1/BAD/STRBP/MYD88/TMEM120A/MBD2/F11R
GBMvsCON.up	GO:0050920	regulation of chemotaxis	33/2577	419/29151	0.781814362	0.99999997	0.951752912	O15123/P01031/P04196/P04233/P04792/P07996/P09429/P14174/P15692/P18428/P21246/P21741/P27487/P32246/P41221/P51805/P55008/P55160/P78536/P84022/Q13591/Q15139/Q16827/Q92633/Q99538/Q9BVA1/Q9BYJ9/Q9BZL6/Q9H3S1/Q9HCK4/Q9NZC2/Q9P283/Q9Y4H4	33	ANGPT2/C5/HRG/CD74/HSPB1/THBS1/HMGB1/MIF/VEGFA/LBP/PTN/MDK/DPP4/CCR1/WNT5A/PLXNA3/AIF1/NCKAP1L/ADAM17/SMAD3/SEMA5A/PRKD1/PTPRO/LPAR1/LGMN/TUBB2B/YTHDF1/PRKD2/SEMA4A/ROBO2/TREM2/SEMA5B/GPSM3
GBMvsCON.up	GO:0042593	glucose homeostasis	33/2577	441/29151	0.864750314	0.99999997	0.951752912	B7ZBB8/O15240/P01911/P04049/P05362/P06737/P07203/P11831/P14598/P24593/P30626/P40763/P42785/P51532/P62753/P62995/P63244/Q12824/Q15043/Q16822/Q8IZF2/Q8N183/Q8N5M9/Q92934/Q96IY4/Q99808/Q9BXF6/Q9HC78/Q9HCD5/Q9NWS0/Q9NZC2/Q9UHW9/Q9Y666	33	PPP1R3G/VGF/HLA-DRB1/RAF1/ICAM1/PYGL/GPX1/SRF/NCF1/IGFBP5/SRI/STAT3/PRCP/SMARCA4/RPS6/TRA2B/RACK1/SMARCB1/SLC39A14/PCK2/ADGRF5/NDUFAF2/JAGN1/BAD/CPB2/SLC29A1/RAB11FIP5/ZBTB20/NCOA5/PIH1D1/TREM2/SLC12A6/SLC12A7
GBMvsCON.up	GO:0033500	carbohydrate homeostasis	33/2577	443/29151	0.870927345	0.99999997	0.951752912	B7ZBB8/O15240/P01911/P04049/P05362/P06737/P07203/P11831/P14598/P24593/P30626/P40763/P42785/P51532/P62753/P62995/P63244/Q12824/Q15043/Q16822/Q8IZF2/Q8N183/Q8N5M9/Q92934/Q96IY4/Q99808/Q9BXF6/Q9HC78/Q9HCD5/Q9NWS0/Q9NZC2/Q9UHW9/Q9Y666	33	PPP1R3G/VGF/HLA-DRB1/RAF1/ICAM1/PYGL/GPX1/SRF/NCF1/IGFBP5/SRI/STAT3/PRCP/SMARCA4/RPS6/TRA2B/RACK1/SMARCB1/SLC39A14/PCK2/ADGRF5/NDUFAF2/JAGN1/BAD/CPB2/SLC29A1/RAB11FIP5/ZBTB20/NCOA5/PIH1D1/TREM2/SLC12A6/SLC12A7
GBMvsCON.up	GO:0045137	development of primary sexual characteristics	33/2577	452/29151	0.896100401	0.99999997	0.951752912	O15240/O75874/O95470/P01023/P03950/P08253/P11021/P12931/P15692/P16989/P26583/P32121/P35221/P41221/P49321/P50281/P51153/P51692/P54259/P57740/P61812/P82094/Q07812/Q13144/Q13162/Q14151/Q15637/Q16626/Q4LE39/Q6ZUX7/Q9HBE1/Q9HCK4/Q9Y653	33	VGF/IDH1/SGPL1/A2M/ANG/MMP2/HSPA5/SRC/VEGFA/YBX3/HMGB2/ARRB2/CTNNA1/WNT5A/NASP/MMP14/RAB13/STAT5B/ATN1/NUP107/TGFB2/TMF1/BAX/EIF2B5/PRDX4/SAFB2/SF1/MEA1/ARID4B/LHFPL2/PATZ1/ROBO2/ADGRG1
GBMvsCON.up	GO:0009199	ribonucleoside triphosphate metabolic process	33/2577	453/29151	0.898641863	0.99999997	0.951752912	O00746/O75380/O75947/O75964/O76031/P00846/P18859/P20839/P21589/P22392/P27449/P27708/P40763/P54819/P56134/P56381/P56385/P56537/Q6KCM7/Q6UW78/Q7Z2X4/Q7Z2Z2/Q8IWA4/Q92934/Q96HY7/Q99643/Q99766/Q9BZX2/Q9HC78/Q9NWZ5/Q9NZC2/Q9UI09/Q9UJZ1	33	NME4/NDUFS6/ATP5PD/ATP5MG/CLPX/MT-ATP6/ATP5PF/IMPDH1/NT5E/NME2/ATP6V0C/CAD/STAT3/AK2/ATP5MF/ATP5F1E/ATP5ME/EIF6/SLC25A25/UQCC3/PID1/EFL1/MFN1/BAD/DHTKD1/SDHC/DMAC2L/UCK2/ZBTB20/UCKL1/TREM2/NDUFA12/STOML2
GBMvsCON.up	GO:0008654	phospholipid biosynthetic process	33/2577	479/29151	0.94910129	0.99999997	0.951752912	O14735/O15162/O15357/O60427/O75874/O95427/P02647/P02652/P07686/P16885/P42356/P47712/P49585/Q13615/Q14693/Q5H8A4/Q6UWP7/Q75T13/Q7Z7B1/Q86YN1/Q8IZF2/Q8NCS7/Q8NF37/Q8TBF5/Q8TCG2/Q8WUK0/Q9BRB3/Q9BRR3/Q9BTU6/Q9BXW7/Q9HCL2/Q9NPH0/Q9NUQ2	33	CDIPT/PLSCR1/INPPL1/FADS1/IDH1/PIGN/APOA1/APOA2/HEXB/PLCG2/PI4KA/PLA2G4A/PCYT1A/MTMR3/LPIN1/PIGG/LCLAT1/PGAP1/PIGW/DOLPP1/ADGRF5/SLC44A5/LPCAT1/PIGX/PI4K2B/PTPMT1/PIGQ/PGAP4/PI4K2A/HDHD5/GPAM/ACP6/AGPAT5
GBMvsCON.down	GO:0048167	regulation of synaptic plasticity	32/921	380/29151	5.86E-07	0.000102906	8.90E-05	O14827/O43566/P01116/P04156/P04271/P05937/P15056/P16298/P21359/P28482/P28907/P31321/P46821/P60880/P61764/P61981/P78559/P84077/Q00535/Q02246/Q04917/Q05513/Q13554/Q13972/Q14168/Q15042/Q92752/Q96PQ0/Q9UBB6/Q9UJD0/Q9UQM7/Q9Y4G8	32	RASGRF2/RGS14/KRAS/PRNP/S100B/CALB1/BRAF/PPP3CB/NF1/MAPK1/CD38/PRKAR1B/MAP1B/SNAP25/STXBP1/YWHAG/MAP1A/ARF1/CDK5/CNTN2/YWHAH/PRKCZ/CAMK2B/RASGRF1/MPP2/RAB3GAP1/TNR/SORCS2/NCDN/RIMS3/CAMK2A/RAPGEF2
GBMvsCON.down	GO:0099504	synaptic vesicle cycle	32/921	381/29151	6.21E-07	0.000105234	9.11E-05	O00499/O14939/O15056/O43426/O60641/O75061/O76070/P05771/P0DP23/P15056/P16298/P31321/P49418/P50570/P53677/P54920/P60880/P61224/P61764/P62834/P63261/Q00535/Q05193/Q13393/Q15042/Q92572/Q99572/Q99962/Q9BY11/Q9H115/Q9UJD0/Q9UQ16	32	BIN1/PLD2/SYNJ2/SYNJ1/SNAP91/DNAJC6/SNCG/PRKCB/CALM1/BRAF/PPP3CB/PRKAR1B/AMPH/DNM2/AP3M2/NAPA/SNAP25/RAP1B/STXBP1/RAP1A/ACTG1/CDK5/DNM1/PLD1/RAB3GAP1/AP3S1/P2RX7/SH3GL2/PACSIN1/NAPB/RIMS3/DNM3
GBMvsCON.down	GO:0031032	actomyosin structure organization	32/921	412/29151	3.32E-06	0.000295845	0.000255984	O43491/O75112/O75116/O75122/P09493/P10644/P15056/P19634/P21291/P35580/P60953/P61586/P63000/P63261/P68133/Q08722/Q13153/Q13618/Q3V6T2/Q5VT25/Q7Z406/Q7Z460/Q8WUM4/Q92574/Q92614/Q9BST9/Q9NQW6/Q9NZR1/Q9UPQ0/Q9Y281/Q9Y2J2/Q9Y5S2	32	EPB41L2/LDB3/ROCK2/CLASP2/TPM1/PRKAR1A/BRAF/SLC9A1/CSRP1/MYH10/CDC42/RHOA/RAC1/ACTG1/ACTA1/CD47/PAK1/CUL3/CCDC88A/CDC42BPA/MYH14/CLASP1/PDCD6IP/TSC1/MYO18A/RTKN/ANLN/TMOD2/LIMCH1/CFL2/EPB41L3/CDC42BPB
GBMvsCON.down	GO:0051495	positive regulation of cytoskeleton organization	32/921	412/29151	3.32E-06	0.000295845	0.000255984	O00499/O14613/O75116/P06396/P09493/P0DMV8/P15056/P36404/P46821/P60953/P60981/P61586/P63000/Q00535/Q00587/Q08722/Q12959/Q13153/Q14008/Q14203/Q14204/Q3V6T2/Q7Z460/Q92574/Q93045/Q96GD0/Q96R06/Q99572/Q9H6U6/Q9UPQ0/Q9Y281/Q9Y5X1	32	BIN1/CDC42EP2/ROCK2/GSN/TPM1/HSPA1A/BRAF/ARL2/MAP1B/CDC42/DSTN/RHOA/RAC1/CDK5/CDC42EP1/CD47/DLG1/PAK1/CKAP5/DCTN1/DYNC1H1/CCDC88A/CLASP1/TSC1/STMN2/PDXP/SPAG5/P2RX7/BCAS3/LIMCH1/CFL2/SNX9
GBMvsCON.down	GO:0009205	purine ribonucleoside triphosphate metabolic process	32/921	439/29151	1.22E-05	0.000847378	0.000733208	O43674/O60825/O95168/P00568/P04075/P05026/P06733/P06744/P07205/P08237/P09104/P0DMV8/P14618/P15259/P16118/P17858/P18669/P21281/P21695/P30613/P36404/P38606/P61586/Q01813/Q86Y39/Q99572/Q9NTK5/Q9UKK9/Q9ULC3/Q9ULD0/Q9Y6K8/Q9Y6M9	32	NDUFB5/PFKFB2/NDUFB4/AK1/ALDOA/ATP1B1/ENO1/GPI/PGK2/PFKM/ENO2/HSPA1A/PKM/PGAM2/PFKFB1/PFKL/PGAM1/ATP6V1B2/GPD1/PKLR/ARL2/ATP6V1A/RHOA/PFKP/NDUFA11/P2RX7/OLA1/NUDT5/RAB23/OGDHL/AK5/NDUFB9
GBMvsCON.down	GO:0030100	regulation of endocytosis	32/921	447/29151	1.75E-05	0.001127102	0.000975243	O00291/O00499/O00560/O43426/O60641/O75061/O75146/P0DP23/P16298/P42338/P42684/P50570/P60953/P61018/P61020/P63000/P63098/P84074/P84077/Q08209/Q13614/Q2M2I8/Q5SW96/Q6UWE0/Q8IYB5/Q9BT88/Q9BY11/Q9BZC7/Q9UJ41/Q9UKG1/Q9UKS6/Q9UL25	32	HIP1/BIN1/SDCBP/SYNJ1/SNAP91/DNAJC6/HIP1R/CALM1/PPP3CB/PIK3CB/ABL2/DNM2/CDC42/RAB4B/RAB5B/RAC1/PPP3R1/HPCA/ARF1/PPP3CA/MTMR2/AAK1/LDLRAP1/LRSAM1/SMAP1/SYT11/PACSIN1/ABCA2/RABGEF1/APPL1/PACSIN3/RAB21
GBMvsCON.down	GO:0009199	ribonucleoside triphosphate metabolic process	32/921	453/29151	2.27E-05	0.001419201	0.001227986	O43674/O60825/O95168/P00568/P04075/P05026/P06733/P06744/P07205/P08237/P09104/P0DMV8/P14618/P15259/P16118/P17858/P18669/P21281/P21695/P30613/P36404/P38606/P61586/Q01813/Q86Y39/Q99572/Q9NTK5/Q9UKK9/Q9ULC3/Q9ULD0/Q9Y6K8/Q9Y6M9	32	NDUFB5/PFKFB2/NDUFB4/AK1/ALDOA/ATP1B1/ENO1/GPI/PGK2/PFKM/ENO2/HSPA1A/PKM/PGAM2/PFKFB1/PFKL/PGAM1/ATP6V1B2/GPD1/PKLR/ARL2/ATP6V1A/RHOA/PFKP/NDUFA11/P2RX7/OLA1/NUDT5/RAB23/OGDHL/AK5/NDUFB9
GBMvsCON.down	GO:0006898	receptor-mediated endocytosis	32/921	497/29151	0.000131213	0.005518353	0.004774843	O00291/O00560/O14526/O14964/O43426/O60641/O75061/O75146/P11233/P11234/P21926/P42338/P50570/P60033/P60880/P63000/P63098/P84074/P84077/P98164/Q00610/Q02246/Q05193/Q13614/Q2M2I8/Q5SW96/Q8IYB5/Q9BZC7/Q9UJ41/Q9UL25/Q9UQ16/Q9Y5X1	32	HIP1/SDCBP/FCHO1/HGS/SYNJ1/SNAP91/DNAJC6/HIP1R/RALA/RALB/CD9/PIK3CB/DNM2/CD81/SNAP25/RAC1/PPP3R1/HPCA/ARF1/LRP2/CLTC/CNTN2/DNM1/MTMR2/AAK1/LDLRAP1/SMAP1/ABCA2/RABGEF1/RAB21/DNM3/SNX9
GBMvsCON.up	GO:0042255	ribosome assembly	32/2577	90/29151	2.31E-12	7.92E-10	7.53E-10	O00571/O75616/P05388/P06748/P08865/P13010/P27635/P39019/P46777/P46782/P56537/P62263/P62750/P62841/P62857/P62913/P63173/P78527/P82912/P83731/Q02878/Q14137/Q71UM5/Q7L2E3/Q7Z2Z2/Q8TDN6/Q9BY44/Q9BYC9/Q9NYY8/Q9UKD2/Q9Y221/Q9Y399	32	DDX3X/ERAL1/RPLP0/NPM1/RPSA/XRCC5/RPL10/RPS19/RPL5/RPS5/EIF6/RPS14/RPL23A/RPS15/RPS28/RPL11/RPL38/PRKDC/MRPS11/RPL24/RPL6/BOP1/RPS27L/DHX30/EFL1/BRIX1/EIF2A/MRPL20/FASTKD2/MRTO4/NIP7/MRPS2
GBMvsCON.up	GO:0001510	RNA methylation	32/2577	134/29151	1.58E-07	2.99E-05	2.85E-05	O43148/P14678/P22087/P57081/P62304/P62306/P62314/P62316/P62318/Q08J23/Q5T200/Q6P1Q9/Q6YHU6/Q75N03/Q7L0Y3/Q7L2J0/Q7Z2T5/Q86W50/Q8IZ69/Q8N1G2/Q8NDT2/Q92979/Q96T37/Q99714/Q9BTL3/Q9BVS5/Q9HC36/Q9NNW5/Q9NXH9/Q9UBP6/Q9UET6/Q9UI30	32	RNMT/SNRPB/FBL/WDR4/SNRPE/SNRPF/SNRPD1/SNRPD2/SNRPD3/NSUN2/ZC3H13/METTL2B/THADA/CBLL1/TRMT10C/MEPCE/TRMT1L/METTL16/TRMT2A/CMTR1/RBM15B/EMG1/RBM15/HSD17B10/RAMAC/TRMT61B/MRM3/WDR6/TRMT1/METTL1/FTSJ1/TRMT112
GBMvsCON.up	GO:0032760	positive regulation of tumor necrosis factor production	32/2577	188/29151	0.000244436	0.01566282	0.014907135	O43353/O43914/O75995/O95786/P02763/P02776/P04792/P04839/P06858/P07996/P08571/P08575/P09429/P10909/P13747/P14174/P16885/P18428/P19652/P29728/P40763/P41221/Q06187/Q08211/Q7Z434/Q92769/Q99836/Q9BYX4/Q9HC78/Q9UIB8/Q9ULZ3/Q9Y6K5	32	RIPK2/TYROBP/SASH3/RIGI/ORM1/PF4/HSPB1/CYBB/LPL/THBS1/CD14/PTPRC/HMGB1/CLU/HLA-E/MIF/PLCG2/LBP/ORM2/OAS2/STAT3/WNT5A/BTK/DHX9/MAVS/HDAC2/MYD88/IFIH1/ZBTB20/CD84/PYCARD/OAS3
GBMvsCON.up	GO:0051702	biological process involved in interaction with symbiont	32/2577	197/29151	0.000571524	0.030589973	0.029114097	O14646/O14791/O14966/O75446/P00734/P00747/P02649/P02743/P02751/P02776/P04196/P07203/P08311/P10809/P11717/P17980/P23284/P35232/P42356/P51532/P51636/P59665/P60602/P68104/Q03591/Q12824/Q13148/Q13547/Q14684/Q15075/Q99836/Q9UHR5	32	CHD1/APOL1/RAB29/SAP30/F2/PLG/APOE/APCS/FN1/PF4/HRG/GPX1/CTSG/HSPD1/IGF2R/PSMC3/PPIB/PHB1/PI4KA/SMARCA4/CAV2/DEFA1; DEFA1B/ROMO1/EEF1A1/CFHR1/SMARCB1/TARDBP/HDAC1/RRP1B/EEA1/MYD88/SAP30BP
GBMvsCON.up	GO:0030168	platelet activation	32/2577	246/29151	0.017704834	0.323838446	0.308214193	O15162/P00734/P02461/P02649/P02671/P02675/P02679/P02751/P02776/P04196/P04275/P04792/P07359/P08311/P11831/P12931/P15498/P16885/P18206/P21333/P25942/P47712/P53582/P80404/Q12866/Q13418/Q16539/Q6QNY0/Q8TF42/Q9BXX0/Q9Y490/Q9Y624	32	PLSCR1/F2/COL3A1/APOE/FGA/FGB/FGG/FN1/PF4/HRG/VWF/HSPB1/GP1BA/CTSG/SRF/SRC/VAV1/PLCG2/VCL/FLNA/CD40/PLA2G4A/METAP1/ABAT/MERTK/ILK/MAPK14/BLOC1S3/UBASH3B/EMILIN2/TLN1/F11R
GBMvsCON.up	GO:0002377	immunoglobulin production	32/2577	263/29151	0.040510117	0.464025239	0.441637386	O60318/O75995/P01903/P01909/P01911/P01920/P02786/P02790/P04440/P08575/P10809/P13051/P13747/P20036/P25942/P28068/P35232/P49917/P52701/P54278/P61769/P78527/Q06187/Q16512/Q30154/Q8WYA6/Q96FV9/Q96FZ2/Q99623/Q9BT67/Q9Y3Z3/Q9Y4K3	32	MCM3AP/SASH3/HLA-DRA/HLA-DQA1/HLA-DRB1/HLA-DQB1/TFRC/HPX/HLA-DPB1/PTPRC/HSPD1/UNG/HLA-E/HLA-DPA1/CD40/HLA-DMB/PHB1/LIG4/MSH6/PMS2/B2M/PRKDC/BTK/PKN1/HLA-DRB5/CTNNBL1/THOC1/HMCES/PHB2/NDFIP1/SAMHD1/TRAF6
GBMvsCON.up	GO:0008064	regulation of actin polymerization or depolymerization	32/2577	277/29151	0.07190952	0.585420456	0.55717564	O00165/O15143/O15144/O15145/O94868/P07737/P08631/P15502/P16333/P28289/P29536/P31146/P50552/P55160/P59998/Q12792/Q13045/Q13591/Q14247/Q16643/Q6NY19/Q6ZU35/Q7L576/Q8N392/Q8WUW1/Q92747/Q96AP7/Q96J84/Q9NYL9/Q9UJU6/Q9UKZ4/Q9ULZ3	32	HAX1/ARPC1B/ARPC2/ARPC3/FCHSD2/PFN1/HCK/ELN/NCK1/TMOD1/LMOD1/CORO1A/VASP/NCKAP1L/ARPC4/TWF1/FLII/SEMA5A/CTTN/DBN1/KANK3/CRACD/CYFIP1/ARHGAP18/BRK1/ARPC1A/ESAM/KIRREL1/TMOD3/DBNL/TENM1/PYCARD
GBMvsCON.up	GO:0030832	regulation of actin filament length	32/2577	283/29151	0.089547722	0.589680727	0.561230366	O00165/O15143/O15144/O15145/O94868/P07737/P08631/P15502/P16333/P28289/P29536/P31146/P50552/P55160/P59998/Q12792/Q13045/Q13591/Q14247/Q16643/Q6NY19/Q6ZU35/Q7L576/Q8N392/Q8WUW1/Q92747/Q96AP7/Q96J84/Q9NYL9/Q9UJU6/Q9UKZ4/Q9ULZ3	32	HAX1/ARPC1B/ARPC2/ARPC3/FCHSD2/PFN1/HCK/ELN/NCK1/TMOD1/LMOD1/CORO1A/VASP/NCKAP1L/ARPC4/TWF1/FLII/SEMA5A/CTTN/DBN1/KANK3/CRACD/CYFIP1/ARHGAP18/BRK1/ARPC1A/ESAM/KIRREL1/TMOD3/DBNL/TENM1/PYCARD
GBMvsCON.up	GO:0010976	positive regulation of neuron projection development	32/2577	292/29151	0.121079385	0.681499019	0.648618695	O15031/O60341/O60493/P00519/P02649/P11021/P15692/P16333/P18075/P21246/P21333/P21741/P41221/Q12792/Q13308/Q14444/Q15139/Q15428/Q16643/Q32P28/Q6ZTA4/Q7L576/Q7Z333/Q86VR2/Q86WK6/Q8N2Q7/Q96D09/Q9BVA1/Q9NRI5/Q9NUL3/Q9UJU6/Q9Y6E0	32	PLXNB2/KDM1A/SNX3/ABL1/APOE/HSPA5/VEGFA/NCK1/BMP7/PTN/FLNA/MDK/WNT5A/TWF1/PTK7/CAPRIN1/PRKD1/SF3A2/DBN1/P3H1/TRIM67/CYFIP1/SETX/RETREG3/AMIGO1/NLGN1/GPRASP2/TUBB2B/DISC1/STAU2/DBNL/STK24
GBMvsCON.up	GO:0043401	steroid hormone mediated signaling pathway	32/2577	295/29151	0.132965993	0.729269182	0.694084088	A5YKK6/O14686/O15173/O43251/O60341/O95071/P12931/P17844/P18075/P35232/P46937/P51532/P55345/P59665/P61960/P82094/P98082/Q13547/Q14151/Q15424/Q15648/Q16512/Q63ZY3/Q6AZZ1/Q8TDD1/Q92841/Q99623/Q9H270/Q9UBS8/Q9UER7/Q9Y4C1/Q9Y618	32	CNOT1/KMT2D/PGRMC2/RBFOX2/KDM1A/UBR5/SRC/DDX5/BMP7/PHB1/YAP1/SMARCA4/PRMT2/DEFA1; DEFA1B/UFM1/TMF1/DAB2/HDAC1/SAFB2/SAFB/MED1/PKN1/KANK2/TRIM68/DDX54/DDX17/PHB2/VPS11/RNF14/DAXX/KDM3A/NCOR2
GBMvsCON.up	GO:1903034	regulation of response to wounding	32/2577	297/29151	0.14127169	0.729783122	0.694573232	P00734/P00747/P00748/P01008/P01042/P02649/P02671/P02675/P02679/P02743/P02749/P03951/P04004/P04070/P04196/P05155/P07225/P07359/P07996/P21246/P21333/P21741/P80404/P84022/Q03405/Q13247/Q16832/Q8TF42/Q96IY4/Q9BQL6/Q9BXX0/Q9Y6E0	32	F2/PLG/F12/SERPINC1/KNG1/APOE/FGA/FGB/FGG/APCS/APOH/F11/VTN/PROC/HRG/SERPING1/PROS1/GP1BA/THBS1/PTN/FLNA/MDK/ABAT/SMAD3/PLAUR/SRSF6/DDR2/UBASH3B/CPB2/FERMT1/EMILIN2/STK24
GBMvsCON.up	GO:0006261	DNA-templated DNA replication	32/2577	314/29151	0.223650318	0.807812287	0.768837719	O14519/O75312/O75844/P12004/P24941/P25205/P27694/P33991/P33992/P35251/P40937/P46063/P49005/P49643/P49736/P49959/Q04837/Q14181/Q14566/Q53H47/Q86V81/Q8WTT2/Q92878/Q92900/Q96FV9/Q9BRX5/Q9BUQ8/Q9BV38/Q9NR30/Q9UHN1/Q9UJZ1/Q9Y3Z3	32	CDK2AP1/ZPR1/ZMPSTE24/PCNA/CDK2/MCM3/RPA1/MCM4/MCM5/RFC1/RFC5/RECQL/POLD2/PRIM2/MCM2/MRE11/SSBP1/POLA2/MCM6/SETMAR/ALYREF/NOC3L/RAD50/UPF1/THOC1/GINS3/DDX23/WDR18/DDX21/POLG2/STOML2/SAMHD1
GBMvsCON.up	GO:0010970	transport along microtubule	32/2577	328/29151	0.30514526	0.85761179	0.816234543	O00203/O60333/O75381/O94901/O95295/O95793/O95817/P04792/P11137/P23246/P42704/Q00839/Q5SNT2/Q6QNY0/Q86WT1/Q8IXI1/Q8IY31/Q8TDH9/Q96B45/Q96EV8/Q96EX3/Q96LB3/Q96RY7/Q9BW83/Q9H7X7/Q9HBG6/Q9NUL3/Q9NX95/Q9UBF2/Q9UBK9/Q9UL45/Q9Y678	32	AP3B1/KIF1B/PEX14/SUN1/SNAPIN/STAU1/BAG3/HSPB1/MAP2/SFPQ/LRPPRC/HNRNPU/TMEM201/BLOC1S3/TTC30A/RHOT2/IFT20/BLOC1S5/BORCS7/DTNBP1/DYNC2I2/IFT74/IFT140/IFT27/IFT22/IFT122/STAU2/SYBU/COPG2/UXT/BLOC1S6/COPG1
GBMvsCON.up	GO:0009266	response to temperature stimulus	32/2577	352/29151	0.461177637	0.94515081	0.899550062	O14558/O15240/O15514/O43464/O75475/O95817/P04179/P04792/P06858/P07996/P08571/P10809/P12270/P25685/P32121/P49748/P51617/P63165/Q00613/Q13144/Q13217/Q14011/Q14790/Q16082/Q16270/Q16576/Q92769/Q92793/Q96HE7/Q96IY4/Q9H078/Q9UER7	32	HSPB6/VGF/POLR2D/HTRA2/PSIP1/BAG3/SOD2/HSPB1/LPL/THBS1/CD14/HSPD1/TPR/DNAJB1/ARRB2/ACADVL/IRAK1/SUMO1/HSF1/EIF2B5/DNAJC3/CIRBP/CASP8/HSPB2/IGFBP7/RBBP7/HDAC2/CREBBP/ERO1A/CPB2/CLPB/DAXX
GBMvsCON.up	GO:0048705	skeletal system morphogenesis	32/2577	401/29151	0.754075418	0.99999997	0.951752912	O15357/O75569/O75844/O95470/P02461/P08253/P08493/P11586/P15336/P16435/P18075/P21802/P29279/P37275/P38919/P49746/P50281/P50454/P84022/Q14814/Q15742/Q15796/Q16539/Q6UB35/Q8TD84/Q92896/Q93063/Q93074/Q96QV1/Q96RY7/Q9NS15/Q9NY26	32	INPPL1/PRKRA/ZMPSTE24/SGPL1/COL3A1/MMP2/MGP/MTHFD1/ATF2/POR/BMP7/FGFR2/CCN2/ZEB1/EIF4A3/THBS3/MMP14/SERPINH1/SMAD3/MEF2D/NAB2/SMAD2/MAPK14/MTHFD1L/DSCAML1/GLG1/EXT2/MED12/HHIP/IFT140/LTBP3/SLC39A1
GBMvsCON.up	GO:0002064	epithelial cell development	32/2577	414/29151	0.81178823	0.99999997	0.951752912	O00592/O60292/P04070/P04818/P05362/P07203/P08670/P12931/P15692/P16284/P18206/P25101/P28289/P33151/P39060/P41221/P46937/P46940/P48380/P51153/P55196/P78504/Q15382/Q4LE39/Q8IVQ6/Q8WX93/Q92934/Q96DR7/Q96LB3/Q99500/Q99836/Q9Y624	32	PODXL/SIPA1L3/PROC/TYMS/ICAM1/GPX1/VIM/SRC/VEGFA/PECAM1/VCL/EDNRA/TMOD1/CDH5/COL18A1/WNT5A/YAP1/IQGAP1/RFX3/RAB13/AFDN/JAG1/RHEB/ARID4B/ZDHHC21/PALLD/BAD/ARHGEF26/IFT74/S1PR3/MYD88/F11R
GBMvsCON.up	GO:0045444	fat cell differentiation	32/2577	431/29151	0.872040187	0.99999997	0.951752912	O43294/P04179/P06858/P07203/P15336/P16220/P18075/P28062/P31751/P41221/P46937/P47974/P56545/P78504/P84022/Q00839/Q05823/Q13043/Q15648/Q16539/Q8IWZ6/Q8IZF2/Q8N4Q0/Q8TAM2/Q8WTT2/Q96EK7/Q96HE7/Q9BXJ8/Q9BZF1/Q9BZK7/Q9C0B1/Q9NZ08	32	TGFB1I1/SOD2/LPL/GPX1/ATF2/CREB1/BMP7/PSMB8/AKT2/WNT5A/YAP1/ZFP36L2/CTBP2/JAG1/SMAD3/HNRNPU/RNASEL/STK4/MED1/MAPK14/BBS7/ADGRF5/PTGR3/TTC8/NOC3L/FAM120B/ERO1A/TMEM120A/OSBPL8/TBL1XR1/FTO/ERAP1
GBMvsCON.up	GO:0045930	negative regulation of mitotic cell cycle	32/2577	431/29151	0.872040187	0.99999997	0.951752912	O43264/O43684/O60216/P00519/P06400/P12270/P15336/P18075/P24941/P29590/P47974/P49959/P55345/P78527/Q13563/Q13642/Q53H47/Q5JVF3/Q63ZY3/Q71UM5/Q76B58/Q92878/Q969U7/Q96E09/Q96K76/Q96QC0/Q9BTA9/Q9BYT3/Q9C0B6/Q9H2K8/Q9HBM1/Q9NXR7	32	ZW10/BUB3/RAD21/ABL1/RB1/TPR/ATF2/BMP7/CDK2/PML/ZFP36L2/MRE11/PRMT2/PRKDC/PKD2/FHL1/SETMAR/PCID2/KANK2/RPS27L/BRINP3/RAD50/PSMG2/PABIR1/USP47/PPP1R10/WAC/STK33/BRINP2/TAOK3/SPC25/BABAM2
GBMvsCON.up	GO:0008406	gonad development	32/2577	442/29151	0.902399018	0.99999997	0.951752912	O15240/O75874/O95470/P01023/P03950/P08253/P11021/P12931/P15692/P16989/P26583/P32121/P35221/P41221/P49321/P50281/P51153/P51692/P54259/P57740/P61812/P82094/Q07812/Q13144/Q13162/Q14151/Q15637/Q16626/Q4LE39/Q9HBE1/Q9HCK4/Q9Y653	32	VGF/IDH1/SGPL1/A2M/ANG/MMP2/HSPA5/SRC/VEGFA/YBX3/HMGB2/ARRB2/CTNNA1/WNT5A/NASP/MMP14/RAB13/STAT5B/ATN1/NUP107/TGFB2/TMF1/BAX/EIF2B5/PRDX4/SAFB2/SF1/MEA1/ARID4B/PATZ1/ROBO2/ADGRG1
GBMvsCON.up	GO:0007411	axon guidance	32/2577	447/29151	0.914164606	0.99999997	0.951752912	O00712/O15031/O43155/O60462/O94779/O95631/P15692/P18075/P25101/P41221/P42892/P50552/P51805/P83731/Q0ZGT2/Q13591/Q14118/Q16827/Q6ZN44/Q7L576/Q8N8S7/Q8TAM2/Q8TD84/Q8WX93/Q96TA1/Q9BVA1/Q9BYJ9/Q9H3S1/Q9HCK4/Q9P283/Q9UHY8/Q9UM47	32	NFIB/PLXNB2/FLRT2/NRP2/CNTN5/NTN1/VEGFA/BMP7/EDNRA/WNT5A/ECE1/VASP/PLXNA3/RPL24/NEXN/SEMA5A/DAG1/PTPRO/UNC5A/CYFIP1/ENAH/TTC8/DSCAML1/PALLD/NIBAN2/TUBB2B/YTHDF1/SEMA4A/ROBO2/SEMA5B/FEZ2/NOTCH3
GBMvsCON.up	GO:0009144	purine nucleoside triphosphate metabolic process	32/2577	448/29151	0.91637483	0.99999997	0.951752912	O00746/O75380/O75947/O75964/O76031/P00846/P18859/P20839/P21589/P22392/P27449/P40763/P54819/P55263/P56134/P56381/P56385/P56537/Q6KCM7/Q6UW78/Q7Z2X4/Q7Z2Z2/Q8IWA4/Q92934/Q96HY7/Q99643/Q99766/Q9HC78/Q9NZC2/Q9UI09/Q9UJZ1/Q9Y3Z3	32	NME4/NDUFS6/ATP5PD/ATP5MG/CLPX/MT-ATP6/ATP5PF/IMPDH1/NT5E/NME2/ATP6V0C/STAT3/AK2/ADK/ATP5MF/ATP5F1E/ATP5ME/EIF6/SLC25A25/UQCC3/PID1/EFL1/MFN1/BAD/DHTKD1/SDHC/DMAC2L/ZBTB20/TREM2/NDUFA12/STOML2/SAMHD1
GBMvsCON.up	GO:0097485	neuron projection guidance	32/2577	448/29151	0.91637483	0.99999997	0.951752912	O00712/O15031/O43155/O60462/O94779/O95631/P15692/P18075/P25101/P41221/P42892/P50552/P51805/P83731/Q0ZGT2/Q13591/Q14118/Q16827/Q6ZN44/Q7L576/Q8N8S7/Q8TAM2/Q8TD84/Q8WX93/Q96TA1/Q9BVA1/Q9BYJ9/Q9H3S1/Q9HCK4/Q9P283/Q9UHY8/Q9UM47	32	NFIB/PLXNB2/FLRT2/NRP2/CNTN5/NTN1/VEGFA/BMP7/EDNRA/WNT5A/ECE1/VASP/PLXNA3/RPL24/NEXN/SEMA5A/DAG1/PTPRO/UNC5A/CYFIP1/ENAH/TTC8/DSCAML1/PALLD/NIBAN2/TUBB2B/YTHDF1/SEMA4A/ROBO2/SEMA5B/FEZ2/NOTCH3
GBMvsCON.up	GO:0046777	protein autophosphorylation	32/2577	456/29151	0.932443854	0.99999997	0.951752912	O00571/O15164/P00519/P00533/P08575/P08631/P12931/P15692/P17813/P17948/P19525/P21802/P27708/P41240/P49959/P50749/P51617/Q06187/Q13043/Q13177/Q13263/Q15139/Q16832/Q8IWU2/Q8IXL6/Q92878/Q9BVS4/Q9BYT3/Q9BZL6/Q9C0C2/Q9H2K8/Q9Y6E0	32	DDX3X/TRIM24/ABL1/EGFR/PTPRC/HCK/SRC/VEGFA/ENG/FLT1/EIF2AK2/FGFR2/CAD/CSK/MRE11/RASSF2/IRAK1/BTK/STK4/PAK2/TRIM28/PRKD1/DDR2/LMTK2/FAM20C/RAD50/RIOK2/STK33/PRKD2/TNKS1BP1/TAOK3/STK24
GBMvsCON.up	GO:0048762	mesenchymal cell differentiation	32/2577	465/29151	0.947380228	0.99999997	0.951752912	C9JLW8/O43294/O60462/P02751/P17813/P17844/P18075/P21333/P21741/P21802/P25101/P26447/P41221/P42224/P61812/P62081/P78504/P84022/P98082/Q13263/Q13591/Q14118/Q15796/Q8IZ21/Q8TDM6/Q92769/Q92841/Q99729/Q9H3S1/Q9NV29/Q9P283/Q9ULV4	32	MCRIP1/TGFB1I1/NRP2/FN1/ENG/DDX5/BMP7/FLNA/MDK/FGFR2/EDNRA/S100A4/WNT5A/STAT1/TGFB2/RPS7/JAG1/SMAD3/DAB2/TRIM28/SEMA5A/DAG1/SMAD2/PHACTR4/DLG5/HDAC2/DDX17/HNRNPAB/SEMA4A/TMEM100/SEMA5B/CORO1C
GBMvsCON.up	GO:0060560	developmental growth involved in morphogenesis	32/2577	482/29151	0.968066537	0.99999997	0.951752912	O60462/O95631/P00519/P02649/P02751/P11137/P11831/P15692/P18206/P21802/P25101/P41221/P46937/P46940/P51805/Q13263/Q13308/Q13591/Q14247/Q15648/Q16643/Q7L576/Q8WXX7/Q93074/Q96LT7/Q9BSW7/Q9H3S1/Q9NRI5/Q9NZ94/Q9P283/Q9UJU6/Q9UJX6	32	NRP2/NTN1/ABL1/APOE/FN1/MAP2/SRF/VEGFA/VCL/FGFR2/EDNRA/WNT5A/YAP1/IQGAP1/PLXNA3/TRIM28/PTK7/SEMA5A/CTTN/MED1/DBN1/CYFIP1/AUTS2/MED12/C9orf72/SYT17/SEMA4A/DISC1/NLGN3/SEMA5B/DBNL/ANAPC2
GBMvsCON.down	GO:0007272	ensheathment of neurons	31/921	283/29151	2.16E-09	1.29E-06	1.12E-06	O75363/O75508/O94811/O94856/P02686/P20916/P21359/P21926/P45381/P54803/P56693/P60201/P63098/P78357/Q02246/Q12860/Q12959/Q13614/Q16880/Q7L5A8/Q86WG5/Q8IXJ6/Q8N135/Q92574/Q92597/Q92876/Q9BX67/Q9BZC7/Q9UQD0/Q9Y2J2/Q9Y342	31	BCAS1/CLDN11/TPPP/NFASC/MBP/MAG/NF1/CD9/ASPA/GALC/SOX10/PLP1/PPP3R1/CNTNAP1/CNTN2/CNTN1/DLG1/MTMR2/UGT8/FA2H/SBF2/SIRT2/LGI4/TSC1/NDRG1/KLK6/JAM3/ABCA2/SCN8A/EPB41L3/PLLP
GBMvsCON.down	GO:0008366	axon ensheathment	31/921	283/29151	2.16E-09	1.29E-06	1.12E-06	O75363/O75508/O94811/O94856/P02686/P20916/P21359/P21926/P45381/P54803/P56693/P60201/P63098/P78357/Q02246/Q12860/Q12959/Q13614/Q16880/Q7L5A8/Q86WG5/Q8IXJ6/Q8N135/Q92574/Q92597/Q92876/Q9BX67/Q9BZC7/Q9UQD0/Q9Y2J2/Q9Y342	31	BCAS1/CLDN11/TPPP/NFASC/MBP/MAG/NF1/CD9/ASPA/GALC/SOX10/PLP1/PPP3R1/CNTNAP1/CNTN2/CNTN1/DLG1/MTMR2/UGT8/FA2H/SBF2/SIRT2/LGI4/TSC1/NDRG1/KLK6/JAM3/ABCA2/SCN8A/EPB41L3/PLLP
GBMvsCON.down	GO:0000910	cytokinesis	31/921	342/29151	1.77E-07	4.08E-05	3.53E-05	O00471/O43236/O75116/O95630/P0DP23/P35580/P36405/P50995/P60953/P61586/P62745/P84077/Q01082/Q12955/Q13526/Q13618/Q15019/Q16181/Q8NEB9/Q8WUM4/Q92599/Q96FZ7/Q96GD0/Q96RF0/Q9BRK4/Q9BST9/Q9BTV5/Q9NQ86/Q9NQW6/Q9P0V9/Q9Y5X1	31	EXOC5/SEPTIN4/ROCK2/STAMBP/CALM1/MYH10/ARL3/ANXA11/CDC42/RHOA/RHOB/ARF1/SPTBN1/ANK3/PIN1/CUL3/SEPTIN2/SEPTIN7/PIK3C3/PDCD6IP/SEPTIN8/CHMP6/PDXP/SNX18/LZTS2/RTKN/FSD1/TRIM36/ANLN/SEPTIN10/SNX9
GBMvsCON.down	GO:0099111	microtubule-based transport	31/921	405/29151	6.32E-06	0.000510224	0.000441479	O14576/O14745/O60282/O75506/P07196/P09936/P0CG47/P12036/P36405/P43034/P46821/P53677/P60953/P63167/P78559/Q03001/Q05513/Q12756/Q12840/Q13409/Q14204/Q15700/Q5T5U3/Q92572/Q92845/Q99689/Q9NZ32/Q9UL25/Q9UPT6/Q9Y496/Q9Y547	31	DYNC1I1/NHERF1/KIF5C/HSBP1/NEFL/UCHL1/UBB/NEFH/ARL3/PAFAH1B1/MAP1B/AP3M2/CDC42/DYNLL1/MAP1A/DST/PRKCZ/KIF1A/KIF5A/DYNC1I2/DYNC1H1/DLG2/ARHGAP21/AP3S1/KIFAP3/FEZ1/ACTR10/RAB21/MAPK8IP3/KIF3A/HSPB11
GBMvsCON.down	GO:0005996	monosaccharide metabolic process	31/921	446/29151	4.12E-05	0.002296506	0.001987088	A6NDG6/O60825/P04075/P05090/P06733/P06744/P07205/P08237/P09104/P14618/P15259/P16118/P17858/P21695/P24298/P34949/P42336/P48506/P56211/P78417/Q00796/Q01813/Q15119/Q15120/Q15493/Q3LXA3/Q6PCE3/Q6ZNW5/Q92871/Q9UIC8/Q9UKK9	31	PGP/PFKFB2/ALDOA/APOD/ENO1/GPI/PGK2/PFKM/ENO2/PKM/PGAM2/PFKFB1/PFKL/GPD1/GPT/MPI/PIK3CA/GCLC/ARPP19/GSTO1/SORD/PFKP/PDK2/PDK3/RGN/TKFC/PGM2L1/GDPGP1/PMM1/LCMT1/NUDT5
GBMvsCON.down	GO:0010001	glial cell differentiation	31/921	447/29151	4.30E-05	0.002354109	0.00203693	O00499/O43175/O60883/O94811/P01116/P09543/P20916/P21359/P21860/P27361/P28482/P45381/P56693/P60201/P61586/P63098/P78357/Q00535/Q02246/Q02750/Q12860/Q13620/Q5TCY1/Q7L5A8/Q86T65/Q8IXJ6/Q8N135/Q92597/Q96DB2/Q96PE5/Q9BZC7	31	BIN1/PHGDH/GPR37L1/TPPP/KRAS/CNP/MAG/NF1/ERBB3/MAPK3/MAPK1/ASPA/SOX10/PLP1/RHOA/PPP3R1/CNTNAP1/CDK5/CNTN2/MAP2K1/CNTN1/CUL4B/TTBK1/FA2H/DAAM2/SIRT2/LGI4/NDRG1/HDAC11/OPALIN/ABCA2
GBMvsCON.up	GO:0048002	antigen processing and presentation of peptide antigen	31/2577	166/29151	5.25E-05	0.004386274	0.00417465	O15533/P01889/P01903/P01909/P01911/P01920/P04233/P04439/P04440/P07339/P10321/P13747/P20036/P25311/P25774/P28068/P30101/P30511/P61769/Q03518/Q03519/Q30154/Q30201/Q6P179/Q99538/Q9BX59/Q9NZ08/Q9NZC2/Q9UIQ6/Q9ULZ3/Q9Y4K3	31	TAPBP/HLA-B/HLA-DRA/HLA-DQA1/HLA-DRB1/HLA-DQB1/CD74/HLA-A/HLA-DPB1/CTSD/HLA-C/HLA-E/HLA-DPA1/AZGP1/CTSS/HLA-DMB/PDIA3/HLA-F/B2M/TAP1/TAP2/HLA-DRB5/HFE/ERAP2/LGMN/TAPBPL/ERAP1/TREM2/LNPEP/PYCARD/TRAF6
GBMvsCON.up	GO:0006626	protein targeting to mitochondrion	31/2577	179/29151	0.000220989	0.014577844	0.013874506	O00165/O14737/O43464/O75439/O95817/O95831/O96008/P10809/P49257/P51572/P60602/Q10713/Q15785/Q3ZCQ8/Q53H12/Q8N4H5/Q96B49/Q96DA6/Q99797/Q9BSF4/Q9H270/Q9H300/Q9HAV7/Q9NS69/Q9UBE0/Q9Y3D7/Q9Y512/Q9Y5J6/Q9Y5J7/Q9Y5J9/Q9Y5L4	31	HAX1/PDCD5/HTRA2/PMPCB/BAG3/AIFM1/TOMM40/HSPD1/LMAN1/BCAP31/ROMO1/PMPCA/TOMM34/TIMM50/AGK/TOMM5/TOMM6/DNAJC19/MIPEP/TIMM29/VPS11/PARL/GRPEL1/TOMM22/SAE1/PAM16/SAMM50/TIMM10B/TIMM9/TIMM8B/TIMM13
GBMvsCON.up	GO:2000779	regulation of double-strand break repair	31/2577	240/29151	0.02113134	0.35270369	0.335686774	A6NHR9/O60341/O95071/O96019/P29590/P35637/P51532/P60510/P78527/Q00613/Q12824/Q14669/Q4VC05/Q53H47/Q5MIZ7/Q68CP9/Q8IXQ6/Q8NFD5/Q8TAQ2/Q8TDB6/Q8WUB8/Q92782/Q92784/Q92922/Q9H2F5/Q9HAF1/Q9NPF5/Q9NRR5/Q9NV56/Q9Y230/Q9Y265	31	SMCHD1/KDM1A/UBR5/ACTL6A/PML/FUS/SMARCA4/PPP4C/PRKDC/HSF1/SMARCB1/TRIP12/BCL7A/SETMAR/PPP4R3B/ARID2/PARP9/ARID1B/SMARCC2/DTX3L/PHF10/DPF1/DPF3/SMARCC1/EPC1/MEAF6/DMAP1/UBQLN4/MRGBP/RUVBL2/RUVBL1
GBMvsCON.up	GO:0034968	histone lysine methylation	31/2577	245/29151	0.027275561	0.395700793	0.376609393	O14686/O15047/O60341/O75164/P10412/P16401/P16402/P18615/P25208/P40261/P51610/Q03164/Q12824/Q13610/Q13952/Q15291/Q4LE39/Q53H47/Q6UXN9/Q8TDI0/Q8WXX7/Q96IK1/Q96KQ7/Q9BZ95/Q9C005/Q9H9B1/Q9NWS0/Q9P0U4/Q9UI30/Q9Y4C1/Q9Y5Z7	31	KMT2D/SETD1A/KDM1A/KDM4A/H1-4/H1-5/H1-3/NELFE/NFYB/NNMT/HCFC1/KMT2A/SMARCB1/PWP1/NFYC/RBBP5/ARID4B/SETMAR/WDR82/CHD5/AUTS2/BOD1/EHMT2/NSD3/DPY30/EHMT1/PIH1D1/CXXC1/TRMT112/KDM3A/HCFC2
GBMvsCON.up	GO:0032635	interleukin-6 production	31/2577	256/29151	0.045578967	0.492617001	0.468849679	O43353/O43914/O95786/O95999/P01889/P02763/P04062/P04233/P06858/P09429/P10809/P16885/P18428/P32121/P40763/P41221/P41240/P55008/P55160/Q06187/Q08211/Q7Z434/Q8N4X5/Q8NHJ6/Q99836/Q9BYX4/Q9HC78/Q9NZC2/Q9UIB8/Q9ULZ3/Q9Y4K3	31	RIPK2/TYROBP/RIGI/BCL10/HLA-B/ORM1/GBA1/CD74/LPL/HMGB1/HSPD1/PLCG2/LBP/ARRB2/STAT3/WNT5A/CSK/AIF1/NCKAP1L/BTK/DHX9/MAVS/AFAP1L2/LILRB4/MYD88/IFIH1/ZBTB20/TREM2/CD84/PYCARD/TRAF6
GBMvsCON.up	GO:0032675	regulation of interleukin-6 production	31/2577	256/29151	0.045578967	0.492617001	0.468849679	O43353/O43914/O95786/O95999/P01889/P02763/P04062/P04233/P06858/P09429/P10809/P16885/P18428/P32121/P40763/P41221/P41240/P55008/P55160/Q06187/Q08211/Q7Z434/Q8N4X5/Q8NHJ6/Q99836/Q9BYX4/Q9HC78/Q9NZC2/Q9UIB8/Q9ULZ3/Q9Y4K3	31	RIPK2/TYROBP/RIGI/BCL10/HLA-B/ORM1/GBA1/CD74/LPL/HMGB1/HSPD1/PLCG2/LBP/ARRB2/STAT3/WNT5A/CSK/AIF1/NCKAP1L/BTK/DHX9/MAVS/AFAP1L2/LILRB4/MYD88/IFIH1/ZBTB20/TREM2/CD84/PYCARD/TRAF6
GBMvsCON.up	GO:0050852	T cell receptor signaling pathway	31/2577	260/29151	0.05409788	0.536790197	0.510891648	O00481/O14966/O43353/O75509/O95999/P00519/P01911/P01920/P04439/P04440/P08575/P16885/P17931/P23396/P32455/P41240/P78410/Q04206/Q07666/Q13094/Q13144/Q14699/Q5ZPR3/Q8NHJ6/Q92692/Q9BZL6/Q9UDY8/Q9UGN4/Q9UJZ1/Q9Y4K3/Q9Y6K9	31	BTN3A1/RAB29/RIPK2/TNFRSF21/BCL10/ABL1/HLA-DRB1/HLA-DQB1/HLA-A/HLA-DPB1/PTPRC/PLCG2/LGALS3/RPS3/GBP1/CSK/BTN3A2/RELA/KHDRBS1/LCP2/EIF2B5/RFTN1/CD276/LILRB4/NECTIN2/PRKD2/MALT1/CD300A/STOML2/TRAF6/IKBKG
GBMvsCON.up	GO:0040029	epigenetic regulation of gene expression	31/2577	261/29151	0.056397006	0.55027485	0.523725706	A6NHR9/O14686/O14929/O60264/O60341/P06400/P07203/P07305/P09429/P12270/P20700/P24941/P68431/Q00839/Q03252/Q13185/Q13263/Q13330/Q13547/Q16666/Q4LE39/Q6SPF0/Q6VMQ6/Q8NDT2/Q8NEY8/Q8NFD5/Q96T37/Q9H2F5/Q9UBB5/Q9UFW8/Q9Y6X9	31	SMCHD1/KMT2D/HAT1/SMARCA5/KDM1A/RB1/GPX1/H1-0/HMGB1/TPR/LMNB1/CDK2/H3C1; H3C2; H3C3; H3C4; H3C6; H3C7; H3C8; H3C10; H3C11; H3C12/HNRNPU/LMNB2/CBX3/TRIM28/MTA1/HDAC1/IFI16/ARID4B/SAMD1/ATF7IP/RBM15B/PPHLN1/ARID1B/RBM15/EPC1/MBD2/CGGBP1/MORC2
GBMvsCON.up	GO:2001235	positive regulation of apoptotic signaling pathway	31/2577	267/29151	0.071684596	0.585420456	0.55717564	O14727/O43324/O43464/O60443/O75569/O95497/O95999/P07996/P08575/P16333/P23246/P23396/P25445/P29590/P30101/P35221/P35625/P51572/P53634/P62081/P62913/P63241/P63244/Q07812/Q13043/Q13177/Q92934/Q9NQX7/Q9NYF8/Q9ULZ3/Q9Y5V3	31	APAF1/EEF1E1/HTRA2/GSDME/PRKRA/VNN1/BCL10/THBS1/PTPRC/NCK1/SFPQ/RPS3/FAS/PML/PDIA3/CTNNA1/TIMP3/BCAP31/CTSC/RPS7/RPL11/EIF5A/RACK1/BAX/STK4/PAK2/BAD/ITM2C/BCLAF1/PYCARD/MAGED1
GBMvsCON.up	GO:0018022	peptidyl-lysine methylation	31/2577	268/29151	0.074488815	0.585420456	0.55717564	O14686/O15047/O60341/O75164/P10412/P16401/P16402/P18615/P25208/P40261/P51610/Q03164/Q12824/Q13610/Q13952/Q15291/Q4LE39/Q53H47/Q6UXN9/Q8TDI0/Q8WXX7/Q96IK1/Q96KQ7/Q9BZ95/Q9C005/Q9H9B1/Q9NWS0/Q9P0U4/Q9UI30/Q9Y4C1/Q9Y5Z7	31	KMT2D/SETD1A/KDM1A/KDM4A/H1-4/H1-5/H1-3/NELFE/NFYB/NNMT/HCFC1/KMT2A/SMARCB1/PWP1/NFYC/RBBP5/ARID4B/SETMAR/WDR82/CHD5/AUTS2/BOD1/EHMT2/NSD3/DPY30/EHMT1/PIH1D1/CXXC1/TRMT112/KDM3A/HCFC2
GBMvsCON.up	GO:0048284	organelle fusion	31/2577	272/29151	0.086462907	0.585420456	0.55717564	O14653/O43752/O60763/O75396/O95295/P02786/P31146/P31751/P51149/P51153/P51636/P56962/Q07812/Q13190/Q15075/Q5K651/Q7Z2X4/Q86Y82/Q8IWA4/Q8N3P4/Q8WUH2/Q96I51/Q9BSR8/Q9BV40/Q9H270/Q9H300/Q9NWX6/Q9NX63/Q9UEU0/Q9UJZ1/Q9Y4W6	31	GOSR2/STX6/USO1/SEC22B/SNAPIN/TFRC/CORO1A/AKT2/RAB7A/RAB13/CAV2/STX17/BAX/STX5/EEA1/SAMD9/PID1/STX12/MFN1/VPS8/TGFBRAP1/RCC1L/YIPF4/VAMP8/VPS11/PARL/THG1L/CHCHD3/VTI1B/STOML2/AFG3L2
GBMvsCON.up	GO:0050671	positive regulation of lymphocyte proliferation	31/2577	283/29151	0.12582646	0.696440943	0.662839715	O43353/O75995/P02786/P04233/P04439/P04440/P08575/P09429/P13747/P14174/P16333/P18065/P20036/P23396/P25942/P28068/P30825/P31146/P51692/P55008/P55160/Q06187/Q13469/Q14116/Q5ZPR3/Q86YV0/Q99836/Q9HCL2/Q9ULF5/Q9ULZ3/Q9Y4K3	31	RIPK2/SASH3/TFRC/CD74/HLA-A/HLA-DPB1/PTPRC/HMGB1/HLA-E/MIF/NCK1/IGFBP2/HLA-DPA1/RPS3/CD40/HLA-DMB/SLC7A1/CORO1A/STAT5B/AIF1/NCKAP1L/BTK/NFATC2/IL18/CD276/RASAL3/MYD88/GPAM/SLC39A10/PYCARD/TRAF6
GBMvsCON.up	GO:0032946	positive regulation of mononuclear cell proliferation	31/2577	289/29151	0.151325569	0.729783122	0.694573232	O43353/O75995/P02786/P04233/P04439/P04440/P08575/P09429/P13747/P14174/P16333/P18065/P20036/P23396/P25942/P28068/P30825/P31146/P51692/P55008/P55160/Q06187/Q13469/Q14116/Q5ZPR3/Q86YV0/Q99836/Q9HCL2/Q9ULF5/Q9ULZ3/Q9Y4K3	31	RIPK2/SASH3/TFRC/CD74/HLA-A/HLA-DPB1/PTPRC/HMGB1/HLA-E/MIF/NCK1/IGFBP2/HLA-DPA1/RPS3/CD40/HLA-DMB/SLC7A1/CORO1A/STAT5B/AIF1/NCKAP1L/BTK/NFATC2/IL18/CD276/RASAL3/MYD88/GPAM/SLC39A10/PYCARD/TRAF6
GBMvsCON.up	GO:0051092	positive regulation of NF-kappaB transcription factor activity	31/2577	294/29151	0.174702369	0.747232076	0.711180325	O43353/O95999/P02786/P06748/P10909/P16885/P19525/P23396/P25942/P40763/P41221/P51617/P60900/Q04206/Q06187/Q08211/Q14116/Q14142/Q14258/Q15139/Q6AZZ1/Q8IUD2/Q8IYM9/Q99836/Q9BZL6/Q9C035/Q9UDY8/Q9UJV3/Q9ULZ3/Q9Y4K3/Q9Y6K9	31	RIPK2/BCL10/TFRC/NPM1/CLU/PLCG2/EIF2AK2/RPS3/CD40/STAT3/WNT5A/IRAK1/PSMA6/RELA/BTK/DHX9/IL18/TRIM14/TRIM25/PRKD1/TRIM68/ERC1/TRIM22/MYD88/PRKD2/TRIM5/MALT1/MID2/PYCARD/TRAF6/IKBKG
GBMvsCON.up	GO:2001236	regulation of extrinsic apoptotic signaling pathway	31/2577	317/29151	0.304051803	0.85761179	0.816234543	O00571/O43464/O95999/P02671/P02675/P02679/P02776/P04049/P05362/P06756/P07203/P07996/P08575/P12931/P17931/P23497/P26583/P29590/P30101/P35221/P35625/P46937/Q04206/Q13043/Q13177/Q14247/Q15326/Q8IWB1/Q9NQX7/Q9NR09/Q9ULZ3	31	DDX3X/HTRA2/BCL10/FGA/FGB/FGG/PF4/RAF1/ICAM1/ITGAV/GPX1/THBS1/PTPRC/SRC/LGALS3/SP100/HMGB2/PML/PDIA3/CTNNA1/TIMP3/YAP1/RELA/STK4/PAK2/CTTN/ZMYND11/ITPRIP/ITM2C/BIRC6/PYCARD
GBMvsCON.up	GO:0070665	positive regulation of leukocyte proliferation	31/2577	323/29151	0.342368501	0.89229348	0.849242943	O43353/O75995/P02786/P04233/P04439/P04440/P08575/P09429/P13747/P14174/P16333/P18065/P20036/P23396/P25942/P28068/P30825/P31146/P51692/P55008/P55160/Q06187/Q13469/Q14116/Q5ZPR3/Q86YV0/Q99836/Q9HCL2/Q9ULF5/Q9ULZ3/Q9Y4K3	31	RIPK2/SASH3/TFRC/CD74/HLA-A/HLA-DPB1/PTPRC/HMGB1/HLA-E/MIF/NCK1/IGFBP2/HLA-DPA1/RPS3/CD40/HLA-DMB/SLC7A1/CORO1A/STAT5B/AIF1/NCKAP1L/BTK/NFATC2/IL18/CD276/RASAL3/MYD88/GPAM/SLC39A10/PYCARD/TRAF6
GBMvsCON.up	GO:0009060	aerobic respiration	31/2577	348/29151	0.509807792	0.964398759	0.917869354	O00483/O75208/O75380/O75390/O75874/O75947/O75964/P00414/P00846/P10606/P15954/P18859/P20674/P30566/P33897/P34897/P40926/P48200/P53597/P56134/P56381/P56385/P82909/Q6UW78/Q7KZN9/Q96HY7/Q99643/Q9BV35/Q9UI09/Q9UJZ1/Q9Y6H1	31	NDUFA4/COQ9/NDUFS6/CS/IDH1/ATP5PD/ATP5MG/MT-CO3/MT-ATP6/COX5B/COX7C/ATP5PF/COX5A/ADSL/ABCD1/SHMT2/MDH2/IREB2/SUCLG1/ATP5MF/ATP5F1E/ATP5ME/MRPS36/UQCC3/COX15/DHTKD1/SDHC/SLC25A23/NDUFA12/STOML2/CHCHD2
GBMvsCON.up	GO:0007416	synapse assembly	31/2577	349/29151	0.516494977	0.964398759	0.917869354	O00468/O14966/O15031/O43155/O43300/O60242/O75147/O94779/O95631/P0C2W1/P35442/P41221/Q04637/Q86VH5/Q86WK6/Q8IW52/Q8N0W4/Q8N2Q7/Q8NFZ4/Q8TDM6/Q96D09/Q96HC4/Q9H156/Q9H3S1/Q9HAR2/Q9HCK4/Q9NT99/Q9NUL3/Q9NZ94/Q9UJU6/Q9UN67	31	AGRN/RAB29/PLXNB2/FLRT2/LRRTM2/ADGRB3/OBSL1/CNTN5/NTN1/FBXO45/THBS2/WNT5A/EIF4G1/LRRTM3/AMIGO1/SLITRK4/NLGN4X/NLGN1/NLGN2/DLG5/GPRASP2/PDLIM5/SLITRK2/SEMA4A/ADGRL3/ROBO2/LRRC4B/STAU2/NLGN3/DBNL/PCDHB10
GBMvsCON.up	GO:0002695	negative regulation of leukocyte activation	31/2577	350/29151	0.523164334	0.964398759	0.917869354	O15347/O43914/O75509/P01130/P01911/P04233/P08311/P08575/P09429/P17931/P21741/P30511/P55160/P78540/Q06187/Q12866/Q14392/Q16512/Q30201/Q71H61/Q8IZF2/Q8NHJ6/Q8TDM6/Q8WXW3/Q96FV9/Q96RQ9/Q9BT67/Q9NWQ8/Q9UGN4/Q9UIB8/Q9Y279	31	HMGB3/TYROBP/TNFRSF21/LDLR/HLA-DRB1/CD74/CTSG/PTPRC/HMGB1/LGALS3/MDK/HLA-F/NCKAP1L/ARG2/BTK/MERTK/LRRC32/PKN1/HFE/ILDR2/ADGRF5/LILRB4/DLG5/PIBF1/THOC1/IL4I1/NDFIP1/PAG1/CD300A/CD84/VSIG4
GBMvsCON.up	GO:0007369	gastrulation	31/2577	356/29151	0.56270936	0.979242913	0.931997321	P02647/P02751/P04004/P05107/P05997/P06756/P07942/P08253/P08572/P08648/P11831/P12109/P14780/P18075/P18084/P21802/P41221/P48431/P50281/P62753/P63244/P84022/Q14118/Q15796/Q5T9L3/Q6N022/Q8NBL1/Q8WVC0/Q93063/Q96C12/Q99496	31	APOA1/FN1/VTN/ITGB2/COL5A2/ITGAV/LAMB1/MMP2/COL4A2/ITGA5/SRF/COL6A1/MMP9/BMP7/ITGB5/FGFR2/WNT5A/SOX2/MMP14/RPS6/RACK1/SMAD3/DAG1/SMAD2/WLS/TENM4/POGLUT1/LEO1/EXT2/ARMC5/RNF2
GBMvsCON.up	GO:0071478	cellular response to radiation	31/2577	361/29151	0.594867094	0.990179828	0.942406563	O60341/O75844/P01033/P06748/P08253/P11021/P12004/P12956/P13010/P14780/P29692/P31751/P46937/P49917/P50238/P55211/Q00613/Q07812/Q16539/Q16666/Q92466/Q92793/Q92889/Q96K76/Q9BVC6/Q9C0C2/Q9NVH2/Q9NXR7/Q9UKT5/Q9Y230/Q9Y3T9	31	KDM1A/ZMPSTE24/TIMP1/NPM1/MMP2/HSPA5/PCNA/XRCC6/XRCC5/MMP9/EEF1D/AKT2/YAP1/LIG4/CRIP1/CASP9/HSF1/BAX/MAPK14/IFI16/DDB2/CREBBP/ERCC4/USP47/TMEM109/TNKS1BP1/INTS7/BABAM2/FBXO4/RUVBL2/NOC2L
GBMvsCON.up	GO:0031345	negative regulation of cell projection organization	31/2577	372/29151	0.662136738	0.99999997	0.951752912	O14966/O14976/O43306/O95295/O95631/P02649/P04196/P08670/P10589/P11137/P21333/P23470/P41221/P43378/P46937/P51805/P61769/P98082/Q13591/Q16827/Q86YV5/Q8N2Q7/Q8NI27/Q8TDW7/Q92633/Q92769/Q96EV8/Q9BQQ3/Q9H3S1/Q9NQX7/Q9P283	31	RAB29/GAK/ADCY6/SNAPIN/NTN1/APOE/HRG/VIM/NR2F1/MAP2/FLNA/PTPRG/WNT5A/PTPN9/YAP1/PLXNA3/B2M/DAB2/SEMA5A/PTPRO/PRAG1/NLGN1/THOC2/FAT3/LPAR1/HDAC2/DTNBP1/GORASP1/SEMA4A/ITM2C/SEMA5B
GBMvsCON.up	GO:0072330	monocarboxylic acid biosynthetic process	31/2577	372/29151	0.662136738	0.99999997	0.951752912	O14734/O43766/O60427/O95864/P02647/P02654/P02655/P02656/P04233/P06858/P14174/P22307/P23219/P24557/P33897/P47712/P49748/P50440/P56537/Q03013/Q8NCG7/Q8WXW3/Q96SU4/Q99685/Q99714/Q9BY49/Q9H0H3/Q9H2F3/Q9H7Z7/Q9NP80/Q9UHK6	31	ACOT8/LIAS/FADS1/FADS2/APOA1/APOC1/APOC2/APOC3/CD74/LPL/MIF/SCP2/PTGS1/TBXAS1/ABCD1/PLA2G4A/ACADVL/GATM/EIF6/GSTM4/DAGLB/PIBF1/OSBPL9/MGLL/HSD17B10/PECR/KLHL25/HSD3B7/PTGES2/PNPLA8/AMACR
GBMvsCON.up	GO:0050731	positive regulation of peptidyl-tyrosine phosphorylation	31/2577	387/29151	0.743964913	0.99999997	0.951752912	O00165/O43353/P00519/P00533/P01730/P02790/P04004/P04233/P08575/P08648/P12931/P14174/P14598/P15692/P16284/P16885/P18031/P25942/P32121/P41594/P78536/Q00613/Q13177/Q14116/Q6UVK1/Q8IXQ6/Q8N4X5/Q8WXW3/Q92769/Q9NZC2/Q9Y2Y0	31	HAX1/RIPK2/ABL1/EGFR/CD4/HPX/VTN/CD74/PTPRC/ITGA5/SRC/MIF/NCF1/VEGFA/PECAM1/PLCG2/PTPN1/CD40/ARRB2/GRM5/ADAM17/HSF1/PAK2/IL18/CSPG4/PARP9/AFAP1L2/PIBF1/HDAC2/TREM2/ARL2BP
GBMvsCON.up	GO:1901215	negative regulation of neuron death	31/2577	416/29151	0.863745084	0.99999997	0.951752912	O43464/O75312/P02649/P04062/P04179/P0DMM9/P21741/P30511/P31146/P32121/P43005/P48681/P49917/P50897/P51858/P63244/Q00613/Q01105/Q04446/Q04637/Q07812/Q15058/Q15233/Q4ZIN3/Q92673/Q96D09/Q96EV8/Q99538/Q9Y4L1/Q9Y5F6/Q9Y6K9	31	HTRA2/ZPR1/APOE/GBA1/SOD2/SULT1A3/MDK/HLA-F/CORO1A/ARRB2/SLC1A1/NES/LIG4/PPT1/HDGF/RACK1/HSF1/SET/GBE1/EIF4G1/BAX/KIF14/NONO/TMEM259/SORL1/GPRASP2/DTNBP1/LGMN/HYOU1/PCDHGC5/IKBKG
GBMvsCON.up	GO:0019318	hexose metabolic process	31/2577	419/29151	0.873230054	0.99999997	0.951752912	B7ZBB8/O00754/O00757/O15305/O15357/O75844/O95479/P04066/P12931/P16278/P17936/P26927/P31751/P40261/P40926/P49792/P50416/P53007/Q15043/Q16539/Q16822/Q16875/Q5MIZ7/Q6PJG6/Q92520/Q92934/Q93009/Q96G03/Q9BX66/Q9BYT8/Q9Y6N1	31	PPP1R3G/MAN2B1/FBP2/PMM2/INPPL1/ZMPSTE24/H6PD/FUCA1/SRC/GLB1/IGFBP3/MST1/AKT2/NNMT/MDH2/RANBP2/CPT1A/SLC25A1/SLC39A14/MAPK14/PCK2/PFKFB3/PPP4R3B/BRAT1/FAM3C/BAD/USP7/PGM2/SORBS1/NLN/COX11
GBMvsCON.up	GO:0043523	regulation of neuron apoptotic process	31/2577	424/29151	0.887907448	0.99999997	0.951752912	O43914/O75312/O95831/P00519/P02649/P04062/P04179/P15336/P21741/P31146/P32121/P43005/P48681/P49917/P50897/P51858/P55211/P56199/P61812/Q01105/Q04446/Q07812/Q15058/Q15233/Q6SZW1/Q96B36/Q96D09/Q99538/Q9NZC2/Q9Y4L1/Q9Y5F6	31	TYROBP/ZPR1/AIFM1/ABL1/APOE/GBA1/SOD2/ATF2/MDK/CORO1A/ARRB2/SLC1A1/NES/LIG4/PPT1/HDGF/CASP9/ITGA1/TGFB2/SET/GBE1/BAX/KIF14/NONO/SARM1/AKT1S1/GPRASP2/LGMN/TREM2/HYOU1/PCDHGC5
GBMvsCON.up	GO:0051321	meiotic cell cycle	31/2577	474/29151	0.972714192	0.99999997	0.951752912	O43264/O43684/O60216/O94901/O95347/P11388/P20594/P24941/P25101/P27694/P41221/P49959/P52701/Q02880/Q08379/Q08J23/Q14683/Q15021/Q8N3U4/Q92878/Q92889/Q96CW5/Q96KQ7/Q9BSJ2/Q9BTX1/Q9NTJ3/Q9UJX6/Q9UQE7/Q9Y2W6/Q9Y580/Q9Y657	31	ZW10/BUB3/RAD21/SUN1/SMC2/TOP2A/NPR2/CDK2/EDNRA/RPA1/WNT5A/MRE11/MSH6/TOP2B/GOLGA2/NSUN2/SMC1A/NCAPD2/STAG2/RAD50/ERCC4/TUBGCP3/EHMT2/TUBGCP2/NDC1/SMC4/ANAPC2/SMC3/TDRKH/RBM7/SPIN1
GBMvsCON.down	GO:0042552	myelination	30/921	279/29151	6.04E-09	2.77E-06	2.40E-06	O75363/O94811/O94856/P02686/P20916/P21359/P21926/P45381/P54803/P56693/P60201/P63098/P78357/Q02246/Q12860/Q12959/Q13614/Q16880/Q7L5A8/Q86WG5/Q8IXJ6/Q8N135/Q92574/Q92597/Q92876/Q9BX67/Q9BZC7/Q9UQD0/Q9Y2J2/Q9Y342	30	BCAS1/TPPP/NFASC/MBP/MAG/NF1/CD9/ASPA/GALC/SOX10/PLP1/PPP3R1/CNTNAP1/CNTN2/CNTN1/DLG1/MTMR2/UGT8/FA2H/SBF2/SIRT2/LGI4/TSC1/NDRG1/KLK6/JAM3/ABCA2/SCN8A/EPB41L3/PLLP
GBMvsCON.down	GO:0010970	transport along microtubule	30/921	328/29151	2.29E-07	5.06E-05	4.38E-05	O14576/O60282/O75506/P07196/P09936/P0CG47/P12036/P36405/P43034/P46821/P53677/P60953/P63167/P78559/Q03001/Q05513/Q12756/Q12840/Q13409/Q14204/Q15700/Q5T5U3/Q92572/Q92845/Q99689/Q9NZ32/Q9UL25/Q9UPT6/Q9Y496/Q9Y547	30	DYNC1I1/KIF5C/HSBP1/NEFL/UCHL1/UBB/NEFH/ARL3/PAFAH1B1/MAP1B/AP3M2/CDC42/DYNLL1/MAP1A/DST/PRKCZ/KIF1A/KIF5A/DYNC1I2/DYNC1H1/DLG2/ARHGAP21/AP3S1/KIFAP3/FEZ1/ACTR10/RAB21/MAPK8IP3/KIF3A/HSPB11
GBMvsCON.down	GO:0046034	ATP metabolic process	30/921	389/29151	7.66E-06	0.000594319	0.000514244	O43674/O60825/O95168/P00568/P04075/P05026/P06733/P06744/P07205/P08237/P09104/P0DMV8/P14618/P15259/P16118/P17858/P18669/P21281/P21695/P30613/P36404/P38606/Q01813/Q86Y39/Q99572/Q9NTK5/Q9UKK9/Q9ULD0/Q9Y6K8/Q9Y6M9	30	NDUFB5/PFKFB2/NDUFB4/AK1/ALDOA/ATP1B1/ENO1/GPI/PGK2/PFKM/ENO2/HSPA1A/PKM/PGAM2/PFKFB1/PFKL/PGAM1/ATP6V1B2/GPD1/PKLR/ARL2/ATP6V1A/PFKP/NDUFA11/P2RX7/OLA1/NUDT5/OGDHL/AK5/NDUFB9
GBMvsCON.down	GO:0090150	establishment of protein localization to membrane	30/921	462/29151	0.000181625	0.006737029	0.005829322	O00560/O15118/P04156/P05026/P07900/P0DP23/P11441/P15056/P31150/P34932/P46459/P60880/P61026/P84074/Q00535/Q01082/Q08495/Q12955/Q15042/Q5EBL4/Q5W0Z9/Q7L5D6/Q7Z5G4/Q8IZN3/Q92930/Q9BSU1/Q9GZY8/Q9H2M9/Q9UJ41/Q9Y397	30	SDCBP/NPC1/PRNP/ATP1B1/HSP90AA1/CALM1/UBL4A/BRAF/GDI1/HSPA4/NSF/SNAP25/RAB10/HPCA/CDK5/SPTBN1/DMTN/ANK3/RAB3GAP1/RILPL1/ZDHHC20/GET4/GOLGA7/ZDHHC14/RAB8B/PHAF1/MFF/RAB3GAP2/RABGEF1/ZDHHC9
GBMvsCON.down	GO:0008654	phospholipid biosynthetic process	30/921	479/29151	0.000335114	0.010478019	0.009066274	O14939/O15056/O43426/O95749/P29218/P42336/P42338/P48426/P49441/P53602/P53816/P78356/Q03426/Q13393/Q13496/Q13613/Q13614/Q8IWA5/Q8NEB9/Q8TBX8/Q8WWI5/Q99447/Q99755/Q9BZ71/Q9BZC7/Q9C0D9/Q9NRY6/Q9NRZ5/Q9Y216/Q9Y217	30	PLD2/SYNJ2/SYNJ1/GGPS1/IMPA1/PIK3CA/PIK3CB/PIP4K2A/INPP1/MVD/PLAAT3/PIP4K2B/MVK/PLD1/MTM1/MTMR1/MTMR2/SLC44A2/PIK3C3/PIP4K2C/SLC44A1/PCYT2/PIP5K1A/PITPNM3/ABCA2/SELENOI/PLSCR3/AGPAT4/MTMR7/MTMR6
GBMvsCON.up	GO:0045069	regulation of viral genome replication	30/2577	142/29151	5.73E-06	0.00066883	0.000636561	A6NE02/O00571/O15162/O43447/O75531/O95793/P05161/P11388/P11940/P19525/P20591/P29728/P55265/Q02880/Q05823/Q12906/Q13263/Q15633/Q16666/Q53GL7/Q7Z2W4/Q7Z434/Q96AZ6/Q96SB4/Q9BYX4/Q9NRW3/Q9UIV1/Q9UNP9/Q9Y6K5/Q9Y6X9	30	BTBD17/DDX3X/PLSCR1/PPIH/BANF1/STAU1/ISG15/TOP2A/PABPC1/EIF2AK2/MX1/OAS2/ADAR/TOP2B/RNASEL/ILF3/TRIM28/TARBP2/IFI16/PARP10/ZC3HAV1/MAVS/ISG20/SRPK1/IFIH1/APOBEC3C/CNOT7/PPIE/OAS3/MORC2
GBMvsCON.up	GO:0034243	regulation of transcription elongation by RNA polymerase II	30/2577	150/29151	1.78E-05	0.001745543	0.001661326	O14776/P18615/P35269/P40337/Q00839/Q09161/Q13503/Q15061/Q15326/Q15648/Q5TA45/Q6P9B9/Q71SY5/Q8N201/Q8WVC0/Q96CB8/Q96G25/Q96HW7/Q96RN5/Q9BTT4/Q9BUE0/Q9H0H0/Q9H204/Q9H944/Q9NPJ6/Q9NVH2/Q9NVR2/Q9ULK4/Q9Y2X0/Q9Y5B9	30	TCERG1/NELFE/GTF2F1/VHL/HNRNPU/NCBP1/MED21/WDR43/ZMYND11/MED1/INTS11/INTS5/MED25/INTS1/LEO1/INTS12/MED8/INTS4/MED15/MED10/MED18/INTS2/MED28/MED20/MED4/INTS7/INTS10/MED23/MED16/SUPT16H
GBMvsCON.up	GO:0019080	viral gene expression	30/2577	173/29151	0.000270261	0.017196528	0.016366846	O00303/O14646/O15371/O75821/P05455/P17980/P26599/P27824/P51532/P55884/P61009/Q00403/Q08211/Q10469/Q10472/Q12824/Q13148/Q13547/Q13724/Q14142/Q14152/Q14684/Q15633/Q15853/Q53GL7/Q8IXQ6/Q96T23/Q99873/Q9UJV3/Q9UKM7	30	EIF3F/CHD1/EIF3D/EIF3G/SSB/PSMC3/PTBP1/CANX/SMARCA4/EIF3B/SPCS3/GTF2B/DHX9/MGAT2/GALNT1/SMARCB1/TARDBP/HDAC1/MOGS/TRIM14/EIF3A/RRP1B/TARBP2/USF2/PARP10/PARP9/RSF1/PRMT1/MID2/MAN1B1
GBMvsCON.up	GO:0000018	regulation of DNA recombination	30/2577	219/29151	0.010832582	0.243974406	0.232203358	A6NHR9/O60341/O96019/P02786/P07305/P08575/P10412/P16401/P16402/P18074/P25942/P35637/P49959/P52292/P52701/P60510/Q68CP9/Q86V81/Q92522/Q92878/Q96FV9/Q96FZ2/Q9BT67/Q9H2F5/Q9HAF1/Q9NPF5/Q9NRR5/Q9NV56/Q9Y230/Q9Y265	30	SMCHD1/KDM1A/ACTL6A/TFRC/H1-0/PTPRC/H1-4/H1-5/H1-3/ERCC2/CD40/FUS/MRE11/KPNA2/MSH6/PPP4C/ARID2/ALYREF/H1-10/RAD50/THOC1/HMCES/NDFIP1/EPC1/MEAF6/DMAP1/UBQLN4/MRGBP/RUVBL2/RUVBL1
GBMvsCON.up	GO:0007006	mitochondrial membrane organization	30/2577	227/29151	0.017299675	0.323838446	0.308214193	O00203/O14737/O96008/P12236/P15336/P38646/P60602/Q07812/Q3ZCQ8/Q53H12/Q5HYI7/Q5XKP0/Q6UW78/Q8IXI1/Q8N4H5/Q8WWC4/Q92934/Q96B49/Q9BSF4/Q9BUR5/Q9NS69/Q9NX63/Q9Y276/Q9Y4W6/Q9Y512/Q9Y5J6/Q9Y5J7/Q9Y5J9/Q9Y5L4/Q9Y5Z4	30	AP3B1/PDCD5/TOMM40/SLC25A6/ATF2/HSPA9/ROMO1/BAX/TIMM50/AGK/MTX3/MICOS13/UQCC3/RHOT2/TOMM5/MAIP1/BAD/TOMM6/TIMM29/APOO/TOMM22/CHCHD3/BCS1L/AFG3L2/SAMM50/TIMM10B/TIMM9/TIMM8B/TIMM13/HEBP2
GBMvsCON.up	GO:0030218	erythrocyte differentiation	30/2577	227/29151	0.017299675	0.323838446	0.308214193	O00115/P05161/P06400/P11831/P15692/P18074/P26583/P38646/P39019/P40763/P42224/P51692/P55160/P55265/P61769/P62263/P62753/P78527/Q02094/Q15648/Q16539/Q6NYC1/Q8IWL3/Q8IZF2/Q99873/Q9H9B4/Q9NXG6/Q9NYL9/Q9NZD4/Q9UKV3	30	DNASE2/ISG15/RB1/SRF/VEGFA/ERCC2/HMGB2/HSPA9/RPS19/STAT3/STAT1/STAT5B/NCKAP1L/ADAR/B2M/RPS14/RPS6/PRKDC/RHAG/MED1/MAPK14/JMJD6/HSCB/ADGRF5/PRMT1/SFXN1/P4HTM/TMOD3/AHSP/ACIN1
GBMvsCON.up	GO:0045739	positive regulation of DNA repair	30/2577	234/29151	0.025197242	0.383752441	0.365237514	A6NHR9/O96019/P00533/P09429/P12004/P23396/P35637/P51532/P78527/Q08211/Q12824/Q13263/Q4VC05/Q53H47/Q68CP9/Q8IXQ6/Q8NFD5/Q8TAQ2/Q8TDB6/Q8WUB8/Q92782/Q92784/Q92922/Q9H2F5/Q9HAF1/Q9NPF5/Q9NV56/Q9NXR7/Q9Y230/Q9Y265	30	SMCHD1/ACTL6A/EGFR/HMGB1/PCNA/RPS3/FUS/SMARCA4/PRKDC/DHX9/SMARCB1/TRIM28/BCL7A/SETMAR/ARID2/PARP9/ARID1B/SMARCC2/DTX3L/PHF10/DPF1/DPF3/SMARCC1/EPC1/MEAF6/DMAP1/MRGBP/BABAM2/RUVBL2/RUVBL1
GBMvsCON.up	GO:0045621	positive regulation of lymphocyte differentiation	30/2577	235/29151	0.026523619	0.395700793	0.376609393	O00203/O43353/O75995/O95497/O96019/P01903/P01911/P04233/P08575/P12956/P21741/P50281/P51532/P51692/P55160/P78527/Q06187/Q12824/Q14116/Q5JVF3/Q68CP9/Q8NFD5/Q8NHJ6/Q8TAQ2/Q8WUB8/Q92922/Q92934/Q96RQ9/Q9H0H3/Q9UDY8	30	AP3B1/RIPK2/SASH3/VNN1/ACTL6A/HLA-DRA/HLA-DRB1/CD74/PTPRC/XRCC6/MDK/MMP14/SMARCA4/STAT5B/NCKAP1L/PRKDC/BTK/SMARCB1/IL18/PCID2/ARID2/ARID1B/LILRB4/SMARCC2/PHF10/SMARCC1/BAD/IL4I1/KLHL25/MALT1
GBMvsCON.up	GO:0006639	acylglycerol metabolic process	30/2577	243/29151	0.039166075	0.464025239	0.441637386	O95870/P01024/P01130/P02647/P02649/P02652/P02654/P02655/P02656/P02749/P03950/P06858/P07203/P32189/P47712/P50416/P55157/Q0VD83/Q14693/Q16822/Q8N9A8/Q8NCC3/Q8NCG7/Q92539/Q92673/Q99685/Q9BZK7/Q9HCL2/Q9NUQ2/Q9UBV2	30	ABHD16A/C3/LDLR/APOA1/APOE/APOA2/APOC1/APOC2/APOC3/APOH/ANG/LPL/GPX1/GK/PLA2G4A/CPT1A/MTTP/APOBR/LPIN1/PCK2/CNEP1R1/PLA2G15/DAGLB/LPIN2/SORL1/MGLL/TBL1XR1/GPAM/AGPAT5/SEL1L
GBMvsCON.up	GO:0006638	neutral lipid metabolic process	30/2577	245/29151	0.042936838	0.474705095	0.45180197	O95870/P01024/P01130/P02647/P02649/P02652/P02654/P02655/P02656/P02749/P03950/P06858/P07203/P32189/P47712/P50416/P55157/Q0VD83/Q14693/Q16822/Q8N9A8/Q8NCC3/Q8NCG7/Q92539/Q92673/Q99685/Q9BZK7/Q9HCL2/Q9NUQ2/Q9UBV2	30	ABHD16A/C3/LDLR/APOA1/APOE/APOA2/APOC1/APOC2/APOC3/APOH/ANG/LPL/GPX1/GK/PLA2G4A/CPT1A/MTTP/APOBR/LPIN1/PCK2/CNEP1R1/PLA2G15/DAGLB/LPIN2/SORL1/MGLL/TBL1XR1/GPAM/AGPAT5/SEL1L
GBMvsCON.up	GO:0030833	regulation of actin filament polymerization	30/2577	246/29151	0.044920354	0.48774499	0.464212728	O00165/O15143/O15144/O15145/O94868/P07737/P08631/P15502/P16333/P28289/P29536/P31146/P50552/P55160/P59998/Q12792/Q13045/Q14247/Q16643/Q6NY19/Q6ZU35/Q7L576/Q8N392/Q92747/Q96AP7/Q96J84/Q9NYL9/Q9UJU6/Q9UKZ4/Q9ULZ3	30	HAX1/ARPC1B/ARPC2/ARPC3/FCHSD2/PFN1/HCK/ELN/NCK1/TMOD1/LMOD1/CORO1A/VASP/NCKAP1L/ARPC4/TWF1/FLII/CTTN/DBN1/KANK3/CRACD/CYFIP1/ARHGAP18/ARPC1A/ESAM/KIRREL1/TMOD3/DBNL/TENM1/PYCARD
GBMvsCON.up	GO:0030518	intracellular steroid hormone receptor signaling pathway	30/2577	247/29151	0.04697081	0.494253883	0.470407587	A5YKK6/O14686/O43251/O60341/O95071/P12931/P17844/P35232/P46937/P51532/P55345/P59665/P61960/P82094/P98082/Q13547/Q14151/Q15424/Q15648/Q16512/Q63ZY3/Q6AZZ1/Q8TDD1/Q92841/Q99623/Q9H270/Q9UBS8/Q9UER7/Q9Y4C1/Q9Y618	30	CNOT1/KMT2D/RBFOX2/KDM1A/UBR5/SRC/DDX5/PHB1/YAP1/SMARCA4/PRMT2/DEFA1; DEFA1B/UFM1/TMF1/DAB2/HDAC1/SAFB2/SAFB/MED1/PKN1/KANK2/TRIM68/DDX54/DDX17/PHB2/VPS11/RNF14/DAXX/KDM3A/NCOR2
GBMvsCON.up	GO:0098732	macromolecule deacylation	30/2577	247/29151	0.04697081	0.494253883	0.470407587	O43823/O60264/O75182/O75608/O94776/O95870/P15692/P21333/P23246/P35232/P40261/P50897/Q12873/Q13330/Q13547/Q14839/Q15139/Q16576/Q7L211/Q86YP4/Q8N163/Q92769/Q96ES7/Q96PK6/Q9BTC8/Q9BZK7/Q9BZL6/Q9H7L9/Q9UBB5/Q9UHR5	30	AKAP8/SMARCA5/SIN3B/LYPLA1/MTA2/ABHD16A/VEGFA/FLNA/SFPQ/PHB1/NNMT/PPT1/CHD3/MTA1/HDAC1/CHD4/PRKD1/RBBP7/ABHD13/GATAD2A/CCAR2/HDAC2/SGF29/RBM14/MTA3/TBL1XR1/PRKD2/SUDS3/MBD2/SAP30BP
GBMvsCON.up	GO:0051053	negative regulation of DNA metabolic process	30/2577	252/29151	0.058264869	0.556386778	0.529542752	A6NHR9/O95071/P07305/P07910/P09651/P10412/P12931/P13010/P16401/P16402/P23396/P31949/P52701/P53999/Q00613/Q00839/Q03164/Q13263/Q14669/Q29RF7/Q7Z5K2/Q8IU60/Q92522/Q92878/Q92889/Q96FV9/Q96TA1/Q9BT67/Q9BZE4/Q9NRR5	30	SMCHD1/UBR5/H1-0/HNRNPC/HNRNPA1/H1-4/SRC/XRCC5/H1-5/H1-3/RPS3/S100A11/MSH6/SUB1/HSF1/HNRNPU/KMT2A/TRIM28/TRIP12/PDS5A/WAPL/DCP2/H1-10/RAD50/ERCC4/THOC1/NIBAN2/NDFIP1/GTPBP4/UBQLN4
GBMvsCON.up	GO:0055076	transition metal ion homeostasis	30/2577	262/29151	0.086433624	0.585420456	0.55717564	O00203/O00244/O15431/O43819/O60826/O75027/P00450/P02786/P02790/P02795/P04179/P30626/P43005/P48200/P53384/P61769/P80297/Q02094/Q13433/Q15043/Q15904/Q30201/Q49B96/Q6NXT4/Q86SX6/Q8NEW0/Q92504/Q9BT67/Q9ULF5/Q9Y6M5	30	AP3B1/ATOX1/SLC31A1/SCO2/CCDC22/ABCB7/CP/TFRC/HPX/MT2A/SOD2/SRI/SLC1A1/IREB2/NUBP1/B2M/MT1X/RHAG/SLC39A6/SLC39A14/ATP6AP1/HFE/COX19/SLC30A6/GLRX5/SLC30A7/SLC39A7/NDFIP1/SLC39A10/SLC30A1
GBMvsCON.up	GO:0043280	positive regulation of cysteine-type endopeptidase activity involved in apoptotic process	30/2577	265/29151	0.09642096	0.605893863	0.576661266	O00571/O14727/O14737/O43464/O95831/O95999/P07339/P09429/P10809/P23396/P25445/P29279/P29466/P29590/P43005/P51572/P55211/P61604/P63244/P84022/Q00613/Q07812/Q14790/Q71UM5/Q92688/Q92934/Q9BXK5/Q9UDY8/Q9ULZ3/Q9Y2G2	30	DDX3X/APAF1/PDCD5/HTRA2/AIFM1/BCL10/CTSD/HMGB1/HSPD1/RPS3/FAS/CCN2/CASP1/PML/SLC1A1/BCAP31/CASP9/HSPE1/RACK1/SMAD3/HSF1/BAX/CASP8/RPS27L/ANP32B/BAD/BCL2L13/MALT1/PYCARD/CARD8
GBMvsCON.up	GO:0055088	lipid homeostasis	30/2577	286/29151	0.186835708	0.752553389	0.7162449	O00571/O15254/O15260/P01130/P02647/P02649/P02652/P02655/P02656/P06858/P33897/P55157/P61916/P62633/Q14116/Q15067/Q15853/Q5VTQ0/Q6IAA8/Q6YHU6/Q8TBR7/Q96D15/Q99424/Q9HC78/Q9HCL2/Q9NP80/Q9NZC2/Q9P000/Q9UKM9/Q9Y5P4	30	DDX3X/ACOX3/SURF4/LDLR/APOA1/APOE/APOA2/APOC2/APOC3/LPL/ABCD1/MTTP/NPC2/CNBP/IL18/ACOX1/USF2/TTC39B/LAMTOR1/THADA/TLCD3A/RCN3/ACOX2/ZBTB20/GPAM/PNPLA8/TREM2/COMMD9/RALY/CERT1
GBMvsCON.up	GO:0048659	smooth muscle cell proliferation	30/2577	321/29151	0.402387853	0.920161398	0.875766315	O95967/P02649/P03950/P04179/P07996/P08253/P12931/P12956/P13010/P14780/P15502/P17936/P21802/P24593/P35232/P42224/P51617/P51948/P55008/P78527/P98175/Q13547/Q14116/Q14814/Q15637/Q16832/Q99836/Q9NWZ3/Q9UM47/Q9Y2S7	30	EFEMP2/APOE/ANG/SOD2/THBS1/MMP2/SRC/XRCC6/XRCC5/MMP9/ELN/IGFBP3/FGFR2/IGFBP5/PHB1/STAT1/IRAK1/MNAT1/AIF1/PRKDC/RBM10/HDAC1/IL18/MEF2D/SF1/DDR2/MYD88/IRAK4/NOTCH3/POLDIP2
GBMvsCON.up	GO:2000058	regulation of ubiquitin-dependent protein catabolic process	30/2577	322/29151	0.409219834	0.920161398	0.875766315	O15372/O60826/P04062/P10909/P24941/P29590/P46777/P51572/P54727/P62081/P62829/P62913/P63165/P63244/P98082/Q30201/Q6ZTA4/Q8IWZ6/Q8N163/Q8TEJ3/Q92922/Q93009/Q96E09/Q96PM5/Q9BTA9/Q9NRI5/Q9NRR5/Q9UBS8/Q9UHD9/Q9UMX0	30	EIF3H/CCDC22/GBA1/CLU/CDK2/PML/RPL5/BCAP31/RAD23B/RPS7/RPL23/RPL11/SUMO1/RACK1/DAB2/HFE/TRIM67/BBS7/CCAR2/SH3RF3/SMARCC1/USP7/PABIR1/RCHY1/WAC/DISC1/UBQLN4/RNF14/UBQLN2/UBQLN1
GBMvsCON.up	GO:0032869	cellular response to insulin stimulus	30/2577	362/29151	0.672266749	0.99999997	0.951752912	O60763/P02765/P06400/P06858/P07814/P12931/P16333/P18031/P19338/P29353/P31751/P36776/P42224/P51153/P51636/P78527/Q13542/Q13636/Q14693/Q15043/Q16822/Q7L576/Q7Z2X4/Q92539/Q92673/Q92922/Q9BX66/Q9BZF1/Q9HCD5/Q9Y5X3	30	USO1/AHSG/RB1/LPL/EPRS1/SRC/NCK1/PTPN1/NCL/SHC1/AKT2/LONP1/STAT1/RAB13/CAV2/PRKDC/EIF4EBP2/RAB31/LPIN1/SLC39A14/PCK2/CYFIP1/PID1/LPIN2/SORL1/SMARCC1/SORBS1/OSBPL8/NCOA5/SNX5
GBMvsCON.up	GO:1901605	alpha-amino acid metabolic process	30/2577	374/29151	0.738539055	0.99999997	0.951752912	O00469/P00374/P08243/P11586/P16444/P22102/P23378/P23634/P26440/P27708/P31937/P32322/P34897/P35914/P49903/P49915/P54687/P54886/P78330/P78540/Q16878/Q8TD30/Q96GA7/Q96RQ3/Q96RQ9/Q99714/Q9BV57/Q9HCC0/Q9UDR5/Q9UKU7	30	PLOD2/DHFR/ASNS/MTHFD1/DPEP1/GART/GLDC/ATP2B4/IVD/CAD/HIBADH/PYCR1/SHMT2/HMGCL/SEPHS1/GMPS/BCAT1/ALDH18A1/PSPH/ARG2/CDO1/GPT2/SDSL/MCCC1/IL4I1/HSD17B10/ADI1/MCCC2/AASS/ACAD8
GBMvsCON.up	GO:0045216	cell-cell junction organization	30/2577	380/29151	0.768405924	0.99999997	0.951752912	O60716/P11831/P12931/P15692/P16284/P18206/P21333/P24158/P33151/P35221/P41240/P48059/P49757/P51153/P55196/P55287/P61812/P78310/P84022/Q13177/Q13634/Q16827/Q8N0W4/Q8NFZ4/Q8TDM6/Q96AP7/Q96J84/Q96JQ0/Q9Y490/Q9Y624	30	CTNND1/SRF/SRC/VEGFA/PECAM1/VCL/FLNA/PRTN3/CDH5/CTNNA1/CSK/LIMS1/NUMB/RAB13/AFDN/CDH11/TGFB2/CXADR/SMAD3/PAK2/CDH18/PTPRO/NLGN4X/NLGN2/DLG5/ESAM/KIRREL1/DCHS1/TLN1/F11R
GBMvsCON.up	GO:0071248	cellular response to metal ion	30/2577	386/29151	0.795982721	0.99999997	0.951752912	O75131/P00533/P02795/P04839/P11021/P14598/P14780/P16220/P16444/P16885/P20292/P41221/P43005/P46940/P49917/P61769/P63165/P80297/Q00613/Q13563/Q30201/Q5T7P8/Q6NUK1/Q8N2Q7/Q92542/Q96D96/Q99538/Q9BSW7/Q9BV35/Q9UER7	30	CPNE3/EGFR/MT2A/CYBB/HSPA5/NCF1/MMP9/CREB1/DPEP1/PLCG2/ALOX5AP/WNT5A/SLC1A1/IQGAP1/LIG4/B2M/SUMO1/MT1X/HSF1/PKD2/HFE/SYT6/SLC25A24/NLGN1/NCSTN/HVCN1/LGMN/SYT17/SLC25A23/DAXX
GBMvsCON.up	GO:0006469	negative regulation of protein kinase activity	30/2577	396/29151	0.836812439	0.99999997	0.951752912	P00519/P02649/P04062/P04792/P06400/P06748/P08575/P13861/P18031/P18075/P37198/P42771/P47897/P55265/P63244/Q03111/Q13177/Q15633/Q16512/Q16827/Q7L8J4/Q8NHJ6/Q8TF42/Q92673/Q96B36/Q96BJ3/Q96EV8/Q9UGN4/Q9ULV4/Q9ULZ3	30	ABL1/APOE/GBA1/HSPB1/RB1/NPM1/PTPRC/PRKAR2A/PTPN1/BMP7/NUP62/CDKN2A/QARS1/ADAR/RACK1/MLLT1/PAK2/TARBP2/PKN1/PTPRO/SH3BP5L/LILRB4/UBASH3B/SORL1/AKT1S1/AIDA/DTNBP1/CD300A/CORO1C/PYCARD
GBMvsCON.up	GO:0008361	regulation of cell size	30/2577	398/29151	0.844217175	0.99999997	0.951752912	O60341/O95631/P00519/P02649/P02751/P06748/P11137/P11831/P15498/P15692/P16220/P41221/P51805/P54105/Q0VGL1/Q13591/Q14247/Q16643/Q7L576/Q8N131/Q96B36/Q9H3S1/Q9NRI5/Q9P283/Q9P2J5/Q9UHW9/Q9UJU6/Q9UJX6/Q9UP95/Q9Y666	30	KDM1A/NTN1/ABL1/APOE/FN1/NPM1/MAP2/SRF/VAV1/VEGFA/CREB1/WNT5A/PLXNA3/CLNS1A/LAMTOR4/SEMA5A/CTTN/DBN1/CYFIP1/TMEM123/AKT1S1/SEMA4A/DISC1/SEMA5B/LARS1/SLC12A6/DBNL/ANAPC2/SLC12A4/SLC12A7
GBMvsCON.up	GO:0050679	positive regulation of epithelial cell proliferation	30/2577	418/29151	0.905144224	0.99999997	0.951752912	O60462/P00533/P03950/P07942/P09429/P11047/P15692/P21246/P21741/P21802/P22392/P26583/P40763/P41221/P42229/P46937/P51636/P78536/Q06187/Q13247/Q13591/Q15139/Q15648/Q16610/Q5UCC4/Q92934/Q969H8/Q96ER3/Q9BTC8/Q9BZL6	30	NRP2/EGFR/ANG/LAMB1/HMGB1/LAMC1/VEGFA/PTN/MDK/FGFR2/NME2/HMGB2/STAT3/WNT5A/STAT5A/YAP1/CAV2/ADAM17/BTK/SRSF6/SEMA5A/PRKD1/MED1/ECM1/EMC10/BAD/MYDGF/SAAL1/MTA3/PRKD2
GBMvsCON.up	GO:0009205	purine ribonucleoside triphosphate metabolic process	30/2577	439/29151	0.946926374	0.99999997	0.951752912	O00746/O75380/O75947/O75964/O76031/P00846/P18859/P20839/P21589/P22392/P27449/P40763/P54819/P56134/P56381/P56385/P56537/Q6KCM7/Q6UW78/Q7Z2X4/Q7Z2Z2/Q8IWA4/Q92934/Q96HY7/Q99643/Q99766/Q9HC78/Q9NZC2/Q9UI09/Q9UJZ1	30	NME4/NDUFS6/ATP5PD/ATP5MG/CLPX/MT-ATP6/ATP5PF/IMPDH1/NT5E/NME2/ATP6V0C/STAT3/AK2/ATP5MF/ATP5F1E/ATP5ME/EIF6/SLC25A25/UQCC3/PID1/EFL1/MFN1/BAD/DHTKD1/SDHC/DMAC2L/ZBTB20/TREM2/NDUFA12/STOML2
GBMvsCON.up	GO:0031098	stress-activated protein kinase signaling cascade	30/2577	459/29151	0.971067692	0.99999997	0.951752912	O43353/O75844/P00533/P02760/P09429/P14598/P15336/P15692/P19525/P25445/P29279/P41221/P47897/P50749/P51617/P61812/P84022/Q15052/Q15326/Q16539/Q8TEJ3/Q96BJ3/Q99836/Q99873/Q9H2K8/Q9NWZ3/Q9NZC2/Q9UER7/Q9ULZ3/Q9Y4K3	30	RIPK2/ZMPSTE24/EGFR/AMBP/HMGB1/NCF1/ATF2/VEGFA/EIF2AK2/FAS/CCN2/WNT5A/QARS1/RASSF2/IRAK1/TGFB2/SMAD3/ARHGEF6/ZMYND11/MAPK14/SH3RF3/AIDA/MYD88/PRMT1/TAOK3/IRAK4/TREM2/DAXX/PYCARD/TRAF6
GBMvsCON.up	GO:0050708	regulation of protein secretion	30/2577	463/29151	0.974527309	0.99999997	0.951752912	O00233/P01911/P02649/P02671/P02675/P02679/P03950/P30040/P30626/P48380/P49755/P50416/P61812/P80404/Q13443/Q16822/Q16836/Q16850/Q32P28/Q53HC9/Q5T9L3/Q8N183/Q8N5M9/Q8NFZ4/Q92934/Q9BXF6/Q9H4A5/Q9NS93/Q9NZC2/Q9Y5K6	30	PSMD9/HLA-DRB1/APOE/FGA/FGB/FGG/ANG/ERP29/SRI/RFX3/TMED10/CPT1A/TGFB2/ABAT/ADAM9/PCK2/HADH/CYP51A1/P3H1/EIPR1/WLS/NDUFAF2/JAGN1/NLGN2/BAD/RAB11FIP5/GOLPH3L/TM7SF3/TREM2/CD2AP
GBMvsCON.up	GO:0048588	developmental cell growth	30/2577	475/29151	0.9828161	0.99999997	0.951752912	O14686/O60462/O95631/P00519/P02649/P02751/P11137/P11831/P15692/P18206/P25101/P41221/P46940/P51805/P55345/Q12802/Q13591/Q14247/Q16643/Q7L576/Q8WXX7/Q96HC4/Q96LT7/Q9BSW7/Q9H3S1/Q9NRI5/Q9NZ94/Q9P283/Q9UJU6/Q9UJX6	30	KMT2D/NRP2/NTN1/ABL1/APOE/FN1/MAP2/SRF/VEGFA/VCL/EDNRA/WNT5A/IQGAP1/PLXNA3/PRMT2/AKAP13/SEMA5A/CTTN/DBN1/CYFIP1/AUTS2/PDLIM5/C9orf72/SYT17/SEMA4A/DISC1/NLGN3/SEMA5B/DBNL/ANAPC2
GBMvsCON.up	GO:0098656	anion transmembrane transport	30/2577	479/29151	0.984986025	0.99999997	0.951752912	A6NFQ2/O14791/O15247/O15427/P12236/P30825/P34903/P41594/P43005/P50443/P51798/P53007/P78382/Q14728/Q15758/Q2Y0W8/Q8TB61/Q96NB2/Q9H2D1/Q9H9B4/Q9HC21/Q9HCJ1/Q9UBH6/Q9UHG3/Q9UHW9/Q9UP95/Q9Y289/Q9Y4C2/Q9Y619/Q9Y666	30	TCAF2/APOL1/CLIC2/SLC16A3/SLC25A6/SLC7A1/GABRA3/GRM5/SLC1A1/SLC26A2/CLCN7/SLC25A1/SLC35A1/MFSD10/SLC1A5/SLC4A8/SLC35B2/SFXN2/SLC25A32/SFXN1/SLC25A19/ANKH/XPR1/PCYOX1/SLC12A6/SLC12A4/SLC5A6/TCAF1/SLC25A15/SLC12A7
GBMvsCON.down	GO:0030010	establishment of cell polarity	29/921	279/29151	2.30E-08	8.60E-06	7.44E-06	A0MZ66/A1L390/O14745/O43739/O75116/P06396/P07900/P17302/P42684/P43034/P46108/P46821/P60953/P61026/P61224/P61586/Q05513/Q14203/Q15334/Q5T2T1/Q7L099/Q7Z460/Q92614/Q96R06/Q99689/Q9BX67/Q9H6U6/Q9NUQ9/Q9Y2L6	29	SHTN1/PLEKHG3/NHERF1/CYTH3/ROCK2/GSN/HSP90AA1/GJA1/ABL2/PAFAH1B1/CRK/MAP1B/CDC42/RAB10/RAP1B/RHOA/PRKCZ/DCTN1/LLGL1/MPP7/RUFY3/CLASP1/MYO18A/SPAG5/FEZ1/JAM3/BCAS3/CYRIB/FRMD4B
GBMvsCON.down	GO:0046434	organophosphate catabolic process	29/921	299/29151	1.05E-07	2.97E-05	2.57E-05	O00154/O14939/O15056/O43426/O60658/O95989/P00492/P00813/P09543/P21695/P29218/P30041/P49441/P49773/P49789/P49902/Q13393/Q13614/Q13822/Q6UWR7/Q6ZVK8/Q8TCD5/Q96DE0/Q96GD0/Q9NPB8/Q9NQ66/Q9UKK9/Q9Y216/Q9Y2T3	29	ACOT7/PLD2/SYNJ2/SYNJ1/PDE8A/NUDT3/HPRT1/ADA/CNP/GPD1/IMPA1/PRDX6/INPP1/HINT1/FHIT/NT5C2/PLD1/MTMR2/ENPP2/ENPP6/NUDT18/NT5C/NUDT16/PDXP/GPCPD1/PLCB1/NUDT5/MTMR7/GDA
GBMvsCON.down	GO:0007051	spindle organization	29/921	339/29151	1.43E-06	0.000174852	0.000151294	O00139/O00399/O00423/O43566/O75122/O94811/P07437/P0DMV8/P30153/P61586/P63096/Q00610/Q12959/Q13561/Q14008/Q14203/Q14204/Q15257/Q15555/Q3ZCM7/Q7Z460/Q8TDX7/Q96FZ7/Q96R06/Q9BRK4/Q9BTV5/Q9NQ86/Q9UPY8/Q9Y3A5	29	KIF2A/DCTN6/EML1/RGS14/CLASP2/TPPP/TUBB/HSPA1A/PPP2R1A/RHOA/GNAI1/CLTC/DLG1/DCTN2/CKAP5/DCTN1/DYNC1H1/PTPA/MAPRE2/TUBB8/CLASP1/NEK7/CHMP6/SPAG5/LZTS2/FSD1/TRIM36/MAPRE3/SBDS
GBMvsCON.down	GO:0008154	actin polymerization or depolymerization	29/921	352/29151	3.02E-06	0.000286288	0.000247715	O00499/O14613/O15020/O60861/O75146/P06396/P35611/P35612/P42336/P60981/P61586/P63000/Q00587/Q01082/Q08495/Q12959/Q13813/Q86T65/Q96F07/Q96GD0/Q96S97/Q9H0Q0/Q9H254/Q9NRY4/Q9NUQ9/Q9NZR1/Q9UEY8/Q9Y281/Q9Y5X1	29	BIN1/CDC42EP2/SPTBN2/GAS7/HIP1R/GSN/ADD1/ADD2/PIK3CA/DSTN/RHOA/RAC1/CDC42EP1/SPTBN1/DMTN/DLG1/SPTAN1/DAAM2/CYFIP2/PDXP/MYADM/CYRIA/SPTBN4/ARHGAP35/CYRIB/TMOD2/ADD3/CFL2/SNX9
GBMvsCON.down	GO:0010810	regulation of cell-substrate adhesion	29/921	428/29151	0.000112307	0.005042839	0.004363397	O43293/O43854/O75116/O75122/P04216/P05090/P15056/P19634/P21359/P36404/P42338/P46108/P50570/P51452/P60953/P61586/P63000/P63261/Q05513/Q08495/Q13491/Q14185/Q7Z460/Q7Z7G0/Q92574/Q96S97/Q9BTW9/Q9H6U6/Q9UPQ0	29	DAPK3/EDIL3/ROCK2/CLASP2/THY1/APOD/BRAF/SLC9A1/NF1/ARL2/PIK3CB/CRK/DNM2/DUSP3/CDC42/RHOA/RAC1/ACTG1/PRKCZ/DMTN/GPM6B/DOCK1/CLASP1/ABI3BP/TSC1/MYADM/TBCD/BCAS3/LIMCH1
GBMvsCON.down	GO:0032868	response to insulin	29/921	459/29151	0.000362529	0.011159906	0.009656287	O00186/O15530/P00480/P04899/P05771/P14618/P16118/P17174/P19634/P24298/P30613/P42336/P48426/P48506/P61026/P61981/P78356/Q04759/Q05513/Q13480/Q15119/Q6P9B6/Q709C8/Q8TBX8/Q92572/Q92574/Q99523/Q9UKG1/Q9Y4I1	29	STXBP3/PDPK1/OTC/GNAI2/PRKCB/PKM/PFKFB1/GOT1/SLC9A1/GPT/PKLR/PIK3CA/PIP4K2A/GCLC/RAB10/YWHAG/PIP4K2B/PRKCQ/PRKCZ/GAB1/PDK2/MEAK7/VPS13C/PIP4K2C/AP3S1/TSC1/SORT1/APPL1/MYO5A
GBMvsCON.up	GO:0048525	negative regulation of viral process	29/2577	146/29151	2.79E-05	0.002593105	0.002467995	A6NE02/O15162/O60493/O75531/O75636/P02743/P05161/P19525/P20591/P29728/P42224/Q05823/Q12899/Q12906/Q13263/Q14142/Q14258/Q16666/Q53GL7/Q7Z2W4/Q7Z434/Q96AZ6/Q96SB4/Q9BYX4/Q9C035/Q9NRW3/Q9UJV3/Q9Y6K5/Q9Y6X9	29	BTBD17/PLSCR1/SNX3/BANF1/FCN3/APCS/ISG15/EIF2AK2/MX1/OAS2/STAT1/RNASEL/TRIM26/ILF3/TRIM28/TRIM14/TRIM25/IFI16/PARP10/ZC3HAV1/MAVS/ISG20/SRPK1/IFIH1/TRIM5/APOBEC3C/MID2/OAS3/MORC2
GBMvsCON.up	GO:2000736	regulation of stem cell differentiation	29/2577	150/29151	4.70E-05	0.004035952	0.003841229	O15047/O43809/O94776/P00519/P19525/P21246/P38646/P40763/P46937/P47974/P61812/P78504/P78527/Q00839/Q08J23/Q12873/Q13330/Q13547/Q13610/Q14839/Q16576/Q86YP4/Q92769/Q96PZ0/Q9BTC8/Q9BX46/Q9NS15/Q9NX40/Q9Y4C1	29	SETD1A/NUDT21/MTA2/ABL1/EIF2AK2/PTN/HSPA9/STAT3/YAP1/ZFP36L2/TGFB2/JAG1/PRKDC/HNRNPU/NSUN2/CHD3/MTA1/HDAC1/PWP1/CHD4/RBBP7/GATAD2A/HDAC2/PUS7/MTA3/RBM24/LTBP3/OCIAD1/KDM3A
GBMvsCON.up	GO:0006400	tRNA modification	29/2577	164/29151	0.000241072	0.01566282	0.014907135	O95163/P05455/P57081/Q08J23/Q5JTZ9/Q6P1Q9/Q6YHU6/Q7L0Y3/Q7Z2T5/Q8IZ69/Q8NBA8/Q8TE02/Q96EK9/Q96G46/Q96PZ0/Q99714/Q9BVS5/Q9BZE2/Q9NNW5/Q9NPF4/Q9NWX6/Q9NX74/Q9NXG2/Q9NXH9/Q9UBP6/Q9UET6/Q9UI30/Q9Y3C4/Q9Y606	29	ELP1/SSB/WDR4/NSUN2/AARS2/METTL2B/THADA/TRMT10C/TRMT1L/TRMT2A/DTWD2/ELP5/KTI12/DUS3L/PUS7/HSD17B10/TRMT61B/PUS3/WDR6/OSGEP/THG1L/DUS2/THUMPD1/TRMT1/METTL1/FTSJ1/TRMT112/TPRKB/PUS1
GBMvsCON.up	GO:0006367	transcription initiation at RNA polymerase II promoter	29/2577	170/29151	0.000448387	0.025184382	0.02396931	O15514/P09429/P11831/P35269/P49848/P51946/P52657/P53999/P56270/P62333/Q00403/Q13503/Q13888/Q15542/Q15543/Q15648/Q16514/Q6VMQ6/Q71SY5/Q93074/Q96G25/Q96RN5/Q9BTT4/Q9BUE0/Q9H204/Q9H944/Q9NPJ6/Q9ULK4/Q9Y2X0	29	POLR2D/HMGB1/SRF/GTF2F1/TAF6/CCNH/GTF2A2/SUB1/MAZ/PSMC6/GTF2B/MED21/GTF2H2/TAF5/TAF13/MED1/TAF12/ATF7IP/MED25/MED12/MED8/MED15/MED10/MED18/MED28/MED20/MED4/MED23/MED16
GBMvsCON.up	GO:0050764	regulation of phagocytosis	29/2577	185/29151	0.001768439	0.070574692	0.06716967	O15162/O60493/O75636/P01024/P02647/P02652/P02765/P06756/P08575/P08631/P09429/P0C0L4/P16885/P21980/P24158/P27918/P41240/P51159/P55160/P63244/Q06187/Q08431/Q12866/Q12907/Q13636/Q92608/Q9NZC2/Q9UGN4/Q9ULZ3	29	PLSCR1/SNX3/FCN3/C3/APOA1/APOA2/AHSG/ITGAV/PTPRC/HCK/HMGB1/C4A/PLCG2/TGM2/PRTN3/CFP/CSK/RAB27A/NCKAP1L/RACK1/BTK/MFGE8/MERTK/LMAN2/RAB31/DOCK2/TREM2/CD300A/PYCARD
GBMvsCON.up	GO:0046822	regulation of nucleocytoplasmic transport	29/2577	200/29151	0.005596051	0.15878184	0.151121083	O75312/O95071/O95817/P12270/P20592/P21333/P23497/P35658/P46060/P50402/P61960/P63165/P84022/Q07666/Q08211/Q08J23/Q13148/Q13263/Q15139/Q16539/Q16630/Q7Z3B4/Q7Z434/Q8NI27/Q92688/Q9BQL6/Q9BVL2/Q9BVS4/Q9NPF5	29	ZPR1/UBR5/BAG3/TPR/MX2/FLNA/SP100/NUP214/RANGAP1/EMD/UFM1/SUMO1/SMAD3/KHDRBS1/DHX9/NSUN2/TARDBP/TRIM28/PRKD1/MAPK14/CPSF6/NUP54/MAVS/THOC2/ANP32B/FERMT1/NUP58/RIOK2/DMAP1
GBMvsCON.up	GO:0072329	monocarboxylic acid catabolic process	29/2577	224/29151	0.024389328	0.376133041	0.357985727	A8MXV4/O14678/O14734/O15254/O75191/O75521/P13804/P22307/P26440/P31751/P33897/P42126/P49748/P50416/Q14693/Q15067/Q16698/Q16822/Q16836/Q3SY69/Q6JQN1/Q86WA8/Q8NCC3/Q92539/Q92968/Q99424/Q99714/Q9UHK6/Q9UJ83	29	NUDT19/ABCD4/ACOT8/ACOX3/XYLB/ECI2/ETFA/SCP2/IVD/AKT2/ABCD1/ECI1/ACADVL/CPT1A/LPIN1/ACOX1/DECR1/PCK2/HADH/ALDH1L2/ACAD10/LONP2/PLA2G15/LPIN2/PEX13/ACOX2/HSD17B10/AMACR/HACL1
GBMvsCON.up	GO:0035601	protein deacylation	29/2577	240/29151	0.052889234	0.528834217	0.503319521	O43823/O60264/O75182/O75608/O94776/P15692/P21333/P23246/P35232/P40261/P50897/Q12873/Q13330/Q13547/Q14839/Q15139/Q16576/Q7L211/Q86YP4/Q8N163/Q92769/Q96ES7/Q96PK6/Q9BTC8/Q9BZK7/Q9BZL6/Q9H7L9/Q9UBB5/Q9UHR5	29	AKAP8/SMARCA5/SIN3B/LYPLA1/MTA2/VEGFA/FLNA/SFPQ/PHB1/NNMT/PPT1/CHD3/MTA1/HDAC1/CHD4/PRKD1/RBBP7/ABHD13/GATAD2A/CCAR2/HDAC2/SGF29/RBM14/MTA3/TBL1XR1/PRKD2/SUDS3/MBD2/SAP30BP
GBMvsCON.up	GO:0002244	hematopoietic progenitor cell differentiation	29/2577	244/29151	0.062775477	0.572735062	0.545102279	A0AV96/O00203/O14647/O15047/O43809/O60292/P00519/P08575/P11388/P11831/P13010/P13639/P15336/P17948/P18074/P19525/P38646/P49917/P55265/P78527/Q15648/Q5JVF3/Q6UX01/Q96HY7/Q96PZ0/Q9BWW4/Q9NPH0/Q9NUQ2/Q9Y520	29	RBM47/AP3B1/CHD2/SETD1A/NUDT21/SIPA1L3/ABL1/PTPRC/TOP2A/SRF/XRCC5/EEF2/ATF2/FLT1/ERCC2/EIF2AK2/HSPA9/LIG4/ADAR/PRKDC/MED1/PCID2/LMBR1L/DHTKD1/PUS7/SSBP3/ACP6/AGPAT5/PRRC2C
GBMvsCON.up	GO:0030177	positive regulation of Wnt signaling pathway	29/2577	248/29151	0.073904445	0.585420456	0.55717564	O00571/O75787/O95071/O95980/P00519/P00533/P12931/P21802/P25398/P27449/P41221/P46937/P51532/P84022/P98082/Q13308/Q13418/Q13591/Q5T9L3/Q70CQ2/Q8IWU5/Q8N163/Q96K76/Q9BZK7/Q9HAU4/Q9NRI5/Q9UBB5/Q9Y265/Q9Y657	29	DDX3X/ATP6AP2/UBR5/RECK/ABL1/EGFR/SRC/FGFR2/RPS12/ATP6V0C/WNT5A/YAP1/SMARCA4/SMAD3/DAB2/PTK7/ILK/SEMA5A/WLS/USP34/SULF2/CCAR2/USP47/TBL1XR1/SMURF2/DISC1/MBD2/RUVBL1/SPIN1
GBMvsCON.up	GO:0000725	recombinational repair	29/2577	282/29151	0.222071791	0.807812287	0.768837719	A6NHR9/O60216/O60341/O96019/P12956/P13010/P23246/P25205/P27694/P33991/P33992/P35244/P35637/P46063/P49736/P49959/P60510/Q14566/Q68CP9/Q68DK2/Q92889/Q9H2F5/Q9HAF1/Q9NPF5/Q9NRR5/Q9NV56/Q9Y230/Q9Y265/Q9Y3Z3	29	SMCHD1/RAD21/KDM1A/ACTL6A/XRCC6/XRCC5/SFPQ/MCM3/RPA1/MCM4/MCM5/RPA3/FUS/RECQL/MCM2/MRE11/PPP4C/MCM6/ARID2/ZFYVE26/ERCC4/EPC1/MEAF6/DMAP1/UBQLN4/MRGBP/RUVBL2/RUVBL1/SAMHD1
GBMvsCON.up	GO:0008360	regulation of cell shape	29/2577	289/29151	0.263652394	0.837630283	0.797217084	O15031/O60610/O75400/O75844/O95466/P00734/P02751/P05107/P07686/P08631/P15692/P31146/P51805/P61587/Q14118/Q53GL0/Q7L576/Q7Z6J4/Q86YV5/Q8N392/Q8WWN8/Q92633/Q9H3S1/Q9H4E5/Q9NP74/Q9UEE9/Q9UGP4/Q9Y2D5/Q9Y624	29	PLXNB2/DIAPH1/PRPF40A/ZMPSTE24/FMNL1/F2/FN1/ITGB2/HEXB/HCK/VEGFA/CORO1A/PLXNA3/RND3/DAG1/PLEKHO1/CYFIP1/FGD2/PRAG1/ARHGAP18/ARAP3/LPAR1/SEMA4A/RHOJ/PALMD/CFDP1/LIMD1/AKAP2/F11R
GBMvsCON.up	GO:0090316	positive regulation of intracellular protein transport	29/2577	300/29151	0.334511096	0.884287176	0.841622919	A6NFQ2/O14737/O14966/O43464/O75312/O95071/O95613/O95817/P05107/P12270/P21333/P31751/P50402/P51572/P84022/Q13148/Q13263/Q15139/Q16539/Q7Z434/Q92544/Q92673/Q92688/Q9H270/Q9NPF5/Q9NQG6/Q9UBE0/Q9UKZ4/Q9Y4C2	29	TCAF2/PDCD5/RAB29/HTRA2/ZPR1/UBR5/PCNT/BAG3/ITGB2/TPR/FLNA/AKT2/EMD/BCAP31/SMAD3/TARDBP/TRIM28/PRKD1/MAPK14/MAVS/TM9SF4/SORL1/ANP32B/VPS11/DMAP1/MIEF1/SAE1/TENM1/TCAF1
GBMvsCON.up	GO:0048660	regulation of smooth muscle cell proliferation	29/2577	313/29151	0.423752316	0.920161398	0.875766315	O95967/P02649/P03950/P04179/P07996/P08253/P12931/P12956/P13010/P14780/P15502/P17936/P21802/P24593/P35232/P42224/P51617/P51948/P55008/P78527/P98175/Q13547/Q14116/Q14814/Q15637/Q16832/Q99836/Q9NWZ3/Q9UM47	29	EFEMP2/APOE/ANG/SOD2/THBS1/MMP2/SRC/XRCC6/XRCC5/MMP9/ELN/IGFBP3/FGFR2/IGFBP5/PHB1/STAT1/IRAK1/MNAT1/AIF1/PRKDC/RBM10/HDAC1/IL18/MEF2D/SF1/DDR2/MYD88/IRAK4/NOTCH3
GBMvsCON.up	GO:0045766	positive regulation of angiogenesis	29/2577	315/29151	0.437729804	0.937153762	0.891938848	O14558/O15123/P00519/P01024/P01031/P04792/P04839/P07996/P08648/P15692/P17813/P17948/P21741/P25942/P26012/P33151/P36222/P40763/P41221/Q13586/Q13591/Q15139/Q16610/Q5UCC4/Q969H8/Q9BXX0/Q9BZL6/Q9NZ08/Q9UKV8	29	HSPB6/ANGPT2/ABL1/C3/C5/HSPB1/CYBB/THBS1/ITGA5/VEGFA/ENG/FLT1/MDK/CD40/ITGB8/CDH5/CHI3L1/STAT3/WNT5A/STIM1/SEMA5A/PRKD1/ECM1/EMC10/MYDGF/EMILIN2/PRKD2/ERAP1/AGO2
GBMvsCON.up	GO:1904018	positive regulation of vasculature development	29/2577	315/29151	0.437729804	0.937153762	0.891938848	O14558/O15123/P00519/P01024/P01031/P04792/P04839/P07996/P08648/P15692/P17813/P17948/P21741/P25942/P26012/P33151/P36222/P40763/P41221/Q13586/Q13591/Q15139/Q16610/Q5UCC4/Q969H8/Q9BXX0/Q9BZL6/Q9NZ08/Q9UKV8	29	HSPB6/ANGPT2/ABL1/C3/C5/HSPB1/CYBB/THBS1/ITGA5/VEGFA/ENG/FLT1/MDK/CD40/ITGB8/CDH5/CHI3L1/STAT3/WNT5A/STIM1/SEMA5A/PRKD1/ECM1/EMC10/MYDGF/EMILIN2/PRKD2/ERAP1/AGO2
GBMvsCON.up	GO:0030307	positive regulation of cell growth	29/2577	337/29151	0.588880147	0.990179828	0.942406563	O00571/O95631/P00533/P00734/P02751/P11831/P15692/P16401/P28347/P46937/P50281/P51812/P61812/P78536/Q04637/Q09161/Q13591/Q16643/Q6PJG6/Q7L576/Q96E09/Q96K76/Q9BPZ7/Q9BSW7/Q9GZP9/Q9NRI5/Q9UJU6/Q9UJX6/Q9Y6V7	29	DDX3X/NTN1/EGFR/F2/FN1/SRF/VEGFA/H1-5/TEAD1/YAP1/MMP14/RPS6KA3/TGFB2/ADAM17/EIF4G1/NCBP1/SEMA5A/DBN1/BRAT1/CYFIP1/PABIR1/USP47/MAPKAP1/SYT17/DERL2/DISC1/DBNL/ANAPC2/DDX49
GBMvsCON.up	GO:0031099	regeneration	29/2577	343/29151	0.627671042	0.99999997	0.951752912	O00512/O15123/P00374/P00747/P02652/P04004/P04818/P07203/P08253/P11717/P12004/P21246/P21333/P21741/P35221/P40261/P46937/P48431/P50416/Q05209/Q14118/Q14693/Q15633/Q15648/Q8TCS8/Q96IY4/Q9NZV5/Q9P2B2/Q9Y6E0	29	BCL9/ANGPT2/DHFR/PLG/APOA2/VTN/TYMS/GPX1/MMP2/IGF2R/PCNA/PTN/FLNA/MDK/CTNNA1/NNMT/YAP1/SOX2/CPT1A/PTPN12/DAG1/LPIN1/TARBP2/MED1/PNPT1/CPB2/SELENON/PTGFRN/STK24
GBMvsCON.up	GO:0045580	regulation of T cell differentiation	29/2577	349/29151	0.664768805	0.99999997	0.951752912	O00203/O43353/O75995/O95497/O96005/O96019/P00519/P01903/P01911/P04233/P08575/P09429/P21741/P37275/P51532/P51692/P55160/Q12824/Q14116/Q68CP9/Q8NFD5/Q8NHJ6/Q8TAQ2/Q8WUB8/Q92922/Q92934/Q96RQ9/Q9H0H3/Q9UDY8	29	AP3B1/RIPK2/SASH3/VNN1/CLPTM1/ACTL6A/ABL1/HLA-DRA/HLA-DRB1/CD74/PTPRC/HMGB1/MDK/ZEB1/SMARCA4/STAT5B/NCKAP1L/SMARCB1/IL18/ARID2/ARID1B/LILRB4/SMARCC2/PHF10/SMARCC1/BAD/IL4I1/KLHL25/MALT1
GBMvsCON.up	GO:0051216	cartilage development	29/2577	364/29151	0.748585303	0.99999997	0.951752912	O00712/O75844/P01033/P02461/P04818/P06400/P08493/P11831/P15336/P16435/P18075/P21741/P26012/P29279/P36222/P37275/P41221/P49746/P50454/P84022/Q14814/Q15043/Q15582/Q16539/Q16610/Q8IWU5/Q92896/Q93063/Q9NS15	29	NFIB/ZMPSTE24/TIMP1/COL3A1/TYMS/RB1/MGP/SRF/ATF2/POR/BMP7/MDK/ITGB8/CCN2/CHI3L1/ZEB1/WNT5A/THBS3/SERPINH1/SMAD3/MEF2D/SLC39A14/TGFBI/MAPK14/ECM1/SULF2/GLG1/EXT2/LTBP3
GBMvsCON.up	GO:0043405	regulation of MAP kinase activity	29/2577	372/29151	0.787468394	0.99999997	0.951752912	P00533/P02649/P04062/P07996/P08575/P12931/P14174/P15692/P17948/P18031/P18075/P23396/P25942/P30040/P37198/P41221/P41240/P51617/Q12802/Q13443/Q7Z6J4/Q92673/Q96BJ3/Q96EV8/Q9H2K8/Q9UGN4/Q9UKZ4/Q9Y4K3/Q9Y5V3	29	EGFR/APOE/GBA1/THBS1/PTPRC/SRC/MIF/VEGFA/FLT1/PTPN1/BMP7/RPS3/CD40/ERP29/NUP62/WNT5A/CSK/IRAK1/AKAP13/ADAM9/FGD2/SORL1/AIDA/DTNBP1/TAOK3/CD300A/TENM1/TRAF6/MAGED1
GBMvsCON.up	GO:0022408	negative regulation of cell-cell adhesion	29/2577	373/29151	0.792031309	0.99999997	0.951752912	O00592/O75509/P00519/P00747/P01911/P02647/P02679/P04233/P08311/P09429/P15692/P17931/P21741/P55160/P78504/P78540/P80404/Q14392/Q30201/Q71H61/Q8NHJ6/Q8TDM6/Q8TF42/Q96RQ9/Q9BT67/Q9BZE4/Q9NWQ8/Q9UGN4/Q9Y279	29	PODXL/TNFRSF21/ABL1/PLG/HLA-DRB1/APOA1/FGG/CD74/CTSG/HMGB1/VEGFA/LGALS3/MDK/NCKAP1L/JAG1/ARG2/ABAT/LRRC32/HFE/ILDR2/LILRB4/DLG5/UBASH3B/IL4I1/NDFIP1/GTPBP4/PAG1/CD300A/VSIG4
GBMvsCON.up	GO:0046578	regulation of Ras protein signal transduction	29/2577	374/29151	0.796527759	0.99999997	0.951752912	A2RUS2/P00519/P02461/P02647/P02649/P02656/P04049/P12931/P37198/P52566/P61812/Q12802/Q14161/Q15058/Q63ZY3/Q6ZTA4/Q86YV0/Q86YV5/Q8N6T3/Q8WWN8/Q8WXX7/Q92538/Q92633/Q96AG4/Q96RT1/Q9BPZ7/Q9UIA0/Q9Y624/Q9Y653	29	DENND3/ABL1/COL3A1/APOA1/APOE/APOC3/RAF1/SRC/NUP62/ARHGDIB/TGFB2/AKAP13/GIT2/KIF14/KANK2/TRIM67/RASAL3/PRAG1/ARFGAP1/ARAP3/AUTS2/GBF1/LPAR1/LRRC59/ERBIN/MAPKAP1/CYTH4/F11R/ADGRG1
GBMvsCON.up	GO:0042594	response to starvation	29/2577	381/29151	0.826145453	0.99999997	0.951752912	O60427/P02768/P04062/P08243/P09651/P11021/P11166/P14866/P15336/P19525/P25445/P30566/P30874/Q13615/Q15139/Q16666/Q16822/Q30201/Q92616/Q96EE3/Q96KQ7/Q99541/Q9BY44/Q9H6Y7/Q9NXC5/Q9P2J5/Q9UBH6/Q9Y664/Q9Y6E0	29	FADS1/ALB/GBA1/ASNS/HNRNPA1/HSPA5/SLC2A1/HNRNPL/ATF2/EIF2AK2/FAS/ADSL/SSTR2/MTMR3/PRKD1/IFI16/PCK2/HFE/GCN1/SEH1L/EHMT2/PLIN2/EIF2A/RNF167/MIOS/LARS1/XPR1/KPTN/STK24
GBMvsCON.up	GO:1902115	regulation of organelle assembly	29/2577	387/29151	0.84897415	0.99999997	0.951752912	A5YKK6/O43300/O75396/P06748/P08631/P12270/P12931/P37198/P46937/P54922/Q00839/Q13283/Q13615/Q8IY31/Q96C92/Q96KQ7/Q96LT7/Q96PK6/Q96RY7/Q9BUL5/Q9H0U4/Q9H270/Q9NT99/Q9P2M4/Q9UHD9/Q9UHY8/Q9UN86/Q9UNH6/Q9Y295	29	CNOT1/LRRTM2/SEC22B/NPM1/HCK/TPR/SRC/NUP62/YAP1/ADPRH/HNRNPU/G3BP1/MTMR3/IFT20/ENTR1/EHMT2/C9orf72/RBM14/IFT140/PHF23/RAB1B/VPS11/LRRC4B/TBC1D14/UBQLN2/FEZ2/G3BP2/SNX7/DRG1
GBMvsCON.up	GO:0060541	respiratory system development	29/2577	391/29151	0.862914221	0.99999997	0.951752912	A6NHR9/O00203/O00712/O60476/P02461/P06730/P11831/P15692/P16220/P21802/P24593/P29279/P36222/P41221/P46937/P50281/Q04637/Q13155/Q13247/Q13308/Q14118/Q15796/Q6NYC1/Q8TDM6/Q96D15/Q96QV1/Q9NS15/Q9NZV5/Q9UBR2	29	SMCHD1/AP3B1/NFIB/MAN1A2/COL3A1/EIF4E/SRF/VEGFA/CREB1/FGFR2/IGFBP5/CCN2/CHI3L1/WNT5A/YAP1/MMP14/EIF4G1/AIMP2/SRSF6/PTK7/DAG1/SMAD2/JMJD6/DLG5/RCN3/HHIP/LTBP3/SELENON/CTSZ
GBMvsCON.up	GO:0070374	positive regulation of ERK1 and ERK2 cascade	29/2577	404/29151	0.901542433	0.99999997	0.951752912	O43353/P00519/P00533/P01730/P01911/P02649/P02671/P02675/P02679/P04233/P05362/P08575/P09429/P12931/P14174/P18615/P21802/P29279/P29353/P32121/P32246/P35232/P36222/P78524/Q16832/Q99623/Q9BZL6/Q9NZC2/Q9ULZ3	29	RIPK2/ABL1/EGFR/CD4/HLA-DRB1/APOE/FGA/FGB/FGG/CD74/ICAM1/PTPRC/HMGB1/SRC/MIF/NELFE/FGFR2/CCN2/SHC1/ARRB2/CCR1/PHB1/CHI3L1/DENND2B/DDR2/PHB2/PRKD2/TREM2/PYCARD
GBMvsCON.up	GO:1901654	response to ketone	29/2577	416/29151	0.929002315	0.99999997	0.951752912	O43306/O43823/O95831/P01023/P04062/P04818/P04839/P05388/P06730/P07996/P12004/P12931/P14598/P16220/P16278/P16435/P46937/P49321/P55211/P61353/P61812/P78330/Q00613/Q14103/Q16270/Q16822/Q92934/Q96C86/Q96SB3	29	ADCY6/AKAP8/AIFM1/A2M/GBA1/TYMS/CYBB/RPLP0/EIF4E/THBS1/PCNA/SRC/NCF1/CREB1/GLB1/POR/YAP1/NASP/CASP9/RPL27/TGFB2/PSPH/HSF1/HNRNPD/IGFBP7/PCK2/BAD/DCPS/PPP1R9B
GBMvsCON.up	GO:0071902	positive regulation of protein serine/threonine kinase activity	29/2577	419/29151	0.934779734	0.99999997	0.951752912	O00571/P00533/P07996/P08575/P12931/P14174/P15692/P17948/P18031/P23396/P23634/P25942/P30040/P41221/P41240/P46940/P51617/P51948/P78536/Q12802/Q13043/Q13443/Q13563/Q7Z6J4/Q9H2K8/Q9NWS0/Q9UKZ4/Q9Y4K3/Q9Y5V3	29	DDX3X/EGFR/THBS1/PTPRC/SRC/MIF/VEGFA/FLT1/PTPN1/RPS3/ATP2B4/CD40/ERP29/WNT5A/CSK/IQGAP1/IRAK1/MNAT1/ADAM17/AKAP13/STK4/ADAM9/PKD2/FGD2/TAOK3/PIH1D1/TENM1/TRAF6/MAGED1
GBMvsCON.up	GO:0000209	protein polyubiquitination	29/2577	425/29151	0.945164623	0.99999997	0.951752912	O00308/O00571/O60337/O75150/O95071/P62256/Q13216/Q13356/Q13490/Q14142/Q14669/Q53GL7/Q5JS37/Q63HN8/Q6AZZ1/Q8IU81/Q8IYM9/Q8TDB6/Q92466/Q9C035/Q9H6Y7/Q9HAU4/Q9NX47/Q9UBS8/Q9UIQ6/Q9UJX6/Q9UKT5/Q9UMS4/Q9Y4K3	29	WWP2/DDX3X/MARCHF6/RNF40/UBR5/UBE2H/ERCC8/PPIL2/BIRC2/TRIM14/TRIP12/PARP10/NHLRC3/RNF213/TRIM68/IRF2BP1/TRIM22/DTX3L/DDB2/TRIM5/RNF167/SMURF2/MARCHF5/RNF14/LNPEP/ANAPC2/FBXO4/PRPF19/TRAF6
GBMvsCON.up	GO:0002685	regulation of leukocyte migration	29/2577	426/29151	0.946752147	0.99999997	0.951752912	P00519/P01031/P04233/P05362/P07359/P07996/P09429/P14174/P15692/P17931/P18428/P21246/P21741/P27487/P31146/P32246/P41221/P50281/P55008/P55160/P78536/Q16610/Q99538/Q99836/Q9NZC2/Q9UGN4/Q9ULZ3/Q9Y2L9/Q9Y4H4	29	ABL1/C5/CD74/ICAM1/GP1BA/THBS1/HMGB1/MIF/VEGFA/LGALS3/LBP/PTN/MDK/DPP4/CORO1A/CCR1/WNT5A/MMP14/AIF1/NCKAP1L/ADAM17/ECM1/LGMN/MYD88/TREM2/CD300A/PYCARD/LRCH1/GPSM3
GBMvsCON.up	GO:0007163	establishment or maintenance of cell polarity	29/2577	441/29151	0.966267678	0.99999997	0.951752912	O00151/O00522/O14910/O43264/O60292/P00519/P16157/P33151/P35221/P41221/P54259/P55160/P57737/P61587/P63244/Q13308/Q13418/Q8IY31/Q8IY63/Q8TAM2/Q8TDM6/Q92538/Q92608/Q96L92/Q96N67/Q96RT1/Q9BQL6/Q9H4E5/Q9Y2C2	29	PDLIM1/KRIT1/LIN7A/ZW10/SIPA1L3/ABL1/ANK1/CDH5/CTNNA1/WNT5A/ATN1/NCKAP1L/CORO7/RND3/RACK1/PTK7/ILK/IFT20/AMOTL1/TTC8/DLG5/GBF1/DOCK2/SNX27/DOCK7/ERBIN/FERMT1/RHOJ/UST
GBMvsCON.up	GO:0051403	stress-activated MAPK cascade	29/2577	444/29151	0.969318355	0.99999997	0.951752912	O43353/P00533/P02760/P09429/P14598/P15336/P15692/P19525/P25445/P29279/P41221/P47897/P50749/P51617/P61812/P84022/Q15052/Q15326/Q16539/Q8TEJ3/Q96BJ3/Q99836/Q99873/Q9H2K8/Q9NWZ3/Q9NZC2/Q9UER7/Q9ULZ3/Q9Y4K3	29	RIPK2/EGFR/AMBP/HMGB1/NCF1/ATF2/VEGFA/EIF2AK2/FAS/CCN2/WNT5A/QARS1/RASSF2/IRAK1/TGFB2/SMAD3/ARHGEF6/ZMYND11/MAPK14/SH3RF3/AIDA/MYD88/PRMT1/TAOK3/IRAK4/TREM2/DAXX/PYCARD/TRAF6
GBMvsCON.down	GO:0070507	regulation of microtubule cytoskeleton organization	28/921	308/29151	6.48E-07	0.000105234	9.11E-05	O75122/O94811/P04350/P0DMV8/P36404/P43034/P46821/P61586/P63000/P63096/P78559/Q00610/Q13153/Q14008/Q14203/Q14204/Q15555/Q7Z460/Q86UU1/Q93045/Q96FZ7/Q96R06/Q9BTV5/Q9BTW9/Q9H169/Q9H9H5/Q9NQ86/Q9UPY8	28	CLASP2/TPPP/TUBB4A/HSPA1A/ARL2/PAFAH1B1/MAP1B/RHOA/RAC1/GNAI1/MAP1A/CLTC/PAK1/CKAP5/DCTN1/DYNC1H1/MAPRE2/CLASP1/PHLDB1/STMN2/CHMP6/SPAG5/FSD1/TBCD/STMN4/MAP6D1/TRIM36/MAPRE3
GBMvsCON.down	GO:0019318	hexose metabolic process	28/921	419/29151	0.000184057	0.006743471	0.005834896	A6NDG6/O60825/P04075/P05090/P06733/P06744/P07205/P08237/P09104/P14618/P15259/P16118/P17858/P21695/P24298/P34949/P42336/P56211/Q00796/Q01813/Q15119/Q15120/Q15493/Q3LXA3/Q6PCE3/Q6ZNW5/Q92871/Q9UIC8	28	PGP/PFKFB2/ALDOA/APOD/ENO1/GPI/PGK2/PFKM/ENO2/PKM/PGAM2/PFKFB1/PFKL/GPD1/GPT/MPI/PIK3CA/ARPP19/SORD/PFKP/PDK2/PDK3/RGN/TKFC/PGM2L1/GDPGP1/PMM1/LCMT1
GBMvsCON.down	GO:0034764	positive regulation of transmembrane transport	28/921	434/29151	0.000325908	0.010352794	0.008957921	O14745/O15530/P00918/P04216/P05026/P0DP23/P15056/P16298/P19634/P50570/P54289/P54652/P56211/P60201/P63098/P63252/P78417/Q00535/Q08209/Q12955/Q13023/Q15493/Q5T442/Q99572/Q9H4A3/Q9NZN3/Q9UEW8/Q9UKG1	28	NHERF1/PDPK1/CA2/THY1/ATP1B1/CALM1/BRAF/PPP3CB/SLC9A1/DNM2/CACNA2D1/HSPA2/ARPP19/PLP1/PPP3R1/KCNJ2/GSTO1/CDK5/PPP3CA/ANK3/AKAP6/RGN/GJC2/P2RX7/WNK1/EHD3/STK39/APPL1
GBMvsCON.down	GO:1903320	regulation of protein modification by small protein conjugation or removal	28/921	467/29151	0.0010153	0.023142636	0.020024536	O43236/P07900/P0CG47/P0DMV8/P25686/P48506/P61088/P61201/P63208/Q00535/Q13098/Q13404/Q13526/Q13618/Q7L5N1/Q8TAF3/Q8WXC6/Q92844/Q96FW1/Q96GG9/Q96J02/Q9BT78/Q9H0E2/Q9H9Q2/Q9UBW8/Q9UK22/Q9UL15/Q9UNS2	28	SEPTIN4/HSP90AA1/UBB/HSPA1A/DNAJB2/GCLC/UBE2N/COPS2/SKP1/CDK5/GPS1/UBE2V1/PIN1/CUL3/COPS6/WDR48/COPS9/TANK/OTUB1/DCUN1D1/ITCH/COPS4/TOLLIP/COPS7B/COPS7A/FBXO2/BAG5/COPS3
GBMvsCON.up	GO:1902369	negative regulation of RNA catabolic process	28/2577	160/29151	0.000364389	0.021670422	0.020624888	A2RRP1/O00425/O60506/O60832/P07910/P11940/P16989/P35637/P42704/P67809/P98175/Q00839/Q08211/Q08J23/Q13148/Q13151/Q14011/Q14103/Q15717/Q16539/Q86W50/Q92615/Q99729/Q99836/Q9BX46/Q9GZT3/Q9H814/Q9Y2W1	28	NBAS/IGF2BP3/SYNCRIP/DKC1/HNRNPC/PABPC1/YBX3/FUS/LRPPRC/YBX1/RBM10/HNRNPU/DHX9/NSUN2/TARDBP/HNRNPA0/CIRBP/HNRNPD/ELAVL1/MAPK14/METTL16/LARP4B/HNRNPAB/MYD88/RBM24/SLIRP/PHAX/THRAP3
GBMvsCON.up	GO:0036503	ERAD pathway	28/2577	183/29151	0.003001209	0.105030758	0.099963332	O60337/P11021/P14625/P27824/P33908/P51572/P62333/Q14258/Q4ZIN3/Q6NTF9/Q8IXB1/Q8TCJ2/Q8TCT9/Q96A33/Q96CS3/Q96D15/Q96DZ1/Q9BUN8/Q9BZQ6/Q9GZP9/Q9H8Y5/Q9HCN8/Q9NRD1/Q9NYU2/Q9UBV2/Q9UHD9/Q9UKM7/Q9UMX0	28	MARCHF6/HSPA5/HSP90B1/CANX/MAN1A1/BCAP31/PSMC6/TRIM25/TMEM259/RHBDD2/DNAJC10/STT3B/HM13/CCDC47/FAF2/RCN3/ERLEC1/DERL1/EDEM3/DERL2/ANKZF1/SDF2L1/FBXO6/UGGT1/SEL1L/UBQLN2/MAN1B1/UBQLN1
GBMvsCON.up	GO:0009062	fatty acid catabolic process	28/2577	189/29151	0.004756114	0.143773677	0.13683702	A8MXV4/O14678/O14734/O15254/O75521/P13804/P22307/P26440/P31751/P33897/P42126/P49748/P50416/Q14693/Q15067/Q16698/Q16822/Q16836/Q3SY69/Q6JQN1/Q86WA8/Q8NCC3/Q92539/Q92968/Q99424/Q99714/Q9UHK6/Q9UJ83	28	NUDT19/ABCD4/ACOT8/ACOX3/ECI2/ETFA/SCP2/IVD/AKT2/ABCD1/ECI1/ACADVL/CPT1A/LPIN1/ACOX1/DECR1/PCK2/HADH/ALDH1L2/ACAD10/LONP2/PLA2G15/LPIN2/PEX13/ACOX2/HSD17B10/AMACR/HACL1
GBMvsCON.up	GO:0002456	T cell mediated immunity	28/2577	195/29151	0.007300189	0.185026238	0.176099266	O75995/P01889/P01903/P01911/P04439/P05362/P08575/P09429/P10809/P13747/P25311/P30511/P51159/P53634/P55160/P61769/P78410/P78504/Q03519/Q14116/Q14699/Q30201/Q8NHJ6/Q92692/Q96RQ9/Q9UDY8/Q9Y226/Q9Y4K3	28	SASH3/HLA-B/HLA-DRA/HLA-DRB1/HLA-A/ICAM1/PTPRC/HMGB1/HSPD1/HLA-E/AZGP1/HLA-F/RAB27A/CTSC/NCKAP1L/B2M/BTN3A2/JAG1/TAP2/IL18/RFTN1/HFE/LILRB4/NECTIN2/IL4I1/MALT1/SLC22A13/TRAF6
GBMvsCON.up	GO:2001252	positive regulation of chromosome organization	28/2577	210/29151	0.018790292	0.328162893	0.312329998	O60216/O60832/O95347/O96019/P09651/P12270/P13010/P22626/P23246/P24941/P29590/P49917/P49959/Q04837/Q13263/Q13888/Q14103/Q15021/Q6NT76/Q6VMQ6/Q8NEY8/Q92878/Q96QC0/Q9NTJ3/Q9UKT5/Q9Y230/Q9Y265/Q9Y6X9	28	RAD21/DKC1/SMC2/ACTL6A/HNRNPA1/TPR/XRCC5/HNRNPA2B1/SFPQ/CDK2/PML/LIG4/MRE11/SSBP1/TRIM28/GTF2H2/HNRNPD/NCAPD2/HMBOX1/ATF7IP/PPHLN1/RAD50/PPP1R10/SMC4/FBXO4/RUVBL2/RUVBL1/MORC2
GBMvsCON.up	GO:0002821	positive regulation of adaptive immune response	28/2577	220/29151	0.032295724	0.430878	0.410089403	O43353/O75995/P01024/P01730/P01889/P01903/P01911/P02786/P02790/P04439/P08575/P10809/P13747/P25311/P25942/P30511/P47712/P61769/Q03519/Q06187/Q14116/Q92692/Q96FZ2/Q9NZC2/Q9UDY8/Q9ULZ3/Q9Y226/Q9Y4K3	28	RIPK2/SASH3/C3/CD4/HLA-B/HLA-DRA/HLA-DRB1/TFRC/HPX/HLA-A/PTPRC/HSPD1/HLA-E/AZGP1/CD40/HLA-F/PLA2G4A/B2M/TAP2/BTK/IL18/NECTIN2/HMCES/TREM2/MALT1/PYCARD/SLC22A13/TRAF6
GBMvsCON.up	GO:0002224	toll-like receptor signaling pathway	28/2577	221/29151	0.033972623	0.44477251	0.423313544	O00203/O00571/O43353/O95999/P08571/P09429/P10809/P16885/P18428/P25774/P25942/P32121/P51617/P51812/P80217/Q01804/Q06187/Q13490/Q14699/Q6SZW1/Q6ZUJ8/Q8IWB7/Q99836/Q9NWZ3/Q9NZC2/Q9UGN4/Q9UMX0/Q9Y4K3	28	AP3B1/DDX3X/RIPK2/BCL10/CD14/HMGB1/HSPD1/PLCG2/LBP/CTSS/CD40/ARRB2/IRAK1/RPS6KA3/IFI35/OTUD4/BTK/BIRC2/RFTN1/SARM1/PIK3AP1/WDFY1/MYD88/IRAK4/TREM2/CD300A/UBQLN1/TRAF6
GBMvsCON.up	GO:0061041	regulation of wound healing	28/2577	233/29151	0.059548809	0.562652766	0.535506425	P00734/P00747/P00748/P01008/P01042/P02649/P02671/P02675/P02679/P02743/P02749/P03951/P04004/P04070/P04196/P05155/P07225/P07359/P07996/P80404/P84022/Q03405/Q13247/Q16832/Q8TF42/Q96IY4/Q9BQL6/Q9BXX0	28	F2/PLG/F12/SERPINC1/KNG1/APOE/FGA/FGB/FGG/APCS/APOH/F11/VTN/PROC/HRG/SERPING1/PROS1/GP1BA/THBS1/ABAT/SMAD3/PLAUR/SRSF6/DDR2/UBASH3B/CPB2/FERMT1/EMILIN2
GBMvsCON.up	GO:0051983	regulation of chromosome segregation	28/2577	242/29151	0.086135927	0.585420456	0.55717564	O15162/O43264/O43684/O60216/O95347/O96019/P06400/P12270/P51532/Q00839/Q12824/Q14671/Q4VC05/Q5JVF3/Q68CP9/Q7Z5K2/Q8NFD5/Q8TAQ2/Q8WUB8/Q92782/Q92784/Q92922/Q969U7/Q9BVS4/Q9HBM1/Q9NTJ3/Q9P258/Q9UJX6	28	PLSCR1/ZW10/BUB3/RAD21/SMC2/ACTL6A/RB1/TPR/SMARCA4/HNRNPU/SMARCB1/PUM1/BCL7A/PCID2/ARID2/WAPL/ARID1B/SMARCC2/PHF10/DPF1/DPF3/SMARCC1/PSMG2/RIOK2/SPC25/SMC4/RCC2/ANAPC2
GBMvsCON.up	GO:0050680	negative regulation of epithelial cell proliferation	28/2577	243/29151	0.089514973	0.589680727	0.561230366	O00522/O00712/O15164/P02649/P02749/P06400/P07996/P09486/P15336/P17948/P21802/P23508/P37275/P41221/P42224/P48431/P51636/P61769/P61812/P98082/Q12904/Q13043/Q15648/Q96IY4/Q96LB3/Q99623/Q9BQA1/Q9Y5V3	28	KRIT1/NFIB/TRIM24/APOE/APOH/RB1/THBS1/SPARC/ATF2/FLT1/FGFR2/MCC/ZEB1/WNT5A/STAT1/SOX2/CAV2/B2M/TGFB2/DAB2/AIMP1/STK4/MED1/CPB2/IFT74/PHB2/WDR77/MAGED1
GBMvsCON.up	GO:0001101	response to acid chemical	28/2577	244/29151	0.092981204	0.593709458	0.565064722	O95831/P00533/P02461/P02462/P04839/P05997/P08253/P12004/P12109/P15336/P15692/P23634/P29279/P37275/Q00613/Q0VGL1/Q13563/Q14103/Q16878/Q6IAA8/Q86WK6/Q8WTX7/Q92934/Q96FS4/Q99729/Q99836/Q9P2J5/Q9Y2Q5	28	AIFM1/EGFR/COL3A1/COL4A1/CYBB/COL5A2/MMP2/PCNA/COL6A1/ATF2/VEGFA/ATP2B4/CCN2/ZEB1/HSF1/LAMTOR4/PKD2/HNRNPD/CDO1/LAMTOR1/AMIGO1/CASTOR1/BAD/SIPA1/HNRNPAB/MYD88/LARS1/LAMTOR2
GBMvsCON.up	GO:0006275	regulation of DNA replication	28/2577	247/29151	0.103906853	0.634794702	0.604167724	O60264/O75179/O75844/O96019/P00533/P12004/P24941/P25205/P31949/P33991/P33992/P40937/P49736/Q04837/Q08211/Q14566/Q14693/Q29RF7/Q7Z5K2/Q96KQ7/Q9BRX5/Q9BZE4/Q9HAF1/Q9UHN1/Q9UJZ1/Q9UQE7/Q9Y230/Q9Y265	28	SMARCA5/ANKRD17/ZMPSTE24/ACTL6A/EGFR/PCNA/CDK2/MCM3/S100A11/MCM4/MCM5/RFC5/MCM2/SSBP1/DHX9/MCM6/LPIN1/PDS5A/WAPL/EHMT2/GINS3/GTPBP4/MEAF6/POLG2/STOML2/SMC3/RUVBL2/RUVBL1
GBMvsCON.up	GO:0010811	positive regulation of cell-substrate adhesion	28/2577	252/29151	0.123885883	0.6898641	0.656580186	O15144/O95967/P00519/P02647/P02671/P02675/P02679/P02751/P04004/P04196/P07237/P08648/P14543/P15692/P21333/P21741/P48059/P84022/P98082/Q13043/Q13418/Q14118/Q76M96/Q8TCU6/Q9BQL6/Q9HB19/Q9NRI5/Q9Y2S7	28	ARPC2/EFEMP2/ABL1/APOA1/FGA/FGB/FGG/FN1/VTN/HRG/P4HB/ITGA5/NID1/VEGFA/FLNA/MDK/LIMS1/SMAD3/DAB2/STK4/ILK/DAG1/CCDC80/PREX1/FERMT1/PLEKHA2/DISC1/POLDIP2
GBMvsCON.up	GO:0072006	nephron development	28/2577	273/29151	0.231138448	0.807812287	0.768837719	O00592/O15123/P14543/P15692/P16284/P18075/P20264/P25101/P39210/P40424/P42224/P46937/P46940/P57740/P61619/P78504/Q07075/Q12769/Q13418/Q13563/Q16827/Q7LGA3/Q8IWU5/Q8WUM0/Q96JQ0/Q9BW27/Q9UM47/Q9Y5V3	28	PODXL/ANGPT2/NID1/VEGFA/PECAM1/BMP7/POU3F3/EDNRA/MPV17/PBX1/STAT1/YAP1/IQGAP1/NUP107/SEC61A1/JAG1/ENPEP/NUP160/ILK/PKD2/PTPRO/HS2ST1/SULF2/NUP133/DCHS1/NUP85/NOTCH3/MAGED1
GBMvsCON.up	GO:0010977	negative regulation of neuron projection development	28/2577	279/29151	0.267912776	0.849090334	0.808124222	O14966/O14976/O43306/O95295/O95631/P02649/P08670/P10589/P11137/P21333/P23470/P41221/P43378/P51805/P61769/P98082/Q13591/Q16827/Q86YV5/Q8N2Q7/Q8NI27/Q8TDW7/Q92633/Q92769/Q96EV8/Q9H3S1/Q9NQX7/Q9P283	28	RAB29/GAK/ADCY6/SNAPIN/NTN1/APOE/VIM/NR2F1/MAP2/FLNA/PTPRG/WNT5A/PTPN9/PLXNA3/B2M/DAB2/SEMA5A/PTPRO/PRAG1/NLGN1/THOC2/FAT3/LPAR1/HDAC2/DTNBP1/SEMA4A/ITM2C/SEMA5B
GBMvsCON.up	GO:0022900	electron transport chain	28/2577	305/29151	0.445945594	0.94515081	0.899550062	O00483/O15460/O43819/O75208/O75380/P00414/P04062/P04179/P04839/P10606/P13804/P14598/P15954/P16435/P19878/P20674/P23368/P23378/P43304/Q14554/Q6IPR1/Q6UW78/Q7KZN9/Q99643/Q9UHN1/Q9UI09/Q9Y6H1/Q9Y6N1	28	NDUFA4/P4HA2/SCO2/COQ9/NDUFS6/MT-CO3/GBA1/SOD2/CYBB/COX5B/ETFA/NCF1/COX7C/POR/NCF2/COX5A/ME2/GLDC/GPD2/PDIA5/ETFRF1/UQCC3/COX15/SDHC/POLG2/NDUFA12/CHCHD2/COX11
GBMvsCON.up	GO:0034614	cellular response to reactive oxygen species	28/2577	309/29151	0.474426844	0.94515081	0.899550062	O95831/P00374/P00519/P00533/P04179/P05164/P08253/P12004/P12931/P14598/P14780/P18075/P23396/P27695/P32322/P39210/P60602/P63244/Q00613/Q04206/Q06187/Q12931/Q13563/Q16832/Q7Z333/Q92769/Q9H8Y5/Q9UBX5	28	AIFM1/DHFR/ABL1/EGFR/SOD2/MPO/MMP2/PCNA/SRC/NCF1/MMP9/BMP7/RPS3/APEX1/PYCR1/MPV17/ROMO1/RACK1/HSF1/RELA/BTK/TRAP1/PKD2/DDR2/SETX/HDAC2/ANKZF1/FBLN5
GBMvsCON.up	GO:0046890	regulation of lipid biosynthetic process	28/2577	311/29151	0.488629714	0.955932437	0.909811508	O75874/O95479/P01024/P01130/P02647/P02649/P02654/P02655/P02656/P04233/P16220/P16435/P33897/P49748/P56537/P98082/Q14693/Q15637/Q16270/Q8IZF2/Q8N9A8/Q8NF37/Q8WXW3/Q96C12/Q9BX66/Q9H0H3/Q9HC78/Q9UHI6	28	IDH1/H6PD/C3/LDLR/APOA1/APOE/APOC1/APOC2/APOC3/CD74/CREB1/POR/ABCD1/ACADVL/EIF6/DAB2/LPIN1/SF1/IGFBP7/ADGRF5/CNEP1R1/LPCAT1/PIBF1/ARMC5/SORBS1/KLHL25/ZBTB20/DDX20
GBMvsCON.up	GO:1905952	regulation of lipid localization	28/2577	313/29151	0.502783886	0.964398759	0.917869354	O15260/P01024/P02647/P02649/P02652/P02654/P02655/P02656/P06756/P06858/P07814/P07996/P14174/P21757/P22307/P31751/P47712/P55058/P82094/P98082/Q07954/Q5VTQ0/Q6IAA8/Q6ZUT9/Q7L9B9/Q99541/Q9BZF1/Q9NZC2	28	SURF4/C3/APOA1/APOE/APOA2/APOC1/APOC2/APOC3/ITGAV/LPL/EPRS1/THBS1/MIF/MSR1/SCP2/AKT2/PLA2G4A/PLTP/TMF1/DAB2/LRP1/TTC39B/LAMTOR1/DENND5B/EEPD1/PLIN2/OSBPL8/TREM2
GBMvsCON.up	GO:0010594	regulation of endothelial cell migration	28/2577	332/29151	0.631759482	0.99999997	0.951752912	O00522/O15123/O60462/P00519/P02649/P02749/P04196/P04792/P07996/P09429/P09486/P15692/P21246/P23497/P23634/P25942/P41221/P42229/P42785/P78536/Q13591/Q15139/Q5UCC4/Q99538/Q9BZL6/Q9H3S1/Q9H4E5/Q9HBE1	28	KRIT1/ANGPT2/NRP2/ABL1/APOE/APOH/HRG/HSPB1/THBS1/HMGB1/SPARC/VEGFA/PTN/SP100/ATP2B4/CD40/WNT5A/STAT5A/PRCP/ADAM17/SEMA5A/PRKD1/EMC10/LGMN/PRKD2/SEMA4A/RHOJ/PATZ1
GBMvsCON.up	GO:0030324	lung development	28/2577	338/29151	0.669264916	0.99999997	0.951752912	O00203/O00712/O60476/P02461/P06730/P11831/P15692/P16220/P21802/P24593/P29279/P36222/P41221/P46937/P50281/Q04637/Q13155/Q13247/Q13308/Q14118/Q15796/Q6NYC1/Q8TDM6/Q96D15/Q96QV1/Q9NS15/Q9NZV5/Q9UBR2	28	AP3B1/NFIB/MAN1A2/COL3A1/EIF4E/SRF/VEGFA/CREB1/FGFR2/IGFBP5/CCN2/CHI3L1/WNT5A/YAP1/MMP14/EIF4G1/AIMP2/SRSF6/PTK7/DAG1/SMAD2/JMJD6/DLG5/RCN3/HHIP/LTBP3/SELENON/CTSZ
GBMvsCON.up	GO:0001659	temperature homeostasis	28/2577	339/29151	0.675322676	0.99999997	0.951752912	O43847/O60341/O75175/P06400/P07203/P15692/P40763/P49748/P50440/P51513/P55001/P78536/P80404/Q00613/Q04726/Q14116/Q14693/Q15382/Q16363/Q16698/Q16836/Q96HS1/Q96N67/Q9C0B1/Q9H9B1/Q9NPJ3/Q9UIQ6/Q9Y4C1	28	NRDC/KDM1A/CNOT3/RB1/GPX1/VEGFA/STAT3/ACADVL/GATM/NOVA1/MFAP2/ADAM17/ABAT/HSF1/TLE3/IL18/LPIN1/RHEB/LAMA4/DECR1/HADH/PGAM5/DOCK7/FTO/EHMT1/ACOT13/LNPEP/KDM3A
GBMvsCON.up	GO:0030323	respiratory tube development	28/2577	345/29151	0.710417139	0.99999997	0.951752912	O00203/O00712/O60476/P02461/P06730/P11831/P15692/P16220/P21802/P24593/P29279/P36222/P41221/P46937/P50281/Q04637/Q13155/Q13247/Q13308/Q14118/Q15796/Q6NYC1/Q8TDM6/Q96D15/Q96QV1/Q9NS15/Q9NZV5/Q9UBR2	28	AP3B1/NFIB/MAN1A2/COL3A1/EIF4E/SRF/VEGFA/CREB1/FGFR2/IGFBP5/CCN2/CHI3L1/WNT5A/YAP1/MMP14/EIF4G1/AIMP2/SRSF6/PTK7/DAG1/SMAD2/JMJD6/DLG5/RCN3/HHIP/LTBP3/SELENON/CTSZ
GBMvsCON.up	GO:0061138	morphogenesis of a branching epithelium	28/2577	362/29151	0.79715614	0.99999997	0.951752912	P00519/P02462/P11831/P12931/P15692/P17813/P18075/P21741/P21802/P21980/P25101/P29590/P40424/P41221/P46937/P50281/Q13043/Q13418/Q13563/Q14118/Q15648/Q8TDM6/Q96JQ0/Q96QV1/Q96T37/Q99623/Q9UBR2/Q9Y5V3	28	ABL1/COL4A1/SRF/SRC/VEGFA/ENG/BMP7/MDK/FGFR2/TGM2/EDNRA/PML/PBX1/WNT5A/YAP1/MMP14/STK4/ILK/PKD2/DAG1/MED1/DLG5/DCHS1/HHIP/RBM15/PHB2/CTSZ/MAGED1
GBMvsCON.up	GO:0001763	morphogenesis of a branching structure	28/2577	391/29151	0.900472705	0.99999997	0.951752912	P00519/P02462/P11831/P12931/P15692/P17813/P18075/P21741/P21802/P21980/P25101/P29590/P40424/P41221/P46937/P50281/Q13043/Q13418/Q13563/Q14118/Q15648/Q8TDM6/Q96JQ0/Q96QV1/Q96T37/Q99623/Q9UBR2/Q9Y5V3	28	ABL1/COL4A1/SRF/SRC/VEGFA/ENG/BMP7/MDK/FGFR2/TGM2/EDNRA/PML/PBX1/WNT5A/YAP1/MMP14/STK4/ILK/PKD2/DAG1/MED1/DLG5/DCHS1/HHIP/RBM15/PHB2/CTSZ/MAGED1
GBMvsCON.up	GO:0042180	cellular ketone metabolic process	28/2577	399/29151	0.920012747	0.99999997	0.951752912	O75208/O95479/P02647/P02654/P02655/P02656/P04233/P22570/P23634/P31751/P33897/P43304/P49748/P50416/P51692/P56537/P98082/Q86WA8/Q86YH6/Q8N0U8/Q8WXW3/Q96D53/Q99714/Q99807/Q9H0H3/Q9H8M1/Q9Y226/Q9Y618	28	COQ9/H6PD/APOA1/APOC1/APOC2/APOC3/CD74/FDXR/ATP2B4/AKT2/ABCD1/GPD2/ACADVL/CPT1A/STAT5B/EIF6/DAB2/LONP2/PDSS2/VKORC1L1/PIBF1/COQ8B/HSD17B10/COQ7/KLHL25/COQ10B/SLC22A13/NCOR2
GBMvsCON.up	GO:0046474	glycerophospholipid biosynthetic process	28/2577	400/29151	0.922218948	0.99999997	0.951752912	O14735/O15162/O15357/O95427/P02647/P02652/P16885/P42356/P47712/P49585/Q13615/Q14693/Q5H8A4/Q6UWP7/Q75T13/Q7Z7B1/Q8NCS7/Q8NF37/Q8TBF5/Q8TCG2/Q8WUK0/Q9BRB3/Q9BRR3/Q9BTU6/Q9BXW7/Q9HCL2/Q9NPH0/Q9NUQ2	28	CDIPT/PLSCR1/INPPL1/PIGN/APOA1/APOA2/PLCG2/PI4KA/PLA2G4A/PCYT1A/MTMR3/LPIN1/PIGG/LCLAT1/PGAP1/PIGW/SLC44A5/LPCAT1/PIGX/PI4K2B/PTPMT1/PIGQ/PGAP4/PI4K2A/HDHD5/GPAM/ACP6/AGPAT5
GBMvsCON.up	GO:0015833	peptide transport	28/2577	473/29151	0.992937839	0.99999997	0.951752912	O00233/O15240/O15533/P01911/P02671/P02675/P02679/P04049/P04233/P30626/P48380/P50416/P80404/Q03518/Q03519/Q12904/Q15796/Q16822/Q16836/Q30201/Q53HC9/Q71H61/Q8N183/Q8N5M9/Q8NFZ4/Q92934/Q9BXF6/Q9NS93	28	PSMD9/VGF/TAPBP/HLA-DRB1/FGA/FGB/FGG/RAF1/CD74/SRI/RFX3/CPT1A/ABAT/TAP1/TAP2/AIMP1/SMAD2/PCK2/HADH/HFE/EIPR1/ILDR2/NDUFAF2/JAGN1/NLGN2/BAD/RAB11FIP5/TM7SF3
GBMvsCON.down	GO:0009185	ribonucleoside diphosphate metabolic process	27/921	224/29151	2.95E-09	1.47E-06	1.27E-06	O60825/P00568/P04075/P06733/P06744/P07205/P08237/P09104/P14618/P15259/P16118/P17858/P18669/P21695/P30613/P36404/Q00013/Q01813/Q12959/Q15700/Q16774/Q6ZVK8/Q99572/Q9UDY2/Q9UKK9/Q9ULD0/Q9Y6K8	27	PFKFB2/AK1/ALDOA/ENO1/GPI/PGK2/PFKM/ENO2/PKM/PGAM2/PFKFB1/PFKL/PGAM1/GPD1/PKLR/ARL2/MPP1/PFKP/DLG1/DLG2/GUK1/NUDT18/P2RX7/TJP2/NUDT5/OGDHL/AK5
GBMvsCON.down	GO:0009132	nucleoside diphosphate metabolic process	27/921	255/29151	4.75E-08	1.49E-05	1.29E-05	O60825/P00568/P04075/P06733/P06744/P07205/P08237/P09104/P14618/P15259/P16118/P17858/P18669/P21695/P30613/P36404/Q00013/Q01813/Q12959/Q15700/Q16774/Q6ZVK8/Q99572/Q9UDY2/Q9UKK9/Q9ULD0/Q9Y6K8	27	PFKFB2/AK1/ALDOA/ENO1/GPI/PGK2/PFKM/ENO2/PKM/PGAM2/PFKFB1/PFKL/PGAM1/GPD1/PKLR/ARL2/MPP1/PFKP/DLG1/DLG2/GUK1/NUDT18/P2RX7/TJP2/NUDT5/OGDHL/AK5
GBMvsCON.down	GO:0008064	regulation of actin polymerization or depolymerization	27/921	277/29151	2.58E-07	5.51E-05	4.77E-05	O00499/O14613/O15020/O75146/P06396/P35611/P35612/P42336/P60981/P61586/Q00587/Q01082/Q08495/Q12959/Q13813/Q86T65/Q96F07/Q96GD0/Q96S97/Q9H0Q0/Q9H254/Q9NRY4/Q9NUQ9/Q9NZR1/Q9UEY8/Q9Y281/Q9Y5X1	27	BIN1/CDC42EP2/SPTBN2/HIP1R/GSN/ADD1/ADD2/PIK3CA/DSTN/RHOA/CDC42EP1/SPTBN1/DMTN/DLG1/SPTAN1/DAAM2/CYFIP2/PDXP/MYADM/CYRIA/SPTBN4/ARHGAP35/CYRIB/TMOD2/ADD3/CFL2/SNX9
GBMvsCON.down	GO:0030832	regulation of actin filament length	27/921	283/29151	3.96E-07	7.40E-05	6.40E-05	O00499/O14613/O15020/O75146/P06396/P35611/P35612/P42336/P60981/P61586/Q00587/Q01082/Q08495/Q12959/Q13813/Q86T65/Q96F07/Q96GD0/Q96S97/Q9H0Q0/Q9H254/Q9NRY4/Q9NUQ9/Q9NZR1/Q9UEY8/Q9Y281/Q9Y5X1	27	BIN1/CDC42EP2/SPTBN2/HIP1R/GSN/ADD1/ADD2/PIK3CA/DSTN/RHOA/CDC42EP1/SPTBN1/DMTN/DLG1/SPTAN1/DAAM2/CYFIP2/PDXP/MYADM/CYRIA/SPTBN4/ARHGAP35/CYRIB/TMOD2/ADD3/CFL2/SNX9
GBMvsCON.down	GO:0031345	negative regulation of cell projection organization	27/921	372/29151	6.13E-05	0.003103399	0.002685266	P02686/P04156/P04216/P20916/P28907/P31150/P43034/P47736/P50395/P50570/P61586/Q00535/Q04917/Q08209/Q14194/Q6IQ26/Q7L099/Q92574/Q92752/Q92854/Q93045/Q9BPU6/Q9NQC3/Q9P265/Q9UL15/Q9UQ16/Q9Y4G8	27	MBP/PRNP/THY1/MAG/CD38/GDI1/PAFAH1B1/RAP1GAP/GDI2/DNM2/RHOA/CDK5/YWHAH/PPP3CA/CRMP1/DENND5A/RUFY3/TSC1/TNR/SEMA4D/STMN2/DPYSL5/RTN4/DIP2B/BAG5/DNM3/RAPGEF2
GBMvsCON.down	GO:1902905	positive regulation of supramolecular fiber organization	27/921	378/29151	8.03E-05	0.003744528	0.003240013	O00499/O14613/O75116/P06396/P09493/P0DMV8/P15056/P36404/P46821/P60953/P60981/P61586/P63000/Q00587/Q08722/Q12959/Q13153/Q14008/Q14203/Q3V6T2/Q7Z460/Q92574/Q93045/Q96GD0/Q9UPQ0/Q9Y281/Q9Y5X1	27	BIN1/CDC42EP2/ROCK2/GSN/TPM1/HSPA1A/BRAF/ARL2/MAP1B/CDC42/DSTN/RHOA/RAC1/CDC42EP1/CD47/DLG1/PAK1/CKAP5/DCTN1/CCDC88A/CLASP1/TSC1/STMN2/PDXP/LIMCH1/CFL2/SNX9
GBMvsCON.down	GO:0016358	dendrite development	27/921	476/29151	0.002703372	0.047906643	0.041451988	A0AVT1/O15075/O96013/P00492/P10114/P23468/P43034/P46108/P46821/P60953/P61586/P78559/Q00535/Q04917/Q08209/Q12756/Q13554/Q14012/Q14689/Q6DN90/Q92854/Q9BPU6/Q9BY11/Q9UL25/Q9UQ16/Q9UQM7/Q9Y4G8	27	UBA6/DCLK1/PAK4/HPRT1/RAP2A/PTPRD/PAFAH1B1/CRK/MAP1B/CDC42/RHOA/MAP1A/CDK5/YWHAH/PPP3CA/KIF1A/CAMK2B/CAMK1/DIP2A/IQSEC1/SEMA4D/DPYSL5/PACSIN1/RAB21/DNM3/CAMK2A/RAPGEF2
GBMvsCON.up	GO:0051205	protein insertion into membrane	27/2577	114/29151	1.69E-06	0.000233322	0.000222065	O14737/O96008/P00533/P60602/P61619/Q07812/Q15006/Q15629/Q53H12/Q5J8M3/Q5UCC4/Q8N4H5/Q8N766/Q8WWC4/Q96A33/Q96B49/Q9BSF4/Q9BV81/Q9NS69/Q9P0I2/Q9Y276/Q9Y3B6/Q9Y512/Q9Y5J6/Q9Y5J7/Q9Y5J9/Q9Y5L4	27	PDCD5/TOMM40/EGFR/ROMO1/SEC61A1/BAX/EMC2/TRAM1/AGK/EMC4/EMC10/TOMM5/EMC1/MAIP1/CCDC47/TOMM6/TIMM29/EMC6/TOMM22/EMC3/BCS1L/EMC9/SAMM50/TIMM10B/TIMM9/TIMM8B/TIMM13
GBMvsCON.up	GO:0048144	fibroblast proliferation	27/2577	202/29151	0.020142816	0.34130258	0.324835734	O75844/P00519/P00533/P02461/P02751/P04179/P04233/P06703/P07203/P14174/P29590/P41221/P49917/P50402/Q03164/Q07812/Q08211/Q16832/Q53GL7/Q71SY5/Q7Z5K2/Q8WUW1/Q96EP5/Q9HCU0/Q9UBV7/Q9UGN4/Q9UKT5	27	ZMPSTE24/ABL1/EGFR/COL3A1/FN1/SOD2/CD74/S100A6/GPX1/MIF/PML/WNT5A/LIG4/EMD/KMT2A/BAX/DHX9/DDR2/PARP10/MED25/WAPL/BRK1/DAZAP1/CD248/B4GALT7/CD300A/FBXO4
GBMvsCON.up	GO:0002824	positive regulation of adaptive immune response based on somatic recombination of immune receptors built from immunoglobulin superfamily domains	27/2577	206/29151	0.025262964	0.383752441	0.365237514	O43353/O75995/P01024/P01730/P01889/P01903/P01911/P02786/P02790/P04439/P08575/P10809/P13747/P25311/P25942/P30511/P47712/P61769/Q03519/Q06187/Q14116/Q92692/Q96FZ2/Q9NZC2/Q9UDY8/Q9Y226/Q9Y4K3	27	RIPK2/SASH3/C3/CD4/HLA-B/HLA-DRA/HLA-DRB1/TFRC/HPX/HLA-A/PTPRC/HSPD1/HLA-E/AZGP1/CD40/HLA-F/PLA2G4A/B2M/TAP2/BTK/IL18/NECTIN2/HMCES/TREM2/MALT1/SLC22A13/TRAF6
GBMvsCON.up	GO:0032612	interleukin-1 production	27/2577	209/29151	0.029722963	0.407917403	0.388236587	O43353/O43914/P02647/P02763/P04792/P06858/P09429/P19652/P29466/P29590/P32121/P40763/P41221/P49755/P78540/P84022/Q14790/Q16666/Q8NHJ6/Q92769/Q96PP8/Q99500/Q99836/Q9NZC2/Q9UDY8/Q9ULZ3/Q9Y2G2	27	RIPK2/TYROBP/APOA1/ORM1/HSPB1/LPL/HMGB1/ORM2/CASP1/PML/ARRB2/STAT3/WNT5A/TMED10/ARG2/SMAD3/CASP8/IFI16/LILRB4/HDAC2/GBP5/S1PR3/MYD88/TREM2/MALT1/PYCARD/CARD8
GBMvsCON.up	GO:0032652	regulation of interleukin-1 production	27/2577	209/29151	0.029722963	0.407917403	0.388236587	O43353/O43914/P02647/P02763/P04792/P06858/P09429/P19652/P29466/P29590/P32121/P40763/P41221/P49755/P78540/P84022/Q14790/Q16666/Q8NHJ6/Q92769/Q96PP8/Q99500/Q99836/Q9NZC2/Q9UDY8/Q9ULZ3/Q9Y2G2	27	RIPK2/TYROBP/APOA1/ORM1/HSPB1/LPL/HMGB1/ORM2/CASP1/PML/ARRB2/STAT3/WNT5A/TMED10/ARG2/SMAD3/CASP8/IFI16/LILRB4/HDAC2/GBP5/S1PR3/MYD88/TREM2/MALT1/PYCARD/CARD8
GBMvsCON.up	GO:0034440	lipid oxidation	27/2577	210/29151	0.03133598	0.419303058	0.399072918	O14678/O14734/O15254/O75521/P13804/P16435/P22307/P26440/P31751/P33897/P42126/P49748/P50416/Q15067/Q16539/Q16698/Q16836/Q3SY69/Q6JQN1/Q6SPF0/Q86WA8/Q92968/Q99424/Q99714/Q9H0H3/Q9UHK6/Q9UJ83	27	ABCD4/ACOT8/ACOX3/ECI2/ETFA/POR/SCP2/IVD/AKT2/ABCD1/ECI1/ACADVL/CPT1A/ACOX1/MAPK14/DECR1/HADH/ALDH1L2/ACAD10/SAMD1/LONP2/PEX13/ACOX2/HSD17B10/KLHL25/AMACR/HACL1
GBMvsCON.up	GO:0002708	positive regulation of lymphocyte mediated immunity	27/2577	214/29151	0.038460175	0.464025239	0.441637386	O75995/P01024/P01889/P01903/P01911/P02786/P02790/P04439/P08575/P10809/P13747/P15498/P25311/P25942/P30511/P51692/P61769/Q03519/Q06187/Q14116/Q92692/Q96FZ2/Q9BY67/Q9NZC2/Q9UDY8/Q9Y226/Q9Y4K3	27	SASH3/C3/HLA-B/HLA-DRA/HLA-DRB1/TFRC/HPX/HLA-A/PTPRC/HSPD1/HLA-E/VAV1/AZGP1/CD40/HLA-F/STAT5B/B2M/TAP2/BTK/IL18/NECTIN2/HMCES/CADM1/TREM2/MALT1/SLC22A13/TRAF6
GBMvsCON.up	GO:0051304	chromosome separation	27/2577	240/29151	0.115987935	0.681499019	0.648618695	O15162/O43264/O43684/O60216/O95347/O96019/P06400/P11388/P12270/P51532/Q02880/Q12824/Q4VC05/Q5JVF3/Q68CP9/Q8NFD5/Q8TAQ2/Q8WUB8/Q92782/Q92784/Q92889/Q92922/Q969U7/Q9BVS4/Q9HBM1/Q9NTJ3/Q9UJX6	27	PLSCR1/ZW10/BUB3/RAD21/SMC2/ACTL6A/RB1/TOP2A/TPR/SMARCA4/TOP2B/SMARCB1/BCL7A/PCID2/ARID2/ARID1B/SMARCC2/PHF10/DPF1/DPF3/ERCC4/SMARCC1/PSMG2/RIOK2/SPC25/SMC4/ANAPC2
GBMvsCON.up	GO:0002702	positive regulation of production of molecular mediator of immune response	27/2577	257/29151	0.199327999	0.788003995	0.749985119	O43353/O75995/O95786/O95999/P02786/P02790/P04233/P04439/P08575/P13747/P14174/P16885/P25942/P30511/P35232/P41221/P61769/Q06187/Q14116/Q7Z434/Q96FZ2/Q99623/Q99836/Q9NR30/Q9UDY8/Q9ULZ3/Q9Y4K3	27	RIPK2/SASH3/RIGI/BCL10/TFRC/HPX/CD74/HLA-A/PTPRC/HLA-E/MIF/PLCG2/CD40/HLA-F/PHB1/WNT5A/B2M/BTK/IL18/MAVS/HMCES/PHB2/MYD88/DDX21/MALT1/PYCARD/TRAF6
GBMvsCON.up	GO:0017015	regulation of transforming growth factor beta receptor signaling pathway	27/2577	258/29151	0.205003121	0.806451967	0.76754303	O43294/O75446/O95528/P07996/P11021/P17813/P37275/P51636/P62942/P78536/P84022/P98082/Q13547/Q15796/Q16576/Q4LE39/Q8N2S1/Q92769/Q92793/Q92896/Q9BQL6/Q9H0E3/Q9H7L9/Q9HAU4/Q9UK53/Q9UPN9/Q9Y2U8	27	TGFB1I1/SAP30/SLC2A10/THBS1/HSPA5/ENG/ZEB1/CAV2/FKBP1A/ADAM17/SMAD3/DAB2/HDAC1/SMAD2/RBBP7/ARID4B/LTBP4/HDAC2/CREBBP/GLG1/FERMT1/SAP130/SUDS3/SMURF2/ING1/TRIM33/LEMD3
GBMvsCON.up	GO:0015748	organophosphate ester transport	27/2577	259/29151	0.21075725	0.807812287	0.768837719	O00400/O15162/P01130/P02647/P02649/P02652/P02654/P02655/P02656/P12236/P22307/P33897/P55058/P55157/P61916/P98196/Q5H9E4/Q6KCM7/Q6NUK1/Q8N2U9/Q8TB61/Q9BV35/Q9BZF1/Q9H0X9/Q9H2D1/Q9HC21/Q9Y5P4	27	SLC33A1/PLSCR1/LDLR/APOA1/APOE/APOA2/APOC1/APOC2/APOC3/SLC25A6/SCP2/ABCD1/PLTP/MTTP/NPC2/ATP11A/SLC25A53/SLC25A25/SLC25A24/SLC66A2/SLC35B2/SLC25A23/OSBPL8/OSBPL5/SLC25A32/SLC25A19/CERT1
GBMvsCON.up	GO:1903844	regulation of cellular response to transforming growth factor beta stimulus	27/2577	269/29151	0.272294733	0.857304419	0.815942001	O43294/O75446/O95528/P07996/P11021/P17813/P37275/P51636/P62942/P78536/P84022/P98082/Q13547/Q15796/Q16576/Q4LE39/Q8N2S1/Q92769/Q92793/Q92896/Q9BQL6/Q9H0E3/Q9H7L9/Q9HAU4/Q9UK53/Q9UPN9/Q9Y2U8	27	TGFB1I1/SAP30/SLC2A10/THBS1/HSPA5/ENG/ZEB1/CAV2/FKBP1A/ADAM17/SMAD3/DAB2/HDAC1/SMAD2/RBBP7/ARID4B/LTBP4/HDAC2/CREBBP/GLG1/FERMT1/SAP130/SUDS3/SMURF2/ING1/TRIM33/LEMD3
GBMvsCON.up	GO:0000724	double-strand break repair via homologous recombination	27/2577	274/29151	0.305420975	0.85761179	0.816234543	A6NHR9/O60216/O60341/O96019/P23246/P25205/P27694/P33991/P33992/P35244/P35637/P46063/P49736/P49959/P60510/Q14566/Q68CP9/Q68DK2/Q92889/Q9H2F5/Q9HAF1/Q9NPF5/Q9NRR5/Q9NV56/Q9Y230/Q9Y265/Q9Y3Z3	27	SMCHD1/RAD21/KDM1A/ACTL6A/SFPQ/MCM3/RPA1/MCM4/MCM5/RPA3/FUS/RECQL/MCM2/MRE11/PPP4C/MCM6/ARID2/ZFYVE26/ERCC4/EPC1/MEAF6/DMAP1/UBQLN4/MRGBP/RUVBL2/RUVBL1/SAMHD1
GBMvsCON.up	GO:0009411	response to UV	27/2577	287/29151	0.396541734	0.920161398	0.875766315	O60341/P00533/P01033/P06748/P07203/P08253/P10155/P12004/P14780/P18074/P29590/P50238/P52701/P55211/Q04206/Q07812/Q13216/Q13888/Q14011/Q6AZY7/Q8N163/Q92466/Q92793/Q92889/Q96K76/Q9Y230/Q9Y3T9	27	KDM1A/EGFR/TIMP1/NPM1/GPX1/MMP2/RO60/PCNA/MMP9/ERCC2/PML/CRIP1/MSH6/CASP9/RELA/BAX/ERCC8/GTF2H2/CIRBP/SCARA3/CCAR2/DDB2/CREBBP/ERCC4/USP47/RUVBL2/NOC2L
GBMvsCON.up	GO:0051250	negative regulation of lymphocyte activation	27/2577	290/29151	0.41819191	0.920161398	0.875766315	O15347/O43914/O75509/P01911/P04233/P08311/P09429/P17931/P21741/P30511/P55160/P78540/Q06187/Q12866/Q14392/Q16512/Q30201/Q71H61/Q8NHJ6/Q8TDM6/Q8WXW3/Q96FV9/Q96RQ9/Q9BT67/Q9NWQ8/Q9UGN4/Q9Y279	27	HMGB3/TYROBP/TNFRSF21/HLA-DRB1/CD74/CTSG/HMGB1/LGALS3/MDK/HLA-F/NCKAP1L/ARG2/BTK/MERTK/LRRC32/PKN1/HFE/ILDR2/LILRB4/DLG5/PIBF1/THOC1/IL4I1/NDFIP1/PAG1/CD300A/VSIG4
GBMvsCON.up	GO:0001935	endothelial cell proliferation	27/2577	291/29151	0.42543259	0.920161398	0.875766315	O00522/O60462/P02647/P02649/P02749/P03950/P07996/P09429/P09486/P15692/P17948/P21741/P26583/P40763/P41221/P42224/P42229/P50281/P51636/P78536/Q12904/Q13591/Q15139/Q16610/Q5UCC4/Q969H8/Q9BZL6	27	KRIT1/NRP2/APOA1/APOE/APOH/ANG/THBS1/HMGB1/SPARC/VEGFA/FLT1/MDK/HMGB2/STAT3/WNT5A/STAT1/STAT5A/MMP14/CAV2/ADAM17/AIMP1/SEMA5A/PRKD1/ECM1/EMC10/MYDGF/PRKD2
GBMvsCON.up	GO:0035148	tube formation	27/2577	297/29151	0.468956496	0.94515081	0.899550062	O00592/O00712/O14727/O15031/O43766/O95999/P00519/P07737/P11586/P15692/P18075/P21802/P21980/P25440/P41221/P50552/P61812/P62081/Q13043/Q13308/Q6UB35/Q7LGA3/Q8IZ21/Q93074/Q9HBG6/Q9ULK5/Q9Y4K3	27	PODXL/NFIB/APAF1/PLXNB2/LIAS/BCL10/ABL1/PFN1/MTHFD1/VEGFA/BMP7/FGFR2/TGM2/BRD2/WNT5A/VASP/TGFB2/RPS7/STK4/PTK7/MTHFD1L/HS2ST1/PHACTR4/MED12/IFT122/VANGL2/TRAF6
GBMvsCON.up	GO:0021915	neural tube development	27/2577	298/29151	0.476201231	0.94515081	0.899550062	O14727/O15031/O43766/O75787/O95999/P00519/P07737/P11586/P18075/P25440/P41221/P50552/P61812/P62081/Q13043/Q13308/Q13563/Q6UB35/Q8IZ21/Q8WUM0/Q93074/Q96JQ0/Q96RY7/Q9BWW4/Q9HBG6/Q9ULK5/Q9Y4K3	27	APAF1/PLXNB2/LIAS/ATP6AP2/BCL10/ABL1/PFN1/MTHFD1/BMP7/BRD2/WNT5A/VASP/TGFB2/RPS7/STK4/PTK7/PKD2/MTHFD1L/PHACTR4/NUP133/MED12/DCHS1/IFT140/SSBP3/IFT122/VANGL2/TRAF6
GBMvsCON.up	GO:0043433	negative regulation of DNA-binding transcription factor activity	27/2577	300/29151	0.490661453	0.958144988	0.91191731	O00221/O00308/O60341/O60826/O75381/P06400/P18075/P21333/P23497/P30626/P32121/P42771/P51617/P55345/P63165/Q13563/Q53GL7/Q7Z4G1/Q86VX2/Q92769/Q93009/Q96RT1/Q99496/Q99623/Q9ULZ3/Q9UN86/Q9Y2G2	27	NFKBIE/WWP2/KDM1A/CCDC22/PEX14/RB1/BMP7/FLNA/SP100/SRI/ARRB2/CDKN2A/IRAK1/PRMT2/SUMO1/PKD2/PARP10/COMMD6/COMMD7/HDAC2/USP7/ERBIN/RNF2/PHB2/PYCARD/G3BP2/CARD8
GBMvsCON.up	GO:0048754	branching morphogenesis of an epithelial tube	27/2577	309/29151	0.554804791	0.979242913	0.931997321	P00519/P02462/P11831/P12931/P15692/P17813/P18075/P21741/P21802/P25101/P29590/P40424/P41221/P46937/P50281/Q13043/Q13418/Q13563/Q14118/Q15648/Q8TDM6/Q96JQ0/Q96QV1/Q96T37/Q99623/Q9UBR2/Q9Y5V3	27	ABL1/COL4A1/SRF/SRC/VEGFA/ENG/BMP7/MDK/FGFR2/EDNRA/PML/PBX1/WNT5A/YAP1/MMP14/STK4/ILK/PKD2/DAG1/MED1/DLG5/DCHS1/HHIP/RBM15/PHB2/CTSZ/MAGED1
GBMvsCON.up	GO:0031960	response to corticosteroid	27/2577	335/29151	0.72110601	0.99999997	0.951752912	O95831/P01023/P02652/P04062/P04818/P04839/P06730/P12004/P12931/P15169/P16278/P16435/P17813/P18065/P21741/P29279/P30874/P47974/P55008/P55211/P61353/Q00839/Q13443/Q16270/Q16822/Q16878/Q92934	27	AIFM1/A2M/APOA2/GBA1/TYMS/CYBB/EIF4E/PCNA/SRC/CPN1/GLB1/POR/ENG/IGFBP2/MDK/CCN2/SSTR2/ZFP36L2/AIF1/CASP9/RPL27/HNRNPU/ADAM9/IGFBP7/PCK2/CDO1/BAD
GBMvsCON.up	GO:0046631	alpha-beta T cell activation	27/2577	342/29151	0.758893502	0.99999997	0.951752912	O00203/O43353/O75995/P00519/P01903/P01911/P04439/P08575/P09429/P13747/P15336/P35268/P40763/P55160/P78540/Q14116/Q30201/Q86YV0/Q8NHJ6/Q92608/Q96C12/Q9BT67/Q9H0H3/Q9H3S1/Q9UDY8/Q9UGN4/Q9UJZ1	27	AP3B1/RIPK2/SASH3/ABL1/HLA-DRA/HLA-DRB1/HLA-A/PTPRC/HMGB1/HLA-E/ATF2/RPL22/STAT3/NCKAP1L/ARG2/IL18/HFE/RASAL3/LILRB4/DOCK2/ARMC5/NDFIP1/KLHL25/SEMA4A/MALT1/CD300A/STOML2
GBMvsCON.up	GO:0021543	pallium development	27/2577	351/29151	0.802428517	0.99999997	0.951752912	A6NKD9/O60341/O94901/O95359/P00533/P02461/P07942/P0C2W1/P11166/P11831/P20264/P21741/P22102/P23634/P51805/P62995/Q07812/Q13144/Q13547/Q15058/Q8N568/Q92934/Q92968/Q96SB3/Q9HCS7/Q9NRI5/Q9Y653	27	CCDC85C/KDM1A/SUN1/TACC2/EGFR/COL3A1/LAMB1/FBXO45/SLC2A1/SRF/POU3F3/MDK/GART/ATP2B4/PLXNA3/TRA2B/BAX/EIF2B5/HDAC1/KIF14/DCLK2/BAD/PEX13/PPP1R9B/XAB2/DISC1/ADGRG1
GBMvsCON.up	GO:0006643	membrane lipid metabolic process	27/2577	375/29151	0.89098307	0.99999997	0.951752912	O43464/O95427/O95470/P04062/P04066/P06865/P07602/P07686/P16278/P26012/P50897/Q07812/Q15139/Q53H12/Q5H8A4/Q75T13/Q7Z7B1/Q8NCC3/Q8TBF5/Q99519/Q99735/Q99805/Q9BRB3/Q9BRR3/Q9BZL6/Q9NXE4/Q9Y5P4	27	HTRA2/PIGN/SGPL1/GBA1/FUCA1/HEXA/PSAP/HEXB/GLB1/ITGB8/PPT1/BAX/PRKD1/AGK/PIGG/PGAP1/PIGW/PLA2G15/PIGX/NEU1/MGST2/TM9SF2/PIGQ/PGAP4/PRKD2/SMPD4/CERT1
GBMvsCON.up	GO:0031032	actomyosin structure organization	27/2577	412/29151	0.963196301	0.99999997	0.951752912	O00151/O75147/P00519/P02647/P07737/P11831/P12931/P15502/P18084/P28289/P29279/P29536/P84022/Q12802/Q13045/Q13177/Q15417/Q15942/Q16527/Q8IUC4/Q8TAM2/Q92633/Q9BX66/Q9HCE6/Q9NYL9/Q9Y624/Q9Y6W5	27	PDLIM1/OBSL1/ABL1/APOA1/PFN1/SRF/SRC/ELN/ITGB5/TMOD1/CCN2/LMOD1/SMAD3/AKAP13/FLII/PAK2/CNN3/ZYX/CSRP2/RHPN2/TTC8/LPAR1/SORBS1/ARHGEF10L/TMOD3/F11R/WASF2
GBMvsCON.up	GO:0044706	multi-multicellular organism process	27/2577	441/29151	0.986205148	0.99999997	0.951752912	O15123/O76061/O95980/P01033/P02760/P07686/P07858/P08253/P08648/P11166/P11172/P14780/P15692/P18065/P21246/P24593/P47914/P51692/P52566/Q13263/Q15648/Q16270/Q7Z739/Q96EP5/Q9HAU4/Q9UIQ6/Q9UKV8	27	ANGPT2/STC2/RECK/TIMP1/AMBP/HEXB/CTSB/MMP2/ITGA5/SLC2A1/UMPS/MMP9/VEGFA/IGFBP2/PTN/IGFBP5/RPL29/STAT5B/ARHGDIB/TRIM28/MED1/IGFBP7/YTHDF3/DAZAP1/SMURF2/LNPEP/AGO2
GBMvsCON.down	GO:0009135	purine nucleoside diphosphate metabolic process	26/921	205/29151	1.95E-09	1.29E-06	1.12E-06	O60825/P00568/P04075/P06733/P06744/P07205/P08237/P09104/P14618/P15259/P16118/P17858/P18669/P21695/P30613/P36404/Q00013/Q01813/Q12959/Q15700/Q16774/Q6ZVK8/Q99572/Q9UDY2/Q9ULD0/Q9Y6K8	26	PFKFB2/AK1/ALDOA/ENO1/GPI/PGK2/PFKM/ENO2/PKM/PGAM2/PFKFB1/PFKL/PGAM1/GPD1/PKLR/ARL2/MPP1/PFKP/DLG1/DLG2/GUK1/NUDT18/P2RX7/TJP2/OGDHL/AK5
GBMvsCON.down	GO:0009179	purine ribonucleoside diphosphate metabolic process	26/921	205/29151	1.95E-09	1.29E-06	1.12E-06	O60825/P00568/P04075/P06733/P06744/P07205/P08237/P09104/P14618/P15259/P16118/P17858/P18669/P21695/P30613/P36404/Q00013/Q01813/Q12959/Q15700/Q16774/Q6ZVK8/Q99572/Q9UDY2/Q9ULD0/Q9Y6K8	26	PFKFB2/AK1/ALDOA/ENO1/GPI/PGK2/PFKM/ENO2/PKM/PGAM2/PFKFB1/PFKL/PGAM1/GPD1/PKLR/ARL2/MPP1/PFKP/DLG1/DLG2/GUK1/NUDT18/P2RX7/TJP2/OGDHL/AK5
GBMvsCON.down	GO:0051261	protein depolymerization	26/921	205/29151	1.95E-09	1.29E-06	1.12E-06	O00139/O15020/O43426/O75061/O75122/P06396/P35611/P35612/P42336/P46821/P60981/P78559/Q01082/Q08495/Q13813/Q14008/Q7Z460/Q93045/Q96GD0/Q99962/Q9H169/Q9H254/Q9H9H5/Q9NZR1/Q9UEY8/Q9Y281	26	KIF2A/SPTBN2/SYNJ1/DNAJC6/CLASP2/GSN/ADD1/ADD2/PIK3CA/MAP1B/DSTN/MAP1A/SPTBN1/DMTN/SPTAN1/CKAP5/CLASP1/STMN2/PDXP/SH3GL2/STMN4/SPTBN4/MAP6D1/TMOD2/ADD3/CFL2
GBMvsCON.down	GO:0031333	negative regulation of protein-containing complex assembly	26/921	252/29151	1.41E-07	3.65E-05	3.16E-05	O15020/O75146/P04350/P06396/P35611/P35612/P35813/P60953/P61764/Q01082/Q05513/Q08495/Q13813/Q5TA50/Q8IXJ6/Q8NHG7/Q93045/Q96S97/Q96SW2/Q9BTW9/Q9BX67/Q9H254/Q9NUQ9/Q9NZR1/Q9UEY8/Q9UIC8	26	SPTBN2/HIP1R/TUBB4A/GSN/ADD1/ADD2/PPM1A/CDC42/STXBP1/SPTBN1/PRKCZ/DMTN/SPTAN1/CPTP/SIRT2/SVIP/STMN2/MYADM/CRBN/TBCD/JAM3/SPTBN4/CYRIB/TMOD2/ADD3/LCMT1
GBMvsCON.down	GO:0007033	vacuole organization	26/921	387/29151	0.000283542	0.009459836	0.008185274	A6NCE7/O60784/O95219/P11234/P38606/P48426/P60520/P78356/Q13496/Q15042/Q16864/Q6UWE0/Q86VP3/Q8NEB9/Q8TBX8/Q96FZ7/Q96RF0/Q99572/Q99689/Q9H267/Q9H2M9/Q9H492/Q9UI12/Q9ULC3/Q9Y4P1/Q9Y5K8	26	MAP1LC3B2/TOM1/SNX4/RALB/ATP6V1A/PIP4K2A/GABARAPL2/PIP4K2B/MTM1/RAB3GAP1/ATP6V1F/LRSAM1/PACS2/PIK3C3/PIP4K2C/CHMP6/SNX18/P2RX7/FEZ1/VPS33B/RAB3GAP2/MAP1LC3A/ATP6V1H/RAB23/ATG4B/ATP6V1D
GBMvsCON.down	GO:1902115	regulation of organelle assembly	26/921	387/29151	0.000283542	0.009459836	0.008185274	O00560/O95219/P06396/P0DMV8/P11234/P23468/P48426/P50395/P50570/P61586/P78356/Q13496/Q14204/Q15042/Q16181/Q3V6T2/Q6UWE0/Q8TBX8/Q8WUM4/Q92783/Q96FZ7/Q96R06/Q96RF0/Q99689/Q9H2M9/Q9NRY4	26	SDCBP/SNX4/GSN/HSPA1A/RALB/PTPRD/PIP4K2A/GDI2/DNM2/RHOA/PIP4K2B/MTM1/DYNC1H1/RAB3GAP1/SEPTIN7/CCDC88A/LRSAM1/PIP4K2C/PDCD6IP/STAM/CHMP6/SPAG5/SNX18/FEZ1/RAB3GAP2/ARHGAP35
GBMvsCON.down	GO:0045055	regulated exocytosis	26/921	434/29151	0.001525964	0.031752815	0.02747463	O00186/O15530/O43426/O43760/O95219/P04899/P05771/P0DP23/P11274/P15056/P16298/P41222/P54920/P60880/P61026/P61224/P61764/P62834/Q00535/Q08495/Q15042/Q99572/Q9BT88/Q9H115/Q9UJ41/Q9UJD0	26	STXBP3/PDPK1/SYNJ1/SYNGR2/SNX4/GNAI2/PRKCB/CALM1/BCR/BRAF/PPP3CB/PTGDS/NAPA/SNAP25/RAB10/RAP1B/STXBP1/RAP1A/CDK5/DMTN/RAB3GAP1/P2RX7/SYT11/NAPB/RABGEF1/RIMS3
GBMvsCON.down	GO:0006164	purine nucleotide biosynthetic process	26/921	442/29151	0.001964491	0.038154336	0.033013649	O00154/O43674/O95168/P00492/P00568/P00813/P04075/P06733/P11908/P30520/P30613/P31939/P38606/P53396/P60891/P84074/Q14689/Q15119/Q15120/Q16774/Q86Y39/Q8N142/Q9BW60/Q9NVE7/Q9Y6K8/Q9Y6M9	26	ACOT7/NDUFB5/NDUFB4/HPRT1/AK1/ADA/ALDOA/ENO1/PRPS2/ADSS2/PKLR/ATIC/ATP6V1A/ACLY/PRPS1/HPCA/DIP2A/PDK2/PDK3/GUK1/NDUFA11/ADSS1/ELOVL1/PANK4/AK5/NDUFB9
GBMvsCON.down	GO:0097485	neuron projection guidance	26/921	448/29151	0.00236046	0.043241303	0.037415228	O14531/O60282/O75582/O94856/O95185/O95970/P55283/P63000/P84095/Q00535/Q02246/Q04759/Q07699/Q12840/Q12860/Q13509/Q14194/Q15223/Q16555/Q8IZJ1/Q92752/Q92854/Q92859/Q99689/Q9BPU6/Q9NRY4	26	DPYSL4/KIF5C/RPS6KA5/NFASC/UNC5C/LGI1/CDH4/RAC1/RHOG/CDK5/CNTN2/PRKCQ/SCN1B/KIF5A/CNTN1/TUBB3/CRMP1/NECTIN1/DPYSL2/UNC5B/TNR/SEMA4D/NEO1/FEZ1/DPYSL5/ARHGAP35
GBMvsCON.down	GO:0006813	potassium ion transport	26/921	460/29151	0.003359238	0.054663125	0.047298143	O00499/O43526/P04156/P05023/P05026/P13637/P16389/P17658/P19634/P46459/P50570/P54707/P55011/P60880/P62258/P63252/Q12955/Q12959/Q13023/Q14003/Q8NC67/Q92574/Q96SW2/Q9H4A3/Q9UEW8/Q9Y376	26	BIN1/KCNQ2/PRNP/ATP1A1/ATP1B1/ATP1A3/KCNA2/KCNA6/SLC9A1/NSF/DNM2/ATP12A/SLC12A2/SNAP25/YWHAE/KCNJ2/ANK3/DLG1/AKAP6/KCNC3/NETO2/TSC1/CRBN/WNK1/STK39/CAB39
GBMvsCON.down	GO:0045017	glycerolipid biosynthetic process	26/921	462/29151	0.003556285	0.056484401	0.04887403	O14939/O15056/O43426/P29218/P42336/P42338/P48426/P49441/P78356/Q13393/Q13496/Q13613/Q13614/Q15493/Q8IWA5/Q8NEB9/Q8TBX8/Q8WWI5/Q99447/Q99755/Q9BZ71/Q9C0D9/Q9NRY6/Q9NRZ5/Q9Y216/Q9Y217	26	PLD2/SYNJ2/SYNJ1/IMPA1/PIK3CA/PIK3CB/PIP4K2A/INPP1/PIP4K2B/PLD1/MTM1/MTMR1/MTMR2/RGN/SLC44A2/PIK3C3/PIP4K2C/SLC44A1/PCYT2/PIP5K1A/PITPNM3/SELENOI/PLSCR3/AGPAT4/MTMR7/MTMR6
GBMvsCON.down	GO:0072522	purine-containing compound biosynthetic process	26/921	462/29151	0.003556285	0.056484401	0.04887403	O00154/O43674/O95168/P00492/P00568/P00813/P04075/P06733/P11908/P30520/P30613/P31939/P38606/P53396/P60891/P84074/Q14689/Q15119/Q15120/Q16774/Q86Y39/Q8N142/Q9BW60/Q9NVE7/Q9Y6K8/Q9Y6M9	26	ACOT7/NDUFB5/NDUFB4/HPRT1/AK1/ADA/ALDOA/ENO1/PRPS2/ADSS2/PKLR/ATIC/ATP6V1A/ACLY/PRPS1/HPCA/DIP2A/PDK2/PDK3/GUK1/NDUFA11/ADSS1/ELOVL1/PANK4/AK5/NDUFB9
GBMvsCON.up	GO:0016441	post-transcriptional gene silencing	26/2577	149/29151	0.000606162	0.032066692	0.030519568	A5YKK6/O75844/P00533/P17844/P26196/P40763/P42694/P51114/P55265/P56537/Q01085/Q04637/Q08211/Q09161/Q14671/Q15633/Q15717/Q92879/Q92989/Q9HAV4/Q9HCE1/Q9UFF9/Q9UGP4/Q9UIV1/Q9UKV8/Q9Y618	26	CNOT1/ZMPSTE24/EGFR/DDX5/DDX6/STAT3/HELZ/FXR1/ADAR/EIF6/TIAL1/EIF4G1/DHX9/NCBP1/PUM1/TARBP2/ELAVL1/CELF1/CLP1/XPO5/MOV10/CNOT8/LIMD1/CNOT7/AGO2/NCOR2
GBMvsCON.up	GO:0006446	regulation of translational initiation	26/2577	153/29151	0.00091188	0.043996232	0.041873543	O00571/O15372/O15514/O43432/O60516/O75368/P04792/P06748/P12270/P16333/P19525/P23588/P40429/P46199/P55884/Q04637/Q07666/Q09161/Q13144/Q13217/Q13542/Q7Z739/Q9BYJ9/Q9H0H3/Q9UBQ5/Q9UKV8	26	DDX3X/EIF3H/POLR2D/EIF4G3/EIF4EBP3/SH3BGRL/HSPB1/NPM1/TPR/NCK1/EIF2AK2/EIF4B/RPL13A/MTIF2/EIF3B/EIF4G1/KHDRBS1/NCBP1/EIF2B5/DNAJC3/EIF4EBP2/YTHDF3/YTHDF1/KLHL25/EIF3K/AGO2
GBMvsCON.up	GO:0000041	transition metal ion transport	26/2577	174/29151	0.005671403	0.15878184	0.151121083	O00244/O15173/O15431/O75027/P00450/P02786/P02790/P04196/P43005/P48200/P61769/P98194/Q13433/Q15043/Q30201/Q6NXT4/Q8IWU2/Q8NEW0/Q92504/Q9H9B4/Q9HC07/Q9HD20/Q9NY26/Q9ULF5/Q9UPI3/Q9Y6M5	26	ATOX1/PGRMC2/SLC31A1/ABCB7/CP/TFRC/HPX/HRG/SLC1A1/IREB2/B2M/ATP2C1/SLC39A6/SLC39A14/HFE/SLC30A6/LMTK2/SLC30A7/SLC39A7/SFXN1/TMEM165/ATP13A1/SLC39A1/SLC39A10/FLVCR2/SLC30A1
GBMvsCON.up	GO:0032479	regulation of type I interferon production	26/2577	177/29151	0.007088512	0.182994237	0.174165303	O00571/O43353/O60828/O75531/O95786/P05161/P08571/P10809/P16885/P26583/P29728/P42224/P51617/Q02556/Q08211/Q13283/Q7Z2W4/Q7Z434/Q86WV6/Q99836/Q9BYX4/Q9H1D9/Q9HC78/Q9NUD5/Q9ULZ3/Q9Y6K5	26	DDX3X/RIPK2/PQBP1/BANF1/RIGI/ISG15/CD14/HSPD1/PLCG2/HMGB2/OAS2/STAT1/IRAK1/IRF8/DHX9/G3BP1/ZC3HAV1/MAVS/STING1/MYD88/IFIH1/POLR3F/ZBTB20/ZCCHC3/PYCARD/OAS3
GBMvsCON.up	GO:0032606	type I interferon production	26/2577	177/29151	0.007088512	0.182994237	0.174165303	O00571/O43353/O60828/O75531/O95786/P05161/P08571/P10809/P16885/P26583/P29728/P42224/P51617/Q02556/Q08211/Q13283/Q7Z2W4/Q7Z434/Q86WV6/Q99836/Q9BYX4/Q9H1D9/Q9HC78/Q9NUD5/Q9ULZ3/Q9Y6K5	26	DDX3X/RIPK2/PQBP1/BANF1/RIGI/ISG15/CD14/HSPD1/PLCG2/HMGB2/OAS2/STAT1/IRAK1/IRF8/DHX9/G3BP1/ZC3HAV1/MAVS/STING1/MYD88/IFIH1/POLR3F/ZBTB20/ZCCHC3/PYCARD/OAS3
GBMvsCON.up	GO:0010769	regulation of cell morphogenesis involved in differentiation	26/2577	196/29151	0.024243628	0.375157772	0.357057512	O15144/O75147/P00519/P02647/P02671/P02675/P02679/P07237/P21333/P21741/P32455/P39880/P48059/P78527/P98082/Q13418/Q14444/Q16643/Q8TCU6/Q96D09/Q9NUL3/Q9P258/Q9UHA2/Q9UJU6/Q9UJX6/Q9ULV4	26	ARPC2/OBSL1/ABL1/APOA1/FGA/FGB/FGG/P4HB/FLNA/MDK/GBP1/CUX1/LIMS1/PRKDC/DAB2/ILK/CAPRIN1/DBN1/PREX1/GPRASP2/STAU2/RCC2/SS18L2/DBNL/ANAPC2/CORO1C
GBMvsCON.up	GO:0019395	fatty acid oxidation	26/2577	204/29151	0.037426282	0.464025239	0.441637386	O14678/O14734/O15254/O75521/P13804/P16435/P22307/P26440/P31751/P33897/P42126/P49748/P50416/Q15067/Q16539/Q16698/Q16836/Q3SY69/Q6JQN1/Q86WA8/Q92968/Q99424/Q99714/Q9H0H3/Q9UHK6/Q9UJ83	26	ABCD4/ACOT8/ACOX3/ECI2/ETFA/POR/SCP2/IVD/AKT2/ABCD1/ECI1/ACADVL/CPT1A/ACOX1/MAPK14/DECR1/HADH/ALDH1L2/ACAD10/LONP2/PEX13/ACOX2/HSD17B10/KLHL25/AMACR/HACL1
GBMvsCON.up	GO:0046916	cellular transition metal ion homeostasis	26/2577	210/29151	0.050381191	0.520814652	0.495686876	O00203/O00244/O15431/O43819/O60826/O75027/P00450/P02786/P02790/P02795/P30626/P43005/P48200/P53384/P80297/Q13433/Q15043/Q15904/Q30201/Q49B96/Q6NXT4/Q8NEW0/Q92504/Q9BT67/Q9ULF5/Q9Y6M5	26	AP3B1/ATOX1/SLC31A1/SCO2/CCDC22/ABCB7/CP/TFRC/HPX/MT2A/SRI/SLC1A1/IREB2/NUBP1/MT1X/SLC39A6/SLC39A14/ATP6AP1/HFE/COX19/SLC30A6/SLC30A7/SLC39A7/NDFIP1/SLC39A10/SLC30A1
GBMvsCON.up	GO:0006476	protein deacetylation	26/2577	224/29151	0.092583841	0.591841846	0.563287217	O43823/O60264/O75182/O94776/P15692/P21333/P23246/P35232/P40261/Q12873/Q13330/Q13547/Q14839/Q15139/Q16576/Q86YP4/Q8N163/Q92769/Q96ES7/Q96PK6/Q9BTC8/Q9BZK7/Q9BZL6/Q9H7L9/Q9UBB5/Q9UHR5	26	AKAP8/SMARCA5/SIN3B/MTA2/VEGFA/FLNA/SFPQ/PHB1/NNMT/CHD3/MTA1/HDAC1/CHD4/PRKD1/RBBP7/GATAD2A/CCAR2/HDAC2/SGF29/RBM14/MTA3/TBL1XR1/PRKD2/SUDS3/MBD2/SAP30BP
GBMvsCON.up	GO:0098754	detoxification	26/2577	237/29151	0.14825538	0.729783122	0.694573232	O15247/O60613/P00374/P00738/P02649/P02768/P02795/P04179/P05164/P07203/P18075/P20292/P22352/P23219/P80297/Q13162/Q5VT66/Q8TED1/Q92626/Q96SL4/Q99735/Q9BRA2/Q9NNW7/Q9UBX5/Q9Y2Q3/Q9Y6M5	26	CLIC2/SELENOF/DHFR/HP/APOE/ALB/MT2A/SOD2/MPO/GPX1/BMP7/ALOX5AP/GPX3/PTGS1/MT1X/PRDX4/MTARC1/GPX8/PXDN/GPX7/MGST2/TXNDC17/TXNRD2/FBLN5/GSTK1/SLC30A1
GBMvsCON.up	GO:0001909	leukocyte mediated cytotoxicity	26/2577	246/29151	0.196066896	0.778704795	0.741134577	O43914/P00734/P01889/P01903/P01911/P04439/P05362/P08311/P08575/P13747/P15498/P25311/P30511/P31146/P32121/P51159/P51692/P53634/P55160/P61769/Q03519/Q14116/Q92692/Q99836/Q9BY67/Q9Y226	26	TYROBP/F2/HLA-B/HLA-DRA/HLA-DRB1/HLA-A/ICAM1/CTSG/PTPRC/HLA-E/VAV1/AZGP1/HLA-F/CORO1A/ARRB2/RAB27A/STAT5B/CTSC/NCKAP1L/B2M/TAP2/IL18/NECTIN2/MYD88/CADM1/SLC22A13
GBMvsCON.up	GO:1903052	positive regulation of proteolysis involved in protein catabolic process	26/2577	254/29151	0.244301103	0.813353727	0.774111801	O60826/O75150/P04062/P10909/P17980/P35998/P43686/P51572/P53634/P62195/P62333/P63165/P63244/P98082/Q4ZIN3/Q6ZTA4/Q6ZXV5/Q8IWZ6/Q8TEJ3/Q96E09/Q96PM5/Q9NRI5/Q9NZC2/Q9UBS8/Q9UHD9/Q9UMX0	26	CCDC22/RNF40/GBA1/CLU/PSMC3/PSMC2/PSMC4/BCAP31/CTSC/PSMC5/PSMC6/SUMO1/RACK1/DAB2/TMEM259/TRIM67/TMTC3/BBS7/SH3RF3/PABIR1/RCHY1/DISC1/TREM2/RNF14/UBQLN2/UBQLN1
GBMvsCON.up	GO:0051592	response to calcium ion	26/2577	280/29151	0.426280324	0.920161398	0.875766315	O75131/O94979/P02671/P02675/P02679/P07996/P11021/P16444/P16885/P20292/P41221/P46940/P51948/P55157/Q13443/Q13563/Q13586/Q14103/Q5T7P8/Q6NUK1/Q8N2Q7/Q92542/Q92934/Q99538/Q9BSW7/Q9BV35	26	CPNE3/SEC31A/FGA/FGB/FGG/THBS1/HSPA5/DPEP1/PLCG2/ALOX5AP/WNT5A/IQGAP1/MNAT1/MTTP/ADAM9/PKD2/STIM1/HNRNPD/SYT6/SLC25A24/NLGN1/NCSTN/BAD/LGMN/SYT17/SLC25A23
GBMvsCON.up	GO:2000377	regulation of reactive oxygen species metabolic process	26/2577	283/29151	0.448466806	0.94515081	0.899550062	O43914/O75027/P00374/P00734/P00738/P04179/P05107/P07996/P16885/P18075/P33897/P39210/P42785/P51159/P56537/P60602/P78540/Q12931/Q13490/Q16539/Q7Z2X4/Q96D96/Q99807/Q9H300/Q9NY61/Q9UBX5	26	TYROBP/ABCB7/DHFR/F2/HP/SOD2/ITGB2/THBS1/PLCG2/BMP7/ABCD1/MPV17/PRCP/RAB27A/EIF6/ROMO1/ARG2/TRAP1/BIRC2/MAPK14/PID1/HVCN1/COQ7/PARL/AATF/FBLN5
GBMvsCON.up	GO:0007034	vacuolar transport	26/2577	285/29151	0.463260945	0.94515081	0.899550062	A2RUS2/O00203/O14976/O95295/P07602/P10909/P11717/P20645/P51149/P56557/Q07954/Q68CP4/Q86VS8/Q8IWJ2/Q8TDB6/Q8WUH2/Q92673/Q96EY5/Q96L92/Q96LT7/Q9BT67/Q9H270/Q9NZ43/Q9UBN1/Q9UEU0/Q9UJJ9	26	DENND3/AP3B1/GAK/SNAPIN/PSAP/CLU/IGF2R/M6PR/RAB7A/TMEM50B/LRP1/HGSNAT/HOOK3/GCC2/DTX3L/TGFBRAP1/SORL1/MVB12A/SNX27/C9orf72/NDFIP1/VPS11/USE1/CACNG4/VTI1B/GNPTG
GBMvsCON.up	GO:0046434	organophosphate catabolic process	26/2577	299/29151	0.565146197	0.979242913	0.931997321	A0A024RBG1/A8MXV4/O75874/O95870/P01130/P02652/P02654/P02655/P13051/P16885/P19971/P21589/P33316/P33897/P47712/P49961/P53597/Q6SZW1/Q8NCC3/Q969S2/Q96G61/Q9BW91/Q9H773/Q9NP80/Q9NXE4/Q9Y3Z3	26	NUDT4B/NUDT19/IDH1/ABHD16A/LDLR/APOA2/APOC1/APOC2/UNG/PLCG2/TYMP/NT5E/DUT/ABCD1/PLA2G4A/ENTPD1/SUCLG1/SARM1/PLA2G15/NEIL2/NUDT11/NUDT9/DCTPP1/PNPLA8/SMPD4/SAMHD1
GBMvsCON.up	GO:0061025	membrane fusion	26/2577	300/29151	0.572214093	0.985161028	0.937629904	O14653/O43752/O60763/O75396/O95295/P05154/P27487/P31146/P31751/P51149/P51153/P51636/P56962/Q13190/Q15075/Q5K651/Q86Y82/Q8N3P4/Q8WUH2/Q92692/Q9BSR8/Q9BV40/Q9H270/Q9NZ43/Q9UEU0/Q9UL45	26	GOSR2/STX6/USO1/SEC22B/SNAPIN/SERPINA5/DPP4/CORO1A/AKT2/RAB7A/RAB13/CAV2/STX17/STX5/EEA1/SAMD9/STX12/VPS8/TGFBRAP1/NECTIN2/YIPF4/VAMP8/VPS11/USE1/VTI1B/BLOC1S6
GBMvsCON.up	GO:0010212	response to ionizing radiation	26/2577	301/29151	0.579242769	0.990179828	0.942406563	O60341/O75844/P04179/P07203/P08575/P11021/P12956/P13010/P29590/P29692/P46937/P49917/P78527/Q00613/Q07812/Q13216/Q13330/Q15046/Q16539/Q16666/Q6PJG6/Q9BVC6/Q9C0C2/Q9NVH2/Q9NXR7/Q9UKT5	26	KDM1A/ZMPSTE24/SOD2/GPX1/PTPRC/HSPA5/XRCC6/XRCC5/PML/EEF1D/YAP1/LIG4/PRKDC/HSF1/BAX/ERCC8/MTA1/KARS1/MAPK14/IFI16/BRAT1/TMEM109/TNKS1BP1/INTS7/BABAM2/FBXO4
GBMvsCON.up	GO:1990845	adaptive thermogenesis	26/2577	304/29151	0.600074577	0.990179828	0.942406563	O43847/O60341/O75175/P06400/P15692/P50440/P51513/P55001/P78536/Q00613/Q00839/Q04726/Q14116/Q14693/Q15382/Q16363/Q16698/Q16836/Q6YHU6/Q92673/Q96HS1/Q96N67/Q9H9B1/Q9NPJ3/Q9UIQ6/Q9Y4C1	26	NRDC/KDM1A/CNOT3/RB1/VEGFA/GATM/NOVA1/MFAP2/ADAM17/HSF1/HNRNPU/TLE3/IL18/LPIN1/RHEB/LAMA4/DECR1/HADH/THADA/SORL1/PGAM5/DOCK7/EHMT1/ACOT13/LNPEP/KDM3A
GBMvsCON.up	GO:0051017	actin filament bundle assembly	26/2577	316/29151	0.678789399	0.99999997	0.951752912	O00151/P00519/P02647/P07737/P11831/P12814/P12931/P14625/P15502/P18084/P21333/P29279/P55008/P84022/Q05682/Q13177/Q15942/Q8IUC4/Q8N3V7/Q8TAM2/Q92633/Q9BX66/Q9HCE6/Q9Y566/Q9Y624/Q9Y6W5	26	PDLIM1/ABL1/APOA1/PFN1/SRF/ACTN1/SRC/HSP90B1/ELN/ITGB5/FLNA/CCN2/AIF1/SMAD3/CALD1/PAK2/ZYX/RHPN2/SYNPO/TTC8/LPAR1/SORBS1/ARHGEF10L/SHANK1/F11R/WASF2
GBMvsCON.up	GO:0061572	actin filament bundle organization	26/2577	319/29151	0.697125801	0.99999997	0.951752912	O00151/P00519/P02647/P07737/P11831/P12814/P12931/P14625/P15502/P18084/P21333/P29279/P55008/P84022/Q05682/Q13177/Q15942/Q8IUC4/Q8N3V7/Q8TAM2/Q92633/Q9BX66/Q9HCE6/Q9Y566/Q9Y624/Q9Y6W5	26	PDLIM1/ABL1/APOA1/PFN1/SRF/ACTN1/SRC/HSP90B1/ELN/ITGB5/FLNA/CCN2/AIF1/SMAD3/CALD1/PAK2/ZYX/RHPN2/SYNPO/TTC8/LPAR1/SORBS1/ARHGEF10L/SHANK1/F11R/WASF2
GBMvsCON.up	GO:0099173	postsynapse organization	26/2577	321/29151	0.709020085	0.99999997	0.951752912	O15258/O43166/O43300/O60462/P02649/P12814/P41221/Q14247/Q14444/Q14696/Q16643/Q8N0W4/Q8N2Q7/Q8NFZ4/Q96D09/Q96EV8/Q96HC4/Q99538/Q9NT99/Q9NUL3/Q9NZ94/Q9NZC2/Q9UJU6/Q9ULH4/Q9Y566/Q9Y6W5	26	RER1/SIPA1L1/LRRTM2/NRP2/APOE/ACTN1/WNT5A/CTTN/CAPRIN1/MESD/DBN1/NLGN4X/NLGN1/NLGN2/GPRASP2/DTNBP1/PDLIM5/LGMN/LRRC4B/STAU2/NLGN3/TREM2/DBNL/LRFN2/SHANK1/WASF2
GBMvsCON.up	GO:0006006	glucose metabolic process	26/2577	337/29151	0.794004152	0.99999997	0.951752912	B7ZBB8/O00757/O15357/O75844/O95479/P12931/P17936/P26927/P31751/P40261/P40926/P49792/P50416/P53007/Q15043/Q16539/Q16822/Q5MIZ7/Q6PJG6/Q92520/Q92934/Q93009/Q96G03/Q9BX66/Q9BYT8/Q9Y6N1	26	PPP1R3G/FBP2/INPPL1/ZMPSTE24/H6PD/SRC/IGFBP3/MST1/AKT2/NNMT/MDH2/RANBP2/CPT1A/SLC25A1/SLC39A14/MAPK14/PCK2/PPP4R3B/BRAT1/FAM3C/BAD/USP7/PGM2/SORBS1/NLN/COX11
GBMvsCON.up	GO:0071674	mononuclear cell migration	26/2577	351/29151	0.853025659	0.99999997	0.951752912	P00519/P00747/P04062/P05362/P07996/P08311/P09429/P16284/P17931/P17948/P20701/P21741/P31146/P32246/P39019/P41221/P55008/P59665/P78536/Q16610/Q16827/Q99538/Q9H2F3/Q9ULZ3/Q9Y2L9/Q9Y624	26	ABL1/PLG/GBA1/ICAM1/THBS1/CTSG/HMGB1/PECAM1/LGALS3/FLT1/ITGAL/MDK/CORO1A/CCR1/RPS19/WNT5A/AIF1/DEFA1; DEFA1B/ADAM17/ECM1/PTPRO/LGMN/HSD3B7/PYCARD/LRCH1/F11R
GBMvsCON.up	GO:1990138	neuron projection extension	26/2577	367/29151	0.903870202	0.99999997	0.951752912	O60462/O95631/P00519/P02649/P02751/P11137/P11831/P15692/P18206/P25101/P41221/P46940/P51805/Q13591/Q14247/Q16643/Q7L576/Q8WXX7/Q96LT7/Q9BSW7/Q9H3S1/Q9NRI5/Q9NZ94/Q9P283/Q9UJU6/Q9UJX6	26	NRP2/NTN1/ABL1/APOE/FN1/MAP2/SRF/VEGFA/VCL/EDNRA/WNT5A/IQGAP1/PLXNA3/SEMA5A/CTTN/DBN1/CYFIP1/AUTS2/C9orf72/SYT17/SEMA4A/DISC1/NLGN3/SEMA5B/DBNL/ANAPC2
GBMvsCON.up	GO:0010721	negative regulation of cell development	26/2577	370/29151	0.911619722	0.99999997	0.951752912	O75164/O95631/P00734/P01130/P06400/P11137/P15692/P18075/P20594/P21246/P32455/P35221/P41221/P51805/P61769/Q13591/Q86VS8/Q92673/Q99500/Q9BQQ3/Q9H3S1/Q9NZC2/Q9P258/Q9P283/Q9UBS4/Q9ULV4	26	KDM4A/NTN1/F2/LDLR/RB1/MAP2/VEGFA/BMP7/NPR2/PTN/GBP1/CTNNA1/WNT5A/PLXNA3/B2M/SEMA5A/HOOK3/SORL1/S1PR3/GORASP1/SEMA4A/TREM2/RCC2/SEMA5B/DNAJB11/CORO1C
GBMvsCON.up	GO:0007626	locomotory behavior	26/2577	376/29151	0.925600527	0.99999997	0.951752912	O00470/O14525/O43464/O75844/O75973/P02649/P04179/P06865/P07686/P27487/P28289/P32121/P41594/P43005/P48444/P49908/P50897/P80404/Q13330/Q14671/Q53EL9/Q70Z35/Q8NFZ4/Q92968/Q9HCJ1/Q9NZV8	26	MEIS1/ASTN1/HTRA2/ZMPSTE24/C1QL1/APOE/SOD2/HEXA/HEXB/DPP4/TMOD1/ARRB2/GRM5/SLC1A1/ARCN1/SELENOP/PPT1/ABAT/MTA1/PUM1/SEZ6/PREX2/NLGN2/PEX13/ANKH/KCND2
GBMvsCON.up	GO:0001764	neuron migration	26/2577	385/29151	0.943110801	0.99999997	0.951752912	O14525/O15031/O43155/O43602/O60462/O95631/P02461/P0C2W1/P11831/P15692/P21741/P40763/P51805/Q02880/Q07812/Q7RTU3/Q8IZA0/Q8NAT1/Q8TDW7/Q8WXX7/Q92968/Q9BSJ2/Q9BVA1/Q9HAR2/Q9NRI5/Q9Y653	26	ASTN1/PLXNB2/FLRT2/DCX/NRP2/NTN1/COL3A1/FBXO45/SRF/VEGFA/MDK/STAT3/PLXNA3/TOP2B/BAX/OLIG3/KIAA0319L/POMGNT2/FAT3/AUTS2/PEX13/TUBGCP2/TUBB2B/ADGRL3/DISC1/ADGRG1
GBMvsCON.up	GO:0007623	circadian rhythm	26/2577	386/29151	0.944822292	0.99999997	0.951752912	P04818/P11388/P14866/P16220/P23246/P29590/P43490/P55157/P78527/Q00839/Q03164/Q13148/Q13330/Q13547/Q14103/Q15233/Q7Z333/Q8N163/Q8N2Q7/Q8WXF1/Q92769/Q93009/Q9BQ04/Q9NZV8/Q9Y2W1/Q9Y5V3	26	TYMS/TOP2A/HNRNPL/CREB1/SFPQ/PML/NAMPT/MTTP/PRKDC/HNRNPU/KMT2A/TARDBP/MTA1/HDAC1/HNRNPD/NONO/SETX/CCAR2/NLGN1/PSPC1/HDAC2/USP7/RBM4B/KCND2/THRAP3/MAGED1
GBMvsCON.up	GO:0007565	female pregnancy	26/2577	388/29151	0.948114791	0.99999997	0.951752912	O15123/O76061/O95980/P01033/P02760/P07858/P08253/P08648/P11166/P11172/P14780/P15692/P18065/P21246/P24593/P47914/P51692/P52566/Q13263/Q15648/Q16270/Q7Z739/Q96EP5/Q9HAU4/Q9UIQ6/Q9UKV8	26	ANGPT2/STC2/RECK/TIMP1/AMBP/CTSB/MMP2/ITGA5/SLC2A1/UMPS/MMP9/VEGFA/IGFBP2/PTN/IGFBP5/RPL29/STAT5B/ARHGDIB/TRIM28/MED1/IGFBP7/YTHDF3/DAZAP1/SMURF2/LNPEP/AGO2
GBMvsCON.up	GO:0044703	multi-organism reproductive process	26/2577	426/29151	0.98547863	0.99999997	0.951752912	O15123/O76061/O95980/P01033/P02760/P07858/P08253/P08648/P11166/P11172/P14780/P15692/P18065/P21246/P24593/P47914/P51692/P52566/Q13263/Q15648/Q16270/Q7Z739/Q96EP5/Q9HAU4/Q9UIQ6/Q9UKV8	26	ANGPT2/STC2/RECK/TIMP1/AMBP/CTSB/MMP2/ITGA5/SLC2A1/UMPS/MMP9/VEGFA/IGFBP2/PTN/IGFBP5/RPL29/STAT5B/ARHGDIB/TRIM28/MED1/IGFBP7/YTHDF3/DAZAP1/SMURF2/LNPEP/AGO2
NGMTvsGBM.down	GO:0045333	cellular respiration	26/286	419/29151	1.07E-13	2.47E-11	2.24E-11	O00217/O00483/O43676/O43678/O43920/O75251/O75306/O75380/O95169/O95182/O95299/O96000/P13073/P19404/P28331/P49821/P51553/P56381/P61586/P82909/Q16718/Q16795/Q6IPR1/Q9P0J0/Q9ULD0/Q9Y6M9	26	NDUFS8/NDUFA4/NDUFB3/NDUFA2/NDUFS5/NDUFS7/NDUFS2/NDUFS6/NDUFB8/NDUFA7/NDUFA10/NDUFB10/COX4I1/NDUFV2/NDUFS1/NDUFV1/IDH3G/ATP5F1E/RHOA/MRPS36/NDUFA5/NDUFA9/ETFRF1/NDUFA13/OGDHL/NDUFB9
NGMTvsGBM.down	GO:0009205	purine ribonucleoside triphosphate metabolic process	26/286	439/29151	3.13E-13	5.72E-11	5.18E-11	O00217/O00429/O43676/O43678/O43920/O75251/O75306/O75380/O95169/O95182/O95299/O96000/P19404/P27449/P28331/P49821/P56381/P61586/Q16718/Q16795/Q9NQ88/Q9NRA0/Q9P0J0/Q9ULD0/Q9Y6K8/Q9Y6M9	26	NDUFS8/DNM1L/NDUFB3/NDUFA2/NDUFS5/NDUFS7/NDUFS2/NDUFS6/NDUFB8/NDUFA7/NDUFA10/NDUFB10/NDUFV2/ATP6V0C/NDUFS1/NDUFV1/ATP5F1E/RHOA/NDUFA5/NDUFA9/TIGAR/SPHK2/NDUFA13/OGDHL/AK5/NDUFB9
NGMTvsGBM.down	GO:0009144	purine nucleoside triphosphate metabolic process	26/286	448/29151	4.99E-13	8.65E-11	7.83E-11	O00217/O00429/O43676/O43678/O43920/O75251/O75306/O75380/O95169/O95182/O95299/O96000/P19404/P27449/P28331/P49821/P56381/P61586/Q16718/Q16795/Q9NQ88/Q9NRA0/Q9P0J0/Q9ULD0/Q9Y6K8/Q9Y6M9	26	NDUFS8/DNM1L/NDUFB3/NDUFA2/NDUFS5/NDUFS7/NDUFS2/NDUFS6/NDUFB8/NDUFA7/NDUFA10/NDUFB10/NDUFV2/ATP6V0C/NDUFS1/NDUFV1/ATP5F1E/RHOA/NDUFA5/NDUFA9/TIGAR/SPHK2/NDUFA13/OGDHL/AK5/NDUFB9
NGMTvsGBM.down	GO:0009199	ribonucleoside triphosphate metabolic process	26/286	453/29151	6.43E-13	1.06E-10	9.60E-11	O00217/O00429/O43676/O43678/O43920/O75251/O75306/O75380/O95169/O95182/O95299/O96000/P19404/P27449/P28331/P49821/P56381/P61586/Q16718/Q16795/Q9NQ88/Q9NRA0/Q9P0J0/Q9ULD0/Q9Y6K8/Q9Y6M9	26	NDUFS8/DNM1L/NDUFB3/NDUFA2/NDUFS5/NDUFS7/NDUFS2/NDUFS6/NDUFB8/NDUFA7/NDUFA10/NDUFB10/NDUFV2/ATP6V0C/NDUFS1/NDUFV1/ATP5F1E/RHOA/NDUFA5/NDUFA9/TIGAR/SPHK2/NDUFA13/OGDHL/AK5/NDUFB9
NGMTvsGBM.down	GO:0009141	nucleoside triphosphate metabolic process	26/286	480/29151	2.39E-12	3.76E-10	3.40E-10	O00217/O00429/O43676/O43678/O43920/O75251/O75306/O75380/O95169/O95182/O95299/O96000/P19404/P27449/P28331/P49821/P56381/P61586/Q16718/Q16795/Q9NQ88/Q9NRA0/Q9P0J0/Q9ULD0/Q9Y6K8/Q9Y6M9	26	NDUFS8/DNM1L/NDUFB3/NDUFA2/NDUFS5/NDUFS7/NDUFS2/NDUFS6/NDUFB8/NDUFA7/NDUFA10/NDUFB10/NDUFV2/ATP6V0C/NDUFS1/NDUFV1/ATP5F1E/RHOA/NDUFA5/NDUFA9/TIGAR/SPHK2/NDUFA13/OGDHL/AK5/NDUFB9
GBMvsCON.down	GO:0016482	cytosolic transport	25/921	319/29151	3.29E-05	0.001906693	0.001649796	O75110/O75436/O94832/P27361/P28482/P36507/P48426/P48553/Q00610/Q02750/Q12756/Q12840/Q13614/Q14203/Q4KMP7/Q6IQ26/Q709C8/Q8NEB9/Q96RL7/Q99523/Q9C0C9/Q9H0N0/Q9HA65/Q9NZN3/Q9UL25	25	ATP9A/VPS26A/MYO1D/MAPK3/MAPK1/MAP2K2/PIP4K2A/TRAPPC10/CLTC/MAP2K1/KIF1A/KIF5A/MTMR2/DCTN1/TBC1D10B/DENND5A/VPS13C/PIK3C3/VPS13A/SORT1/UBE2O/RAB6C/TBC1D17/EHD3/RAB21
GBMvsCON.down	GO:0035637	multicellular organismal signaling	25/921	327/29151	4.93E-05	0.002584591	0.002236359	O00499/O94856/P05023/P05026/P0DP23/P13637/P16389/P17302/P19634/P20916/P36383/P43034/P54289/P62258/P63252/P78357/Q07699/Q12955/Q7Z406/Q92752/Q9BX67/Q9H254/Q9NZN3/Q9UI47/Q9UQD0	25	BIN1/NFASC/ATP1A1/ATP1B1/CALM1/ATP1A3/KCNA2/GJA1/SLC9A1/MAG/GJC1/PAFAH1B1/CACNA2D1/YWHAE/KCNJ2/CNTNAP1/SCN1B/ANK3/MYH14/TNR/JAM3/SPTBN4/EHD3/CTNNA3/SCN8A
GBMvsCON.down	GO:0046474	glycerophospholipid biosynthetic process	25/921	400/29151	0.001041156	0.023552213	0.020378929	O14939/O15056/O43426/P29218/P42336/P42338/P48426/P49441/P78356/Q13393/Q13496/Q13613/Q13614/Q8IWA5/Q8NEB9/Q8TBX8/Q8WWI5/Q99447/Q99755/Q9BZ71/Q9C0D9/Q9NRY6/Q9NRZ5/Q9Y216/Q9Y217	25	PLD2/SYNJ2/SYNJ1/IMPA1/PIK3CA/PIK3CB/PIP4K2A/INPP1/PIP4K2B/PLD1/MTM1/MTMR1/MTMR2/SLC44A2/PIK3C3/PIP4K2C/SLC44A1/PCYT2/PIP5K1A/PITPNM3/SELENOI/PLSCR3/AGPAT4/MTMR7/MTMR6
GBMvsCON.down	GO:0002685	regulation of leukocyte migration	25/921	426/29151	0.002447188	0.044556725	0.038553418	O14672/P00813/P04216/P05090/P11274/P21359/P21926/P27361/P28482/P42684/P46108/P60033/P61586/P63000/P84095/Q00013/Q08722/Q8NHP6/Q8TCZ2/Q9BX67/Q9H4A3/Q9NQ66/Q9UEW8/Q9UJ41/Q9Y2J8	25	ADAM10/ADA/THY1/APOD/BCR/NF1/CD9/MAPK3/MAPK1/ABL2/CRK/CD81/RHOA/RAC1/RHOG/MPP1/CD47/MOSPD2/CD99L2/JAM3/WNK1/PLCB1/STK39/RABGEF1/PADI2
GBMvsCON.down	GO:0050769	positive regulation of neurogenesis	25/921	442/29151	0.003942833	0.061001556	0.052782571	A0MZ66/O00499/O43426/O43566/P01116/P07196/P15056/P20916/P23468/P31150/P36507/P43034/P45381/P46821/P55283/P56693/P98164/Q02750/Q13554/Q5T442/Q5TCY1/Q7L099/Q8IVF5/Q92854/Q9UL25	25	SHTN1/BIN1/SYNJ1/RGS14/KRAS/NEFL/BRAF/MAG/PTPRD/GDI1/MAP2K2/PAFAH1B1/ASPA/MAP1B/CDH4/SOX10/LRP2/MAP2K1/CAMK2B/GJC2/TTBK1/RUFY3/TIAM2/SEMA4D/RAB21
GBMvsCON.down	GO:0046390	ribose phosphate biosynthetic process	25/921	444/29151	0.004174875	0.063765606	0.05517421	O00154/O43674/O95168/P00492/P00568/P00813/P04075/P06733/P11908/P29401/P30520/P30613/P31939/P38606/P53396/P60891/Q14689/Q15119/Q15120/Q86Y39/Q8N142/Q9BW60/Q9NVE7/Q9Y6K8/Q9Y6M9	25	ACOT7/NDUFB5/NDUFB4/HPRT1/AK1/ADA/ALDOA/ENO1/PRPS2/TKT/ADSS2/PKLR/ATIC/ATP6V1A/ACLY/PRPS1/DIP2A/PDK2/PDK3/NDUFA11/ADSS1/ELOVL1/PANK4/AK5/NDUFB9
GBMvsCON.down	GO:0007411	axon guidance	25/921	447/29151	0.004544334	0.067175151	0.058124372	O60282/O75582/O94856/O95185/O95970/P55283/P63000/P84095/Q00535/Q02246/Q04759/Q07699/Q12840/Q12860/Q13509/Q14194/Q15223/Q16555/Q8IZJ1/Q92752/Q92854/Q92859/Q99689/Q9BPU6/Q9NRY4	25	KIF5C/RPS6KA5/NFASC/UNC5C/LGI1/CDH4/RAC1/RHOG/CDK5/CNTN2/PRKCQ/SCN1B/KIF5A/CNTN1/TUBB3/CRMP1/NECTIN1/DPYSL2/UNC5B/TNR/SEMA4D/NEO1/FEZ1/DPYSL5/ARHGAP35
GBMvsCON.up	GO:0002218	activation of innate immune response	25/2577	110/29151	8.83E-06	0.000944832	0.000899247	O43914/O60828/O75636/P08631/P09429/P12931/P12956/P13010/P16885/P23246/P43243/P55212/P78527/Q13177/Q15233/Q16666/Q7Z434/Q86WV6/Q8WXF1/Q92793/Q96PK6/Q9C035/Q9NUD5/Q9ULZ3/Q9Y4K3	25	TYROBP/PQBP1/FCN3/HCK/HMGB1/SRC/XRCC6/XRCC5/PLCG2/SFPQ/MATR3/CASP6/PRKDC/PAK2/NONO/IFI16/MAVS/STING1/PSPC1/CREBBP/RBM14/TRIM5/ZCCHC3/PYCARD/TRAF6
GBMvsCON.up	GO:0070897	transcription preinitiation complex assembly	25/2577	121/29151	4.92E-05	0.00414714	0.003947053	P09429/P49848/P51532/P52657/P62333/Q00403/Q12824/Q13503/Q15542/Q15543/Q15648/Q16514/Q6VMQ6/Q71SY5/Q96G25/Q96RN5/Q9BTT4/Q9BUE0/Q9GZS1/Q9H204/Q9H944/Q9NPJ6/Q9NWS0/Q9ULK4/Q9Y2X0	25	HMGB1/TAF6/SMARCA4/GTF2A2/PSMC6/GTF2B/SMARCB1/MED21/TAF5/TAF13/MED1/TAF12/ATF7IP/MED25/MED8/MED15/MED10/MED18/POLR1E/MED28/MED20/MED4/PIH1D1/MED23/MED16
GBMvsCON.up	GO:0031638	zymogen activation	25/2577	123/29151	6.53E-05	0.005356855	0.005098403	O14727/O43353/P00738/P00739/P00740/P00748/P02671/P02675/P02679/P02749/P03951/P05452/P07996/P50281/P55211/Q03405/Q04756/Q14790/Q16666/Q92934/Q96IY4/Q99538/Q9HBL7/Q9UBR2/Q9ULZ3	25	APAF1/RIPK2/HP/HPR/F9/F12/FGA/FGB/FGG/APOH/F11/CLEC3B/THBS1/MMP14/CASP9/PLAUR/HGFAC/CASP8/IFI16/BAD/CPB2/LGMN/PLGRKT/CTSZ/PYCARD
GBMvsCON.up	GO:2000142	regulation of DNA-templated transcription initiation	25/2577	145/29151	0.000913868	0.043996232	0.041873543	P09429/P11831/P49848/P52657/P53999/P62333/Q13503/Q15542/Q15543/Q15648/Q16514/Q6VMQ6/Q71SY5/Q7Z333/Q93074/Q96G25/Q96RN5/Q9BTT4/Q9BUE0/Q9H204/Q9H944/Q9NPJ6/Q9NYF8/Q9ULK4/Q9Y2X0	25	HMGB1/SRF/TAF6/GTF2A2/SUB1/PSMC6/MED21/TAF5/TAF13/MED1/TAF12/ATF7IP/MED25/SETX/MED12/MED8/MED15/MED10/MED18/MED28/MED20/MED4/BCLAF1/MED23/MED16
GBMvsCON.up	GO:1990542	mitochondrial transmembrane transport	25/2577	146/29151	0.001011807	0.047455842	0.045166237	O75027/O75439/O95831/O96008/P10809/P12236/P50416/P53007/P60602/Q3ZCQ8/Q5H9E4/Q8IYU8/Q8TCS8/Q8WWC4/Q96DA6/Q96NB2/Q9BV35/Q9H0U6/Q9H2D1/Q9H9B4/Q9HAV7/Q9UJZ1/Q9Y3D7/Q9Y4W6/Q9Y619	25	ABCB7/PMPCB/AIFM1/TOMM40/HSPD1/SLC25A6/CPT1A/SLC25A1/ROMO1/TIMM50/SLC25A53/MICU2/PNPT1/MAIP1/DNAJC19/SFXN2/SLC25A23/MRPL18/SLC25A32/SFXN1/GRPEL1/STOML2/PAM16/AFG3L2/SLC25A15
GBMvsCON.up	GO:1990830	cellular response to leukemia inhibitory factor	25/2577	162/29151	0.004335	0.136958908	0.130351044	O14678/O43148/O43324/O60264/O60462/O75365/P02786/P05362/P13010/P16220/P19338/P23378/P25208/P29590/P56545/P62249/P84103/Q00839/Q14258/Q16629/Q3B726/Q8NFH5/Q9NYF8/Q9P015/Q9Y4C1	25	ABCD4/RNMT/EEF1E1/SMARCA5/NRP2/PTP4A3/TFRC/ICAM1/XRCC5/CREB1/NCL/GLDC/NFYB/PML/CTBP2/RPS16/SRSF3/HNRNPU/TRIM25/SRSF7/POLR1F/NUP35/BCLAF1/MRPL15/KDM3A
GBMvsCON.up	GO:0007029	endoplasmic reticulum organization	25/2577	163/29151	0.004700695	0.142572072	0.135693389	O14976/O94979/P49257/P51636/P57088/P61619/Q12907/Q15006/Q15629/Q5J8M3/Q5UCC4/Q6DD88/Q86VR2/Q8N5M9/Q8N766/Q8NFQ8/Q96A33/Q9BV81/Q9H0V9/Q9H5V9/Q9NXE4/Q9P0I2/Q9Y3B6/Q9Y3R5/Q9Y5P4	25	GAK/SEC31A/LMAN1/CAV2/TMEM33/SEC61A1/LMAN2/EMC2/TRAM1/EMC4/EMC10/ATL3/RETREG3/JAGN1/EMC1/TOR1AIP2/CCDC47/EMC6/LMAN2L/STEEP1/SMPD4/EMC3/EMC9/DOP1B/CERT1
GBMvsCON.up	GO:1990823	response to leukemia inhibitory factor	25/2577	163/29151	0.004700695	0.142572072	0.135693389	O14678/O43148/O43324/O60264/O60462/O75365/P02786/P05362/P13010/P16220/P19338/P23378/P25208/P29590/P56545/P62249/P84103/Q00839/Q14258/Q16629/Q3B726/Q8NFH5/Q9NYF8/Q9P015/Q9Y4C1	25	ABCD4/RNMT/EEF1E1/SMARCA5/NRP2/PTP4A3/TFRC/ICAM1/XRCC5/CREB1/NCL/GLDC/NFYB/PML/CTBP2/RPS16/SRSF3/HNRNPU/TRIM25/SRSF7/POLR1F/NUP35/BCLAF1/MRPL15/KDM3A
GBMvsCON.up	GO:0045639	positive regulation of myeloid cell differentiation	25/2577	174/29151	0.010707815	0.242364209	0.230670848	O00165/O43914/P01730/P01911/P02776/P04233/P05161/P06400/P16220/P26583/P32246/P40763/P42224/P51692/P55160/P78504/P78527/Q00613/Q14790/Q15648/Q16539/Q99873/Q9NZC2/Q9UKV3/Q9Y4K3	25	HAX1/TYROBP/CD4/HLA-DRB1/PF4/CD74/ISG15/RB1/CREB1/HMGB2/CCR1/STAT3/STAT1/STAT5B/NCKAP1L/JAG1/PRKDC/HSF1/CASP8/MED1/MAPK14/PRMT1/TREM2/ACIN1/TRAF6
GBMvsCON.up	GO:0006289	nucleotide-excision repair	25/2577	182/29151	0.018147124	0.323838446	0.308214193	O96019/P18074/P27694/P35244/P41208/P49917/P51532/P51948/P54727/Q12824/Q13216/Q13888/Q13889/Q4VC05/Q68CP9/Q8NFD5/Q8TAQ2/Q8WUB8/Q92466/Q92782/Q92784/Q92889/Q92922/Q93009/Q9HCS7	25	ACTL6A/ERCC2/RPA1/RPA3/CETN2/LIG4/SMARCA4/MNAT1/RAD23B/SMARCB1/ERCC8/GTF2H2/GTF2H3/BCL7A/ARID2/ARID1B/SMARCC2/PHF10/DDB2/DPF1/DPF3/ERCC4/SMARCC1/USP7/XAB2
GBMvsCON.up	GO:1901796	regulation of signal transduction by p53 class mediator	25/2577	191/29151	0.030832714	0.417415457	0.397276388	O15164/O43324/O60341/O75844/P04233/P06748/P14174/P17844/P29590/P46777/P53801/P60866/P61978/P62081/P62829/P62841/P62913/P63241/Q14137/Q14146/Q8TDI0/Q93009/Q96S44/Q9BW85/Q9NWT1	25	TRIM24/EEF1E1/KDM1A/ZMPSTE24/CD74/NPM1/MIF/DDX5/PML/RPL5/PTTG1IP/RPS20/HNRNPK/RPS7/RPL23/RPS15/RPL11/EIF5A/BOP1/URB2/CHD5/USP7/TP53RK/YJU2/PAK1IP1
GBMvsCON.up	GO:0006641	triglyceride metabolic process	25/2577	194/29151	0.036290516	0.464025239	0.441637386	P01024/P01130/P02647/P02649/P02652/P02654/P02655/P02656/P02749/P06858/P07203/P32189/P50416/P55157/Q0VD83/Q14693/Q16822/Q8N9A8/Q8NCG7/Q92539/Q92673/Q99685/Q9BZK7/Q9HCL2/Q9UBV2	25	C3/LDLR/APOA1/APOE/APOA2/APOC1/APOC2/APOC3/APOH/LPL/GPX1/GK/CPT1A/MTTP/APOBR/LPIN1/PCK2/CNEP1R1/DAGLB/LPIN2/SORL1/MGLL/TBL1XR1/GPAM/SEL1L
GBMvsCON.up	GO:0006612	protein targeting to membrane	25/2577	209/29151	0.074764833	0.585420456	0.55717564	A6NFQ2/O76094/P05107/P09132/P11021/P14598/P31751/P37108/P43005/P43307/P49458/P56589/P60059/P61619/Q15629/Q8IVQ6/Q9H009/Q9H173/Q9NPG8/Q9NQG6/Q9NYG2/Q9UGP8/Q9UHB9/Q9Y4C2/Q9Y5M8	25	TCAF2/SRP72/ITGB2/SRP19/HSPA5/NCF1/AKT2/SRP14/SLC1A1/SSR1/SRP9/PEX3/SEC61G/SEC61A1/TRAM1/ZDHHC21/NACA2/SIL1/ZDHHC4/MIEF1/ZDHHC3/SEC63/SRP68/TCAF1/SRPRB
GBMvsCON.up	GO:2001243	negative regulation of intrinsic apoptotic signaling pathway	25/2577	210/29151	0.07805992	0.585420456	0.55717564	O00571/O43464/O60341/O94763/O95881/P04179/P04233/P04792/P07203/P10909/P12931/P14174/P14780/P16989/P18031/P53801/Q03405/Q12931/Q13547/Q15233/Q8N163/Q96K76/Q9H300/Q9Y3T9/Q9Y4L1	25	DDX3X/HTRA2/KDM1A/URI1/TXNDC12/SOD2/CD74/HSPB1/GPX1/CLU/SRC/MIF/MMP9/YBX3/PTPN1/PTTG1IP/PLAUR/TRAP1/HDAC1/NONO/CCAR2/USP47/PARL/NOC2L/HYOU1
GBMvsCON.up	GO:0045582	positive regulation of T cell differentiation	25/2577	212/29151	0.084942177	0.585420456	0.55717564	O00203/O43353/O75995/O95497/O96019/P01903/P01911/P04233/P08575/P21741/P51532/P51692/P55160/Q12824/Q14116/Q68CP9/Q8NFD5/Q8NHJ6/Q8TAQ2/Q8WUB8/Q92922/Q92934/Q96RQ9/Q9H0H3/Q9UDY8	25	AP3B1/RIPK2/SASH3/VNN1/ACTL6A/HLA-DRA/HLA-DRB1/CD74/PTPRC/MDK/SMARCA4/STAT5B/NCKAP1L/SMARCB1/IL18/ARID2/ARID1B/LILRB4/SMARCC2/PHF10/SMARCC1/BAD/IL4I1/KLHL25/MALT1
GBMvsCON.up	GO:0002698	negative regulation of immune effector process	25/2577	219/29151	0.112155099	0.666122221	0.633983782	P01023/P01889/P02647/P02652/P04003/P04439/P05155/P08575/P13747/P17931/P20851/P30511/P32121/P39019/P55160/P61812/Q30201/Q7Z407/Q8NHJ6/Q96FV9/Q96RQ9/Q9BT67/Q9UGN4/Q9UIB8/Q9Y279	25	A2M/HLA-B/APOA1/APOA2/C4BPA/HLA-A/SERPING1/PTPRC/HLA-E/LGALS3/C4BPB/HLA-F/ARRB2/RPS19/NCKAP1L/TGFB2/HFE/CSMD3/LILRB4/THOC1/IL4I1/NDFIP1/CD300A/CD84/VSIG4
GBMvsCON.up	GO:0038061	NIK/NF-kappaB signaling	25/2577	223/29151	0.12991222	0.7146743	0.680193367	O00571/O43657/O75365/P00533/P08571/P18075/P19525/P23396/P35232/P36222/P48059/P50749/P51617/P60510/P80217/Q00653/Q04206/Q13418/Q13490/Q14116/Q15654/Q99623/Q9NZC2/Q9UDY8/Q9Y4K3	25	DDX3X/TSPAN6/PTP4A3/EGFR/CD14/BMP7/EIF2AK2/RPS3/PHB1/CHI3L1/LIMS1/RASSF2/IRAK1/PPP4C/IFI35/NFKB2/RELA/ILK/BIRC2/IL18/TRIP6/PHB2/TREM2/MALT1/TRAF6
GBMvsCON.up	GO:0002718	regulation of cytokine production involved in immune response	25/2577	225/29151	0.139390587	0.729783122	0.694573232	O43353/O75995/O95786/O95999/P02647/P02652/P04233/P04439/P13747/P14174/P16885/P30511/P41221/P61769/P61812/Q06187/Q14116/Q30201/Q7Z434/Q8NHJ6/Q99836/Q9NR30/Q9UDY8/Q9ULZ3/Q9Y4K3	25	RIPK2/SASH3/RIGI/BCL10/APOA1/APOA2/CD74/HLA-A/HLA-E/MIF/PLCG2/HLA-F/WNT5A/B2M/TGFB2/BTK/IL18/HFE/MAVS/LILRB4/MYD88/DDX21/MALT1/PYCARD/TRAF6
GBMvsCON.up	GO:0002367	cytokine production involved in immune response	25/2577	230/29151	0.16480424	0.729783122	0.694573232	O43353/O75995/O95786/O95999/P02647/P02652/P04233/P04439/P13747/P14174/P16885/P30511/P41221/P61769/P61812/Q06187/Q14116/Q30201/Q7Z434/Q8NHJ6/Q99836/Q9NR30/Q9UDY8/Q9ULZ3/Q9Y4K3	25	RIPK2/SASH3/RIGI/BCL10/APOA1/APOA2/CD74/HLA-A/HLA-E/MIF/PLCG2/HLA-F/WNT5A/B2M/TGFB2/BTK/IL18/HFE/MAVS/LILRB4/MYD88/DDX21/MALT1/PYCARD/TRAF6
GBMvsCON.up	GO:0009142	nucleoside triphosphate biosynthetic process	25/2577	230/29151	0.16480424	0.729783122	0.694573232	O00746/O75380/O75947/O75964/P00846/P04818/P18859/P20839/P22392/P23919/P27449/P27708/P55263/P56134/P56381/P56385/Q6UW78/Q7Z2X4/Q99643/Q99766/Q9BZX2/Q9NWZ5/Q9NZC2/Q9UI09/Q9UJZ1	25	NME4/NDUFS6/ATP5PD/ATP5MG/MT-ATP6/TYMS/ATP5PF/IMPDH1/NME2/DTYMK/ATP6V0C/CAD/ADK/ATP5MF/ATP5F1E/ATP5ME/UQCC3/PID1/SDHC/DMAC2L/UCK2/UCKL1/TREM2/NDUFA12/STOML2
GBMvsCON.up	GO:0045931	positive regulation of mitotic cell cycle	25/2577	242/29151	0.235151609	0.807812287	0.768837719	O00571/O75179/P00519/P00533/P06400/P06730/P08243/P27695/P31350/P40424/P51692/P55008/P78536/Q00613/Q04637/Q16832/Q7L2J0/Q96QC0/Q99538/Q99623/Q9BTC8/Q9NYL9/Q9P258/Q9UKF6/Q9Y2S7	25	DDX3X/ANKRD17/ABL1/EGFR/RB1/EIF4E/ASNS/APEX1/RRM2/PBX1/STAT5B/AIF1/ADAM17/HSF1/EIF4G1/DDR2/MEPCE/PPP1R10/LGMN/PHB2/MTA3/TMOD3/RCC2/CPSF3/POLDIP2
GBMvsCON.up	GO:0042157	lipoprotein metabolic process	25/2577	246/29151	0.261197558	0.832738817	0.792561618	O14791/O75608/O95427/P01130/P02647/P02649/P02652/P02654/P02656/P04062/P06756/P07339/P50897/P55157/Q5H8A4/Q6SPF0/Q75T13/Q7L211/Q7Z7B1/Q8IVQ6/Q8TBF5/Q9BRB3/Q9BRR3/Q9NPG8/Q9NYG2	25	APOL1/LYPLA1/PIGN/LDLR/APOA1/APOE/APOA2/APOC1/APOC3/GBA1/ITGAV/CTSD/PPT1/MTTP/PIGG/SAMD1/PGAP1/ABHD13/PIGW/ZDHHC21/PIGX/PIGQ/PGAP4/ZDHHC4/ZDHHC3
GBMvsCON.up	GO:0050729	positive regulation of inflammatory response	25/2577	246/29151	0.261197558	0.832738817	0.792561618	P01024/P01130/P06858/P13747/P16885/P18428/P20292/P21741/P29466/P39019/P41221/P49662/P51692/P53634/P80217/Q06187/Q08211/Q14116/Q15046/Q99650/Q99735/Q9BV40/Q9NZC2/Q9ULZ3/Q9Y4H4	25	C3/LDLR/LPL/HLA-E/PLCG2/LBP/ALOX5AP/MDK/CASP1/RPS19/WNT5A/CASP4/STAT5B/CTSC/IFI35/BTK/DHX9/IL18/KARS1/OSMR/MGST2/VAMP8/TREM2/PYCARD/GPSM3
GBMvsCON.up	GO:0071331	cellular response to hexose stimulus	25/2577	247/29151	0.267884532	0.849090334	0.808124222	P01911/P04049/P05362/P07203/P11831/P14598/P22732/P30626/P51532/P62995/P63244/Q12824/Q15043/Q16822/Q8N183/Q8N5M9/Q92934/Q96IY4/Q99808/Q9BXF6/Q9HC78/Q9NWS0/Q9NZC2/Q9UHW9/Q9Y666	25	HLA-DRB1/RAF1/ICAM1/GPX1/SRF/NCF1/SLC2A5/SRI/SMARCA4/TRA2B/RACK1/SMARCB1/SLC39A14/PCK2/NDUFAF2/JAGN1/BAD/CPB2/SLC29A1/RAB11FIP5/ZBTB20/PIH1D1/TREM2/SLC12A6/SLC12A7
GBMvsCON.up	GO:1904019	epithelial cell apoptotic process	25/2577	247/29151	0.267884532	0.849090334	0.808124222	O00522/P00519/P02671/P02675/P02679/P05362/P06400/P07996/P15336/P21741/P25101/P25942/P32121/P33151/P46937/P55211/P55212/P55265/P82094/Q07812/Q13043/Q13247/Q13591/Q92934/Q9HCU0	25	KRIT1/ABL1/FGA/FGB/FGG/ICAM1/RB1/THBS1/ATF2/MDK/EDNRA/CD40/ARRB2/CDH5/YAP1/CASP9/CASP6/ADAR/TMF1/BAX/STK4/SRSF6/SEMA5A/BAD/CD248
GBMvsCON.up	GO:0071326	cellular response to monosaccharide stimulus	25/2577	250/29151	0.288330409	0.85761179	0.816234543	P01911/P04049/P05362/P07203/P11831/P14598/P22732/P30626/P51532/P62995/P63244/Q12824/Q15043/Q16822/Q8N183/Q8N5M9/Q92934/Q96IY4/Q99808/Q9BXF6/Q9HC78/Q9NWS0/Q9NZC2/Q9UHW9/Q9Y666	25	HLA-DRB1/RAF1/ICAM1/GPX1/SRF/NCF1/SLC2A5/SRI/SMARCA4/TRA2B/RACK1/SMARCB1/SLC39A14/PCK2/NDUFAF2/JAGN1/BAD/CPB2/SLC29A1/RAB11FIP5/ZBTB20/PIH1D1/TREM2/SLC12A6/SLC12A7
GBMvsCON.up	GO:0031333	negative regulation of protein-containing complex assembly	25/2577	252/29151	0.302257805	0.85761179	0.816234543	O00571/P04049/P04062/P07737/P09429/P10909/P11021/P11137/P12931/P28289/P29536/P33151/P40429/Q00613/Q12792/Q13045/Q13490/Q15058/Q6NY19/Q6ZU35/Q92673/Q96BJ3/Q9NYL9/Q9NZC2/Q9Y2G2	25	DDX3X/RAF1/GBA1/PFN1/HMGB1/CLU/HSPA5/MAP2/SRC/TMOD1/LMOD1/CDH5/RPL13A/HSF1/TWF1/FLII/BIRC2/KIF14/KANK3/CRACD/SORL1/AIDA/TMOD3/TREM2/CARD8
GBMvsCON.up	GO:0001936	regulation of endothelial cell proliferation	25/2577	265/29151	0.397059661	0.920161398	0.875766315	O00522/O60462/P02649/P02749/P03950/P07996/P09429/P09486/P15692/P17948/P21741/P26583/P40763/P41221/P42224/P42229/P51636/P78536/Q12904/Q13591/Q15139/Q16610/Q5UCC4/Q969H8/Q9BZL6	25	KRIT1/NRP2/APOE/APOH/ANG/THBS1/HMGB1/SPARC/VEGFA/FLT1/MDK/HMGB2/STAT3/WNT5A/STAT1/STAT5A/CAV2/ADAM17/AIMP1/SEMA5A/PRKD1/ECM1/EMC10/MYDGF/PRKD2
GBMvsCON.up	GO:0071322	cellular response to carbohydrate stimulus	25/2577	276/29151	0.479929718	0.94515081	0.899550062	P01911/P04049/P05362/P07203/P11831/P14598/P22732/P30626/P51532/P62995/P63244/Q12824/Q15043/Q16822/Q8N183/Q8N5M9/Q92934/Q96IY4/Q99808/Q9BXF6/Q9HC78/Q9NWS0/Q9NZC2/Q9UHW9/Q9Y666	25	HLA-DRB1/RAF1/ICAM1/GPX1/SRF/NCF1/SLC2A5/SRI/SMARCA4/TRA2B/RACK1/SMARCB1/SLC39A14/PCK2/NDUFAF2/JAGN1/BAD/CPB2/SLC29A1/RAB11FIP5/ZBTB20/PIH1D1/TREM2/SLC12A6/SLC12A7
GBMvsCON.up	GO:1902904	negative regulation of supramolecular fiber organization	25/2577	278/29151	0.494948751	0.963477723	0.916992755	O15212/O60925/P01130/P02649/P07737/P10909/P11137/P28289/P29536/P31146/P33151/Q08AD1/Q12792/Q13045/Q13177/Q6NY19/Q6ZU35/Q8IUC4/Q99471/Q9NYL9/Q9NZC2/Q9UHV9/Q9Y566/Q9Y624/Q9Y6W5	25	PFDN6/PFDN1/LDLR/APOE/PFN1/CLU/MAP2/TMOD1/LMOD1/CORO1A/CDH5/CAMSAP2/TWF1/FLII/PAK2/KANK3/CRACD/RHPN2/PFDN5/TMOD3/TREM2/PFDN2/SHANK1/F11R/WASF2
GBMvsCON.up	GO:0016331	morphogenesis of embryonic epithelium	25/2577	294/29151	0.611083001	0.995924095	0.947873685	O14727/O15031/O43294/O43766/O95999/P00519/P07737/P11586/P18075/P21802/P25440/P41221/P50552/P61812/P62081/Q12849/Q13043/Q13308/Q6UB35/Q7LGA3/Q8IZ21/Q93074/Q9HBG6/Q9ULK5/Q9Y4K3	25	APAF1/PLXNB2/TGFB1I1/LIAS/BCL10/ABL1/PFN1/MTHFD1/BMP7/FGFR2/BRD2/WNT5A/VASP/TGFB2/RPS7/GRSF1/STK4/PTK7/MTHFD1L/HS2ST1/PHACTR4/MED12/IFT122/VANGL2/TRAF6
GBMvsCON.up	GO:0007219	Notch signaling pathway	25/2577	299/29151	0.645053298	0.99999997	0.951752912	O00308/O75365/P00746/P12931/P18075/P40763/P46937/P50281/P61812/P78504/P78536/Q86YV5/Q8NBL1/Q8TDB6/Q92542/Q96LB3/Q96T37/Q96T58/Q96TA1/Q99500/Q9GZL7/Q9HCK4/Q9NV29/Q9UBV2/Q9UM47	25	WWP2/PTP4A3/CFD/SRC/BMP7/STAT3/YAP1/MMP14/TGFB2/JAG1/ADAM17/PRAG1/POGLUT1/DTX3L/NCSTN/IFT74/RBM15/SPEN/NIBAN2/S1PR3/WDR12/ROBO2/TMEM100/SEL1L/NOTCH3
GBMvsCON.up	GO:0010821	regulation of mitochondrion organization	25/2577	299/29151	0.645053298	0.99999997	0.951752912	O00165/O14737/O43464/P02786/P07203/P10909/P12236/P14780/P32121/P52630/Q03405/Q04837/Q07812/Q13015/Q14247/Q7Z2X4/Q8IXI1/Q92934/Q96HS1/Q9H300/Q9NQG6/Q9NX47/Q9NZC2/Q9UJZ1/Q9ULZ3	25	HAX1/PDCD5/HTRA2/TFRC/GPX1/CLU/SLC25A6/MMP9/ARRB2/STAT2/PLAUR/SSBP1/BAX/MLLT11/CTTN/PID1/RHOT2/BAD/PGAM5/PARL/MIEF1/MARCHF5/TREM2/STOML2/PYCARD
GBMvsCON.up	GO:0007612	learning	25/2577	313/29151	0.731794025	0.99999997	0.951752912	O43529/O60242/O75973/P00519/P11831/P21246/P38919/P41594/P43005/P47972/P50897/P54253/P78348/Q03164/Q8IY31/Q8N0W4/Q8NBU5/Q96RK0/Q96SB3/Q99538/Q9BSH4/Q9BYJ9/Q9NZ94/Q9UPU3/Q9Y566	25	CHST10/ADGRB3/C1QL1/ABL1/SRF/PTN/EIF4A3/GRM5/SLC1A1/NPTX2/PPT1/ATXN1/ASIC1/KMT2A/IFT20/NLGN4X/ATAD1/CIC/PPP1R9B/LGMN/TACO1/YTHDF1/NLGN3/SORCS3/SHANK1
GBMvsCON.up	GO:0071453	cellular response to oxygen levels	25/2577	321/29151	0.775057436	0.99999997	0.951752912	O76061/O95831/P04839/P07237/P12931/P15336/P15692/P18075/P25445/P40337/P51617/Q15904/Q16832/Q5SSJ5/Q92633/Q92934/Q96HE7/Q99623/Q99808/Q9NQG6/Q9NZC2/Q9NZV8/Q9UMX0/Q9Y4L1/Q9Y6H1	25	STC2/AIFM1/CYBB/P4HB/SRC/ATF2/VEGFA/BMP7/FAS/VHL/IRAK1/ATP6AP1/DDR2/HP1BP3/LPAR1/BAD/ERO1A/PHB2/SLC29A1/MIEF1/TREM2/KCND2/UBQLN1/HYOU1/CHCHD2
GBMvsCON.up	GO:0055001	muscle cell development	25/2577	377/29151	0.951326521	0.99999997	0.951752912	O60341/O75147/O75844/O95967/P07203/P11831/P12814/P15692/P16615/P17813/P25101/P28289/P29536/P51636/P78310/Q00839/Q12802/Q13045/Q13469/Q16527/Q96HC4/Q96TA1/Q9NYL9/Q9NZV5/Q9Y4W6	25	KDM1A/OBSL1/ZMPSTE24/EFEMP2/GPX1/SRF/ACTN1/VEGFA/ATP2A2/ENG/EDNRA/TMOD1/LMOD1/CAV2/CXADR/HNRNPU/AKAP13/FLII/NFATC2/CSRP2/PDLIM5/NIBAN2/TMOD3/SELENON/AFG3L2
GBMvsCON.up	GO:0030308	negative regulation of cell growth	25/2577	378/29151	0.952848581	0.99999997	0.951752912	O00571/O95631/P04196/P06400/P11137/P29590/P35232/P41221/P42771/P50897/P51532/P51805/P61812/P63244/P84022/P98082/Q13591/Q13642/Q16576/Q8N163/Q96FS4/Q96SB3/Q9H3S1/Q9P283/Q9UK53	25	DDX3X/NTN1/HRG/RB1/MAP2/PML/PHB1/WNT5A/CDKN2A/PPT1/SMARCA4/PLXNA3/TGFB2/RACK1/SMAD3/DAB2/SEMA5A/FHL1/RBBP7/CCAR2/SIPA1/PPP1R9B/SEMA4A/SEMA5B/ING1
GBMvsCON.up	GO:0046034	ATP metabolic process	25/2577	389/29151	0.967068879	0.99999997	0.951752912	O75380/O75947/O75964/O76031/P00846/P18859/P21589/P27449/P40763/P54819/P56134/P56381/P56385/P56537/Q6KCM7/Q6UW78/Q7Z2X4/Q92934/Q96HY7/Q99643/Q99766/Q9HC78/Q9NZC2/Q9UI09/Q9UJZ1	25	NDUFS6/ATP5PD/ATP5MG/CLPX/MT-ATP6/ATP5PF/NT5E/ATP6V0C/STAT3/AK2/ATP5MF/ATP5F1E/ATP5ME/EIF6/SLC25A25/UQCC3/PID1/BAD/DHTKD1/SDHC/DMAC2L/ZBTB20/TREM2/NDUFA12/STOML2
GBMvsCON.up	GO:0002790	peptide secretion	25/2577	424/29151	0.990576571	0.99999997	0.951752912	O00233/O15240/P01911/P02671/P02675/P02679/P04049/P04233/P30626/P48380/P50416/P80404/Q12904/Q15796/Q16822/Q16836/Q30201/Q53HC9/Q71H61/Q8N183/Q8N5M9/Q8NFZ4/Q92934/Q9BXF6/Q9NS93	25	PSMD9/VGF/HLA-DRB1/FGA/FGB/FGG/RAF1/CD74/SRI/RFX3/CPT1A/ABAT/AIMP1/SMAD2/PCK2/HADH/HFE/EIPR1/ILDR2/NDUFAF2/JAGN1/NLGN2/BAD/RAB11FIP5/TM7SF3
GBMvsCON.up	GO:0034764	positive regulation of transmembrane transport	25/2577	434/29151	0.993593883	0.99999997	0.951752912	O00483/P00519/P00734/P01024/P16885/P21333/P25101/P25774/P30626/P31751/P35754/P54709/P63165/Q05823/Q07812/Q13563/Q13586/Q16539/Q86WK6/Q9BX66/Q9BZF1/Q9NZ94/Q9NZC2/Q9UBN1/Q9Y4C2	25	NDUFA4/ABL1/F2/C3/PLCG2/FLNA/EDNRA/CTSS/SRI/AKT2/GLRX/ATP1B3/SUMO1/RNASEL/BAX/PKD2/STIM1/MAPK14/AMIGO1/SORBS1/OSBPL8/NLGN3/TREM2/CACNG4/TCAF1
GBMvsCON.up	GO:0042445	hormone metabolic process	25/2577	435/29151	0.99384046	0.99999997	0.951752912	O43529/O75787/O75844/O76061/O95340/O95470/O95479/P07858/P08311/P16435/P27487/P42892/P50225/P51692/P98082/Q07075/Q15648/Q30201/Q6NXT4/Q8NBQ5/Q96HE7/Q96RQ9/Q99714/Q9HB40/Q9UBR2	25	CHST10/ATP6AP2/ZMPSTE24/STC2/PAPSS2/SGPL1/H6PD/CTSB/CTSG/POR/DPP4/ECE1/SULT1A1/STAT5B/DAB2/ENPEP/MED1/HFE/SLC30A6/HSD17B11/ERO1A/IL4I1/HSD17B10/SCPEP1/CTSZ
GBMvsCON.up	GO:0048738	cardiac muscle tissue development	25/2577	487/29151	0.999313087	0.99999997	0.951752912	O75147/O75844/P00519/P11831/P15692/P16220/P17813/P18075/P21802/P25101/P32121/P41221/P46937/P61812/P62942/P78310/Q00839/Q12802/Q15648/Q16539/Q68CP9/Q6N022/Q8IY31/Q96HC4/Q99873	25	OBSL1/ZMPSTE24/ABL1/SRF/VEGFA/CREB1/ENG/BMP7/FGFR2/EDNRA/ARRB2/WNT5A/YAP1/TGFB2/FKBP1A/CXADR/HNRNPU/AKAP13/MED1/MAPK14/ARID2/TENM4/IFT20/PDLIM5/PRMT1
NGMTvsGBM.down	GO:0009060	aerobic respiration	25/286	348/29151	1.19E-14	3.18E-12	2.87E-12	O00217/O00483/O43676/O43678/O43920/O75251/O75306/O75380/O95169/O95182/O95299/O96000/P13073/P19404/P28331/P49821/P51553/P56381/P61586/P82909/Q16718/Q16795/Q9P0J0/Q9ULD0/Q9Y6M9	25	NDUFS8/NDUFA4/NDUFB3/NDUFA2/NDUFS5/NDUFS7/NDUFS2/NDUFS6/NDUFB8/NDUFA7/NDUFA10/NDUFB10/COX4I1/NDUFV2/NDUFS1/NDUFV1/IDH3G/ATP5F1E/RHOA/MRPS36/NDUFA5/NDUFA9/NDUFA13/OGDHL/NDUFB9
NGMTvsGBM.down	GO:0046034	ATP metabolic process	25/286	389/29151	1.48E-13	3.22E-11	2.91E-11	O00217/O00429/O43676/O43678/O43920/O75251/O75306/O75380/O95169/O95182/O95299/O96000/P19404/P27449/P28331/P49821/P56381/Q16718/Q16795/Q9NQ88/Q9NRA0/Q9P0J0/Q9ULD0/Q9Y6K8/Q9Y6M9	25	NDUFS8/DNM1L/NDUFB3/NDUFA2/NDUFS5/NDUFS7/NDUFS2/NDUFS6/NDUFB8/NDUFA7/NDUFA10/NDUFB10/NDUFV2/ATP6V0C/NDUFS1/NDUFV1/ATP5F1E/NDUFA5/NDUFA9/TIGAR/SPHK2/NDUFA13/OGDHL/AK5/NDUFB9
GBMvsCON.down	GO:0030041	actin filament polymerization	24/921	300/29151	3.38E-05	0.001939146	0.001677877	O00499/O14613/O15020/O60861/O75146/P06396/P35611/P35612/P61586/P63000/Q00587/Q01082/Q08495/Q12959/Q13813/Q86T65/Q96F07/Q96S97/Q9H0Q0/Q9H254/Q9NUQ9/Q9NZR1/Q9UEY8/Q9Y5X1	24	BIN1/CDC42EP2/SPTBN2/GAS7/HIP1R/GSN/ADD1/ADD2/RHOA/RAC1/CDC42EP1/SPTBN1/DMTN/DLG1/SPTAN1/DAAM2/CYFIP2/MYADM/CYRIA/SPTBN4/CYRIB/TMOD2/ADD3/SNX9
GBMvsCON.down	GO:1905475	regulation of protein localization to membrane	24/921	321/29151	9.79E-05	0.004495719	0.003889993	O14672/O15530/P04156/P06396/P31150/P60033/P62834/P84074/P84095/Q00535/Q00610/Q01082/Q05513/Q08495/Q12955/Q12959/Q15172/Q5SW96/Q9GZY8/Q9NQ48/Q9P021/Q9UKG1/Q9UPY5/Q9Y625	24	ADAM10/PDPK1/PRNP/GSN/GDI1/CD81/RAP1A/HPCA/RHOG/CDK5/CLTC/SPTBN1/PRKCZ/DMTN/ANK3/DLG1/PPP2R5A/LDLRAP1/MFF/LZTFL1/CRIPT/APPL1/SLC7A11/GPC6
GBMvsCON.down	GO:0034767	positive regulation of ion transmembrane transport	24/921	336/29151	0.000195475	0.007032379	0.006084879	O14745/O15530/P04216/P05026/P0DP23/P16298/P19634/P50570/P54289/P54652/P60201/P63098/P63252/P78417/Q00535/Q08209/Q12955/Q13023/Q15493/Q5T442/Q99572/Q9H4A3/Q9NZN3/Q9UEW8	24	NHERF1/PDPK1/THY1/ATP1B1/CALM1/PPP3CB/SLC9A1/DNM2/CACNA2D1/HSPA2/PLP1/PPP3R1/KCNJ2/GSTO1/CDK5/PPP3CA/ANK3/AKAP6/RGN/GJC2/P2RX7/WNK1/EHD3/STK39
GBMvsCON.down	GO:0006006	glucose metabolic process	24/921	337/29151	0.000204321	0.00730662	0.006322169	A6NDG6/O60825/P05090/P06733/P06744/P07205/P08237/P09104/P14618/P15259/P16118/P17858/P21695/P24298/P42336/P56211/Q00796/Q01813/Q15119/Q15120/Q15493/Q6PCE3/Q6ZNW5/Q9UIC8	24	PGP/PFKFB2/APOD/ENO1/GPI/PGK2/PFKM/ENO2/PKM/PGAM2/PFKFB1/PFKL/GPD1/GPT/PIK3CA/ARPP19/SORD/PFKP/PDK2/PDK3/RGN/PGM2L1/GDPGP1/LCMT1
GBMvsCON.down	GO:1903169	regulation of calcium ion transmembrane transport	24/921	367/29151	0.000698602	0.018708744	0.016188039	O00499/O15530/P04156/P04216/P05026/P0DP23/P16298/P19634/P54289/P54652/P60201/P62258/P63098/P78417/P84074/Q00535/Q08209/Q13023/Q15493/Q5T442/Q6ZT12/Q99572/Q9NZN3/Q9NZU7	24	BIN1/PDPK1/PRNP/THY1/ATP1B1/CALM1/PPP3CB/SLC9A1/CACNA2D1/HSPA2/PLP1/YWHAE/PPP3R1/GSTO1/HPCA/CDK5/PPP3CA/AKAP6/RGN/GJC2/UBR3/P2RX7/EHD3/CABP1
GBMvsCON.down	GO:0008361	regulation of cell size	24/921	398/29151	0.002083708	0.039630265	0.03429072	A0MZ66/O14745/P07900/P20916/P31150/P43034/P46821/P50570/P55011/P55283/P61586/P63000/Q00535/Q16555/Q7L099/Q8IWT6/Q92574/Q92752/Q92854/Q99572/Q9NQC3/Q9NRY4/Q9P265/Q9UL25	24	SHTN1/NHERF1/HSP90AA1/MAG/GDI1/PAFAH1B1/MAP1B/DNM2/SLC12A2/CDH4/RHOA/RAC1/CDK5/DPYSL2/RUFY3/LRRC8A/TSC1/TNR/SEMA4D/P2RX7/RTN4/ARHGAP35/DIP2B/RAB21
GBMvsCON.down	GO:0071805	potassium ion transmembrane transport	24/921	409/29151	0.002956717	0.051073971	0.04419257	O00499/O43526/P04156/P05023/P05026/P13637/P16389/P17658/P19634/P50570/P54707/P55011/P60880/P62258/P63252/Q12955/Q12959/Q13023/Q14003/Q8NC67/Q96SW2/Q9H4A3/Q9UEW8/Q9Y376	24	BIN1/KCNQ2/PRNP/ATP1A1/ATP1B1/ATP1A3/KCNA2/KCNA6/SLC9A1/DNM2/ATP12A/SLC12A2/SNAP25/YWHAE/KCNJ2/ANK3/DLG1/AKAP6/KCNC3/NETO2/CRBN/WNK1/STK39/CAB39
GBMvsCON.down	GO:0031334	positive regulation of protein-containing complex assembly	24/921	418/29151	0.003884284	0.060251799	0.052133831	O00499/O14613/O75146/O94811/P07900/P0DMV8/P36404/P46821/P61224/P61586/P63000/Q00587/Q12959/Q13153/Q14008/Q14203/Q15173/Q5T2T1/Q5TCY1/Q7Z460/Q8TDX7/Q96SW2/Q9BW30/Q9Y5X1	24	BIN1/CDC42EP2/HIP1R/TPPP/HSP90AA1/HSPA1A/ARL2/MAP1B/RAP1B/RHOA/RAC1/CDC42EP1/DLG1/PAK1/CKAP5/DCTN1/PPP2R5B/MPP7/TTBK1/CLASP1/NEK7/CRBN/TPPP3/SNX9
GBMvsCON.down	GO:0016197	endosomal transport	24/921	426/29151	0.004902771	0.071066381	0.061491321	O14964/O15075/O60784/O75110/O75436/O95219/P48553/P61026/Q00610/Q14203/Q15057/Q4KMP7/Q6IQ26/Q92783/Q92930/Q96FZ7/Q96RF0/Q99523/Q9BZV1/Q9C0C9/Q9H0N0/Q9HA65/Q9NZN3/Q9Y5X1	24	HGS/DCLK1/TOM1/ATP9A/VPS26A/SNX4/TRAPPC10/RAB10/CLTC/DCTN1/ACAP2/TBC1D10B/DENND5A/STAM/RAB8B/CHMP6/SNX18/SORT1/UBXN6/UBE2O/RAB6C/TBC1D17/EHD3/SNX9
GBMvsCON.down	GO:0006814	sodium ion transport	24/921	451/29151	0.009609588	0.107068023	0.092642318	O14745/P05023/P05026/P13637/P19634/P50570/P54707/P55011/P58549/Q04917/Q07699/Q12860/Q12955/Q12959/Q13424/Q13796/Q5VXU1/Q8NC67/Q8WWX8/Q99572/Q9H254/Q9H4A3/Q9UEW8/Q9UQD0	24	NHERF1/ATP1A1/ATP1B1/ATP1A3/SLC9A1/DNM2/ATP12A/SLC12A2/FXYD7/YWHAH/SCN1B/CNTN1/ANK3/DLG1/SNTA1/SHROOM2/NKAIN2/NETO2/SLC5A11/P2RX7/SPTBN4/WNK1/STK39/SCN8A
GBMvsCON.down	GO:0031098	stress-activated protein kinase signaling cascade	24/921	459/29151	0.011725151	0.120728621	0.104462368	O00560/O15455/P10114/P27361/P28482/P36507/P43034/P45985/P46108/P51452/P52564/P53779/P61586/P78318/P78324/Q02750/Q12851/Q12959/Q13098/Q8N3F0/Q96J02/Q9NQ66/Q9UEW8/Q9UPT6	24	SDCBP/TLR3/RAP2A/MAPK3/MAPK1/MAP2K2/PAFAH1B1/MAP2K4/CRK/DUSP3/MAP2K6/MAPK10/RHOA/IGBP1/SIRPA/MAP2K1/MAP4K2/DLG1/GPS1/MTURN/ITCH/PLCB1/STK39/MAPK8IP3
GBMvsCON.down	GO:0048588	developmental cell growth	24/921	475/29151	0.017076039	0.156408139	0.135334642	A0MZ66/O15075/O95741/P07900/P16298/P20916/P31150/P43034/P45985/P46821/P50570/P55283/Q00535/Q05513/Q13023/Q16555/Q7L099/Q92752/Q92854/Q96F07/Q99962/Q9NQC3/Q9P265/Q9UL25	24	SHTN1/DCLK1/CPNE6/HSP90AA1/PPP3CB/MAG/GDI1/PAFAH1B1/MAP2K4/MAP1B/DNM2/CDH4/CDK5/PRKCZ/AKAP6/DPYSL2/RUFY3/TNR/SEMA4D/CYFIP2/SH3GL2/RTN4/DIP2B/RAB21
GBMvsCON.up	GO:0030490	maturation of SSU-rRNA	24/2577	78/29151	3.29E-08	7.12E-06	6.78E-06	P18074/P39019/P55769/P62241/P62249/P62263/P62312/P62857/P63220/P82912/Q14692/Q15061/Q2NL82/Q8N9T8/Q8NEJ9/Q969X6/Q9BRU9/Q9BSC4/Q9BVS4/Q9H8H0/Q9NV06/Q9NV31/Q9ULX3/Q9UNX4	24	ERCC2/RPS19/SNU13/RPS8/RPS16/RPS14/LSM6/RPS28/RPS21/MRPS11/BMS1/WDR43/TSR1/KRI1/NGDN/UTP4/UTP23/NOL10/RIOK2/NOL11/DCAF13/IMP3/NOB1/WDR3
GBMvsCON.up	GO:0006956	complement activation	24/2577	101/29151	5.88E-06	0.000677715	0.000645017	O75636/P00746/P00751/P01023/P01024/P01031/P02745/P02746/P02747/P04003/P05155/P05156/P07357/P08603/P0C0L4/P10909/P20851/P27918/P35232/P48740/Q03591/Q7Z407/Q9NZC2/Q9Y279	24	FCN3/CFD/CFB/A2M/C3/C5/C1QA/C1QB/C1QC/C4BPA/SERPING1/CFI/C8A/CFH/C4A/CLU/C4BPB/CFP/PHB1/MASP1/CFHR1/CSMD3/TREM2/VSIG4
GBMvsCON.up	GO:0043489	RNA stabilization	24/2577	137/29151	0.000909517	0.043996232	0.041873543	O00425/O60506/O60832/P07910/P11940/P16989/P35637/P67809/P98175/Q00839/Q08211/Q08J23/Q13148/Q13151/Q14011/Q14103/Q15717/Q16539/Q86W50/Q92615/Q99836/Q9BX46/Q9H814/Q9Y2W1	24	IGF2BP3/SYNCRIP/DKC1/HNRNPC/PABPC1/YBX3/FUS/YBX1/RBM10/HNRNPU/DHX9/NSUN2/TARDBP/HNRNPA0/CIRBP/HNRNPD/ELAVL1/MAPK14/METTL16/LARP4B/MYD88/RBM24/PHAX/THRAP3
GBMvsCON.up	GO:0050818	regulation of coagulation	24/2577	141/29151	0.001373108	0.05977946	0.056895277	P00734/P00747/P00748/P01008/P01042/P02649/P02671/P02675/P02679/P02749/P03951/P04004/P04070/P04196/P05155/P07225/P07359/P07996/P80404/Q03405/Q8TF42/Q96IY4/Q9BXX0/Q9UNN8	24	F2/PLG/F12/SERPINC1/KNG1/APOE/FGA/FGB/FGG/APOH/F11/VTN/PROC/HRG/SERPING1/PROS1/GP1BA/THBS1/ABAT/PLAUR/UBASH3B/CPB2/EMILIN2/PROCR
GBMvsCON.up	GO:0035194	post-transcriptional gene silencing by RNA	24/2577	142/29151	0.001516588	0.064786073	0.061660335	A5YKK6/O75844/P00533/P17844/P26196/P40763/P42694/P51114/P55265/P56537/Q01085/Q04637/Q08211/Q09161/Q14671/Q15717/Q92879/Q9HAV4/Q9HCE1/Q9UFF9/Q9UGP4/Q9UIV1/Q9UKV8/Q9Y618	24	CNOT1/ZMPSTE24/EGFR/DDX5/DDX6/STAT3/HELZ/FXR1/ADAR/EIF6/TIAL1/EIF4G1/DHX9/NCBP1/PUM1/ELAVL1/CELF1/XPO5/MOV10/CNOT8/LIMD1/CNOT7/AGO2/NCOR2
GBMvsCON.up	GO:1903035	negative regulation of response to wounding	24/2577	160/29151	0.007294034	0.185026238	0.176099266	P00734/P00747/P00748/P01042/P02649/P02671/P02675/P02679/P02743/P02749/P03951/P04004/P04070/P04196/P05155/P07225/P07359/P07996/P21741/P80404/P84022/Q03405/Q8TF42/Q96IY4	24	F2/PLG/F12/KNG1/APOE/FGA/FGB/FGG/APCS/APOH/F11/VTN/PROC/HRG/SERPING1/PROS1/GP1BA/THBS1/MDK/ABAT/SMAD3/PLAUR/UBASH3B/CPB2
GBMvsCON.up	GO:0048145	regulation of fibroblast proliferation	24/2577	174/29151	0.019396103	0.331017929	0.315047287	O75844/P00519/P00533/P02751/P04179/P04233/P06703/P14174/P29590/P41221/P49917/P50402/Q03164/Q07812/Q08211/Q16832/Q53GL7/Q71SY5/Q7Z5K2/Q8WUW1/Q9HCU0/Q9UBV7/Q9UGN4/Q9UKT5	24	ZMPSTE24/ABL1/EGFR/FN1/SOD2/CD74/S100A6/MIF/PML/WNT5A/LIG4/EMD/KMT2A/BAX/DHX9/DDR2/PARP10/MED25/WAPL/BRK1/CD248/B4GALT7/CD300A/FBXO4
GBMvsCON.up	GO:0032611	interleukin-1 beta production	24/2577	183/29151	0.033152046	0.434654849	0.41368403	O43353/O43914/P02647/P02763/P04792/P06858/P19652/P29466/P29590/P32121/P40763/P41221/P78540/P84022/Q14790/Q16666/Q8NHJ6/Q96PP8/Q99500/Q99836/Q9NZC2/Q9UDY8/Q9ULZ3/Q9Y2G2	24	RIPK2/TYROBP/APOA1/ORM1/HSPB1/LPL/ORM2/CASP1/PML/ARRB2/STAT3/WNT5A/ARG2/SMAD3/CASP8/IFI16/LILRB4/GBP5/S1PR3/MYD88/TREM2/MALT1/PYCARD/CARD8
GBMvsCON.up	GO:0032651	regulation of interleukin-1 beta production	24/2577	183/29151	0.033152046	0.434654849	0.41368403	O43353/O43914/P02647/P02763/P04792/P06858/P19652/P29466/P29590/P32121/P40763/P41221/P78540/P84022/Q14790/Q16666/Q8NHJ6/Q96PP8/Q99500/Q99836/Q9NZC2/Q9UDY8/Q9ULZ3/Q9Y2G2	24	RIPK2/TYROBP/APOA1/ORM1/HSPB1/LPL/ORM2/CASP1/PML/ARRB2/STAT3/WNT5A/ARG2/SMAD3/CASP8/IFI16/LILRB4/GBP5/S1PR3/MYD88/TREM2/MALT1/PYCARD/CARD8
GBMvsCON.up	GO:0042116	macrophage activation	24/2577	188/29151	0.043434183	0.477303897	0.454275388	O43914/P01130/P02745/P04233/P05107/P07996/P08575/P10809/P10909/P14174/P16885/P18428/P41221/P47712/P53634/P55008/P80217/Q15046/Q6NYC1/Q8IZF2/Q9NPY3/Q9NZC2/Q9UIB8/Q9Y279	24	TYROBP/LDLR/C1QA/CD74/ITGB2/THBS1/PTPRC/HSPD1/CLU/MIF/PLCG2/LBP/WNT5A/PLA2G4A/CTSC/AIF1/IFI35/KARS1/JMJD6/ADGRF5/CD93/TREM2/CD84/VSIG4
GBMvsCON.up	GO:0050773	regulation of dendrite development	24/2577	193/29151	0.055879049	0.549668609	0.523148715	O43166/O60242/O60828/O75147/P00519/P18075/P21246/P39880/Q08AD1/Q14444/Q16643/Q53EL9/Q6SZW1/Q76NI1/Q7L576/Q7Z407/Q8TDW7/Q96D09/Q9BQQ3/Q9NUL3/Q9UHA2/Q9UJU6/Q9UJX6/Q9Y250	24	SIPA1L1/ADGRB3/PQBP1/OBSL1/ABL1/BMP7/PTN/CUX1/CAMSAP2/CAPRIN1/DBN1/SEZ6/SARM1/KNDC1/CYFIP1/CSMD3/FAT3/GPRASP2/GORASP1/STAU2/SS18L2/DBNL/ANAPC2/LZTS1
GBMvsCON.up	GO:1905818	regulation of chromosome separation	24/2577	199/29151	0.073925611	0.585420456	0.55717564	O15162/O43264/O43684/O60216/O95347/O96019/P06400/P12270/P51532/Q12824/Q4VC05/Q5JVF3/Q68CP9/Q8NFD5/Q8TAQ2/Q8WUB8/Q92782/Q92784/Q92922/Q969U7/Q9BVS4/Q9HBM1/Q9NTJ3/Q9UJX6	24	PLSCR1/ZW10/BUB3/RAD21/SMC2/ACTL6A/RB1/TPR/SMARCA4/SMARCB1/BCL7A/PCID2/ARID2/ARID1B/SMARCC2/PHF10/DPF1/DPF3/SMARCC1/PSMG2/RIOK2/SPC25/SMC4/ANAPC2
GBMvsCON.up	GO:0042102	positive regulation of T cell proliferation	24/2577	208/29151	0.107829947	0.650850781	0.619449144	O43353/O75995/P02786/P04439/P04440/P08575/P09429/P13747/P16333/P18065/P20036/P23396/P28068/P30825/P31146/P51692/P55008/P55160/Q14116/Q5ZPR3/Q86YV0/Q9HCL2/Q9ULZ3/Q9Y4K3	24	RIPK2/SASH3/TFRC/HLA-A/HLA-DPB1/PTPRC/HMGB1/HLA-E/NCK1/IGFBP2/HLA-DPA1/RPS3/HLA-DMB/SLC7A1/CORO1A/STAT5B/AIF1/NCKAP1L/IL18/CD276/RASAL3/GPAM/PYCARD/TRAF6
GBMvsCON.up	GO:1905037	autophagosome organization	24/2577	209/29151	0.112119475	0.666122221	0.633983782	O75396/O95817/P04062/P07339/P16615/P51149/P54922/P56962/Q13615/Q68DK2/Q86WV6/Q86Y82/Q86YS6/Q8IY31/Q96KQ7/Q96LT7/Q9BUL5/Q9BV81/Q9H0U4/Q9P2M4/Q9UHD9/Q9UHY8/Q9UMX0/Q9UNH6	24	SEC22B/BAG3/GBA1/CTSD/ATP2A2/RAB7A/ADPRH/STX17/MTMR3/ZFYVE26/STING1/STX12/RAB43/IFT20/EHMT2/C9orf72/PHF23/EMC6/RAB1B/TBC1D14/UBQLN2/FEZ2/UBQLN1/SNX7
GBMvsCON.up	GO:0045807	positive regulation of endocytosis	24/2577	212/29151	0.125619149	0.696440943	0.662839715	P01024/P02649/P04004/P08571/P08962/P10909/P15692/P16885/P32121/P41221/P48509/P50897/P55160/P61769/P61978/P98082/Q07954/Q13636/Q30201/Q75N03/Q8N2Q7/Q8NBU5/Q96EV8/Q9NZC2	24	C3/APOE/VTN/CD14/CD63/CLU/VEGFA/PLCG2/ARRB2/WNT5A/CD151/PPT1/NCKAP1L/B2M/HNRNPK/DAB2/LRP1/RAB31/HFE/CBLL1/NLGN1/ATAD1/DTNBP1/TREM2
GBMvsCON.up	GO:0035967	cellular response to topologically incorrect protein	24/2577	214/29151	0.135142756	0.729783122	0.694573232	O76061/O95817/P10809/P11021/P16333/P18031/P19525/P38646/P48723/P57088/P63244/Q00613/Q07812/Q6NTF9/Q8IXB1/Q96DZ1/Q96HE7/Q9BSE4/Q9BUN8/Q9GZP9/Q9HCN8/Q9NS93/Q9NYU2/Q9UER7	24	STC2/BAG3/HSPD1/HSPA5/NCK1/PTPN1/EIF2AK2/HSPA9/HSPA13/TMEM33/RACK1/HSF1/BAX/RHBDD2/DNAJC10/ERLEC1/ERO1A/HERPUD2/DERL1/DERL2/SDF2L1/TM7SF3/UGGT1/DAXX
GBMvsCON.up	GO:0048259	regulation of receptor-mediated endocytosis	24/2577	224/29151	0.188862459	0.760044015	0.723374125	O43300/P01024/P02654/P02655/P02656/P04004/P06756/P08962/P10909/P15692/P16885/P30533/P32121/P49757/P50897/P61769/P61978/P98082/Q30201/Q8NBU5/Q96EV8/Q99700/Q9UHD9/Q9Y5K6	24	LRRTM2/C3/APOC1/APOC2/APOC3/VTN/ITGAV/CD63/CLU/VEGFA/PLCG2/LRPAP1/ARRB2/NUMB/PPT1/B2M/HNRNPK/DAB2/HFE/ATAD1/DTNBP1/ATXN2/UBQLN2/CD2AP
GBMvsCON.up	GO:0031929	TOR signaling	24/2577	230/29151	0.225648532	0.807812287	0.768837719	O43156/O75844/P04062/P55160/P55735/P62753/Q0VGL1/Q13542/Q15382/Q6IAA8/Q8WTX7/Q96B36/Q96EE3/Q96LT7/Q9BPZ7/Q9BTA9/Q9H6Y7/Q9NRI5/Q9NWS0/Q9NXC5/Q9NZC2/Q9P2J5/Q9Y2Q5/Q9Y664	24	TTI1/ZMPSTE24/GBA1/NCKAP1L/SEC13/RPS6/LAMTOR4/EIF4EBP2/RHEB/LAMTOR1/CASTOR1/AKT1S1/SEH1L/C9orf72/MAPKAP1/WAC/RNF167/DISC1/PIH1D1/MIOS/TREM2/LARS1/LAMTOR2/KPTN
GBMvsCON.up	GO:0050864	regulation of B cell activation	24/2577	230/29151	0.225648532	0.807812287	0.768837719	O15347/O43914/O75509/O75995/P02786/P04233/P08575/P14174/P25942/P47974/P50281/P51692/P55160/Q06187/Q13469/Q16512/Q5JVF3/Q92934/Q96FV9/Q96FZ2/Q96RQ9/Q9BT67/Q9UGN4/Q9ULF5	24	HMGB3/TYROBP/TNFRSF21/SASH3/TFRC/CD74/PTPRC/MIF/CD40/ZFP36L2/MMP14/STAT5B/NCKAP1L/BTK/NFATC2/PKN1/PCID2/BAD/THOC1/HMCES/IL4I1/NDFIP1/CD300A/SLC39A10
GBMvsCON.up	GO:0001704	formation of primary germ layer	24/2577	231/29151	0.232080215	0.807812287	0.768837719	P02751/P04004/P05107/P05997/P06756/P07942/P08253/P08572/P08648/P11831/P12109/P14780/P18075/P18084/P21802/P41221/P48431/P50281/P84022/Q15796/Q5T9L3/Q8WVC0/Q93063/Q96C12	24	FN1/VTN/ITGB2/COL5A2/ITGAV/LAMB1/MMP2/COL4A2/ITGA5/SRF/COL6A1/MMP9/BMP7/ITGB5/FGFR2/WNT5A/SOX2/MMP14/SMAD3/SMAD2/WLS/LEO1/EXT2/ARMC5
GBMvsCON.up	GO:0002832	negative regulation of response to biotic stimulus	24/2577	232/29151	0.238592535	0.807812287	0.768837719	O43657/O75531/P01023/P01889/P04439/P05155/P05161/P13747/P30511/P32121/P39019/P52630/P55265/P78540/Q14166/Q15633/Q16666/Q7Z739/Q96RQ9/Q9UIV1/Q9Y279/Q9Y2G2/Q9Y3Z3/Q9Y6K5	24	TSPAN6/BANF1/A2M/HLA-B/HLA-A/SERPING1/ISG15/HLA-E/HLA-F/ARRB2/RPS19/STAT2/ADAR/ARG2/TTLL12/TARBP2/IFI16/YTHDF3/IL4I1/CNOT7/VSIG4/CARD8/SAMHD1/OAS3
GBMvsCON.up	GO:0071333	cellular response to glucose stimulus	24/2577	239/29151	0.28624698	0.85761179	0.816234543	P01911/P04049/P05362/P07203/P11831/P14598/P30626/P51532/P62995/P63244/Q12824/Q15043/Q16822/Q8N183/Q8N5M9/Q92934/Q96IY4/Q99808/Q9BXF6/Q9HC78/Q9NWS0/Q9NZC2/Q9UHW9/Q9Y666	24	HLA-DRB1/RAF1/ICAM1/GPX1/SRF/NCF1/SRI/SMARCA4/TRA2B/RACK1/SMARCB1/SLC39A14/PCK2/NDUFAF2/JAGN1/BAD/CPB2/SLC29A1/RAB11FIP5/ZBTB20/PIH1D1/TREM2/SLC12A6/SLC12A7
GBMvsCON.up	GO:0006304	DNA modification	24/2577	251/29151	0.374412668	0.898138567	0.854806022	O60264/O75844/O94776/P13051/P27695/Q01804/Q03164/Q13263/Q6VMQ6/Q86YP4/Q8N3C0/Q93009/Q969S2/Q96KQ7/Q96TA1/Q99729/Q9C0B1/Q9H1I8/Q9H9B1/Q9NPF5/Q9NQT4/Q9NRW3/Q9UBB5/Q9Y2W6	24	SMARCA5/ZMPSTE24/MTA2/UNG/APEX1/OTUD4/KMT2A/TRIM28/ATF7IP/GATAD2A/ASCC3/USP7/NEIL2/EHMT2/NIBAN2/HNRNPAB/FTO/ASCC2/EHMT1/DMAP1/EXOSC5/APOBEC3C/MBD2/TDRKH
GBMvsCON.up	GO:1903322	positive regulation of protein modification by small protein conjugation or removal	24/2577	257/29151	0.420291616	0.920161398	0.875766315	O00571/O43353/O60341/O75150/O95999/P06748/P11021/P15880/P53801/P62942/Q13155/Q13330/Q13490/Q15020/Q96PM5/Q9BT67/Q9BUL5/Q9BUN8/Q9UBE0/Q9UBT2/Q9UDY8/Q9UKT5/Q9UMX0/Q9Y4K3	24	DDX3X/RIPK2/KDM1A/RNF40/BCL10/NPM1/HSPA5/RPS2/PTTG1IP/FKBP1A/AIMP2/MTA1/BIRC2/SART3/RCHY1/NDFIP1/PHF23/DERL1/SAE1/UBA2/MALT1/FBXO4/UBQLN1/TRAF6
GBMvsCON.up	GO:0031570	DNA integrity checkpoint signaling	24/2577	262/29151	0.458815906	0.94515081	0.899550062	O43156/P15336/P24941/P29590/P49959/P78527/Q13769/Q13838/Q16539/Q53H47/Q6NXR4/Q71UM5/Q8N163/Q96FV9/Q96QC0/Q99459/Q9BTA9/Q9BYT3/Q9H2K8/Q9NRD1/Q9NVH2/Q9NXR7/Q9UKT5/Q9UMS4	24	TTI1/ATF2/CDK2/PML/MRE11/PRKDC/THOC5/DDX39B/MAPK14/SETMAR/TTI2/RPS27L/CCAR2/THOC1/PPP1R10/CDC5L/WAC/STK33/TAOK3/FBXO6/INTS7/BABAM2/FBXO4/PRPF19
GBMvsCON.up	GO:0072175	epithelial tube formation	24/2577	263/29151	0.466517436	0.94515081	0.899550062	O00592/O14727/O15031/O43766/O95999/P00519/P07737/P11586/P18075/P21802/P25440/P41221/P50552/P61812/P62081/Q13043/Q13308/Q6UB35/Q7LGA3/Q8IZ21/Q93074/Q9HBG6/Q9ULK5/Q9Y4K3	24	PODXL/APAF1/PLXNB2/LIAS/BCL10/ABL1/PFN1/MTHFD1/BMP7/FGFR2/BRD2/WNT5A/VASP/TGFB2/RPS7/STK4/PTK7/MTHFD1L/HS2ST1/PHACTR4/MED12/IFT122/VANGL2/TRAF6
GBMvsCON.up	GO:0045834	positive regulation of lipid metabolic process	24/2577	268/29151	0.50485258	0.964398759	0.917869354	P00734/P01130/P02647/P02649/P02652/P02654/P02655/P04233/P12931/P16220/P16435/P17948/P31751/P33897/P50416/P98082/Q15139/Q8IZF2/Q8N9A8/Q8NCG7/Q9BX66/Q9H0H3/Q9HC78/Q9UJZ1	24	F2/LDLR/APOA1/APOE/APOA2/APOC1/APOC2/CD74/SRC/CREB1/POR/FLT1/AKT2/ABCD1/CPT1A/DAB2/PRKD1/ADGRF5/CNEP1R1/DAGLB/SORBS1/KLHL25/ZBTB20/STOML2
GBMvsCON.up	GO:0098876	vesicle-mediated transport to the plasma membrane	24/2577	268/29151	0.50485258	0.964398759	0.917869354	O43752/O60493/O60826/O75608/P41240/P43005/P51149/P51153/P63244/P98194/Q13636/Q15036/Q15904/Q53HC9/Q7Z3J2/Q86Y82/Q8IWU2/Q8N2H4/Q92673/Q96C92/Q96L92/Q9H0X9/Q9H4A5/Q9UNH6	24	STX6/SNX3/CCDC22/LYPLA1/CSK/SLC1A1/RAB7A/RAB13/RACK1/ATP2C1/RAB31/SNX17/ATP6AP1/EIPR1/VPS35L/STX12/LMTK2/SYS1/SORL1/ENTR1/SNX27/OSBPL5/GOLPH3L/SNX7
GBMvsCON.up	GO:0048675	axon extension	24/2577	271/29151	0.527617923	0.967902314	0.921203873	O60462/O95631/P00519/P02649/P02751/P11137/P11831/P15692/P18206/P25101/P41221/P51805/Q13591/Q14247/Q16643/Q7L576/Q8WXX7/Q96LT7/Q9H3S1/Q9NRI5/Q9NZ94/Q9P283/Q9UJU6/Q9UJX6	24	NRP2/NTN1/ABL1/APOE/FN1/MAP2/SRF/VEGFA/VCL/EDNRA/WNT5A/PLXNA3/SEMA5A/CTTN/DBN1/CYFIP1/AUTS2/C9orf72/SEMA4A/DISC1/NLGN3/SEMA5B/DBNL/ANAPC2
GBMvsCON.up	GO:0051147	regulation of muscle cell differentiation	24/2577	274/29151	0.550121057	0.979242913	0.931997321	O75179/O95897/O95967/P04179/P07942/P11047/P11831/P14543/P17813/P21802/P26599/P32121/P37275/P50281/P67809/P98196/Q13469/Q15633/Q16539/Q92508/Q96TA1/Q9BX46/Q9BYT8/Q9H204	24	ANKRD17/OLFM2/EFEMP2/SOD2/LAMB1/LAMC1/SRF/NID1/ENG/FGFR2/PTBP1/ARRB2/ZEB1/MMP14/YBX1/ATP11A/NFATC2/TARBP2/MAPK14/PIEZO1/NIBAN2/RBM24/NLN/MED28
GBMvsCON.up	GO:0001678	cellular glucose homeostasis	24/2577	278/29151	0.579605191	0.990179828	0.942406563	P01911/P04049/P05362/P07203/P11831/P14598/P30626/P51532/P62995/P63244/Q12824/Q15043/Q16822/Q8N183/Q8N5M9/Q92934/Q96IY4/Q99808/Q9BXF6/Q9HC78/Q9NWS0/Q9NZC2/Q9UHW9/Q9Y666	24	HLA-DRB1/RAF1/ICAM1/GPX1/SRF/NCF1/SRI/SMARCA4/TRA2B/RACK1/SMARCB1/SLC39A14/PCK2/NDUFAF2/JAGN1/BAD/CPB2/SLC29A1/RAB11FIP5/ZBTB20/PIH1D1/TREM2/SLC12A6/SLC12A7
GBMvsCON.up	GO:0006633	fatty acid biosynthetic process	24/2577	278/29151	0.579605191	0.990179828	0.942406563	O43766/O60427/O95864/P02647/P02654/P02655/P02656/P04233/P06858/P14174/P23219/P24557/P33897/P47712/P49748/P56537/Q03013/Q8NCG7/Q8WXW3/Q99685/Q9BY49/Q9H0H3/Q9H7Z7/Q9NP80	24	LIAS/FADS1/FADS2/APOA1/APOC1/APOC2/APOC3/CD74/LPL/MIF/PTGS1/TBXAS1/ABCD1/PLA2G4A/ACADVL/EIF6/GSTM4/DAGLB/PIBF1/MGLL/PECR/KLHL25/PTGES2/PNPLA8
GBMvsCON.up	GO:0042552	myelination	24/2577	279/29151	0.586868341	0.990179828	0.942406563	O75312/O75509/P06865/P07686/P10909/P18074/P19971/P21246/P31751/P33897/P35052/P53634/Q13144/Q13418/Q14118/Q14693/Q15058/Q15742/Q6N022/Q7L576/Q86WK6/Q92542/Q92633/Q9Y4W6	24	ZPR1/TNFRSF21/HEXA/HEXB/CLU/ERCC2/TYMP/PTN/AKT2/ABCD1/GPC1/CTSC/EIF2B5/ILK/DAG1/LPIN1/KIF14/NAB2/TENM4/CYFIP1/AMIGO1/NCSTN/LPAR1/AFG3L2
GBMvsCON.up	GO:0007272	ensheathment of neurons	24/2577	283/29151	0.615427162	0.998512734	0.95033743	O75312/O75509/P06865/P07686/P10909/P18074/P19971/P21246/P31751/P33897/P35052/P53634/Q13144/Q13418/Q14118/Q14693/Q15058/Q15742/Q6N022/Q7L576/Q86WK6/Q92542/Q92633/Q9Y4W6	24	ZPR1/TNFRSF21/HEXA/HEXB/CLU/ERCC2/TYMP/PTN/AKT2/ABCD1/GPC1/CTSC/EIF2B5/ILK/DAG1/LPIN1/KIF14/NAB2/TENM4/CYFIP1/AMIGO1/NCSTN/LPAR1/AFG3L2
GBMvsCON.up	GO:0008366	axon ensheathment	24/2577	283/29151	0.615427162	0.998512734	0.95033743	O75312/O75509/P06865/P07686/P10909/P18074/P19971/P21246/P31751/P33897/P35052/P53634/Q13144/Q13418/Q14118/Q14693/Q15058/Q15742/Q6N022/Q7L576/Q86WK6/Q92542/Q92633/Q9Y4W6	24	ZPR1/TNFRSF21/HEXA/HEXB/CLU/ERCC2/TYMP/PTN/AKT2/ABCD1/GPC1/CTSC/EIF2B5/ILK/DAG1/LPIN1/KIF14/NAB2/TENM4/CYFIP1/AMIGO1/NCSTN/LPAR1/AFG3L2
GBMvsCON.up	GO:0030902	hindbrain development	24/2577	293/29151	0.682747166	0.99999997	0.951752912	O00712/O95456/P00519/P04062/P11021/P15336/P18075/P21741/P22102/P30874/P48444/P55008/P80404/Q14103/Q15058/Q53EL9/Q5T9L3/Q76NI1/Q86YH6/Q8N0W4/Q92542/Q92633/Q92989/Q96D53	24	NFIB/PSMG1/ABL1/GBA1/HSPA5/ATF2/BMP7/MDK/GART/SSTR2/ARCN1/AIF1/ABAT/HNRNPD/KIF14/SEZ6/WLS/KNDC1/PDSS2/NLGN4X/NCSTN/LPAR1/CLP1/COQ8B
GBMvsCON.up	GO:0030178	negative regulation of Wnt signaling pathway	24/2577	308/29151	0.770490086	0.99999997	0.951752912	O60716/P02649/P18065/P21741/P23508/P41221/P48431/P50402/P63244/P98082/Q04726/Q07954/Q08117/Q13043/Q13283/Q13547/Q16539/Q16827/Q63HN8/Q6UX01/Q99471/Q9BQL6/Q9UGP4/Q9Y230	24	CTNND1/APOE/IGFBP2/MDK/MCC/WNT5A/SOX2/EMD/RACK1/DAB2/TLE3/LRP1/TLE5/STK4/G3BP1/HDAC1/MAPK14/PTPRO/RNF213/LMBR1L/PFDN5/FERMT1/LIMD1/RUVBL2
GBMvsCON.up	GO:0032147	activation of protein kinase activity	24/2577	312/29151	0.790931942	0.99999997	0.951752912	P00519/P00533/P03950/P05386/P12931/P15692/P35232/P36222/P41221/P43005/P51617/P55160/P61812/Q14116/Q15058/Q8WXW3/Q96M27/Q99623/Q9BZF1/Q9H8S9/Q9UDY8/Q9UER7/Q9UGN4/Q9Y4K3	24	ABL1/EGFR/ANG/RPLP1/SRC/VEGFA/PHB1/CHI3L1/WNT5A/SLC1A1/IRAK1/NCKAP1L/TGFB2/IL18/KIF14/PIBF1/PRRC1/PHB2/OSBPL8/MOB1A/MALT1/DAXX/CD300A/TRAF6
GBMvsCON.up	GO:0043409	negative regulation of MAPK cascade	24/2577	312/29151	0.790931942	0.99999997	0.951752912	P00519/P02649/P02760/P04062/P08575/P18031/P18075/P32455/P35232/P35625/P37198/P41240/P47897/P98082/Q14118/Q15326/Q8NC42/Q8NHJ6/Q92673/Q96BJ3/Q99873/Q9H2K8/Q9NZC2/Q9UGN4	24	ABL1/APOE/AMBP/GBA1/PTPRC/PTPN1/BMP7/GBP1/PHB1/TIMP3/NUP62/CSK/QARS1/DAB2/DAG1/ZMYND11/RNF149/LILRB4/SORL1/AIDA/PRMT1/TAOK3/TREM2/CD300A
GBMvsCON.up	GO:0009267	cellular response to starvation	24/2577	317/29151	0.814690941	0.99999997	0.951752912	O60427/P02768/P04062/P08243/P09651/P11021/P11166/P14866/P15336/P19525/P25445/Q13615/Q15139/Q16666/Q92616/Q96EE3/Q96KQ7/Q99541/Q9H6Y7/Q9NXC5/Q9P2J5/Q9UBH6/Q9Y664/Q9Y6E0	24	FADS1/ALB/GBA1/ASNS/HNRNPA1/HSPA5/SLC2A1/HNRNPL/ATF2/EIF2AK2/FAS/MTMR3/PRKD1/IFI16/GCN1/SEH1L/EHMT2/PLIN2/RNF167/MIOS/LARS1/XPR1/KPTN/STK24
GBMvsCON.up	GO:1901991	negative regulation of mitotic cell cycle phase transition	24/2577	328/29151	0.860062615	0.99999997	0.951752912	O43264/O43684/O60216/P06400/P12270/P24941/P29590/P47974/P49959/P55345/P78527/Q13563/Q13642/Q5JVF3/Q63ZY3/Q71UM5/Q92878/Q969U7/Q96E09/Q96K76/Q9BTA9/Q9H2K8/Q9HBM1/Q9NXR7	24	ZW10/BUB3/RAD21/RB1/TPR/CDK2/PML/ZFP36L2/MRE11/PRMT2/PRKDC/PKD2/FHL1/PCID2/KANK2/RPS27L/RAD50/PSMG2/PABIR1/USP47/WAC/TAOK3/SPC25/BABAM2
GBMvsCON.up	GO:0035265	organ growth	24/2577	332/29151	0.874296603	0.99999997	0.951752912	O75844/O75995/P00519/P07602/P15336/P16435/P16989/P21802/P46937/P49746/P61812/P78310/Q12802/Q13043/Q15796/Q16539/Q16610/Q16832/Q68CP9/Q6N022/Q8N0W4/Q96HC4/Q96KQ7/Q9ULE0	24	ZMPSTE24/SASH3/ABL1/PSAP/ATF2/POR/YBX3/FGFR2/YAP1/THBS3/TGFB2/CXADR/AKAP13/STK4/SMAD2/MAPK14/ECM1/DDR2/ARID2/TENM4/NLGN4X/PDLIM5/EHMT2/WWC3
GBMvsCON.up	GO:0016051	carbohydrate biosynthetic process	24/2577	379/29151	0.970569349	0.99999997	0.951752912	B7ZBB8/O00757/O43529/O75352/P26927/P31751/P40261/P40926/P46976/P49792/P53007/Q04446/Q10469/Q15043/Q16822/Q5MIZ7/Q7LGA3/Q8N6G5/Q92520/Q93009/Q93063/Q9BX66/Q9BYT8/Q9NR45	24	PPP1R3G/FBP2/CHST10/MPDU1/MST1/AKT2/NNMT/MDH2/GYG1/RANBP2/SLC25A1/GBE1/MGAT2/SLC39A14/PCK2/PPP4R3B/HS2ST1/CSGALNACT2/FAM3C/USP7/EXT2/SORBS1/NLN/NANS
GBMvsCON.up	GO:0043583	ear development	24/2577	413/29151	0.991553681	0.99999997	0.951752912	O14910/O60443/O75569/O95631/P21802/P25101/P37275/P39210/P41221/P42892/P48431/P49736/P61812/P63173/P78504/Q13308/Q7Z2D5/Q8IY31/Q8N584/Q8TAM2/Q8TDH9/Q92688/Q96JQ0/Q9BW83	24	LIN7A/GSDME/PRKRA/NTN1/FGFR2/EDNRA/ZEB1/MPV17/WNT5A/ECE1/SOX2/MCM2/TGFB2/RPL38/JAG1/PTK7/PLPPR4/IFT20/TTC39C/TTC8/BLOC1S5/ANP32B/DCHS1/IFT27
GBMvsCON.up	GO:0030072	peptide hormone secretion	24/2577	417/29151	0.992778338	0.99999997	0.951752912	O00233/O15240/P01911/P02671/P02675/P02679/P04049/P30626/P48380/P50416/P80404/Q12904/Q15796/Q16822/Q16836/Q30201/Q53HC9/Q71H61/Q8N183/Q8N5M9/Q8NFZ4/Q92934/Q9BXF6/Q9NS93	24	PSMD9/VGF/HLA-DRB1/FGA/FGB/FGG/RAF1/SRI/RFX3/CPT1A/ABAT/AIMP1/SMAD2/PCK2/HADH/HFE/EIPR1/ILDR2/NDUFAF2/JAGN1/NLGN2/BAD/RAB11FIP5/TM7SF3
GBMvsCON.up	GO:0046883	regulation of hormone secretion	24/2577	443/29151	0.997509125	0.99999997	0.951752912	O00233/P01911/P02671/P02675/P02679/P16220/P30626/P48380/P50416/P80404/P82094/P98082/Q12904/Q16822/Q16836/Q30201/Q53HC9/Q8N183/Q8N5M9/Q8NFZ4/Q92934/Q9BV40/Q9BXF6/Q9NS93	24	PSMD9/HLA-DRB1/FGA/FGB/FGG/CREB1/SRI/RFX3/CPT1A/ABAT/TMF1/DAB2/AIMP1/PCK2/HADH/HFE/EIPR1/NDUFAF2/JAGN1/NLGN2/BAD/VAMP8/RAB11FIP5/TM7SF3
GBMvsCON.up	GO:0098657	import into cell	24/2577	446/29151	0.99780789	0.99999997	0.951752912	O95528/P07814/P07996/P11166/P22732/P23634/P30825/P31751/P43005/P54709/Q13433/Q15043/Q15758/Q30201/Q7Z2D5/Q7Z2H8/Q99808/Q9NZC2/Q9UHW9/Q9ULF5/Q9UP95/Q9Y289/Q9Y666/Q9Y6M5	24	SLC2A10/EPRS1/THBS1/SLC2A1/SLC2A5/ATP2B4/SLC7A1/AKT2/SLC1A1/ATP1B3/SLC39A6/SLC39A14/SLC1A5/HFE/PLPPR4/SLC36A1/SLC29A1/TREM2/SLC12A6/SLC39A10/SLC12A4/SLC5A6/SLC12A7/SLC30A1
GBMvsCON.up	GO:0046942	carboxylic acid transport	24/2577	489/29151	0.999683176	0.99999997	0.951752912	O15427/O15438/O94956/P07602/P14174/P30825/P43005/P47712/P50443/P53007/P80404/Q0GE19/Q14831/Q15758/Q7Z2H8/Q96EV8/Q96NB2/Q9H2D1/Q9H9B4/Q9NP80/Q9NS82/Q9Y226/Q9Y289/Q9Y619	24	SLC16A3/ABCC3/SLCO2B1/PSAP/MIF/SLC7A1/SLC1A1/PLA2G4A/SLC26A2/SLC25A1/ABAT/SLC10A7/GRM7/SLC1A5/SLC36A1/DTNBP1/SFXN2/SLC25A32/SFXN1/PNPLA8/SLC7A10/SLC22A13/SLC5A6/SLC25A15
NGMTvsGBM.down	GO:0009260	ribonucleotide biosynthetic process	24/286	433/29151	1.07E-11	1.61E-09	1.46E-09	O00217/O43676/O43678/O43920/O75251/O75306/O75380/O95169/O95182/O95299/O96000/P19404/P27449/P28331/P49821/P56381/Q08828/Q16718/Q16795/Q969G6/Q9NRA0/Q9P0J0/Q9Y6K8/Q9Y6M9	24	NDUFS8/NDUFB3/NDUFA2/NDUFS5/NDUFS7/NDUFS2/NDUFS6/NDUFB8/NDUFA7/NDUFA10/NDUFB10/NDUFV2/ATP6V0C/NDUFS1/NDUFV1/ATP5F1E/ADCY1/NDUFA5/NDUFA9/RFK/SPHK2/NDUFA13/AK5/NDUFB9
NGMTvsGBM.down	GO:0046390	ribose phosphate biosynthetic process	24/286	444/29151	1.80E-11	2.50E-09	2.26E-09	O00217/O43676/O43678/O43920/O75251/O75306/O75380/O95169/O95182/O95299/O96000/P19404/P27449/P28331/P49821/P56381/Q08828/Q16718/Q16795/Q969G6/Q9NRA0/Q9P0J0/Q9Y6K8/Q9Y6M9	24	NDUFS8/NDUFB3/NDUFA2/NDUFS5/NDUFS7/NDUFS2/NDUFS6/NDUFB8/NDUFA7/NDUFA10/NDUFB10/NDUFV2/ATP6V0C/NDUFS1/NDUFV1/ATP5F1E/ADCY1/NDUFA5/NDUFA9/RFK/SPHK2/NDUFA13/AK5/NDUFB9
GBMvsCON.down	GO:0061640	cytoskeleton-dependent cytokinesis	23/921	206/29151	1.78E-07	4.08E-05	3.53E-05	O00471/O43236/O75116/O95630/P35580/P36405/P61586/P62745/P84077/Q01082/Q12955/Q15019/Q16181/Q8WUM4/Q92599/Q96FZ7/Q96RF0/Q9BRK4/Q9BST9/Q9NQ86/Q9NQW6/Q9P0V9/Q9Y5X1	23	EXOC5/SEPTIN4/ROCK2/STAMBP/MYH10/ARL3/RHOA/RHOB/ARF1/SPTBN1/ANK3/SEPTIN2/SEPTIN7/PDCD6IP/SEPTIN8/CHMP6/SNX18/LZTS2/RTKN/TRIM36/ANLN/SEPTIN10/SNX9
GBMvsCON.down	GO:0016052	carbohydrate catabolic process	23/921	279/29151	3.06E-05	0.001829114	0.00158267	O60825/P04075/P06733/P06744/P07205/P08237/P09104/P11216/P11217/P14618/P15259/P16118/P17858/P18669/P21695/P30613/P36404/Q00796/Q01813/Q3LXA3/Q99572/Q9UKK9/Q9ULD0	23	PFKFB2/ALDOA/ENO1/GPI/PGK2/PFKM/ENO2/PYGB/PYGM/PKM/PGAM2/PFKFB1/PFKL/PGAM1/GPD1/PKLR/ARL2/SORD/PFKP/TKFC/P2RX7/NUDT5/OGDHL
GBMvsCON.down	GO:0070646	protein modification by small protein removal	23/921	292/29151	6.20E-05	0.00310358	0.002685422	O75317/O95630/P09936/P49773/P54578/P61201/Q13098/Q6GQQ9/Q70CQ4/Q70EL1/Q7L5N1/Q8N5J2/Q8NFA0/Q8TAF3/Q92844/Q96FW1/Q96J02/Q96JH7/Q9BT78/Q9H9Q2/Q9UBW8/Q9UNS2/Q9Y4A5	23	USP12/STAMBP/UCHL1/HINT1/USP14/COPS2/GPS1/OTUD7B/USP31/USP54/COPS6/MINDY1/USP32/WDR48/TANK/OTUB1/ITCH/VCPIP1/COPS4/COPS7B/COPS7A/COPS3/TRRAP
GBMvsCON.down	GO:0001508	action potential	23/921	310/29151	0.00015176	0.005962557	0.005159197	O00499/P05023/P05026/P0DP23/P16389/P17302/P19634/P29992/P36383/P50148/P54289/P62258/P63252/P78357/Q04917/Q07699/Q12955/Q12959/Q13023/Q13424/Q7Z406/Q9UI47/Q9UQD0	23	BIN1/ATP1A1/ATP1B1/CALM1/KCNA2/GJA1/SLC9A1/GNA11/GJC1/GNAQ/CACNA2D1/YWHAE/KCNJ2/CNTNAP1/YWHAH/SCN1B/ANK3/DLG1/AKAP6/SNTA1/MYH14/CTNNA3/SCN8A
GBMvsCON.down	GO:0099173	postsynapse organization	23/921	321/29151	0.000251712	0.008589859	0.007432513	O14672/O15020/P04156/P07196/P12036/P23468/P43034/P60953/P63261/P78357/P84077/Q00535/Q12756/Q12959/Q13554/Q13614/Q14689/Q16352/Q5VST6/Q8WXI2/Q9P021/Q9UPY5/Q9UQ16	23	ADAM10/SPTBN2/PRNP/NEFL/NEFH/PTPRD/PAFAH1B1/CDC42/ACTG1/CNTNAP1/ARF1/CDK5/KIF1A/DLG1/CAMK2B/MTMR2/DIP2A/INA/ABHD17B/CNKSR2/CRIPT/SLC7A11/DNM3
GBMvsCON.down	GO:0120032	regulation of plasma membrane bounded cell projection assembly	23/921	375/29151	0.002060459	0.039313304	0.034016464	O14613/P07900/P11233/P42336/P47736/P50395/P50570/P60953/P63000/P84095/Q00587/Q08495/Q13393/Q16181/Q3V6T2/Q86T65/Q8NCA5/Q96T49/Q99572/Q9H6U6/Q9NQW6/Q9NRY4/Q9UQ16	23	CDC42EP2/HSP90AA1/RALA/PIK3CA/RAP1GAP/GDI2/DNM2/CDC42/RAC1/RHOG/CDC42EP1/DMTN/PLD1/SEPTIN7/CCDC88A/DAAM2/FAM98A/PPP1R16B/P2RX7/BCAS3/ANLN/ARHGAP35/DNM3
GBMvsCON.down	GO:0060491	regulation of cell projection assembly	23/921	377/29151	0.002203812	0.041387314	0.035811034	O14613/P07900/P11233/P42336/P47736/P50395/P50570/P60953/P63000/P84095/Q00587/Q08495/Q13393/Q16181/Q3V6T2/Q86T65/Q8NCA5/Q96T49/Q99572/Q9H6U6/Q9NQW6/Q9NRY4/Q9UQ16	23	CDC42EP2/HSP90AA1/RALA/PIK3CA/RAP1GAP/GDI2/DNM2/CDC42/RAC1/RHOG/CDC42EP1/DMTN/PLD1/SEPTIN7/CCDC88A/DAAM2/FAM98A/PPP1R16B/P2RX7/BCAS3/ANLN/ARHGAP35/DNM3
GBMvsCON.down	GO:0006941	striated muscle contraction	23/921	383/29151	0.002685726	0.047735579	0.041303973	O00499/P04075/P05023/P05026/P06396/P07900/P09493/P0DP23/P15259/P17302/P19634/P36383/P42336/P52564/P54289/P63252/P78417/Q07699/Q12959/Q13424/Q7Z406/Q9NZN3/Q9UI47	23	BIN1/ALDOA/ATP1A1/ATP1B1/GSN/HSP90AA1/TPM1/CALM1/PGAM2/GJA1/SLC9A1/GJC1/PIK3CA/MAP2K6/CACNA2D1/KCNJ2/GSTO1/SCN1B/DLG1/SNTA1/MYH14/EHD3/CTNNA3
GBMvsCON.down	GO:1901888	regulation of cell junction assembly	23/921	394/29151	0.003801553	0.059902038	0.051831196	O43293/O75116/O75122/P04216/P05090/P19634/P23468/P51452/P61224/P61586/P62834/P63000/P63261/Q08495/Q13491/Q15223/Q7Z460/Q92574/Q92854/Q9H6U6/Q9UPQ0/Q9Y4G8/Q9Y625	23	DAPK3/ROCK2/CLASP2/THY1/APOD/SLC9A1/PTPRD/DUSP3/RAP1B/RHOA/RAP1A/RAC1/ACTG1/DMTN/GPM6B/NECTIN1/CLASP1/TSC1/SEMA4D/BCAS3/LIMCH1/RAPGEF2/GPC6
GBMvsCON.down	GO:0009152	purine ribonucleotide biosynthetic process	23/921	405/29151	0.005281943	0.075463544	0.065296038	O00154/O43674/O95168/P00492/P00568/P00813/P04075/P06733/P11908/P30520/P30613/P31939/P38606/P53396/Q14689/Q15119/Q15120/Q86Y39/Q8N142/Q9BW60/Q9NVE7/Q9Y6K8/Q9Y6M9	23	ACOT7/NDUFB5/NDUFB4/HPRT1/AK1/ADA/ALDOA/ENO1/PRPS2/ADSS2/PKLR/ATIC/ATP6V1A/ACLY/DIP2A/PDK2/PDK3/NDUFA11/ADSS1/ELOVL1/PANK4/AK5/NDUFB9
GBMvsCON.down	GO:0009260	ribonucleotide biosynthetic process	23/921	433/29151	0.011298987	0.117761868	0.101895338	O00154/O43674/O95168/P00492/P00568/P00813/P04075/P06733/P11908/P30520/P30613/P31939/P38606/P53396/Q14689/Q15119/Q15120/Q86Y39/Q8N142/Q9BW60/Q9NVE7/Q9Y6K8/Q9Y6M9	23	ACOT7/NDUFB5/NDUFB4/HPRT1/AK1/ADA/ALDOA/ENO1/PRPS2/ADSS2/PKLR/ATIC/ATP6V1A/ACLY/DIP2A/PDK2/PDK3/NDUFA11/ADSS1/ELOVL1/PANK4/AK5/NDUFB9
GBMvsCON.down	GO:0051403	stress-activated MAPK cascade	23/921	444/29151	0.014817198	0.140235032	0.121340602	O00560/O15455/P10114/P27361/P28482/P36507/P43034/P45985/P46108/P51452/P52564/P53779/P78318/P78324/Q02750/Q12851/Q12959/Q13098/Q8N3F0/Q96J02/Q9NQ66/Q9UEW8/Q9UPT6	23	SDCBP/TLR3/RAP2A/MAPK3/MAPK1/MAP2K2/PAFAH1B1/MAP2K4/CRK/DUSP3/MAP2K6/MAPK10/IGBP1/SIRPA/MAP2K1/MAP4K2/DLG1/GPS1/MTURN/ITCH/PLCB1/STK39/MAPK8IP3
GBMvsCON.down	GO:0007160	cell-matrix adhesion	23/921	472/29151	0.027738166	0.201656975	0.174486919	O43293/O75116/O75122/P04216/P05090/P11274/P19634/P21359/P42338/P51452/P61586/P63000/P63261/Q00535/Q05513/Q08495/Q13491/Q7Z460/Q92574/Q99755/Q9BX67/Q9H6U6/Q9UPQ0	23	DAPK3/ROCK2/CLASP2/THY1/APOD/BCR/SLC9A1/NF1/PIK3CB/DUSP3/RHOA/RAC1/ACTG1/CDK5/PRKCZ/DMTN/GPM6B/CLASP1/TSC1/PIP5K1A/JAM3/BCAS3/LIMCH1
GBMvsCON.up	GO:0018208	peptidyl-proline modification	23/2577	82/29151	4.11E-07	7.05E-05	6.71E-05	O15460/O43447/O75718/P07237/P13674/P23284/P26885/P30414/P45877/P49792/P62942/Q13162/Q13356/Q13427/Q32P28/Q6UX04/Q8WUA2/Q96AY3/Q96HE7/Q9H2H8/Q9NXG6/Q9UNP9/Q9Y680	23	P4HA2/PPIH/CRTAP/P4HB/P4HA1/PPIB/FKBP2/NKTR/PPIC/RANBP2/FKBP1A/PRDX4/PPIL2/PPIG/P3H1/CWC27/PPIL4/FKBP10/ERO1A/PPIL3/P4HTM/PPIE/FKBP7
GBMvsCON.up	GO:0032481	positive regulation of type I interferon production	23/2577	111/29151	9.25E-05	0.007030211	0.006691024	O00571/O43353/O60828/O95786/P05161/P08571/P10809/P16885/P26583/P29728/P42224/P51617/Q08211/Q13283/Q7Z2W4/Q7Z434/Q86WV6/Q99836/Q9BYX4/Q9H1D9/Q9HC78/Q9NUD5/Q9Y6K5	23	DDX3X/RIPK2/PQBP1/RIGI/ISG15/CD14/HSPD1/PLCG2/HMGB2/OAS2/STAT1/IRAK1/DHX9/G3BP1/ZC3HAV1/MAVS/STING1/MYD88/IFIH1/POLR3F/ZBTB20/ZCCHC3/OAS3
GBMvsCON.up	GO:0071806	protein transmembrane transport	23/2577	116/29151	0.000185458	0.01259316	0.011985577	O60683/O75381/O95831/O96008/P10809/P11021/P25101/P25311/P31751/P49755/P60059/P60602/P61619/Q15629/Q3ZCQ8/Q6QNY0/Q86WA8/Q92968/Q96DA6/Q9HAV7/Q9NS69/Q9UGP8/Q9Y3D7	23	PEX10/PEX14/AIFM1/TOMM40/HSPD1/HSPA5/EDNRA/AZGP1/AKT2/TMED10/SEC61G/ROMO1/SEC61A1/TRAM1/TIMM50/BLOC1S3/LONP2/PEX13/DNAJC19/GRPEL1/TOMM22/SEC63/PAM16
GBMvsCON.up	GO:2000144	positive regulation of DNA-templated transcription initiation	23/2577	121/29151	0.000353075	0.021135701	0.020115966	P11831/P49848/P52657/P53999/P62333/Q13503/Q15542/Q15543/Q15648/Q16514/Q71SY5/Q7Z333/Q93074/Q96G25/Q96RN5/Q9BTT4/Q9BUE0/Q9H204/Q9H944/Q9NPJ6/Q9NYF8/Q9ULK4/Q9Y2X0	23	SRF/TAF6/GTF2A2/SUB1/PSMC6/MED21/TAF5/TAF13/MED1/TAF12/MED25/SETX/MED12/MED8/MED15/MED10/MED18/MED28/MED20/MED4/BCLAF1/MED23/MED16
GBMvsCON.up	GO:0060260	regulation of transcription initiation by RNA polymerase II	23/2577	128/29151	0.000803833	0.039535561	0.037628086	P09429/P11831/P49848/P52657/P53999/P62333/Q13503/Q15542/Q15543/Q15648/Q16514/Q6VMQ6/Q71SY5/Q93074/Q96G25/Q96RN5/Q9BTT4/Q9BUE0/Q9H204/Q9H944/Q9NPJ6/Q9ULK4/Q9Y2X0	23	HMGB1/SRF/TAF6/GTF2A2/SUB1/PSMC6/MED21/TAF5/TAF13/MED1/TAF12/ATF7IP/MED25/MED12/MED8/MED15/MED10/MED18/MED28/MED20/MED4/MED23/MED16
GBMvsCON.up	GO:0061045	negative regulation of wound healing	23/2577	128/29151	0.000803833	0.039535561	0.037628086	P00734/P00747/P00748/P01042/P02649/P02671/P02675/P02679/P02743/P02749/P03951/P04004/P04070/P04196/P05155/P07225/P07359/P07996/P80404/P84022/Q03405/Q8TF42/Q96IY4	23	F2/PLG/F12/KNG1/APOE/FGA/FGB/FGG/APCS/APOH/F11/VTN/PROC/HRG/SERPING1/PROS1/GP1BA/THBS1/ABAT/SMAD3/PLAUR/UBASH3B/CPB2
GBMvsCON.up	GO:0061077	chaperone-mediated protein folding	23/2577	128/29151	0.000803833	0.039535561	0.037628086	O14558/O14737/O14976/O75718/O75953/P04233/P04792/P10909/P11021/P13667/P23284/P25685/P26885/P38646/P48723/P61604/P62942/Q12931/Q32P28/Q5JU69/Q96HE7/Q99470/Q9HCN8	23	HSPB6/PDCD5/GAK/CRTAP/DNAJB5/CD74/HSPB1/CLU/HSPA5/PDIA4/PPIB/DNAJB1/FKBP2/HSPA9/HSPA13/HSPE1/FKBP1A/TRAP1/P3H1/TOR2A/ERO1A/SDF2/SDF2L1
GBMvsCON.up	GO:0006334	nucleosome assembly	23/2577	132/29151	0.001239099	0.055539733	0.052860104	O60264/P06748/P06899/P07305/P10412/P16401/P16402/P25440/P26583/P49736/P58876/P62805/P68431/Q01105/Q08945/Q15020/Q5SSJ5/Q92522/Q92688/Q96T23/Q9BQ67/Q9UER7/Q9Y5B9	23	SMARCA5/NPM1/H2BC11/H1-0/H1-4/H1-5/H1-3/BRD2/HMGB2/MCM2/H2BC5/H4C1; H4C2; H4C3; H4C4; H4C5; H4C6; H4C8; H4C9; H4C11; H4C12; H4C13; H4C14; H4C15; H4C16/H3C1; H3C2; H3C3; H3C4; H3C6; H3C7; H3C8; H3C10; H3C11; H3C12/SET/SSRP1/SART3/HP1BP3/H1-10/ANP32B/RSF1/GRWD1/DAXX/SUPT16H
GBMvsCON.up	GO:0030193	regulation of blood coagulation	23/2577	134/29151	0.001523975	0.06479743	0.061671144	P00734/P00747/P00748/P01008/P01042/P02649/P02671/P02675/P02679/P02749/P03951/P04004/P04070/P04196/P05155/P07225/P07359/P07996/P80404/Q03405/Q8TF42/Q96IY4/Q9BXX0	23	F2/PLG/F12/SERPINC1/KNG1/APOE/FGA/FGB/FGG/APOH/F11/VTN/PROC/HRG/SERPING1/PROS1/GP1BA/THBS1/ABAT/PLAUR/UBASH3B/CPB2/EMILIN2
GBMvsCON.up	GO:1902373	negative regulation of mRNA catabolic process	23/2577	135/29151	0.00168628	0.06942741	0.066077742	A2RRP1/O00425/O60506/P07910/P11940/P16989/P35637/P67809/P98175/Q00839/Q08211/Q13148/Q13151/Q14011/Q14103/Q15717/Q16539/Q86W50/Q92615/Q99729/Q99836/Q9BX46/Q9Y2W1	23	NBAS/IGF2BP3/SYNCRIP/HNRNPC/PABPC1/YBX3/FUS/YBX1/RBM10/HNRNPU/DHX9/TARDBP/HNRNPA0/CIRBP/HNRNPD/ELAVL1/MAPK14/METTL16/LARP4B/HNRNPAB/MYD88/RBM24/THRAP3
GBMvsCON.up	GO:1900046	regulation of hemostasis	23/2577	136/29151	0.001863116	0.074028334	0.070456685	P00734/P00747/P00748/P01008/P01042/P02649/P02671/P02675/P02679/P02749/P03951/P04004/P04070/P04196/P05155/P07225/P07359/P07996/P80404/Q03405/Q8TF42/Q96IY4/Q9BXX0	23	F2/PLG/F12/SERPINC1/KNG1/APOE/FGA/FGB/FGG/APOH/F11/VTN/PROC/HRG/SERPING1/PROS1/GP1BA/THBS1/ABAT/PLAUR/UBASH3B/CPB2/EMILIN2
GBMvsCON.up	GO:0030433	ubiquitin-dependent ERAD pathway	23/2577	138/29151	0.002264531	0.087250529	0.083040947	O60337/P11021/P14625/P27824/P33908/P51572/P62333/Q14258/Q6NTF9/Q8IXB1/Q8TCJ2/Q96A33/Q96CS3/Q96DZ1/Q9BUN8/Q9BZQ6/Q9GZP9/Q9H8Y5/Q9NRD1/Q9UBV2/Q9UHD9/Q9UKM7/Q9UMX0	23	MARCHF6/HSPA5/HSP90B1/CANX/MAN1A1/BCAP31/PSMC6/TRIM25/RHBDD2/DNAJC10/STT3B/CCDC47/FAF2/ERLEC1/DERL1/EDEM3/DERL2/ANKZF1/FBXO6/SEL1L/UBQLN2/MAN1B1/UBQLN1
GBMvsCON.up	GO:2000036	regulation of stem cell population maintenance	23/2577	140/29151	0.002737005	0.096902759	0.092227486	A5YKK6/O75175/O75446/O96019/P18075/P21246/P46937/P51532/Q12824/Q13547/Q15061/Q15717/Q16576/Q4LE39/Q4VC05/Q5T200/Q8WUB8/Q92769/Q92922/Q9H0E3/Q9H7L9/Q9UK53/Q9Y4C1	23	CNOT1/CNOT3/SAP30/ACTL6A/BMP7/PTN/YAP1/SMARCA4/SMARCB1/HDAC1/WDR43/ELAVL1/RBBP7/ARID4B/BCL7A/ZC3H13/PHF10/HDAC2/SMARCC1/SAP130/SUDS3/ING1/KDM3A
GBMvsCON.up	GO:2000781	positive regulation of double-strand break repair	23/2577	154/29151	0.008936908	0.207441129	0.197432704	A6NHR9/O96019/P35637/P51532/P78527/Q12824/Q4VC05/Q53H47/Q68CP9/Q8IXQ6/Q8NFD5/Q8TAQ2/Q8TDB6/Q8WUB8/Q92782/Q92784/Q92922/Q9H2F5/Q9HAF1/Q9NPF5/Q9NV56/Q9Y230/Q9Y265	23	SMCHD1/ACTL6A/FUS/SMARCA4/PRKDC/SMARCB1/BCL7A/SETMAR/ARID2/PARP9/ARID1B/SMARCC2/DTX3L/PHF10/DPF1/DPF3/SMARCC1/EPC1/MEAF6/DMAP1/MRGBP/RUVBL2/RUVBL1
GBMvsCON.up	GO:0010770	positive regulation of cell morphogenesis involved in differentiation	23/2577	160/29151	0.013857434	0.27845157	0.265017101	O15144/O75147/P00519/P02647/P02671/P02675/P02679/P07237/P21333/P21741/P39880/P48059/P78527/P98082/Q13418/Q14444/Q16643/Q8TCU6/Q96D09/Q9NUL3/Q9UHA2/Q9UJU6/Q9UJX6	23	ARPC2/OBSL1/ABL1/APOA1/FGA/FGB/FGG/P4HB/FLNA/MDK/CUX1/LIMS1/PRKDC/DAB2/ILK/CAPRIN1/DBN1/PREX1/GPRASP2/STAU2/SS18L2/DBNL/ANAPC2
GBMvsCON.up	GO:1900182	positive regulation of protein localization to nucleus	23/2577	165/29151	0.019426703	0.331017929	0.315047287	O60832/O75312/O95071/O95817/P00734/P02786/P06748/P12270/P12931/P21333/P46937/P84022/Q13148/Q13263/Q15139/Q16539/Q7L2J0/Q7Z434/Q8IXQ6/Q8TDB6/Q96D46/Q9NPF5/Q9Y5K6	23	DKC1/ZPR1/UBR5/BAG3/F2/TFRC/NPM1/TPR/SRC/FLNA/YAP1/SMAD3/TARDBP/TRIM28/PRKD1/MAPK14/MEPCE/MAVS/PARP9/DTX3L/NMD3/DMAP1/CD2AP
GBMvsCON.up	GO:1902882	regulation of response to oxidative stress	23/2577	186/29151	0.063320046	0.572735062	0.545102279	O43464/O95497/P00374/P00519/P04179/P04792/P07203/P07237/P18075/P23246/P32322/P33897/P63244/Q12931/Q15233/Q16832/Q99424/Q9BPZ7/Q9NP80/Q9NZC2/Q9NZV5/Q9UBX5/Q9UMX0	23	HTRA2/VNN1/DHFR/ABL1/SOD2/HSPB1/GPX1/P4HB/BMP7/SFPQ/PYCR1/ABCD1/RACK1/TRAP1/NONO/DDR2/ACOX2/MAPKAP1/PNPLA8/TREM2/SELENON/FBLN5/UBQLN1
GBMvsCON.up	GO:0016575	histone deacetylation	23/2577	190/29151	0.076348176	0.585420456	0.55717564	O43823/O60264/O75182/O94776/P15692/P23246/P35232/Q12873/Q13330/Q13547/Q14839/Q15139/Q16576/Q86YP4/Q92769/Q96ES7/Q96PK6/Q9BTC8/Q9BZK7/Q9BZL6/Q9H7L9/Q9UBB5/Q9UHR5	23	AKAP8/SMARCA5/SIN3B/MTA2/VEGFA/SFPQ/PHB1/CHD3/MTA1/HDAC1/CHD4/PRKD1/RBBP7/GATAD2A/HDAC2/SGF29/RBM14/MTA3/TBL1XR1/PRKD2/SUDS3/MBD2/SAP30BP
GBMvsCON.up	GO:1990748	cellular detoxification	23/2577	200/29151	0.116459178	0.681499019	0.648618695	O15247/O60613/P00374/P00738/P02649/P02768/P04179/P05164/P07203/P18075/P20292/P22352/P23219/Q13162/Q5VT66/Q8TED1/Q92626/Q96SL4/Q99735/Q9BRA2/Q9NNW7/Q9UBX5/Q9Y2Q3	23	CLIC2/SELENOF/DHFR/HP/APOE/ALB/SOD2/MPO/GPX1/BMP7/ALOX5AP/GPX3/PTGS1/PRDX4/MTARC1/GPX8/PXDN/GPX7/MGST2/TXNDC17/TXNRD2/FBLN5/GSTK1
GBMvsCON.up	GO:0002526	acute inflammatory response	23/2577	207/29151	0.151065457	0.729783122	0.694573232	O15162/O95497/P00734/P00738/P00739/P00748/P01011/P01023/P01024/P02652/P02743/P02751/P02763/P02765/P02786/P13747/P18428/P19652/P20292/P42785/Q06187/Q14624/Q99650	23	PLSCR1/VNN1/F2/HP/HPR/F12/SERPINA3/A2M/C3/APOA2/APCS/FN1/ORM1/AHSG/TFRC/HLA-E/LBP/ORM2/ALOX5AP/PRCP/BTK/ITIH4/OSMR
GBMvsCON.up	GO:1901890	positive regulation of cell junction assembly	23/2577	208/29151	0.156440682	0.729783122	0.694573232	O00468/O43155/O43300/O60242/P00519/P04196/P15692/P35442/P48059/P84022/Q86VH5/Q86WK6/Q8IW52/Q8N2Q7/Q8NFZ4/Q8TDM6/Q96D09/Q9H156/Q9H3S1/Q9NT99/Q9NUL3/Q9NZ94/Q9Y2S7	23	AGRN/FLRT2/LRRTM2/ADGRB3/ABL1/HRG/VEGFA/THBS2/LIMS1/SMAD3/LRRTM3/AMIGO1/SLITRK4/NLGN1/NLGN2/DLG5/GPRASP2/SLITRK2/SEMA4A/LRRC4B/STAU2/NLGN3/POLDIP2
GBMvsCON.up	GO:0043200	response to amino acid	23/2577	213/29151	0.18487321	0.749425138	0.713267578	O95831/P00533/P02461/P02462/P04839/P05997/P08253/P12004/P12109/P29279/P37275/Q00613/Q0VGL1/Q14103/Q16878/Q6IAA8/Q86WK6/Q8WTX7/Q92934/Q99729/Q99836/Q9P2J5/Q9Y2Q5	23	AIFM1/EGFR/COL3A1/COL4A1/CYBB/COL5A2/MMP2/PCNA/COL6A1/CCN2/ZEB1/HSF1/LAMTOR4/HNRNPD/CDO1/LAMTOR1/AMIGO1/CASTOR1/BAD/HNRNPAB/MYD88/LARS1/LAMTOR2
GBMvsCON.up	GO:0097237	cellular response to toxic substance	23/2577	215/29151	0.196947248	0.781518974	0.743812981	O15247/O60613/P00374/P00738/P02649/P02768/P04179/P05164/P07203/P18075/P20292/P22352/P23219/Q13162/Q5VT66/Q8TED1/Q92626/Q96SL4/Q99735/Q9BRA2/Q9NNW7/Q9UBX5/Q9Y2Q3	23	CLIC2/SELENOF/DHFR/HP/APOE/ALB/SOD2/MPO/GPX1/BMP7/ALOX5AP/GPX3/PTGS1/PRDX4/MTARC1/GPX8/PXDN/GPX7/MGST2/TXNDC17/TXNRD2/FBLN5/GSTK1
GBMvsCON.up	GO:0034446	substrate adhesion-dependent cell spreading	23/2577	224/29151	0.255767068	0.824338062	0.784566174	O15144/P00519/P02647/P02671/P02675/P02679/P02751/P06756/P07237/P07942/P11047/P12931/P21333/P21741/P32455/P48059/P98082/Q12866/Q13418/Q15058/Q8TCU6/Q9P258/Q9ULV4	23	ARPC2/ABL1/APOA1/FGA/FGB/FGG/FN1/ITGAV/P4HB/LAMB1/LAMC1/SRC/FLNA/MDK/GBP1/LIMS1/DAB2/MERTK/ILK/KIF14/PREX1/RCC2/CORO1C
GBMvsCON.up	GO:0007041	lysosomal transport	23/2577	230/29151	0.298479661	0.85761179	0.816234543	A2RUS2/O00203/O14976/O95295/P07602/P10909/P11717/P20645/P51149/Q07954/Q68CP4/Q86VS8/Q8IWJ2/Q8TDB6/Q8WUH2/Q92673/Q96EY5/Q96L92/Q96LT7/Q9H270/Q9NZ43/Q9UBN1/Q9UJJ9	23	DENND3/AP3B1/GAK/SNAPIN/PSAP/CLU/IGF2R/M6PR/RAB7A/LRP1/HGSNAT/HOOK3/GCC2/DTX3L/TGFBRAP1/SORL1/MVB12A/SNX27/C9orf72/VPS11/USE1/CACNG4/GNPTG
GBMvsCON.up	GO:1901989	positive regulation of cell cycle phase transition	23/2577	230/29151	0.298479661	0.85761179	0.816234543	O00571/O75179/P00533/P06400/P06748/P16885/P27695/P31350/P40424/P55008/P78536/Q04637/Q13769/Q13838/Q16832/Q7L2J0/Q96FV9/Q96QC0/Q99623/Q9BTC8/Q9NYL9/Q9P258/Q9UKF6	23	DDX3X/ANKRD17/EGFR/RB1/NPM1/PLCG2/APEX1/RRM2/PBX1/AIF1/ADAM17/EIF4G1/THOC5/DDX39B/DDR2/MEPCE/THOC1/PPP1R10/PHB2/MTA3/TMOD3/RCC2/CPSF3
GBMvsCON.up	GO:0035303	regulation of dephosphorylation	23/2577	234/29151	0.328173911	0.881361989	0.838838864	O94763/P04062/P08575/P12931/P14625/P17931/P26599/P33151/P46940/P55160/P56199/P61812/P62942/P84022/Q13615/Q14693/Q8N9A8/Q96I34/Q96IK1/Q96SB3/Q9UGN4/Q9ULF5/Q9UPN7	23	URI1/GBA1/PTPRC/SRC/HSP90B1/LGALS3/PTBP1/CDH5/IQGAP1/NCKAP1L/ITGA1/TGFB2/FKBP1A/SMAD3/MTMR3/LPIN1/CNEP1R1/PPP1R16A/BOD1/PPP1R9B/CD300A/SLC39A10/PPP6R1
GBMvsCON.up	GO:1904375	regulation of protein localization to cell periphery	23/2577	245/29151	0.413118819	0.920161398	0.875766315	O15258/O75608/P00533/P17931/P23634/P32455/P41240/P43378/P49757/P50281/P63244/P98082/P98194/Q07954/Q14118/Q7Z2X4/Q8N129/Q8N2G4/Q96SB3/Q9BV40/Q9BX66/Q9NZC2/Q9UEU0	23	RER1/LYPLA1/EGFR/LGALS3/ATP2B4/GBP1/CSK/PTPN9/NUMB/MMP14/RACK1/DAB2/ATP2C1/LRP1/DAG1/PID1/CNPY4/LYPD1/PPP1R9B/VAMP8/SORBS1/TREM2/VTI1B
GBMvsCON.up	GO:0042542	response to hydrogen peroxide	23/2577	247/29151	0.428848838	0.923791567	0.87922134	O95831/P00519/P00738/P04179/P07203/P08253/P12004/P12931/P23396/P27695/P32322/P42224/P63244/Q00613/Q04206/Q12931/Q13443/Q16832/Q7Z333/Q92769/Q92934/Q9H8Y5/Q9Y6E0	23	AIFM1/ABL1/HP/SOD2/GPX1/MMP2/PCNA/SRC/RPS3/APEX1/PYCR1/STAT1/RACK1/HSF1/RELA/TRAP1/ADAM9/DDR2/SETX/HDAC2/BAD/ANKZF1/STK24
GBMvsCON.up	GO:0000077	DNA damage checkpoint signaling	23/2577	249/29151	0.44460332	0.94515081	0.899550062	O43156/P15336/P24941/P29590/P49959/P78527/Q13769/Q13838/Q16539/Q6NXR4/Q71UM5/Q8N163/Q96FV9/Q96QC0/Q99459/Q9BTA9/Q9BYT3/Q9H2K8/Q9NRD1/Q9NVH2/Q9NXR7/Q9UKT5/Q9UMS4	23	TTI1/ATF2/CDK2/PML/MRE11/PRKDC/THOC5/DDX39B/MAPK14/TTI2/RPS27L/CCAR2/THOC1/PPP1R10/CDC5L/WAC/STK33/TAOK3/FBXO6/INTS7/BABAM2/FBXO4/PRPF19
GBMvsCON.up	GO:0034341	response to interferon-gamma	23/2577	249/29151	0.44460332	0.94515081	0.899550062	O60506/P02790/P04233/P07814/P08631/P08670/P20036/P23497/P25942/P29466/P32455/P32456/P40429/P41221/P42224/P55008/Q02556/Q15648/Q15942/Q86YS6/Q8IXQ6/Q96PP8/Q96PP9	23	SYNCRIP/HPX/CD74/EPRS1/HCK/VIM/HLA-DPA1/SP100/CD40/CASP1/GBP1/GBP2/RPL13A/WNT5A/STAT1/AIF1/IRF8/MED1/ZYX/RAB43/PARP9/GBP5/GBP4
GBMvsCON.up	GO:0032368	regulation of lipid transport	23/2577	254/29151	0.483934014	0.949219012	0.903421985	O15260/P02647/P02649/P02652/P02654/P02655/P02656/P06756/P07814/P07996/P14174/P22307/P31751/P47712/P55058/P82094/P98082/Q07954/Q5VTQ0/Q6IAA8/Q6ZUT9/Q7L9B9/Q9NZC2	23	SURF4/APOA1/APOE/APOA2/APOC1/APOC2/APOC3/ITGAV/EPRS1/THBS1/MIF/SCP2/AKT2/PLA2G4A/PLTP/TMF1/DAB2/LRP1/TTC39B/LAMTOR1/DENND5B/EEPD1/TREM2
GBMvsCON.up	GO:0006119	oxidative phosphorylation	23/2577	255/29151	0.491766451	0.95836002	0.912121967	O00483/O75208/O75380/O75947/O75964/P00414/P00846/P10606/P15954/P18859/P20674/P33897/P34897/P56134/P56381/P56385/Q6UW78/Q7KZN9/Q99643/Q9BV35/Q9UI09/Q9UJZ1/Q9Y6H1	23	NDUFA4/COQ9/NDUFS6/ATP5PD/ATP5MG/MT-CO3/MT-ATP6/COX5B/COX7C/ATP5PF/COX5A/ABCD1/SHMT2/ATP5MF/ATP5F1E/ATP5ME/UQCC3/COX15/SDHC/SLC25A23/NDUFA12/STOML2/CHCHD2
GBMvsCON.up	GO:0097530	granulocyte migration	23/2577	258/29151	0.515143779	0.964398759	0.917869354	P02775/P02776/P04233/P05107/P07996/P15498/P16284/P17931/P18428/P21741/P23284/P24158/P27487/P55160/P56199/P61812/P78310/Q8N5M9/Q8TCU6/Q92538/Q99836/Q9NWZ3/Q9UGN4	23	PPBP/PF4/CD74/ITGB2/THBS1/VAV1/PECAM1/LGALS3/LBP/MDK/PPIB/PRTN3/DPP4/NCKAP1L/ITGA1/TGFB2/CXADR/JAGN1/PREX1/GBF1/MYD88/IRAK4/CD300A
GBMvsCON.up	GO:0032434	regulation of proteasomal ubiquitin-dependent protein catabolic process	23/2577	266/29151	0.576124706	0.989788825	0.942034424	O15372/P04062/P10909/P24941/P51572/P54727/P62913/P63165/P63244/P98082/Q30201/Q8IWZ6/Q8N163/Q8TEJ3/Q92922/Q93009/Q96E09/Q96PM5/Q9BTA9/Q9NRR5/Q9UBS8/Q9UHD9/Q9UMX0	23	EIF3H/GBA1/CLU/CDK2/BCAP31/RAD23B/RPL11/SUMO1/RACK1/DAB2/HFE/BBS7/CCAR2/SH3RF3/SMARCC1/USP7/PABIR1/RCHY1/WAC/UBQLN4/RNF14/UBQLN2/UBQLN1
GBMvsCON.up	GO:0072073	kidney epithelium development	23/2577	266/29151	0.576124706	0.989788825	0.942034424	O00592/P15692/P16284/P18075/P20264/P21802/P25101/P40424/P42224/P46937/P46940/P78504/P78540/P84022/Q13418/Q13563/Q15796/Q16827/Q63ZY3/Q7LGA3/Q96JQ0/Q9HCK4/Q9Y5V3	23	PODXL/VEGFA/PECAM1/BMP7/POU3F3/FGFR2/EDNRA/PBX1/STAT1/YAP1/IQGAP1/JAG1/ARG2/SMAD3/ILK/PKD2/SMAD2/PTPRO/KANK2/HS2ST1/DCHS1/ROBO2/MAGED1
GBMvsCON.up	GO:0048813	dendrite morphogenesis	23/2577	274/29151	0.634144445	0.99999997	0.951752912	O43166/O60242/O60828/O75147/P11137/P21246/P39880/Q14444/Q16643/Q6SZW1/Q70Z35/Q76NI1/Q8N2Q7/Q96D09/Q96EV8/Q96HC4/Q9BQQ3/Q9NUL3/Q9UHA2/Q9UJU6/Q9UJX6/Q9Y250/Q9Y566	23	SIPA1L1/ADGRB3/PQBP1/OBSL1/MAP2/PTN/CUX1/CAPRIN1/DBN1/SARM1/PREX2/KNDC1/NLGN1/GPRASP2/DTNBP1/PDLIM5/GORASP1/STAU2/SS18L2/DBNL/ANAPC2/LZTS1/SHANK1
GBMvsCON.up	GO:0007156	homophilic cell adhesion via plasma membrane adhesion molecules	23/2577	279/29151	0.668439713	0.99999997	0.951752912	O15031/O75147/P16284/P33151/P55287/Q0ZGT2/Q13634/Q86WK6/Q8TD84/Q8TDW7/Q8WX93/Q92692/Q96AP7/Q96JQ0/Q9BY67/Q9HCK4/Q9UIB8/Q9UN66/Q9UN67/Q9Y5F6/Q9Y5F9/Q9Y5G0/Q9Y5I2	23	PLXNB2/OBSL1/PECAM1/CDH5/CDH11/NEXN/CDH18/AMIGO1/DSCAML1/FAT3/PALLD/NECTIN2/ESAM/DCHS1/CADM1/ROBO2/CD84/PCDHB8/PCDHB10/PCDHGC5/PCDHGB6/PCDHGB5/PCDHA10
GBMvsCON.up	GO:0033135	regulation of peptidyl-serine phosphorylation	23/2577	284/29151	0.700985422	0.99999997	0.951752912	O00165/O43353/P00533/P02786/P04049/P14174/P15692/P16333/P23634/P32121/P41221/P50749/P63244/Q04637/Q07812/Q13043/Q13610/Q15139/Q96N67/Q9BPZ7/Q9BZL6/Q9C0C2/Q9UKZ4	23	HAX1/RIPK2/EGFR/TFRC/RAF1/MIF/VEGFA/NCK1/ATP2B4/ARRB2/WNT5A/RASSF2/RACK1/EIF4G1/BAX/STK4/PWP1/PRKD1/DOCK7/MAPKAP1/PRKD2/TNKS1BP1/TENM1
GBMvsCON.up	GO:0106106	cold-induced thermogenesis	23/2577	285/29151	0.707271073	0.99999997	0.951752912	O43847/O60341/O75175/P06400/P15692/P50440/P51513/P55001/P78536/Q00613/Q04726/Q14116/Q14693/Q15382/Q16363/Q16698/Q16836/Q96HS1/Q96N67/Q9H9B1/Q9NPJ3/Q9UIQ6/Q9Y4C1	23	NRDC/KDM1A/CNOT3/RB1/VEGFA/GATM/NOVA1/MFAP2/ADAM17/HSF1/TLE3/IL18/LPIN1/RHEB/LAMA4/DECR1/HADH/PGAM5/DOCK7/EHMT1/ACOT13/LNPEP/KDM3A
GBMvsCON.up	GO:0120161	regulation of cold-induced thermogenesis	23/2577	285/29151	0.707271073	0.99999997	0.951752912	O43847/O60341/O75175/P06400/P15692/P50440/P51513/P55001/P78536/Q00613/Q04726/Q14116/Q14693/Q15382/Q16363/Q16698/Q16836/Q96HS1/Q96N67/Q9H9B1/Q9NPJ3/Q9UIQ6/Q9Y4C1	23	NRDC/KDM1A/CNOT3/RB1/VEGFA/GATM/NOVA1/MFAP2/ADAM17/HSF1/TLE3/IL18/LPIN1/RHEB/LAMA4/DECR1/HADH/PGAM5/DOCK7/EHMT1/ACOT13/LNPEP/KDM3A
GBMvsCON.up	GO:0007259	receptor signaling pathway via JAK-STAT	23/2577	292/29151	0.749074266	0.99999997	0.951752912	P00734/P02790/P08575/P25942/P26927/P40337/P40763/P42224/P42229/P51692/P52630/Q00613/Q13563/Q13610/Q14116/Q56VL3/Q8IXQ6/Q8WXW3/Q92769/Q9NX40/Q9UGN4/Q9UIV1/Q9Y2Y0	23	F2/HPX/PTPRC/CD40/MST1/VHL/STAT3/STAT1/STAT5A/STAT5B/STAT2/HSF1/PKD2/PWP1/IL18/OCIAD2/PARP9/PIBF1/HDAC2/OCIAD1/CD300A/CNOT7/ARL2BP
GBMvsCON.up	GO:0061351	neural precursor cell proliferation	23/2577	293/29151	0.754724353	0.99999997	0.951752912	O15031/O60341/O95456/P15692/P20264/P21246/P21741/P21802/P35221/P41221/P48681/P49757/Q13418/Q15058/Q15633/Q16643/Q86VS8/Q8IY31/Q8NCG7/Q96N67/Q96QV1/Q9NRI5/Q9Y653	23	PLXNB2/KDM1A/PSMG1/VEGFA/POU3F3/PTN/MDK/FGFR2/CTNNA1/WNT5A/NES/NUMB/ILK/KIF14/TARBP2/DBN1/HOOK3/IFT20/DAGLB/DOCK7/HHIP/DISC1/ADGRG1
GBMvsCON.up	GO:0010634	positive regulation of epithelial cell migration	23/2577	295/29151	0.765778297	0.99999997	0.951752912	O60462/P00519/P04792/P07737/P07996/P09429/P09486/P12931/P14780/P15692/P16885/P25942/P41221/P42229/P61812/P78536/Q13443/Q13591/Q15139/Q5UCC4/Q99538/Q9BZL6/Q9H4E5	23	NRP2/ABL1/HSPB1/PFN1/THBS1/HMGB1/SPARC/SRC/MMP9/VEGFA/PLCG2/CD40/WNT5A/STAT5A/TGFB2/ADAM17/ADAM9/SEMA5A/PRKD1/EMC10/LGMN/PRKD2/RHOJ
GBMvsCON.up	GO:0001837	epithelial to mesenchymal transition	23/2577	298/29151	0.78173939	0.99999997	0.951752912	C9JLW8/O43294/P17813/P17844/P18075/P21333/P21741/P21802/P25101/P26447/P41221/P61812/P78504/P84022/P98082/Q13263/Q14118/Q15796/Q8TDM6/Q92769/Q92841/Q99729/Q9NV29	23	MCRIP1/TGFB1I1/ENG/DDX5/BMP7/FLNA/MDK/FGFR2/EDNRA/S100A4/WNT5A/TGFB2/JAG1/SMAD3/DAB2/TRIM28/DAG1/SMAD2/DLG5/HDAC2/DDX17/HNRNPAB/TMEM100
GBMvsCON.up	GO:0007584	response to nutrient	23/2577	304/29151	0.8114194	0.99999997	0.951752912	O14727/O15164/O76061/P01023/P02786/P04179/P04818/P04839/P06858/P07203/P11831/P16435/P18065/P18075/P30566/P42224/P61803/Q00613/Q14258/Q15648/Q15853/Q63ZY3/Q96C86	23	APAF1/TRIM24/STC2/A2M/TFRC/SOD2/TYMS/CYBB/LPL/GPX1/SRF/POR/IGFBP2/BMP7/ADSL/STAT1/DAD1/HSF1/TRIM25/MED1/USF2/KANK2/DCPS
GBMvsCON.up	GO:0097696	receptor signaling pathway via STAT	23/2577	307/29151	0.825142608	0.99999997	0.951752912	P00734/P02790/P08575/P25942/P26927/P40337/P40763/P42224/P42229/P51692/P52630/Q00613/Q13563/Q13610/Q14116/Q56VL3/Q8IXQ6/Q8WXW3/Q92769/Q9NX40/Q9UGN4/Q9UIV1/Q9Y2Y0	23	F2/HPX/PTPRC/CD40/MST1/VHL/STAT3/STAT1/STAT5A/STAT5B/STAT2/HSF1/PKD2/PWP1/IL18/OCIAD2/PARP9/PIBF1/HDAC2/OCIAD1/CD300A/CNOT7/ARL2BP
GBMvsCON.up	GO:0048771	tissue remodeling	23/2577	322/29151	0.883006287	0.99999997	0.951752912	P00747/P01033/P02786/P04196/P08253/P12931/P21246/P21333/P21741/P24593/P25101/P41240/P50281/P50749/P51149/P78504/Q07812/Q14116/Q16832/Q6UVK1/Q8TF42/Q9NS15/Q9Y4K3	23	PLG/TIMP1/TFRC/HRG/MMP2/SRC/PTN/FLNA/MDK/IGFBP5/EDNRA/CSK/MMP14/RASSF2/RAB7A/JAG1/BAX/IL18/DDR2/CSPG4/UBASH3B/LTBP3/TRAF6
GBMvsCON.up	GO:0006694	steroid biosynthetic process	23/2577	324/29151	0.889437816	0.99999997	0.951752912	O14734/O95479/P02647/P02649/P16435/P22307/P22570/P40424/P98082/Q15637/Q15648/Q15738/Q16270/Q16850/Q8NBQ5/Q96C12/Q96SU4/Q99714/Q9BX68/Q9H2F3/Q9H3P7/Q9UHI6/Q9UHK6	23	ACOT8/H6PD/APOA1/APOE/POR/SCP2/FDXR/PBX1/DAB2/SF1/MED1/NSDHL/IGFBP7/CYP51A1/HSD17B11/ARMC5/OSBPL9/HSD17B10/HINT2/HSD3B7/ACBD3/DDX20/AMACR
GBMvsCON.up	GO:0070302	regulation of stress-activated protein kinase signaling cascade	23/2577	351/29151	0.951689844	0.99999997	0.951752912	O43353/O75844/P00533/P02760/P09429/P14598/P15692/P19525/P25445/P29279/P41221/P47897/P50749/P61812/Q15326/Q8TEJ3/Q96BJ3/Q99836/Q99873/Q9H2K8/Q9NZC2/Q9ULZ3/Q9Y4K3	23	RIPK2/ZMPSTE24/EGFR/AMBP/HMGB1/NCF1/VEGFA/EIF2AK2/FAS/CCN2/WNT5A/QARS1/RASSF2/TGFB2/ZMYND11/SH3RF3/AIDA/MYD88/PRMT1/TAOK3/TREM2/PYCARD/TRAF6
GBMvsCON.up	GO:0060491	regulation of cell projection assembly	23/2577	377/29151	0.980421508	0.99999997	0.951752912	O00468/O00592/O15144/P04196/P05362/P07737/P11831/P12931/P46937/P51114/Q12792/Q7L576/Q8IY31/Q8N2Q7/Q8WUW1/Q8WXX7/Q96C92/Q96RY7/Q9NUL3/Q9P258/Q9UKZ4/Q9ULV4/Q9Y6W5	23	AGRN/PODXL/ARPC2/HRG/ICAM1/PFN1/SRF/SRC/YAP1/FXR1/TWF1/CYFIP1/IFT20/NLGN1/BRK1/AUTS2/ENTR1/IFT140/STAU2/RCC2/TENM1/CORO1C/WASF2
GBMvsCON.up	GO:0043491	protein kinase B signaling	23/2577	413/29151	0.99518675	0.99999997	0.951752912	O00165/P00533/P07203/P07996/P12931/P17813/P24593/P25942/P32121/P35232/P36222/P56270/P63244/Q12866/Q13418/Q13591/Q14116/Q14118/Q7Z333/Q969H8/Q96D15/Q9BZF1/Q9NV29	23	HAX1/EGFR/GPX1/THBS1/SRC/ENG/IGFBP5/CD40/ARRB2/PHB1/CHI3L1/MAZ/RACK1/MERTK/ILK/SEMA5A/IL18/DAG1/SETX/MYDGF/RCN3/OSBPL8/TMEM100
[truncated: 19,768 more rows]
