# Supplementary material for: Proteomic and metabolomic analyses illustrate the mechanisms of expression of the O6‐methylguanine‐DNA methyltransferase gene in glioblastoma
Source: CNS Neurosci Ther. 2023 Aug 28;30(2):e14415. doi: 10.1111/cns.14415 (PMC10848106; doi:10.1111/cns.14415)
Supplement: Supplementary file 1 — Table S1. [file CNS-30-e14415-s001.zip › cns14415-sup-0005-TableS5.csv]

Cluster	ID	Description	GeneRatio	BgRatio	pvalue	p.adjust	qvalue	geneID	Count	Symbol
GBMvsCON.down	GO:0005875	microtubule associated complex	39/947	296/30411	3.41E-14	2.35E-11	1.78E-11	A0MZ66/O00139/O00399/O00423/O14576/O14782/O43237/O60282/O95219/P42025/P43034/P46821/P49356/P51808/P61163/P63167/P68133/P78559/Q07866/Q12756/Q12840/Q13409/Q13561/Q14203/Q14204/Q5TCY1/Q7Z4S6/Q8TF09/Q92845/Q96FJ2/Q9BTE1/Q9BW62/Q9H0B6/Q9NP97/Q9NZ32/Q9UJW0/Q9Y3P9/Q9Y496/Q9Y6G9	39	SHTN1/KIF2A/DCTN6/EML1/DYNC1I1/KIF3C/DYNC1LI2/KIF5C/SNX4/ACTR1B/PAFAH1B1/MAP1B/FNTB/DYNLT3/ACTR1A/DYNLL1/ACTA1/MAP1A/KLC1/KIF1A/KIF5A/DYNC1I2/DCTN2/DCTN1/DYNC1H1/TTBK1/KIF21A/DYNLRB2/KIFAP3/DYNLL2/DCTN5/KATNAL1/KLC2/DYNLRB1/ACTR10/DCTN4/RABGAP1/KIF3A/DYNC1LI1
GBMvsCON.down	GO:0044304	main axon	25/947	151/30411	8.91E-12	3.08E-09	2.33E-09	O00499/O43526/O94832/O94856/P02686/P04216/P04350/P16389/P20916/P46821/P78357/P78559/Q01082/Q02246/Q07699/Q12955/Q12959/Q15700/Q5T442/Q8IXJ6/Q8TAM6/Q9GZV7/Q9H254/Q9UQD0/Q9Y2J2	25	BIN1/KCNQ2/MYO1D/NFASC/MBP/THY1/TUBB4A/KCNA2/MAG/MAP1B/CNTNAP1/MAP1A/SPTBN1/CNTN2/SCN1B/ANK3/DLG1/DLG2/GJC2/SIRT2/ERMN/HAPLN2/SPTBN4/SCN8A/EPB41L3
GBMvsCON.down	GO:0043209	myelin sheath	20/947	96/30411	1.40E-11	3.21E-09	2.43E-09	O94832/P00918/P02686/P02689/P04350/P07900/P09543/P0DP23/P13637/P20916/P31150/P60201/Q02246/Q05513/Q12959/Q5T442/Q8IXJ6/Q8TAM6/Q9BX67/Q9Y342	20	MYO1D/CA2/MBP/PMP2/TUBB4A/HSP90AA1/CNP/CALM1/ATP1A3/MAG/GDI1/PLP1/CNTN2/PRKCZ/DLG1/GJC2/SIRT2/ERMN/JAM3/PLLP
GBMvsCON.down	GO:0005868	cytoplasmic dynein complex	12/947	37/30411	7.01E-10	1.21E-07	9.16E-08	O14576/O43237/O95219/P51808/P63167/Q13409/Q14204/Q8TF09/Q96FJ2/Q9NP97/Q9UJW0/Q9Y6G9	12	DYNC1I1/DYNC1LI2/SNX4/DYNLT3/DYNLL1/DYNC1I2/DYNC1H1/DYNLRB2/DYNLL2/DYNLRB1/DCTN4/DYNC1LI1
GBMvsCON.down	GO:0030426	growth cone	34/947	351/30411	6.20E-09	8.57E-07	6.48E-07	A0MZ66/O00213/O60282/O95185/P04216/P07196/P07900/P09104/P0DP23/P43034/P46821/P50570/P60880/P80723/Q00535/Q07866/Q13509/Q13561/Q13972/Q14194/Q15223/Q7L099/Q7Z406/Q8IVF5/Q8IXJ6/Q92574/Q92859/Q93045/Q96P50/Q99689/Q9H169/Q9UN36/Q9UPT6/Q9Y4I1	34	SHTN1/APBB1/KIF5C/UNC5C/THY1/NEFL/HSP90AA1/ENO2/CALM1/PAFAH1B1/MAP1B/DNM2/SNAP25/BASP1/CDK5/KLC1/TUBB3/DCTN2/RASGRF1/CRMP1/NECTIN1/RUFY3/MYH14/TIAM2/SIRT2/TSC1/NEO1/STMN2/ACAP3/FEZ1/STMN4/NDRG2/MAPK8IP3/MYO5A
GBMvsCON.down	GO:0000221	vacuolar proton-transporting V-type ATPase, V1 domain	9/947	22/30411	9.16E-09	9.04E-07	6.83E-07	O75348/O95670/P21281/P21283/P36543/P38606/Q16864/Q9UI12/Q9Y5K8	9	ATP6V1G1/ATP6V1G2/ATP6V1B2/ATP6V1C1/ATP6V1E1/ATP6V1A/ATP6V1F/ATP6V1H/ATP6V1D
GBMvsCON.down	GO:0033180	proton-transporting V-type ATPase, V1 domain	9/947	22/30411	9.16E-09	9.04E-07	6.83E-07	O75348/O95670/P21281/P21283/P36543/P38606/Q16864/Q9UI12/Q9Y5K8	9	ATP6V1G1/ATP6V1G2/ATP6V1B2/ATP6V1C1/ATP6V1E1/ATP6V1A/ATP6V1F/ATP6V1H/ATP6V1D
GBMvsCON.down	GO:0030427	site of polarized growth	34/947	360/30411	1.17E-08	1.01E-06	7.66E-07	A0MZ66/O00213/O60282/O95185/P04216/P07196/P07900/P09104/P0DP23/P43034/P46821/P50570/P60880/P80723/Q00535/Q07866/Q13509/Q13561/Q13972/Q14194/Q15223/Q7L099/Q7Z406/Q8IVF5/Q8IXJ6/Q92574/Q92859/Q93045/Q96P50/Q99689/Q9H169/Q9UN36/Q9UPT6/Q9Y4I1	34	SHTN1/APBB1/KIF5C/UNC5C/THY1/NEFL/HSP90AA1/ENO2/CALM1/PAFAH1B1/MAP1B/DNM2/SNAP25/BASP1/CDK5/KLC1/TUBB3/DCTN2/RASGRF1/CRMP1/NECTIN1/RUFY3/MYH14/TIAM2/SIRT2/TSC1/NEO1/STMN2/ACAP3/FEZ1/STMN4/NDRG2/MAPK8IP3/MYO5A
GBMvsCON.down	GO:0000159	protein phosphatase type 2A complex	9/947	25/30411	3.46E-08	2.65E-06	2.01E-06	P30153/P62714/P63151/P67775/Q13362/Q14738/Q15172/Q15173/Q15257	9	PPP2R1A/PPP2CB/PPP2R2A/PPP2CA/PPP2R5C/PPP2R5D/PPP2R5A/PPP2R5B/PTPA
GBMvsCON.down	GO:0044291	cell-cell contact zone	19/947	139/30411	6.92E-08	4.78E-06	3.61E-06	P05026/P17302/P19634/P36383/P42336/P63252/Q04917/Q07699/Q12955/Q12959/Q13023/Q13153/Q15223/Q8NFZ8/Q96PE5/Q9BX67/Q9H254/Q9UDY2/Q9UI47	19	ATP1B1/GJA1/SLC9A1/GJC1/PIK3CA/KCNJ2/YWHAH/SCN1B/ANK3/DLG1/AKAP6/PAK1/NECTIN1/CADM4/OPALIN/JAM3/SPTBN4/TJP2/CTNNA3
GBMvsCON.down	GO:0033268	node of Ranvier	10/947	41/30411	3.81E-07	2.40E-05	1.81E-05	O00499/O43526/O94856/Q02246/Q07699/Q12955/Q12959/Q9GZV7/Q9H254/Q9UQD0	10	BIN1/KCNQ2/NFASC/CNTN2/SCN1B/ANK3/DLG1/HAPLN2/SPTBN4/SCN8A
GBMvsCON.down	GO:1905360	GTPase complex	13/947	75/30411	5.06E-07	2.92E-05	2.20E-05	O60262/P04899/P19086/P29992/P50148/P50151/P62873/P63096/Q14344/Q5JWF2/Q7L523/Q9P2W3/Q9UK08	13	GNG7/GNAI2/GNAZ/GNA11/GNAQ/GNG10/GNB1/GNAI1/GNA13/GNAS/RRAGA/GNG13/GNG8
GBMvsCON.down	GO:0033270	paranode region of axon	7/947	18/30411	6.54E-07	3.25E-05	2.46E-05	P20916/P78357/Q5T442/Q8IXJ6/Q8TAM6/Q9H254/Q9Y2J2	7	MAG/CNTNAP1/GJC2/SIRT2/ERMN/SPTBN4/EPB41L3
GBMvsCON.down	GO:0033178	proton-transporting two-sector ATPase complex, catalytic domain	9/947	34/30411	6.90E-07	3.25E-05	2.46E-05	O75348/O95670/P21281/P21283/P36543/P38606/Q16864/Q9UI12/Q9Y5K8	9	ATP6V1G1/ATP6V1G2/ATP6V1B2/ATP6V1C1/ATP6V1E1/ATP6V1A/ATP6V1F/ATP6V1H/ATP6V1D
GBMvsCON.down	GO:0099571	postsynaptic cytoskeleton	6/947	12/30411	7.06E-07	3.25E-05	2.46E-05	O15020/P07196/P07197/P12036/P63261/Q16352	6	SPTBN2/NEFL/NEFM/NEFH/ACTG1/INA
GBMvsCON.down	GO:0005834	heterotrimeric G-protein complex	12/947	66/30411	8.13E-07	3.51E-05	2.65E-05	O60262/P04899/P19086/P29992/P50148/P50151/P62873/P63096/Q14344/Q5JWF2/Q9P2W3/Q9UK08	12	GNG7/GNAI2/GNAZ/GNA11/GNAQ/GNG10/GNB1/GNAI1/GNA13/GNAS/GNG13/GNG8
GBMvsCON.down	GO:1904115	axon cytoplasm	17/947	133/30411	8.82E-07	3.58E-05	2.71E-05	O60282/O75506/P07196/P09936/P43034/P53677/P78559/Q03001/Q12756/Q12840/Q14204/Q15700/Q92572/Q9NZ32/Q9UL25/Q9UPT6/Q9Y496	17	KIF5C/HSBP1/NEFL/UCHL1/PAFAH1B1/AP3M2/MAP1A/DST/KIF1A/KIF5A/DYNC1H1/DLG2/AP3S1/ACTR10/RAB21/MAPK8IP3/KIF3A
GBMvsCON.down	GO:0005869	dynactin complex	8/947	27/30411	1.13E-06	4.01E-05	3.03E-05	O00399/P42025/P61163/P68133/Q13561/Q9BTE1/Q9NZ32/Q9UJW0	8	DCTN6/ACTR1B/ACTR1A/ACTA1/DCTN2/DCTN5/ACTR10/DCTN4
GBMvsCON.down	GO:0030863	cortical cytoskeleton	22/947	215/30411	1.15E-06	4.01E-05	3.03E-05	O15020/O43491/P05771/P05937/P06396/P20472/P60981/Q00013/Q01082/Q08495/Q13796/Q13813/Q13875/Q15334/Q7Z460/Q96S97/Q9BST9/Q9H254/Q9NQW6/Q9NS86/Q9UJD0/Q9Y5X1	22	SPTBN2/EPB41L2/PRKCB/CALB1/GSN/PVALB/DSTN/MPP1/SPTBN1/DMTN/SHROOM2/SPTAN1/MOBP/LLGL1/CLASP1/MYADM/RTKN/SPTBN4/ANLN/LANCL2/RIMS3/SNX9
GBMvsCON.down	GO:0014704	intercalated disc	14/947	94/30411	1.26E-06	4.01E-05	3.03E-05	P05026/P17302/P19634/P36383/P42336/P63252/Q04917/Q07699/Q12955/Q12959/Q13023/Q13153/Q9H254/Q9UI47	14	ATP1B1/GJA1/SLC9A1/GJC1/PIK3CA/KCNJ2/YWHAH/SCN1B/ANK3/DLG1/AKAP6/PAK1/SPTBN4/CTNNA3
GBMvsCON.down	GO:0008091	spectrin	6/947	13/30411	1.28E-06	4.01E-05	3.03E-05	O15020/O43491/P05771/Q01082/Q13813/Q9H254	6	SPTBN2/EPB41L2/PRKCB/SPTBN1/SPTAN1/SPTBN4
GBMvsCON.down	GO:0033010	paranodal junction	6/947	13/30411	1.28E-06	4.01E-05	3.03E-05	O15020/O94856/P16389/P78357/Q8IXJ6/Q9BX67	6	SPTBN2/NFASC/KCNA2/CNTNAP1/SIRT2/JAM3
GBMvsCON.down	GO:0031234	extrinsic component of cytoplasmic side of plasma membrane	21/947	204/30411	1.82E-06	5.47E-05	4.13E-05	O00291/O43739/O60262/P01116/P04899/P19086/P29992/P50148/P50151/P60880/P61586/P62873/P63000/P63096/Q14344/Q5JWF2/Q96RF0/Q9H1P3/Q9P2W3/Q9UK08/Q9Y5X1	21	HIP1/CYTH3/GNG7/KRAS/GNAI2/GNAZ/GNA11/GNAQ/GNG10/SNAP25/RHOA/GNB1/RAC1/GNAI1/GNA13/GNAS/SNX18/OSBPL2/GNG13/GNG8/SNX9
GBMvsCON.down	GO:0030286	dynein complex	14/947	98/30411	2.11E-06	6.07E-05	4.59E-05	O14576/O43237/O95219/P51808/P63167/Q13409/Q13561/Q14203/Q14204/Q8TF09/Q96FJ2/Q9NP97/Q9UJW0/Q9Y6G9	14	DYNC1I1/DYNC1LI2/SNX4/DYNLT3/DYNLL1/DYNC1I2/DCTN2/DCTN1/DYNC1H1/DYNLRB2/DYNLL2/DYNLRB1/DCTN4/DYNC1LI1
GBMvsCON.down	GO:0008287	protein serine/threonine phosphatase complex	13/947	85/30411	2.22E-06	6.13E-05	4.63E-05	P16298/P30153/P62714/P63098/P63151/P67775/Q08209/Q13362/Q14738/Q15172/Q15173/Q15257/Q15435	13	PPP3CB/PPP2R1A/PPP2CB/PPP3R1/PPP2R2A/PPP2CA/PPP3CA/PPP2R5C/PPP2R5D/PPP2R5A/PPP2R5B/PTPA/PPP1R7
GBMvsCON.down	GO:0030864	cortical actin cytoskeleton	18/947	163/30411	3.63E-06	9.64E-05	7.28E-05	O15020/O43491/P05771/P05937/P06396/P20472/P60981/Q01082/Q13796/Q13813/Q13875/Q15334/Q96S97/Q9BST9/Q9H254/Q9NQW6/Q9NS86/Q9Y5X1	18	SPTBN2/EPB41L2/PRKCB/CALB1/GSN/PVALB/DSTN/SPTBN1/SHROOM2/SPTAN1/MOBP/LLGL1/MYADM/RTKN/SPTBN4/ANLN/LANCL2/SNX9
GBMvsCON.down	GO:0120111	neuron projection cytoplasm	20/947	198/30411	4.25E-06	0.000108579	8.20E-05	O60282/O75146/O75506/P07196/P09936/P43034/P45985/P53677/P78559/P84074/Q03001/Q12756/Q12840/Q14204/Q15700/Q92572/Q9NZ32/Q9UL25/Q9UPT6/Q9Y496	20	KIF5C/HIP1R/HSBP1/NEFL/UCHL1/PAFAH1B1/MAP2K4/AP3M2/MAP1A/HPCA/DST/KIF1A/KIF5A/DYNC1H1/DLG2/AP3S1/ACTR10/RAB21/MAPK8IP3/KIF3A
GBMvsCON.down	GO:0043204	perikaryon	25/947	288/30411	4.52E-06	0.000108579	8.20E-05	A0MZ66/O43236/O94832/O95741/P09104/P16389/P45985/P46821/P84074/Q00535/Q07699/Q12840/Q14003/Q14194/Q15700/Q5T442/Q7L099/Q8IVF5/Q8IXJ6/Q8IZQ1/Q96PQ0/Q99574/Q9BT88/Q9P265/Q9UBB6	25	SHTN1/SEPTIN4/MYO1D/CPNE6/ENO2/KCNA2/MAP2K4/MAP1B/HPCA/CDK5/SCN1B/KIF5A/KCNC3/CRMP1/DLG2/GJC2/RUFY3/TIAM2/SIRT2/WDFY3/SORCS2/SERPINI1/SYT11/DIP2B/NCDN
GBMvsCON.down	GO:0099160	postsynaptic intermediate filament cytoskeleton	4/947	5/30411	4.56E-06	0.000108579	8.20E-05	P07196/P07197/P12036/Q16352	4	NEFL/NEFM/NEFH/INA
GBMvsCON.down	GO:1903293	phosphatase complex	13/947	91/30411	4.85E-06	0.000111685	8.44E-05	P16298/P30153/P62714/P63098/P63151/P67775/Q08209/Q13362/Q14738/Q15172/Q15173/Q15257/Q15435	13	PPP3CB/PPP2R1A/PPP2CB/PPP3R1/PPP2R2A/PPP2CA/PPP3CA/PPP2R5C/PPP2R5D/PPP2R5A/PPP2R5B/PTPA/PPP1R7
GBMvsCON.down	GO:0030496	midbody	29/947	371/30411	6.41E-06	0.000142933	0.000107997	O00471/P04899/P10114/P11233/P11234/P31150/P35580/P36405/P42338/P50570/P50995/P60953/P61586/P63096/Q13526/Q14194/Q15019/Q16181/Q8IXJ6/Q8NEB9/Q8TEA7/Q8WUM4/Q96FZ7/Q96GD0/Q96R06/Q9BRK4/Q9NQW6/Q9UPY8/Q9Y696	29	EXOC5/GNAI2/RAP2A/RALA/RALB/GDI1/MYH10/ARL3/PIK3CB/DNM2/ANXA11/CDC42/RHOA/GNAI1/PIN1/CRMP1/SEPTIN2/SEPTIN7/SIRT2/PIK3C3/TBCK/PDCD6IP/CHMP6/PDXP/SPAG5/LZTS2/ANLN/MAPRE3/CLIC4
GBMvsCON.down	GO:0032153	cell division site	16/947	142/30411	9.60E-06	0.000207395	0.000156703	O43236/O95630/P11233/P35580/P61586/P62745/Q15019/Q16181/Q8N3E9/Q92599/Q96GD0/Q9BST9/Q9BTV5/Q9NQW6/Q9P0V9/Q9UL25	16	SEPTIN4/STAMBP/RALA/MYH10/RHOA/RHOB/SEPTIN2/SEPTIN7/PLCD3/SEPTIN8/PDXP/RTKN/FSD1/ANLN/SEPTIN10/RAB21
GBMvsCON.down	GO:0005883	neurofilament	6/947	18/30411	1.21E-05	0.000253038	0.00019119	O75508/P07196/P07197/P12036/Q16352/Q5SW96	6	CLDN11/NEFL/NEFM/NEFH/INA/LDLRAP1
GBMvsCON.down	GO:0016471	vacuolar proton-transporting V-type ATPase complex	9/947	47/30411	1.25E-05	0.000253433	0.000191489	O75348/O95670/P21281/P21283/P36543/P38606/Q16864/Q9UI12/Q9Y5K8	9	ATP6V1G1/ATP6V1G2/ATP6V1B2/ATP6V1C1/ATP6V1E1/ATP6V1A/ATP6V1F/ATP6V1H/ATP6V1D
GBMvsCON.down	GO:0033176	proton-transporting V-type ATPase complex	9/947	49/30411	1.78E-05	0.000351073	0.000265264	O75348/O95670/P21281/P21283/P36543/P38606/Q16864/Q9UI12/Q9Y5K8	9	ATP6V1G1/ATP6V1G2/ATP6V1B2/ATP6V1C1/ATP6V1E1/ATP6V1A/ATP6V1F/ATP6V1H/ATP6V1D
GBMvsCON.down	GO:0008180	COP9 signalosome	8/947	39/30411	2.24E-05	0.000429988	0.00032489	P61201/Q13098/Q7L5N1/Q8WXC6/Q9BT78/Q9H9Q2/Q9UBW8/Q9UNS2	8	COPS2/GPS1/COPS6/COPS9/COPS4/COPS7B/COPS7A/COPS3
GBMvsCON.down	GO:0098858	actin-based cell projection	30/947	423/30411	2.91E-05	0.000532684	0.000402485	A0MZ66/O14745/O94832/O94856/O95185/P05937/P09543/P20472/P21281/P36543/P38606/P43034/P60953/P61086/P68133/Q00013/Q00535/Q13496/Q13509/Q13576/Q14204/Q16853/Q7L099/Q8IVF5/Q8TAM6/Q9BX67/Q9H313/Q9UM54/Q9Y4I1/Q9Y696	30	SHTN1/NHERF1/MYO1D/NFASC/UNC5C/CALB1/CNP/PVALB/ATP6V1B2/ATP6V1E1/ATP6V1A/PAFAH1B1/CDC42/UBE2K/ACTA1/MPP1/CDK5/MTM1/TUBB3/IQGAP2/DYNC1H1/AOC3/RUFY3/TIAM2/ERMN/JAM3/TTYH1/MYO6/MYO5A/CLIC4
GBMvsCON.down	GO:0043194	axon initial segment	9/947	52/30411	2.93E-05	0.000532684	0.000402485	O00499/O43526/O94856/P16389/P78559/Q02246/Q12955/Q9H254/Q9UQD0	9	BIN1/KCNQ2/NFASC/KCNA2/MAP1A/CNTN2/ANK3/SPTBN4/SCN8A
GBMvsCON.down	GO:0009898	cytoplasmic side of plasma membrane	26/947	342/30411	3.05E-05	0.000541091	0.000408837	O00291/O43739/O60262/P01116/P04899/P19086/P29992/P36507/P50148/P50151/P60880/P61586/P62873/P63000/P63096/Q08209/Q12959/Q14344/Q5JWF2/Q5SW96/Q96RF0/Q9H1P3/Q9P2W3/Q9UK08/Q9UL25/Q9Y5X1	26	HIP1/CYTH3/GNG7/KRAS/GNAI2/GNAZ/GNA11/MAP2K2/GNAQ/GNG10/SNAP25/RHOA/GNB1/RAC1/GNAI1/PPP3CA/DLG1/GNA13/GNAS/LDLRAP1/SNX18/OSBPL2/GNG13/GNG8/RAB21/SNX9
GBMvsCON.down	GO:0030136	clathrin-coated vesicle	29/947	406/30411	3.45E-05	0.000596213	0.000450486	O00291/O14672/O60641/O75146/O95208/O95670/O95741/P21281/P21283/P21926/P36543/P38606/P50570/P61601/P98164/Q00610/Q16864/Q2M2I8/Q5SW96/Q92930/Q96RF0/Q99523/Q99962/Q9BT88/Q9H267/Q9UI12/Q9UM54/Q9Y5K8/Q9Y5X1	29	HIP1/ADAM10/SNAP91/HIP1R/EPN2/ATP6V1G2/CPNE6/ATP6V1B2/ATP6V1C1/CD9/ATP6V1E1/ATP6V1A/DNM2/NCALD/LRP2/CLTC/ATP6V1F/AAK1/LDLRAP1/RAB8B/SNX18/SORT1/SH3GL2/SYT11/VPS33B/ATP6V1H/MYO6/ATP6V1D/SNX9
GBMvsCON.down	GO:0019897	extrinsic component of plasma membrane	26/947	350/30411	4.51E-05	0.00075968	0.000573999	O00291/O43739/O60262/O60641/P01116/P04899/P19086/P29992/P50148/P50151/P55283/P60880/P61586/P62873/P63000/P63096/Q08209/Q14344/Q2M2I8/Q5JWF2/Q8WXI2/Q96RF0/Q9H1P3/Q9P2W3/Q9UK08/Q9Y5X1	26	HIP1/CYTH3/GNG7/SNAP91/KRAS/GNAI2/GNAZ/GNA11/GNAQ/GNG10/CDH4/SNAP25/RHOA/GNB1/RAC1/GNAI1/PPP3CA/GNA13/AAK1/GNAS/CNKSR2/SNX18/OSBPL2/GNG13/GNG8/SNX9
GBMvsCON.down	GO:0098685	Schaffer collateral - CA1 synapse	14/947	133/30411	7.25E-05	0.00119268	0.000901164	P07196/P11274/P12036/P23468/P31321/P63098/P63261/Q00535/Q05513/Q08209/Q12979/Q16352/Q92752/Q9Y2I2	14	NEFL/BCR/NEFH/PTPRD/PRKAR1B/PPP3R1/ACTG1/CDK5/PRKCZ/PPP3CA/ABR/INA/TNR/NTNG1
GBMvsCON.down	GO:0043197	dendritic spine	25/947	352/30411	0.000127641	0.002051168	0.00154982	O43566/O75146/P05937/P11274/P13637/P46821/P60953/P61586/P63000/P63252/P84074/Q08209/Q12979/Q13614/Q14003/Q14168/Q14689/Q5VST6/Q96PQ0/Q9BT88/Q9P021/Q9UK22/Q9UQ16/Q9UQM7/Q9Y3A3	25	RGS14/HIP1R/CALB1/BCR/ATP1A3/MAP1B/CDC42/RHOA/RAC1/KCNJ2/HPCA/PPP3CA/ABR/MTMR2/KCNC3/MPP2/DIP2A/ABHD17B/SORCS2/SYT11/CRIPT/FBXO2/DNM3/CAMK2A/MOB4
GBMvsCON.down	GO:0044309	neuron spine	25/947	353/30411	0.00013341	0.002095136	0.001583042	O43566/O75146/P05937/P11274/P13637/P46821/P60953/P61586/P63000/P63252/P84074/Q08209/Q12979/Q13614/Q14003/Q14168/Q14689/Q5VST6/Q96PQ0/Q9BT88/Q9P021/Q9UK22/Q9UQ16/Q9UQM7/Q9Y3A3	25	RGS14/HIP1R/CALB1/BCR/ATP1A3/MAP1B/CDC42/RHOA/RAC1/KCNJ2/HPCA/PPP3CA/ABR/MTMR2/KCNC3/MPP2/DIP2A/ABHD17B/SORCS2/SYT11/CRIPT/FBXO2/DNM3/CAMK2A/MOB4
GBMvsCON.down	GO:0000776	kinetochore	21/947	272/30411	0.000138304	0.002123731	0.001604647	O00399/O14576/O43237/O75122/P43034/P51808/P63167/Q13561/Q14008/Q14203/Q15019/Q16181/Q7Z460/Q8IWS0/Q8WVJ2/Q96FZ7/Q96R06/Q9BTE1/Q9UJW0/Q9Y2Z0/Q9Y6G9	21	DCTN6/DYNC1I1/DYNC1LI2/CLASP2/PAFAH1B1/DYNLT3/DYNLL1/DCTN2/CKAP5/DCTN1/SEPTIN2/SEPTIN7/CLASP1/PHF6/NUDCD2/CHMP6/SPAG5/DCTN5/DCTN4/SUGT1/DYNC1LI1
GBMvsCON.down	GO:0042470	melanosome	18/947	216/30411	0.000158414	0.002329021	0.00175976	O00560/O95670/P05023/P07900/P08133/P09543/P21281/P49327/P50991/P50995/P61020/P62258/P63000/P63104/Q00610/Q14344/Q8WUM4/Q9Y4I1	18	SDCBP/ATP6V1G2/ATP1A1/HSP90AA1/ANXA6/CNP/ATP6V1B2/FASN/CCT4/ANXA11/RAB5B/YWHAE/RAC1/YWHAZ/CLTC/GNA13/PDCD6IP/MYO5A
GBMvsCON.down	GO:0048770	pigment granule	18/947	216/30411	0.000158414	0.002329021	0.00175976	O00560/O95670/P05023/P07900/P08133/P09543/P21281/P49327/P50991/P50995/P61020/P62258/P63000/P63104/Q00610/Q14344/Q8WUM4/Q9Y4I1	18	SDCBP/ATP6V1G2/ATP1A1/HSP90AA1/ANXA6/CNP/ATP6V1B2/FASN/CCT4/ANXA11/RAB5B/YWHAE/RAC1/YWHAZ/CLTC/GNA13/PDCD6IP/MYO5A
GBMvsCON.down	GO:0005871	kinesin complex	11/947	96/30411	0.000199254	0.002868423	0.002167321	O00139/O14782/O60282/P43034/Q07866/Q12756/Q12840/Q7Z4S6/Q92845/Q9H0B6/Q9Y496	11	KIF2A/KIF3C/KIF5C/PAFAH1B1/KLC1/KIF1A/KIF5A/KIF21A/KIFAP3/KLC2/KIF3A
GBMvsCON.down	GO:0001726	ruffle	24/947	348/30411	0.000266963	0.003764723	0.002844546	O14745/O43739/O75122/O75146/P04271/P09493/P21281/P50570/P61586/P63000/Q13153/Q13496/Q15057/Q6UX15/Q96GD0/Q96S97/Q99755/Q9BY11/Q9UKG1/Q9UM54/Q9Y217/Q9Y2L6/Q9Y4I1/Q9Y5X1	24	NHERF1/CYTH3/CLASP2/HIP1R/S100B/TPM1/ATP6V1B2/DNM2/RHOA/RAC1/PAK1/MTM1/ACAP2/LAYN/PDXP/MYADM/PIP5K1A/PACSIN1/APPL1/MYO6/MTMR6/FRMD4B/MYO5A/SNX9
GBMvsCON.down	GO:0005945	6-phosphofructokinase complex	3/947	5/30411	0.000287195	0.003969036	0.002998922	P08237/P17858/Q01813	3	PFKM/PFKL/PFKP
GBMvsCON.down	GO:0098562	cytoplasmic side of membrane	26/947	394/30411	0.000300999	0.004078235	0.003081429	O00291/O43739/O60262/P01116/P04899/P19086/P29992/P36507/P50148/P50151/P60880/P61586/P62873/P63000/P63096/Q08209/Q12959/Q14344/Q5JWF2/Q5SW96/Q96RF0/Q9H1P3/Q9P2W3/Q9UK08/Q9UL25/Q9Y5X1	26	HIP1/CYTH3/GNG7/KRAS/GNAI2/GNAZ/GNA11/MAP2K2/GNAQ/GNG10/SNAP25/RHOA/GNB1/RAC1/GNAI1/PPP3CA/DLG1/GNA13/GNAS/LDLRAP1/SNX18/OSBPL2/GNG13/GNG8/RAB21/SNX9
GBMvsCON.down	GO:0032154	cleavage furrow	11/947	102/30411	0.000340088	0.004480831	0.003385623	O95630/P11233/P35580/P61586/P62745/Q15019/Q16181/Q8N3E9/Q96GD0/Q9BTV5/Q9UL25	11	STAMBP/RALA/MYH10/RHOA/RHOB/SEPTIN2/SEPTIN7/PLCD3/PDXP/FSD1/RAB21
GBMvsCON.down	GO:0000779	condensed chromosome, centromeric region	21/947	291/30411	0.000346632	0.004480831	0.003385623	O00399/O14576/O43237/O75122/P43034/P51808/P63167/Q13561/Q14008/Q14203/Q15019/Q16181/Q7Z460/Q8IWS0/Q8WVJ2/Q96FZ7/Q96R06/Q9BTE1/Q9UJW0/Q9Y2Z0/Q9Y6G9	21	DCTN6/DYNC1I1/DYNC1LI2/CLASP2/PAFAH1B1/DYNLT3/DYNLL1/DCTN2/CKAP5/DCTN1/SEPTIN2/SEPTIN7/CLASP1/PHF6/NUDCD2/CHMP6/SPAG5/DCTN5/DCTN4/SUGT1/DYNC1LI1
GBMvsCON.down	GO:0099738	cell cortex region	9/947	71/30411	0.000350166	0.004480831	0.003385623	O75122/P07148/P61163/P63096/Q05513/Q14203/Q7Z460/Q86UU1/Q9UJD0	9	CLASP2/FABP1/ACTR1A/GNAI1/PRKCZ/DCTN1/CLASP1/PHLDB1/RIMS3
GBMvsCON.down	GO:0035578	azurophil granule lumen	15/947	174/30411	0.000378792	0.004759006	0.003595806	O00560/P07437/P11216/P15289/P28482/P30041/P50395/P53396/P68371/Q14204/Q99536/Q9BRF8/Q9H0E2/Q9NZ32/Q9Y2J8	15	SDCBP/TUBB/PYGB/ARSA/MAPK1/PRDX6/GDI2/ACLY/TUBB4B/DYNC1H1/VAT1/CPPED1/TOLLIP/ACTR10/PADI2
GBMvsCON.down	GO:0072686	mitotic spindle	23/947	336/30411	0.000394111	0.004863047	0.003674417	O00423/O75122/O94811/P04350/P07437/P28482/P51808/P60953/P63167/P68371/Q00610/Q13509/Q13618/Q13885/Q14203/Q3ZCM7/Q7Z460/Q8IXJ6/Q8TEA7/Q8WVJ2/Q96R06/Q9BUF5/Q9UPY8	23	EML1/CLASP2/TPPP/TUBB4A/TUBB/MAPK1/DYNLT3/CDC42/DYNLL1/TUBB4B/CLTC/TUBB3/CUL3/TUBB2A/DCTN1/TUBB8/CLASP1/SIRT2/TBCK/NUDCD2/SPAG5/TUBB6/MAPRE3
GBMvsCON.down	GO:0030017	sarcomere	27/947	424/30411	0.000406784	0.004931367	0.003726039	O00499/O75112/O75190/O95749/P04075/P05976/P06733/P06753/P07951/P09493/P0DP23/P16298/P21291/P68133/P84077/Q01082/Q03001/Q08209/Q12955/Q13153/Q13496/Q15172/Q9NZR1/Q9UJW0/Q9UQD0/Q9Y281/Q9Y376	27	BIN1/LDB3/DNAJB6/GGPS1/ALDOA/MYL1/ENO1/TPM3/TPM2/TPM1/CALM1/PPP3CB/CSRP1/ACTA1/ARF1/SPTBN1/DST/PPP3CA/ANK3/PAK1/MTM1/PPP2R5A/TMOD2/DCTN4/SCN8A/CFL2/CAB39
GBMvsCON.down	GO:0000775	chromosome, centromeric region	26/947	404/30411	0.000440423	0.00524711	0.003964607	O00399/O14576/O43237/O75122/P30153/P43034/P51808/P62714/P63167/P67775/Q13362/Q13561/Q14008/Q14203/Q15019/Q15172/Q16181/Q7Z460/Q8IWS0/Q8WVJ2/Q96FZ7/Q96R06/Q9BTE1/Q9UJW0/Q9Y2Z0/Q9Y6G9	26	DCTN6/DYNC1I1/DYNC1LI2/CLASP2/PPP2R1A/PAFAH1B1/DYNLT3/PPP2CB/DYNLL1/PPP2CA/PPP2R5C/DCTN2/CKAP5/DCTN1/SEPTIN2/PPP2R5A/SEPTIN7/CLASP1/PHF6/NUDCD2/CHMP6/SPAG5/DCTN5/DCTN4/SUGT1/DYNC1LI1
GBMvsCON.down	GO:0030175	filopodium	17/947	216/30411	0.00046386	0.00543267	0.004104813	A0MZ66/O14745/O95185/P60953/P61086/P68133/Q00535/Q13496/Q13509/Q13576/Q14204/Q7L099/Q8IVF5/Q8TAM6/Q9H313/Q9UM54/Q9Y4I1	17	SHTN1/NHERF1/UNC5C/CDC42/UBE2K/ACTA1/CDK5/MTM1/TUBB3/IQGAP2/DYNC1H1/RUFY3/TIAM2/ERMN/TTYH1/MYO6/MYO5A
GBMvsCON.down	GO:0005876	spindle microtubule	13/947	141/30411	0.000481115	0.005480727	0.004141124	O00139/O75122/P0DP23/P36405/P43034/P51808/Q00610/Q13618/Q7Z460/Q92845/Q96FZ7/Q9UPY8/Q9Y496	13	KIF2A/CLASP2/CALM1/ARL3/PAFAH1B1/DYNLT3/CLTC/CUL3/CLASP1/KIFAP3/CHMP6/MAPRE3/KIF3A
GBMvsCON.down	GO:0098533	ATPase dependent transmembrane transport complex	6/947	33/30411	0.000483827	0.005480727	0.004141124	P05023/P05026/P13637/P19634/P54707/Q9BZC7	6	ATP1A1/ATP1B1/ATP1A3/SLC9A1/ATP12A/ABCA2
GBMvsCON.down	GO:0032437	cuticular plate	4/947	13/30411	0.000533498	0.005945923	0.004492616	P05937/P20472/Q01082/Q9Y5X1	4	CALB1/PVALB/SPTBN1/SNX9
GBMvsCON.down	GO:0033269	internode region of axon	3/947	6/30411	0.000561058	0.006153831	0.004649707	P02686/P04350/Q8TAM6	3	MBP/TUBB4A/ERMN
GBMvsCON.down	GO:0030027	lamellipodium	26/947	413/30411	0.000611517	0.00660247	0.00498869	A0MZ66/O00213/O95185/P06396/P16389/P19634/P35580/P42336/P50570/P61586/P63000/P68133/Q00535/Q13153/Q13509/Q13576/Q3V6T2/Q5VT25/Q7L099/Q8IVF5/Q92574/Q93045/Q96GD0/Q99755/Q9UI47/Q9Y5S2	26	SHTN1/APBB1/UNC5C/GSN/KCNA2/SLC9A1/MYH10/PIK3CA/DNM2/RHOA/RAC1/ACTA1/CDK5/PAK1/TUBB3/IQGAP2/CCDC88A/CDC42BPA/RUFY3/TIAM2/TSC1/STMN2/PDXP/PIP5K1A/CTNNA3/CDC42BPB
GBMvsCON.down	GO:0042641	actomyosin	14/947	164/30411	0.000645701	0.0068643	0.005186523	O75112/P06753/P09493/P35580/P68133/Q05513/Q16181/Q5VT25/Q7Z406/Q8WUM4/Q92614/Q9UJW0/Q9UPQ0/Q9Y5S2	14	LDB3/TPM3/TPM1/MYH10/ACTA1/PRKCZ/SEPTIN7/CDC42BPA/MYH14/PDCD6IP/MYO18A/DCTN4/LIMCH1/CDC42BPB
GBMvsCON.down	GO:0030016	myofibril	28/947	462/30411	0.000696525	0.007292403	0.005509988	O00499/O75112/O75190/O95749/P04075/P05976/P06733/P06753/P07951/P09493/P0DP23/P16298/P21291/P63261/P68133/P84077/Q01082/Q03001/Q08209/Q12955/Q13153/Q13496/Q15172/Q9NZR1/Q9UJW0/Q9UQD0/Q9Y281/Q9Y376	28	BIN1/LDB3/DNAJB6/GGPS1/ALDOA/MYL1/ENO1/TPM3/TPM2/TPM1/CALM1/PPP3CB/CSRP1/ACTG1/ACTA1/ARF1/SPTBN1/DST/PPP3CA/ANK3/PAK1/MTM1/PPP2R5A/TMOD2/DCTN4/SCN8A/CFL2/CAB39
GBMvsCON.down	GO:0016328	lateral plasma membrane	12/947	129/30411	0.000723253	0.007459224	0.005636035	P05023/P05026/P08034/P21860/P30153/P36404/P55011/Q12955/Q12959/Q13424/Q5T2T1/Q9BTW9	12	ATP1A1/ATP1B1/GJB1/ERBB3/PPP2R1A/ARL2/SLC12A2/ANK3/DLG1/SNTA1/MPP7/TBCD
GBMvsCON.down	GO:0043218	compact myelin	5/947	24/30411	0.000752013	0.007641776	0.005773967	P02686/P20916/Q8IXJ6/Q9BX67/Q9Y342	5	MBP/MAG/SIRT2/JAM3/PLLP
GBMvsCON.down	GO:0030665	clathrin-coated vesicle membrane	19/947	267/30411	0.0007686	0.007697137	0.005815797	O00291/O75146/O95208/O95670/P21281/P21283/P21926/P36543/P38606/P61601/P98164/Q00610/Q16864/Q5SW96/Q99962/Q9BT88/Q9UI12/Q9UM54/Q9Y5K8	19	HIP1/HIP1R/EPN2/ATP6V1G2/ATP6V1B2/ATP6V1C1/CD9/ATP6V1E1/ATP6V1A/NCALD/LRP2/CLTC/ATP6V1F/LDLRAP1/SH3GL2/SYT11/ATP6V1H/MYO6/ATP6V1D
GBMvsCON.down	GO:0045171	intercellular bridge	13/947	150/30411	0.000863399	0.008522977	0.006439785	P04350/P07437/P21266/P68371/Q13509/Q13885/Q14203/Q15019/Q3ZCM7/Q86UU1/Q8WVJ2/Q9BUF5/Q9Y2I1	13	TUBB4A/TUBB/GSTM3/TUBB4B/TUBB3/TUBB2A/DCTN1/SEPTIN2/TUBB8/PHLDB1/NUDCD2/TUBB6/NISCH
GBMvsCON.down	GO:0014731	spectrin-associated cytoskeleton	4/947	15/30411	0.000969081	0.009431478	0.007126229	O15020/Q01082/Q08495/Q12955	4	SPTBN2/SPTBN1/DMTN/ANK3
GBMvsCON.down	GO:0101002	ficolin-1-rich granule	23/947	360/30411	0.0010102	0.009695111	0.007325424	O94856/P02794/P04075/P06396/P06744/P07900/P0DMV8/P13716/P13798/P14618/P17858/P18669/P28482/P42025/P53396/P61586/P63000/P63167/P68402/P78324/Q9NZ32/Q9Y376/Q9Y6G9	23	NFASC/FTH1/ALDOA/GSN/GPI/HSP90AA1/HSPA1A/ALAD/APEH/PKM/PFKL/PGAM1/MAPK1/ACTR1B/ACLY/RHOA/RAC1/DYNLL1/PAFAH1B2/SIRPA/ACTR10/CAB39/DYNC1LI1
GBMvsCON.down	GO:0090533	cation-transporting ATPase complex	5/947	26/30411	0.001105388	0.01046333	0.007905875	P05023/P05026/P13637/P19634/P54707	5	ATP1A1/ATP1B1/ATP1A3/SLC9A1/ATP12A
GBMvsCON.down	GO:0043292	contractile fiber	28/947	477/30411	0.001128727	0.010539871	0.007963708	O00499/O75112/O75190/O95749/P04075/P05976/P06733/P06753/P07951/P09493/P0DP23/P16298/P21291/P63261/P68133/P84077/Q01082/Q03001/Q08209/Q12955/Q13153/Q13496/Q15172/Q9NZR1/Q9UJW0/Q9UQD0/Q9Y281/Q9Y376	28	BIN1/LDB3/DNAJB6/GGPS1/ALDOA/MYL1/ENO1/TPM3/TPM2/TPM1/CALM1/PPP3CB/CSRP1/ACTG1/ACTA1/ARF1/SPTBN1/DST/PPP3CA/ANK3/PAK1/MTM1/PPP2R5A/TMOD2/DCTN4/SCN8A/CFL2/CAB39
GBMvsCON.down	GO:0016469	proton-transporting two-sector ATPase complex	9/947	84/30411	0.001209609	0.011144531	0.008420576	O75348/O95670/P21281/P21283/P36543/P38606/Q16864/Q9UI12/Q9Y5K8	9	ATP6V1G1/ATP6V1G2/ATP6V1B2/ATP6V1C1/ATP6V1E1/ATP6V1A/ATP6V1F/ATP6V1H/ATP6V1D
GBMvsCON.down	GO:0030315	T-tubule	11/947	120/30411	0.001338601	0.0121707	0.009195928	O00499/P05023/P05026/P16298/P19634/P54289/P63252/Q07699/Q12955/Q13023/Q8IVF2	11	BIN1/ATP1A1/ATP1B1/PPP3CB/SLC9A1/CACNA2D1/KCNJ2/SCN1B/ANK3/AKAP6/AHNAK2
GBMvsCON.down	GO:0035371	microtubule plus-end	7/947	54/30411	0.001374468	0.012334512	0.009319701	Q03001/Q14008/Q14203/Q15555/Q7Z460/Q96R06/Q9UPY8	7	DST/CKAP5/DCTN1/MAPRE2/CLASP1/SPAG5/MAPRE3
GBMvsCON.down	GO:0032838	plasma membrane bounded cell projection cytoplasm	26/947	440/30411	0.001517879	0.013446852	0.010160163	O60282/O75146/O75506/P04350/P07196/P09936/P10644/P43034/P45985/P53677/P78559/P84074/Q03001/Q12756/Q12840/Q14204/Q15019/Q15700/Q16181/Q8NEB9/Q92572/Q92845/Q9NZ32/Q9UL25/Q9UPT6/Q9Y496	26	KIF5C/HIP1R/HSBP1/TUBB4A/NEFL/UCHL1/PRKAR1A/PAFAH1B1/MAP2K4/AP3M2/MAP1A/HPCA/DST/KIF1A/KIF5A/DYNC1H1/SEPTIN2/DLG2/SEPTIN7/PIK3C3/AP3S1/KIFAP3/ACTR10/RAB21/MAPK8IP3/KIF3A
GBMvsCON.down	GO:0044224	juxtaparanode region of axon	5/947	28/30411	0.001568733	0.013641719	0.0103074	P16389/Q02246/Q15700/Q8IXJ6/Q9Y2J2	5	KCNA2/CNTN2/DLG2/SIRT2/EPB41L3
GBMvsCON.down	GO:0031256	leading edge membrane	22/947	350/30411	0.00157936	0.013641719	0.0103074	O75122/O75146/O94832/P04216/P09493/P16389/P49418/P50570/P60953/P61586/P63000/P84074/Q01082/Q13153/Q14003/Q14168/Q96GD0/Q99755/Q9BY11/Q9UM54/Q9Y217/Q9Y2J2	22	CLASP2/HIP1R/MYO1D/THY1/TPM1/KCNA2/AMPH/DNM2/CDC42/RHOA/RAC1/HPCA/SPTBN1/PAK1/KCNC3/MPP2/PDXP/PIP5K1A/PACSIN1/MYO6/MTMR6/EPB41L3
GBMvsCON.down	GO:0005884	actin filament	16/947	222/30411	0.001698286	0.014487851	0.010946719	O60861/O75112/P06753/P07951/P09493/P13797/P63000/P63261/P68133/Q08495/Q13153/Q92574/Q9BX67/Q9H254/Q9UM54/Q9Y4I1	16	GAS7/LDB3/TPM3/TPM2/TPM1/PLS3/RAC1/ACTG1/ACTA1/DMTN/PAK1/TSC1/JAM3/SPTBN4/MYO6/MYO5A
GBMvsCON.down	GO:0005912	adherens junction	22/947	354/30411	0.001820232	0.015338785	0.011589668	O00560/O14672/O43739/O75112/O96013/P35611/P61026/Q00587/Q12959/Q13796/Q15223/Q15334/Q15700/Q5T2T1/Q8NFX7/Q8TCZ2/Q92597/Q9BTW9/Q9H254/Q9UDY2/Q9UI47/Q9Y2L6	22	SDCBP/ADAM10/CYTH3/LDB3/PAK4/ADD1/RAB10/CDC42EP1/DLG1/SHROOM2/NECTIN1/LLGL1/DLG2/MPP7/STXBP6/CD99L2/NDRG1/TBCD/SPTBN4/TJP2/CTNNA3/FRMD4B
GBMvsCON.down	GO:1904813	ficolin-1-rich granule lumen	17/947	246/30411	0.001940108	0.016151986	0.012204106	P02794/P04075/P06396/P06744/P07900/P0DMV8/P13716/P13798/P14618/P17858/P18669/P28482/P42025/P53396/P68402/Q9NZ32/Q9Y376	17	FTH1/ALDOA/GSN/GPI/HSP90AA1/HSPA1A/ALAD/APEH/PKM/PFKL/PGAM1/MAPK1/ACTR1B/ACLY/PAFAH1B2/ACTR10/CAB39
GBMvsCON.down	GO:0005954	calcium- and calmodulin-dependent protein kinase complex	4/947	18/30411	0.002016695	0.016589719	0.012534847	Q13554/Q13555/Q96NX5/Q9UQM7	4	CAMK2B/CAMK2G/CAMK1G/CAMK2A
GBMvsCON.down	GO:0055037	recycling endosome	22/947	370/30411	0.003120807	0.025370325	0.019169291	O14576/O75110/P10114/P61018/P61026/P63000/Q15049/Q15276/Q5SW96/Q5VST6/Q92597/Q92930/Q96BR1/Q96PQ0/Q96RF0/Q9BT88/Q9H267/Q9HA65/Q9NZN3/Q9UJ41/Q9Y2I1/Q9Y4I1	22	DYNC1I1/ATP9A/RAP2A/RAB4B/RAB10/RAC1/MLC1/RABEP1/LDLRAP1/ABHD17B/NDRG1/RAB8B/SGK3/SORCS2/SNX18/SYT11/VPS33B/TBC1D17/EHD3/RABGEF1/NISCH/MYO5A
GBMvsCON.down	GO:0005940	septin ring	5/947	33/30411	0.003332512	0.026167792	0.019771841	O43236/Q15019/Q16181/Q92599/Q9P0V9	5	SEPTIN4/SEPTIN2/SEPTIN7/SEPTIN8/SEPTIN10
GBMvsCON.down	GO:0031105	septin complex	5/947	33/30411	0.003332512	0.026167792	0.019771841	O43236/Q15019/Q16181/Q92599/Q9P0V9	5	SEPTIN4/SEPTIN2/SEPTIN7/SEPTIN8/SEPTIN10
GBMvsCON.down	GO:0044305	calyx of Held	5/947	33/30411	0.003332512	0.026167792	0.019771841	P05771/P05937/P13637/P16389/P63261	5	PRKCB/CALB1/ATP1A3/KCNA2/ACTG1
GBMvsCON.down	GO:0045180	basal cortex	3/947	11/30411	0.004118266	0.0319744	0.024159193	O75122/Q7Z460/Q86UU1	3	CLASP2/CLASP1/PHLDB1
GBMvsCON.down	GO:0005766	primary lysosome	18/947	288/30411	0.004266884	0.032400182	0.024480905	O00560/O60784/P07437/P11216/P15289/P28482/P30041/P50395/P50995/P53396/P61224/P68371/Q14204/Q99536/Q9BRF8/Q9H0E2/Q9NZ32/Q9Y2J8	18	SDCBP/TOM1/TUBB/PYGB/ARSA/MAPK1/PRDX6/GDI2/ANXA11/ACLY/RAP1B/TUBB4B/DYNC1H1/VAT1/CPPED1/TOLLIP/ACTR10/PADI2
GBMvsCON.down	GO:0042582	azurophil granule	18/947	288/30411	0.004266884	0.032400182	0.024480905	O00560/O60784/P07437/P11216/P15289/P28482/P30041/P50395/P50995/P53396/P61224/P68371/Q14204/Q99536/Q9BRF8/Q9H0E2/Q9NZ32/Q9Y2J8	18	SDCBP/TOM1/TUBB/PYGB/ARSA/MAPK1/PRDX6/GDI2/ANXA11/ACLY/RAP1B/TUBB4B/DYNC1H1/VAT1/CPPED1/TOLLIP/ACTR10/PADI2
GBMvsCON.down	GO:0032156	septin cytoskeleton	5/947	35/30411	0.004331086	0.032530226	0.024579164	O43236/Q15019/Q16181/Q92599/Q9P0V9	5	SEPTIN4/SEPTIN2/SEPTIN7/SEPTIN8/SEPTIN10
GBMvsCON.down	GO:1990752	microtubule end	7/947	67/30411	0.004768288	0.035428895	0.026769338	Q03001/Q14008/Q14203/Q15555/Q7Z460/Q96R06/Q9UPY8	7	DST/CKAP5/DCTN1/MAPRE2/CLASP1/SPAG5/MAPRE3
GBMvsCON.down	GO:0043296	apical junction complex	16/947	247/30411	0.004865925	0.035769726	0.027026863	O43739/O75508/P61586/P63261/Q05513/Q12955/Q12959/Q13796/Q15223/Q5T2T1/Q8WUM4/Q9BTW9/Q9BX67/Q9UDY2/Q9Y2L6/Q9Y4G8	16	CYTH3/CLDN11/RHOA/ACTG1/PRKCZ/ANK3/DLG1/SHROOM2/NECTIN1/MPP7/PDCD6IP/TBCD/JAM3/TJP2/FRMD4B/RAPGEF2
GBMvsCON.down	GO:0072687	meiotic spindle	4/947	23/30411	0.005158293	0.037519793	0.028349177	P54652/Q15349/Q3ZCM7/Q8IXJ6	4	HSPA2/RPS6KA2/TUBB8/SIRT2
GBMvsCON.down	GO:0097542	ciliary tip	8/947	86/30411	0.005363395	0.038043485	0.028744868	O14782/P63167/Q8TF09/Q92845/Q96FJ2/Q9NP97/Q9Y496/Q9Y547	8	KIF3C/DYNLL1/DYNLRB2/KIFAP3/DYNLL2/DYNLRB1/KIF3A/HSPB11
GBMvsCON.down	GO:0005955	calcineurin complex	3/947	12/30411	0.005364801	0.038043485	0.028744868	P16298/P63098/Q08209	3	PPP3CB/PPP3R1/PPP3CA
GBMvsCON.down	GO:0044298	cell body membrane	6/947	52/30411	0.005395458	0.038043485	0.028744868	P04216/P13637/P16389/P55011/P84074/Q14003	6	THY1/ATP1A3/KCNA2/SLC12A2/HPCA/KCNC3
GBMvsCON.down	GO:0008021	synaptic vesicle	24/947	436/30411	0.005469383	0.038136597	0.028815221	O00499/O43236/O43760/O60641/O95670/P0DP23/P21281/P21283/P36543/P49418/P60880/P61020/P61026/Q13614/Q15019/Q16864/Q6DN90/Q8N145/Q92599/Q92930/Q9BSU1/Q9BT78/Q9BT88/Q9GZY8	24	BIN1/SEPTIN4/SYNGR2/SNAP91/ATP6V1G2/CALM1/ATP6V1B2/ATP6V1C1/ATP6V1E1/AMPH/SNAP25/RAB5B/RAB10/MTMR2/SEPTIN2/ATP6V1F/IQSEC1/LGI3/SEPTIN8/RAB8B/PHAF1/COPS4/SYT11/MFF
GBMvsCON.down	GO:0035370	UBC13-UEV1A complex	2/947	4/30411	0.005574235	0.038136597	0.028815221	P61088/Q13404	2	UBE2N/UBE2V1
GBMvsCON.down	GO:0071818	BAT3 complex	2/947	4/30411	0.005574235	0.038136597	0.028815221	P11441/Q7L5D6	2	UBL4A/GET4
GBMvsCON.down	GO:0070160	tight junction	14/947	208/30411	0.00585926	0.039693616	0.029991673	O43739/O75508/P17302/Q05513/Q12955/Q12959/Q13796/Q5T2T1/Q8WUM4/Q9BTW9/Q9BX67/Q9UDY2/Q9Y2L6/Q9Y4G8	14	CYTH3/CLDN11/GJA1/PRKCZ/ANK3/DLG1/SHROOM2/MPP7/PDCD6IP/TBCD/JAM3/TJP2/FRMD4B/RAPGEF2
GBMvsCON.down	GO:0005922	connexin complex	4/947	24/30411	0.006039549	0.04051775	0.030614371	P08034/P17302/P36383/Q5T442	4	GJB1/GJA1/GJC1/GJC2
GBMvsCON.down	GO:0005902	microvillus	12/947	167/30411	0.00624887	0.041518931	0.031370843	O14745/O94832/O94856/P09543/P21281/P36543/P38606/Q13576/Q16853/Q9BX67/Q9UM54/Q9Y696	12	NHERF1/MYO1D/NFASC/CNP/ATP6V1B2/ATP6V1E1/ATP6V1A/IQGAP2/AOC3/JAM3/MYO6/CLIC4
GBMvsCON.down	GO:0000922	spindle pole	18/947	300/30411	0.006455522	0.042483485	0.03209964	O00139/O00423/O14576/O43566/P0DP23/P13693/P62714/P67775/Q13618/Q14008/Q14203/Q8TDX7/Q8WVJ2/Q96R06/Q9BW62/Q9UJW0/Q9Y3A5/Q9Y6G9	18	KIF2A/EML1/DYNC1I1/RGS14/CALM1/TPT1/PPP2CB/PPP2CA/CUL3/CKAP5/DCTN1/NEK7/NUDCD2/SPAG5/KATNAL1/DCTN4/SBDS/DYNC1LI1
GBMvsCON.down	GO:0035748	myelin sheath abaxonal region	3/947	13/30411	0.006814192	0.044005667	0.033249769	P09543/Q05513/Q12959	3	CNP/PRKCZ/DLG1
GBMvsCON.down	GO:0097227	sperm annulus	3/947	13/30411	0.006814192	0.044005667	0.033249769	O43236/Q15019/Q16181	3	SEPTIN4/SEPTIN2/SEPTIN7
GBMvsCON.down	GO:0005775	vacuolar lumen	20/947	351/30411	0.007398808	0.04733867	0.035768117	O00560/P07437/P07900/P11216/P13611/P15289/P28482/P30041/P38571/P50395/P53396/P54803/P68371/Q14204/Q99536/Q9BRF8/Q9H0E2/Q9NZ32/Q9Y2J8/Q9Y625	20	SDCBP/TUBB/HSP90AA1/PYGB/VCAN/ARSA/MAPK1/PRDX6/LIPA/GDI2/ACLY/GALC/TUBB4B/DYNC1H1/VAT1/CPPED1/TOLLIP/ACTR10/PADI2/GPC6
GBMvsCON.down	GO:0016459	myosin complex	8/947	91/30411	0.007507927	0.047596122	0.035962642	O94832/P05976/P35580/Q7Z406/Q92614/Q96FJ2/Q9UM54/Q9Y4I1	8	MYO1D/MYL1/MYH10/MYH14/MYO18A/DYNLL2/MYO6/MYO5A
GBMvsCON.down	GO:0005777	peroxisome	15/947	238/30411	0.007998308	0.049791272	0.037621252	P07148/P14920/P29401/P34913/P36507/P52758/P53816/Q03426/Q8IV20/Q8NEB9/Q92930/Q96CN7/Q9GZY8/Q9UBQ7/Q9Y4I1	15	FABP1/DAO/TKT/EPHX2/MAP2K2/RIDA/PLAAT3/MVK/LACC1/PIK3C3/RAB8B/ISOC1/MFF/GRHPR/MYO5A
GBMvsCON.down	GO:0042579	microbody	15/947	238/30411	0.007998308	0.049791272	0.037621252	P07148/P14920/P29401/P34913/P36507/P52758/P53816/Q03426/Q8IV20/Q8NEB9/Q92930/Q96CN7/Q9GZY8/Q9UBQ7/Q9Y4I1	15	FABP1/DAO/TKT/EPHX2/MAP2K2/RIDA/PLAAT3/MVK/LACC1/PIK3C3/RAB8B/ISOC1/MFF/GRHPR/MYO5A
GBMvsCON.down	GO:0005776	autophagosome	13/947	195/30411	0.008366046	0.051615518	0.038999615	A6NCE7/P02794/P48426/P60520/P78356/Q8IZQ1/Q8NEB9/Q8TBX8/Q96FZ7/Q9H492/Q9HA65/Q9ULC3/Q9Y4P1	13	MAP1LC3B2/FTH1/PIP4K2A/GABARAPL2/PIP4K2B/WDFY3/PIK3C3/PIP4K2C/CHMP6/MAP1LC3A/TBC1D17/RAB23/ATG4B
GBMvsCON.down	GO:0097197	tetraspanin-enriched microdomain	3/947	14/30411	0.008473914	0.051818359	0.039152877	O14672/O95858/P60033	3	ADAM10/TSPAN15/CD81
GBMvsCON.down	GO:0005905	clathrin-coated pit	11/947	154/30411	0.009007506	0.054201373	0.040953432	O14526/O43426/O60641/O75146/P50570/P98164/Q00610/Q2M2I8/Q96RU3/Q99523/Q9UM54	11	FCHO1/SYNJ1/SNAP91/HIP1R/DNM2/LRP2/CLTC/AAK1/FNBP1/SORT1/MYO6
GBMvsCON.down	GO:0008247	1-alkyl-2-acetylglycerophosphocholine esterase complex	2/947	5/30411	0.009098928	0.054201373	0.040953432	P43034/P68402	2	PAFAH1B1/PAFAH1B2
GBMvsCON.down	GO:0033565	ESCRT-0 complex	2/947	5/30411	0.009098928	0.054201373	0.040953432	O14964/Q92783	2	HGS/STAM
GBMvsCON.down	GO:0032045	guanyl-nucleotide exchange factor complex	4/947	27/30411	0.009267016	0.054730836	0.041353484	P62834/Q14185/Q8IV61/Q92556	4	RAP1A/DOCK1/RASGRP3/ELMO1
GBMvsCON.down	GO:0005923	bicellular tight junction	13/947	198/30411	0.009441609	0.055289424	0.041775542	O43739/O75508/Q05513/Q12955/Q12959/Q13796/Q5T2T1/Q8WUM4/Q9BTW9/Q9BX67/Q9UDY2/Q9Y2L6/Q9Y4G8	13	CYTH3/CLDN11/PRKCZ/ANK3/DLG1/SHROOM2/MPP7/PDCD6IP/TBCD/JAM3/TJP2/FRMD4B/RAPGEF2
GBMvsCON.down	GO:0042734	presynaptic membrane	17/947	291/30411	0.010227817	0.058622413	0.044293879	O00291/O60641/O75077/P13637/P16389/P23468/P60880/P61764/P78357/Q05193/Q12860/Q14003/Q15223/Q8N126/Q9BT88/Q9UJD0/Q9Y2I2	17	HIP1/SNAP91/ADAM23/ATP1A3/KCNA2/PTPRD/SNAP25/STXBP1/CNTNAP1/DNM1/CNTN1/KCNC3/NECTIN1/CADM3/SYT11/RIMS3/NTNG1
GBMvsCON.down	GO:0005890	sodium:potassium-exchanging ATPase complex	3/947	15/30411	0.010350122	0.058622413	0.044293879	P05023/P05026/P13637	3	ATP1A1/ATP1B1/ATP1A3
GBMvsCON.down	GO:0098833	presynaptic endocytic zone	3/947	15/30411	0.010350122	0.058622413	0.044293879	O60641/Q05193/Q9BY11	3	SNAP91/DNM1/PACSIN1
GBMvsCON.down	GO:0099569	presynaptic cytoskeleton	3/947	15/30411	0.010350122	0.058622413	0.044293879	P07196/P63261/Q9UJD0	3	NEFL/ACTG1/RIMS3
GBMvsCON.down	GO:0036126	sperm flagellum	16/947	269/30411	0.010646403	0.059810282	0.045191408	O14745/O43236/P00568/P05023/P05026/P07205/P07900/P08237/P0DP23/P10644/P21266/P62834/Q13618/Q15019/Q16181/Q96RL7	16	NHERF1/SEPTIN4/AK1/ATP1A1/ATP1B1/PGK2/HSP90AA1/PFKM/CALM1/PRKAR1A/GSTM3/RAP1A/CUL3/SEPTIN2/SEPTIN7/VPS13A
GBMvsCON.down	GO:0005865	striated muscle thin filament	5/947	45/30411	0.01264087	0.069878731	0.052798919	P06753/P07951/P09493/P68133/Q9NZR1	5	TPM3/TPM2/TPM1/ACTA1/TMOD2
GBMvsCON.down	GO:0048787	presynaptic active zone membrane	5/947	45/30411	0.01264087	0.069878731	0.052798919	P61764/P78357/Q15223/Q9BT88/Q9Y2I2	5	STXBP1/CNTNAP1/NECTIN1/SYT11/NTNG1
GBMvsCON.down	GO:0000015	phosphopyruvate hydratase complex	2/947	6/30411	0.013367863	0.072165571	0.054526808	P06733/P09104	2	ENO1/ENO2
GBMvsCON.down	GO:0060342	photoreceptor inner segment membrane	2/947	6/30411	0.013367863	0.072165571	0.054526808	P05023/P13637	2	ATP1A1/ATP1A3
GBMvsCON.down	GO:0072379	ER membrane insertion complex	2/947	6/30411	0.013367863	0.072165571	0.054526808	P11441/Q7L5D6	2	UBL4A/GET4
GBMvsCON.down	GO:0000793	condensed chromosome	24/947	472/30411	0.013654431	0.072578552	0.054838848	O00399/O14576/O43237/O75122/P43034/P51808/P54652/P63167/Q13561/Q14008/Q14203/Q15019/Q16181/Q7Z460/Q8IWS0/Q8WVJ2/Q92845/Q96FZ7/Q96R06/Q9BTE1/Q9UEY8/Q9UJW0/Q9Y2Z0/Q9Y6G9	24	DCTN6/DYNC1I1/DYNC1LI2/CLASP2/PAFAH1B1/DYNLT3/HSPA2/DYNLL1/DCTN2/CKAP5/DCTN1/SEPTIN2/SEPTIN7/CLASP1/PHF6/NUDCD2/KIFAP3/CHMP6/SPAG5/DCTN5/ADD3/DCTN4/SUGT1/DYNC1LI1
GBMvsCON.down	GO:0070382	exocytic vesicle	24/947	472/30411	0.013654431	0.072578552	0.054838848	O00499/O43236/O43760/O60641/O95670/P0DP23/P21281/P21283/P36543/P49418/P60880/P61020/P61026/Q13614/Q15019/Q16864/Q6DN90/Q8N145/Q92599/Q92930/Q9BSU1/Q9BT78/Q9BT88/Q9GZY8	24	BIN1/SEPTIN4/SYNGR2/SNAP91/ATP6V1G2/CALM1/ATP6V1B2/ATP6V1C1/ATP6V1E1/AMPH/SNAP25/RAB5B/RAB10/MTMR2/SEPTIN2/ATP6V1F/IQSEC1/LGI3/SEPTIN8/RAB8B/PHAF1/COPS4/SYT11/MFF
GBMvsCON.down	GO:0032809	neuronal cell body membrane	5/947	46/30411	0.013828201	0.072941123	0.055112799	P04216/P13637/P16389/P84074/Q14003	5	THY1/ATP1A3/KCNA2/HPCA/KCNC3
GBMvsCON.down	GO:0043220	Schmidt-Lanterman incisure	3/947	17/30411	0.014770573	0.077321712	0.058422681	P20916/Q8IXJ6/Q9BX67	3	MAG/SIRT2/JAM3
GBMvsCON.down	GO:0005881	cytoplasmic microtubule	11/947	166/30411	0.015175943	0.078258033	0.059130146	O75122/P13693/P36405/P43034/P51808/P68363/Q14204/Q15555/Q7Z460/Q9H6U6/Q9UPY8	11	CLASP2/TPT1/ARL3/PAFAH1B1/DYNLT3/TUBA1B/DYNC1H1/MAPRE2/CLASP1/BCAS3/MAPRE3
GBMvsCON.down	GO:0032432	actin filament bundle	11/947	166/30411	0.015175943	0.078258033	0.059130146	O75112/P06753/P09493/P13797/P35580/P68133/Q05513/Q16181/Q7Z406/Q9UJW0/Q9UPQ0	11	LDB3/TPM3/TPM1/PLS3/MYH10/ACTA1/PRKCZ/SEPTIN7/MYH14/DCTN4/LIMCH1
GBMvsCON.down	GO:0031594	neuromuscular junction	10/947	146/30411	0.016279817	0.083328546	0.06296132	O43760/P07196/P10644/P29400/Q00535/Q12955/Q12959/Q13424/Q15700/Q99572	10	SYNGR2/NEFL/PRKAR1A/COL4A5/CDK5/ANK3/DLG1/SNTA1/DLG2/P2RX7
GBMvsCON.down	GO:0071782	endoplasmic reticulum tubular network	5/947	48/30411	0.016422825	0.083442442	0.063047378	P61026/Q15042/Q8WXF7/Q9NP72/Q9NQC3	5	RAB10/RAB3GAP1/ATL1/RAB18/RTN4
GBMvsCON.down	GO:0070820	tertiary granule	17/947	308/30411	0.017038364	0.084886893	0.064138775	O00186/O14672/O94856/P02794/P04075/P60880/P61586/P63000/P63167/P78324/Q08722/Q13393/Q13813/Q7Z403/Q7Z5G4/Q8NHG7/Q9Y6G9	17	STXBP3/ADAM10/NFASC/FTH1/ALDOA/SNAP25/RHOA/RAC1/DYNLL1/SIRPA/CD47/PLD1/SPTAN1/TMC6/GOLGA7/SVIP/DYNC1LI1
GBMvsCON.down	GO:0000235	astral microtubule	3/947	18/30411	0.017321349	0.084886893	0.064138775	P43034/P51808/Q9UPY8	3	PAFAH1B1/DYNLT3/MAPRE3
GBMvsCON.down	GO:0005818	aster	3/947	18/30411	0.017321349	0.084886893	0.064138775	P43034/P51808/Q9UPY8	3	PAFAH1B1/DYNLT3/MAPRE3
GBMvsCON.down	GO:0032593	insulin-responsive compartment	3/947	18/30411	0.017321349	0.084886893	0.064138775	P61018/P61026/Q9Y4I1	3	RAB4B/RAB10/MYO5A
GBMvsCON.down	GO:0044327	dendritic spine head	3/947	18/30411	0.017321349	0.084886893	0.064138775	P13637/P84074/Q9UQ16	3	ATP1A3/HPCA/DNM3
GBMvsCON.down	GO:0016939	kinesin II complex	2/947	7/30411	0.018331368	0.087358451	0.066006233	Q92845/Q9Y496	2	KIFAP3/KIF3A
GBMvsCON.down	GO:0097025	MPP7-DLG1-LIN7 complex	2/947	7/30411	0.018331368	0.087358451	0.066006233	Q12959/Q5T2T1	2	DLG1/MPP7
GBMvsCON.down	GO:0097513	myosin II filament	2/947	7/30411	0.018331368	0.087358451	0.066006233	P35580/Q7Z406	2	MYH10/MYH14
GBMvsCON.down	GO:0098888	extrinsic component of presynaptic membrane	2/947	7/30411	0.018331368	0.087358451	0.066006233	O00291/O60641	2	HIP1/SNAP91
GBMvsCON.down	GO:0001772	immunological synapse	7/947	87/30411	0.018870773	0.088827683	0.067116355	P10644/P51452/P52565/P60033/Q04759/Q12959/Q8WUM4	7	PRKAR1A/DUSP3/ARHGDIA/CD81/PRKCQ/DLG1/PDCD6IP
GBMvsCON.down	GO:0032587	ruffle membrane	12/947	194/30411	0.018896772	0.088827683	0.067116355	O75122/O75146/P09493/P50570/P61586/P63000/Q13153/Q96GD0/Q99755/Q9BY11/Q9UM54/Q9Y217	12	CLASP2/HIP1R/TPM1/DNM2/RHOA/RAC1/PAK1/PDXP/PIP5K1A/PACSIN1/MYO6/MTMR6
GBMvsCON.down	GO:0055038	recycling endosome membrane	11/947	172/30411	0.019250174	0.089877499	0.067909574	O75110/P10114/P61026/P63000/Q5VST6/Q92597/Q92930/Q96PQ0/Q96RF0/Q9BT88/Q9NZN3	11	ATP9A/RAP2A/RAB10/RAC1/ABHD17B/NDRG1/RAB8B/SORCS2/SNX18/SYT11/EHD3
GBMvsCON.down	GO:0045335	phagocytic vesicle	15/947	265/30411	0.019653608	0.091145256	0.068867465	O00186/O14613/O14964/P06396/P50570/P50995/P60953/P61026/P61764/P63261/Q8NEB9/Q92930/Q9BT88/Q9UKG1/Q9ULC3	15	STXBP3/CDC42EP2/HGS/GSN/DNM2/ANXA11/CDC42/RAB10/STXBP1/ACTG1/PIK3C3/RAB8B/SYT11/APPL1/RAB23
GBMvsCON.down	GO:0001725	stress fiber	10/947	151/30411	0.020107734	0.092016189	0.069525523	O75112/P06753/P09493/P35580/P68133/Q05513/Q16181/Q7Z406/Q9UJW0/Q9UPQ0	10	LDB3/TPM3/TPM1/MYH10/ACTA1/PRKCZ/SEPTIN7/MYH14/DCTN4/LIMCH1
GBMvsCON.down	GO:0097517	contractile actin filament bundle	10/947	151/30411	0.020107734	0.092016189	0.069525523	O75112/P06753/P09493/P35580/P68133/Q05513/Q16181/Q7Z406/Q9UJW0/Q9UPQ0	10	LDB3/TPM3/TPM1/MYH10/ACTA1/PRKCZ/SEPTIN7/MYH14/DCTN4/LIMCH1
GBMvsCON.down	GO:0031430	M band	4/947	34/30411	0.020644711	0.093851944	0.070912581	P04075/P06733/Q01082/Q15172	4	ALDOA/ENO1/SPTBN1/PPP2R5A
GBMvsCON.down	GO:0036379	myofilament	5/947	51/30411	0.020889666	0.09434483	0.071284996	P06753/P07951/P09493/P68133/Q9NZR1	5	TPM3/TPM2/TPM1/ACTA1/TMOD2
GBMvsCON.down	GO:0030662	coated vesicle membrane	20/947	390/30411	0.021120304	0.094767076	0.071604037	O00291/O75146/O95208/O95670/P21281/P21283/P21926/P36543/P38606/P61601/P98164/Q00610/Q16864/Q5SW96/Q96KG9/Q99962/Q9BT88/Q9UI12/Q9UM54/Q9Y5K8	20	HIP1/HIP1R/EPN2/ATP6V1G2/ATP6V1B2/ATP6V1C1/CD9/ATP6V1E1/ATP6V1A/NCALD/LRP2/CLTC/ATP6V1F/LDLRAP1/SCYL1/SH3GL2/SYT11/ATP6V1H/MYO6/ATP6V1D
GBMvsCON.down	GO:0097729	9+2 motile cilium	16/947	293/30411	0.022059048	0.098340658	0.074304161	O14745/O43236/P00568/P05023/P05026/P07205/P07900/P08237/P0DP23/P10644/P21266/P62834/Q13618/Q15019/Q16181/Q96RL7	16	NHERF1/SEPTIN4/AK1/ATP1A1/ATP1B1/PGK2/HSP90AA1/PFKM/CALM1/PRKAR1A/GSTM3/RAP1A/CUL3/SEPTIN2/SEPTIN7/VPS13A
GBMvsCON.down	GO:0031674	I band	16/947	295/30411	0.023317821	0.103285989	0.07804075	O00499/O75112/O75190/O95749/P04075/P16298/P21291/Q03001/Q08209/Q12955/Q13153/Q13496/Q15172/Q9UQD0/Q9Y281/Q9Y376	16	BIN1/LDB3/DNAJB6/GGPS1/ALDOA/PPP3CB/CSRP1/DST/PPP3CA/ANK3/PAK1/MTM1/PPP2R5A/SCN8A/CFL2/CAB39
GBMvsCON.down	GO:0005968	Rab-protein geranylgeranyltransferase complex	2/947	8/30411	0.023942139	0.10405043	0.078618346	P53611/Q92696	2	RABGGTB/RABGGTA
GBMvsCON.down	GO:0031315	extrinsic component of mitochondrial outer membrane	2/947	8/30411	0.023942139	0.10405043	0.078618346	P0CG47/P56693	2	UBB/SOX10
GBMvsCON.down	GO:0070044	synaptobrevin 2-SNAP-25-syntaxin-1a complex	2/947	8/30411	0.023942139	0.10405043	0.078618346	P54920/Q9H115	2	NAPA/NAPB
GBMvsCON.down	GO:0035579	specific granule membrane	11/947	179/30411	0.024966459	0.107823894	0.081469497	O14672/O60784/P30519/P60880/P62834/Q08722/Q13393/Q7Z403/Q8IWA5/Q8NHP6/Q9Y5K8	11	ADAM10/TOM1/HMOX2/SNAP25/RAP1A/CD47/PLD1/TMC6/SLC44A2/MOSPD2/ATP6V1D
GBMvsCON.down	GO:0042581	specific granule	16/947	304/30411	0.02966173	0.12156934	0.091855271	O00186/O00764/O14672/O60784/P30519/P50995/P60880/P62834/Q08722/Q13393/Q13813/Q7Z403/Q8IWA5/Q8NHP6/Q9H0E2/Q9Y5K8	16	STXBP3/PDXK/ADAM10/TOM1/HMOX2/ANXA11/SNAP25/RAP1A/CD47/PLD1/SPTAN1/TMC6/SLC44A2/MOSPD2/TOLLIP/ATP6V1D
GBMvsCON.down	GO:0044295	axonal growth cone	4/947	38/30411	0.029825152	0.12156934	0.091855271	A0MZ66/O60282/P07900/Q92859	4	SHTN1/KIF5C/HSP90AA1/NEO1
GBMvsCON.down	GO:0070938	contractile ring	3/947	22/30411	0.029826318	0.12156934	0.091855271	Q96GD0/Q9BST9/Q9NQW6	3	PDXP/RTKN/ANLN
GBMvsCON.down	GO:0099243	extrinsic component of synaptic membrane	3/947	22/30411	0.029826318	0.12156934	0.091855271	O00291/O60641/Q8WXI2	3	HIP1/SNAP91/CNKSR2
GBMvsCON.down	GO:0002189	ribose phosphate diphosphokinase complex	2/947	9/30411	0.030155139	0.12156934	0.091855271	P11908/P60891	2	PRPS2/PRPS1
GBMvsCON.down	GO:0030868	smooth endoplasmic reticulum membrane	2/947	9/30411	0.030155139	0.12156934	0.091855271	Q8NHG7/Q9H313	2	SVIP/TTYH1
GBMvsCON.down	GO:0031466	Cul5-RING ubiquitin ligase complex	2/947	9/30411	0.030155139	0.12156934	0.091855271	Q15369/Q93034	2	ELOC/CUL5
GBMvsCON.down	GO:0016938	kinesin I complex	1/947	1/30411	0.031140048	0.12156934	0.091855271	Q9H0B6	1	KLC2
GBMvsCON.down	GO:0031475	myosin V complex	1/947	1/30411	0.031140048	0.12156934	0.091855271	Q96FJ2	1	DYNLL2
GBMvsCON.down	GO:0031592	centrosomal corona	1/947	1/30411	0.031140048	0.12156934	0.091855271	Q7Z460	1	CLASP1
GBMvsCON.down	GO:0061828	apical tubulobulbar complex	1/947	1/30411	0.031140048	0.12156934	0.091855271	Q9UQ16	1	DNM3
GBMvsCON.down	GO:0061829	basal tubulobulbar complex	1/947	1/30411	0.031140048	0.12156934	0.091855271	Q9UQ16	1	DNM3
GBMvsCON.down	GO:0098844	postsynaptic endocytic zone membrane	1/947	1/30411	0.031140048	0.12156934	0.091855271	Q9UQ16	1	DNM3
GBMvsCON.down	GO:0099143	presynaptic actin cytoskeleton	1/947	1/30411	0.031140048	0.12156934	0.091855271	P63261	1	ACTG1
GBMvsCON.down	GO:0099182	presynaptic intermediate filament cytoskeleton	1/947	1/30411	0.031140048	0.12156934	0.091855271	P07196	1	NEFL
GBMvsCON.down	GO:0099189	postsynaptic spectrin-associated cytoskeleton	1/947	1/30411	0.031140048	0.12156934	0.091855271	O15020	1	SPTBN2
GBMvsCON.down	GO:0120220	basal body patch	1/947	1/30411	0.031140048	0.12156934	0.091855271	P63261	1	ACTG1
GBMvsCON.down	GO:0031143	pseudopodium	4/947	39/30411	0.032440965	0.125936556	0.095155048	O75112/P09543/P27361/P28482	4	LDB3/CNP/MAPK3/MAPK1
GBMvsCON.down	GO:0005862	muscle thin filament tropomyosin	3/947	23/30411	0.033526522	0.128704594	0.097246521	P06753/P07951/P09493	3	TPM3/TPM2/TPM1
GBMvsCON.down	GO:0005952	cAMP-dependent protein kinase complex	3/947	23/30411	0.033526522	0.128704594	0.097246521	P10644/P22694/P31321	3	PRKAR1A/PRKACB/PRKAR1B
GBMvsCON.down	GO:0030673	axolemma	4/947	40/30411	0.035186778	0.134331845	0.101498355	O94832/P04216/Q01082/Q9Y2J2	4	MYO1D/THY1/SPTBN1/EPB41L3
GBMvsCON.down	GO:0031672	A band	5/947	59/30411	0.036432667	0.137660552	0.104013457	P04075/P06733/Q01082/Q03001/Q15172	5	ALDOA/ENO1/SPTBN1/DST/PPP2R5A
GBMvsCON.down	GO:0032127	dense core granule membrane	2/947	10/30411	0.036927502	0.137660552	0.104013457	Q12756/Q709C8	2	KIF1A/VPS13C
GBMvsCON.down	GO:0043219	lateral loop	2/947	10/30411	0.036927502	0.137660552	0.104013457	Q12959/Q8IXJ6	2	DLG1/SIRT2
GBMvsCON.down	GO:0070852	cell body fiber	2/947	10/30411	0.036927502	0.137660552	0.104013457	Q9H254/Q9NZJ4	2	SPTBN4/SACS
GBMvsCON.down	GO:0044754	autolysosome	3/947	24/30411	0.037453233	0.137660552	0.104013457	P02794/Q8NEB9/Q9H492	3	FTH1/PIK3C3/MAP1LC3A
GBMvsCON.down	GO:0097470	ribbon synapse	3/947	24/30411	0.037453233	0.137660552	0.104013457	P60880/Q05193/Q9BY11	3	SNAP25/DNM1/PACSIN1
GBMvsCON.down	GO:0099144	anchored component of synaptic membrane	3/947	24/30411	0.037453233	0.137660552	0.104013457	Q02246/Q12860/Q9Y2I2	3	CNTN2/CNTN1/NTNG1
GBMvsCON.down	GO:0016460	myosin II complex	4/947	42/30411	0.04107005	0.150155579	0.11345444	P05976/P35580/Q7Z406/Q92614	4	MYL1/MYH10/MYH14/MYO18A
GBMvsCON.down	GO:0043679	axon terminus	12/947	221/30411	0.044856749	0.163136913	0.123262866	O00499/O43426/O76070/P04156/P05771/P05937/P13637/P16389/P17658/P63261/Q2M2I8/Q9BY11	12	BIN1/SYNJ1/SNCG/PRNP/PRKCB/CALB1/ATP1A3/KCNA2/KCNA6/ACTG1/AAK1/PACSIN1
GBMvsCON.down	GO:0042383	sarcolemma	15/947	296/30411	0.045385576	0.164195983	0.124063078	O00499/P05023/P05026/P16298/P19634/P54289/P63098/P63252/Q07699/Q08209/Q12955/Q12959/Q13023/Q13424/Q8IVF2	15	BIN1/ATP1A1/ATP1B1/PPP3CB/SLC9A1/CACNA2D1/PPP3R1/KCNJ2/SCN1B/PPP3CA/ANK3/DLG1/AKAP6/SNTA1/AHNAK2
GBMvsCON.down	GO:0030672	synaptic vesicle membrane	12/947	223/30411	0.047449558	0.169884168	0.128360952	O00499/O43760/O95670/P0DP23/P21281/P21283/P36543/P49418/P61020/Q16864/Q92599/Q9BSU1	12	BIN1/SYNGR2/ATP6V1G2/CALM1/ATP6V1B2/ATP6V1C1/ATP6V1E1/AMPH/RAB5B/ATP6V1F/SEPTIN8/PHAF1
GBMvsCON.down	GO:0099501	exocytic vesicle membrane	12/947	223/30411	0.047449558	0.169884168	0.128360952	O00499/O43760/O95670/P0DP23/P21281/P21283/P36543/P49418/P61020/Q16864/Q92599/Q9BSU1	12	BIN1/SYNGR2/ATP6V1G2/CALM1/ATP6V1B2/ATP6V1C1/ATP6V1E1/AMPH/RAB5B/ATP6V1F/SEPTIN8/PHAF1
GBMvsCON.down	GO:0030018	Z disc	14/947	273/30411	0.047888565	0.170572155	0.128880782	O00499/O75112/O75190/O95749/P16298/P21291/Q03001/Q08209/Q12955/Q13153/Q15172/Q9UQD0/Q9Y281/Q9Y376	14	BIN1/LDB3/DNAJB6/GGPS1/PPP3CB/CSRP1/DST/PPP3CA/ANK3/PAK1/PPP2R5A/SCN8A/CFL2/CAB39
GBMvsCON.down	GO:0001917	photoreceptor inner segment	8/947	129/30411	0.048950885	0.173461855	0.131064179	P05023/P09104/P13637/P48426/P60880/Q05193/Q16774/Q92845	8	ATP1A1/ENO2/ATP1A3/PIP4K2A/SNAP25/DNM1/GUK1/KIFAP3
GBMvsCON.down	GO:0005828	kinetochore microtubule	3/947	27/30411	0.050563735	0.177358077	0.134008083	O75122/Q7Z460/Q96FZ7	3	CLASP2/CLASP1/CHMP6
GBMvsCON.down	GO:0099522	cytosolic region	3/947	27/30411	0.050563735	0.177358077	0.134008083	P05771/P05937/Q13526	3	PRKCB/CALB1/PIN1
GBMvsCON.down	GO:0005826	actomyosin contractile ring	2/947	12/30411	0.051989172	0.178728944	0.135043881	Q9BST9/Q9NQW6	2	RTKN/ANLN
GBMvsCON.down	GO:0016461	unconventional myosin complex	2/947	12/30411	0.051989172	0.178728944	0.135043881	Q96FJ2/Q9UM54	2	DYNLL2/MYO6
GBMvsCON.down	GO:0035749	myelin sheath adaxonal region	2/947	12/30411	0.051989172	0.178728944	0.135043881	P09543/P20916	2	CNP/MAG
GBMvsCON.down	GO:0099025	anchored component of postsynaptic membrane	2/947	12/30411	0.051989172	0.178728944	0.135043881	Q02246/Q12860	2	CNTN2/CNTN1
GBMvsCON.down	GO:0070821	tertiary granule membrane	8/947	133/30411	0.056639176	0.193750844	0.146394118	O14672/P60880/P63167/P78324/Q08722/Q13393/Q7Z403/Q8NHG7	8	ADAM10/SNAP25/DYNLL1/SIRPA/CD47/PLD1/TMC6/SVIP
GBMvsCON.down	GO:0005811	lipid droplet	10/947	182/30411	0.059348604	0.195235795	0.147516116	O43760/O75508/P61224/Q05469/Q15042/Q709C8/Q92574/Q96RL7/Q9H1P3/Q9NP72	10	SYNGR2/CLDN11/RAP1B/LIPE/RAB3GAP1/VPS13C/TSC1/VPS13A/OSBPL2/RAB18
GBMvsCON.down	GO:0044306	neuron projection terminus	13/947	257/30411	0.060105953	0.195235795	0.147516116	O00499/O43426/O76070/P04156/P05771/P05937/P09936/P13637/P16389/P17658/P63261/Q2M2I8/Q9BY11	13	BIN1/SYNJ1/SNCG/PRNP/PRKCB/CALB1/UCHL1/ATP1A3/KCNA2/KCNA6/ACTG1/AAK1/PACSIN1
GBMvsCON.down	GO:0097418	neurofibrillary tangle	2/947	13/30411	0.060202804	0.195235795	0.147516116	P07197/P12036	2	NEFM/NEFH
GBMvsCON.down	GO:0098826	endoplasmic reticulum tubular network membrane	2/947	13/30411	0.060202804	0.195235795	0.147516116	Q8WXF7/Q9NQC3	2	ATL1/RTN4
GBMvsCON.down	GO:0098835	presynaptic endocytic zone membrane	2/947	13/30411	0.060202804	0.195235795	0.147516116	O60641/Q05193	2	SNAP91/DNM1
GBMvsCON.down	GO:0032059	bleb	3/947	29/30411	0.060375711	0.195235795	0.147516116	P09493/Q99572/Q9NQW6	3	TPM1/P2RX7/ANLN
GBMvsCON.down	GO:0005889	potassium:proton exchanging ATPase complex	1/947	2/30411	0.061311386	0.195235795	0.147516116	P54707	1	ATP12A
GBMvsCON.down	GO:0005965	protein farnesyltransferase complex	1/947	2/30411	0.061311386	0.195235795	0.147516116	P49356	1	FNTB
GBMvsCON.down	GO:0043540	6-phosphofructo-2-kinase/fructose-2,6-biphosphatase complex	1/947	2/30411	0.061311386	0.195235795	0.147516116	P16118	1	PFKFB1
GBMvsCON.down	GO:0097453	mesaxon	1/947	2/30411	0.061311386	0.195235795	0.147516116	P20916	1	MAG
GBMvsCON.down	GO:0097454	Schwann cell microvillus	1/947	2/30411	0.061311386	0.195235795	0.147516116	O94856	1	NFASC
GBMvsCON.down	GO:0098674	extrinsic component of neuronal dense core vesicle membrane	1/947	2/30411	0.061311386	0.195235795	0.147516116	Q12756	1	KIF1A
GBMvsCON.down	GO:0098922	extrinsic component of dense core granule membrane	1/947	2/30411	0.061311386	0.195235795	0.147516116	Q12756	1	KIF1A
GBMvsCON.down	GO:0150051	postsynaptic Golgi apparatus	1/947	2/30411	0.061311386	0.195235795	0.147516116	O94811	1	TPPP
GBMvsCON.down	GO:1990015	ensheathing process	1/947	2/30411	0.061311386	0.195235795	0.147516116	P20916	1	MAG
GBMvsCON.down	GO:0002199	zona pellucida receptor complex	2/947	14/30411	0.068824286	0.216170826	0.163334191	P49368/P50991	2	CCT3/CCT4
GBMvsCON.down	GO:0061673	mitotic spindle astral microtubule	2/947	14/30411	0.068824286	0.216170826	0.163334191	P51808/Q9UPY8	2	DYNLT3/MAPRE3
GBMvsCON.down	GO:0099523	presynaptic cytosol	2/947	14/30411	0.068824286	0.216170826	0.163334191	P05771/P05937	2	PRKCB/CALB1
GBMvsCON.down	GO:0005921	gap junction	4/947	50/30411	0.069795342	0.218228875	0.16488921	P08034/P17302/P36383/Q5T442	4	GJB1/GJA1/GJC1/GJC2
GBMvsCON.down	GO:0035253	ciliary rootlet	3/947	31/30411	0.071003093	0.221005123	0.166986886	O60282/Q12840/Q96R06	3	KIF5C/KIF5A/SPAG5
GBMvsCON.down	GO:0031225	anchored component of membrane	13/947	266/30411	0.074286794	0.2293886	0.173321266	P04156/P04216/P0DP58/P14384/P23515/P61020/Q02246/Q12860/Q13508/Q6UWR7/Q8NHG7/Q9Y2I2/Q9Y625	13	PRNP/THY1/LYNX1/CPM/OMG/RAB5B/CNTN2/CNTN1/ART3/ENPP6/SVIP/NTNG1/GPC6
GBMvsCON.down	GO:1990204	oxidoreductase complex	11/947	215/30411	0.074360414	0.2293886	0.173321266	O43674/O43837/O95168/P07919/P21695/P63000/Q15119/Q86Y39/Q9P2T1/Q9ULD0/Q9Y6M9	11	NDUFB5/IDH3B/NDUFB4/UQCRH/GPD1/RAC1/PDK2/NDUFA11/GMPR2/OGDHL/NDUFB9
GBMvsCON.down	GO:0005798	Golgi-associated vesicle	9/947	166/30411	0.075931044	0.231783772	0.175131009	O14672/P17302/P61601/Q00610/Q92930/Q96KG9/Q99523/Q9BY11/Q9H9H5	9	ADAM10/GJA1/NCALD/CLTC/RAB8B/SCYL1/SORT1/PACSIN1/MAP6D1
GBMvsCON.down	GO:0005767	secondary lysosome	3/947	32/30411	0.076609729	0.231783772	0.175131009	P02794/Q8NEB9/Q9H492	3	FTH1/PIK3C3/MAP1LC3A
GBMvsCON.down	GO:0032839	dendrite cytoplasm	5/947	73/30411	0.077269244	0.231783772	0.175131009	O60282/O75146/P45985/P84074/Q12840	5	KIF5C/HIP1R/MAP2K4/HPCA/KIF5A
GBMvsCON.down	GO:0035686	sperm fibrous sheath	2/947	15/30411	0.077820311	0.231783772	0.175131009	P07205/P21266	2	PGK2/GSTM3
GBMvsCON.down	GO:0043203	axon hillock	2/947	15/30411	0.077820311	0.231783772	0.175131009	Q05513/Q9H254	2	PRKCZ/SPTBN4
GBMvsCON.down	GO:0045179	apical cortex	2/947	15/30411	0.077820311	0.231783772	0.175131009	P07148/Q05513	2	FABP1/PRKCZ
GBMvsCON.down	GO:0097427	microtubule bundle	2/947	15/30411	0.077820311	0.231783772	0.175131009	O94811/Q9BW30	2	TPPP/TPPP3
GBMvsCON.down	GO:0099026	anchored component of presynaptic membrane	2/947	15/30411	0.077820311	0.231783772	0.175131009	Q12860/Q9Y2I2	2	CNTN1/NTNG1
GBMvsCON.down	GO:0031901	early endosome membrane	15/947	324/30411	0.083742868	0.248353314	0.187650611	O14964/O75110/O95219/P61020/Q13614/Q15276/Q15334/Q92783/Q96J02/Q96PQ0/Q9BZV1/Q9H267/Q9UJ41/Q9UKG1/Q9UL25	15	HGS/ATP9A/SNX4/RAB5B/MTMR2/RABEP1/LLGL1/STAM/ITCH/SORCS2/UBXN6/VPS33B/RABGEF1/APPL1/RAB21
GBMvsCON.down	GO:0031371	ubiquitin conjugating enzyme complex	2/947	16/30411	0.08715925	0.253303581	0.19139093	P61088/Q13404	2	UBE2N/UBE2V1
GBMvsCON.down	GO:0032009	early phagosome	2/947	16/30411	0.08715925	0.253303581	0.19139093	Q9BT88/Q9UKG1	2	SYT11/APPL1
GBMvsCON.down	GO:0031941	filamentous actin	4/947	54/30411	0.087173896	0.253303581	0.19139093	O75112/P63261/Q9BX67/Q9UM54	4	LDB3/ACTG1/JAM3/MYO6
GBMvsCON.down	GO:0101031	chaperone complex	5/947	76/30411	0.088293172	0.253303581	0.19139093	P49368/P50991/P53041/Q16543/Q92574	5	CCT3/CCT4/PPP5C/CDC37/TSC1
GBMvsCON.down	GO:0032589	neuron projection membrane	7/947	123/30411	0.090047985	0.253303581	0.19139093	O94832/P04216/P84074/Q01082/Q14003/Q14168/Q9Y2J2	7	MYO1D/THY1/HPCA/SPTBN1/KCNC3/MPP2/EPB41L3
GBMvsCON.down	GO:0097731	9+0 non-motile cilium	11/947	223/30411	0.090481136	0.253303581	0.19139093	P13611/P29992/P36405/P46821/P48426/P50148/P62873/Q15019/Q15814/Q92845/Q96FJ2	11	VCAN/GNA11/ARL3/MAP1B/PIP4K2A/GNAQ/GNB1/SEPTIN2/TBCC/KIFAP3/DYNLL2
GBMvsCON.down	GO:0008043	intracellular ferritin complex	1/947	3/30411	0.090544117	0.253303581	0.19139093	P02794	1	FTH1
GBMvsCON.down	GO:0030956	glutamyl-tRNA(Gln) amidotransferase complex	1/947	3/30411	0.090544117	0.253303581	0.19139093	Q9H0R6	1	QRSL1
GBMvsCON.down	GO:0036284	tubulobulbar complex	1/947	3/30411	0.090544117	0.253303581	0.19139093	Q9UQ16	1	DNM3
GBMvsCON.down	GO:0070288	ferritin complex	1/947	3/30411	0.090544117	0.253303581	0.19139093	P02794	1	FTH1
GBMvsCON.down	GO:0097635	extrinsic component of autophagosome membrane	1/947	3/30411	0.090544117	0.253303581	0.19139093	Q8IZQ1	1	WDFY3
GBMvsCON.down	GO:0098898	dense core granule lumen	1/947	3/30411	0.090544117	0.253303581	0.19139093	Q96RL7	1	VPS13A
GBMvsCON.down	GO:0099013	neuronal dense core vesicle lumen	1/947	3/30411	0.090544117	0.253303581	0.19139093	Q96RL7	1	VPS13A
GBMvsCON.down	GO:1905721	mitotic spindle astral microtubule end	1/947	3/30411	0.090544117	0.253303581	0.19139093	Q9UPY8	1	MAPRE3
GBMvsCON.down	GO:0098686	hippocampal mossy fiber to CA3 synapse	5/947	77/30411	0.092140232	0.256729436	0.193979435	P05937/P23468/P31321/P63104/Q15223	5	CALB1/PTPRD/PRKAR1B/YWHAZ/NECTIN1
GBMvsCON.down	GO:0032433	filopodium tip	3/947	35/30411	0.094533978	0.261291915	0.19742675	P61086/Q9H313/Q9Y4I1	3	UBE2K/TTYH1/MYO5A
GBMvsCON.down	GO:0098688	parallel fiber to Purkinje cell synapse	3/947	35/30411	0.094533978	0.261291915	0.19742675	O15020/O43426/P63098	3	SPTBN2/SYNJ1/PPP3R1
GBMvsCON.down	GO:0002178	palmitoyltransferase complex	2/947	17/30411	0.096811073	0.264412852	0.199784865	Q7Z5G4/Q9Y397	2	GOLGA7/ZDHHC9
GBMvsCON.down	GO:0030123	AP-3 adaptor complex	2/947	17/30411	0.096811073	0.264412852	0.199784865	P53677/Q92572	2	AP3M2/AP3S1
GBMvsCON.down	GO:0098890	extrinsic component of postsynaptic membrane	2/947	17/30411	0.096811073	0.264412852	0.199784865	O00291/Q8WXI2	2	HIP1/CNKSR2
GBMvsCON.down	GO:0031514	motile cilium	18/947	417/30411	0.103742993	0.282229954	0.213247098	O14745/O43236/P00568/P05023/P05026/P07205/P07900/P08237/P0DP23/P10644/P21266/P43034/P62834/Q00796/Q13618/Q15019/Q16181/Q96RL7	18	NHERF1/SEPTIN4/AK1/ATP1A1/ATP1B1/PGK2/HSP90AA1/PFKM/CALM1/PRKAR1A/GSTM3/PAFAH1B1/RAP1A/SORD/CUL3/SEPTIN2/SEPTIN7/VPS13A
GBMvsCON.down	GO:0098889	intrinsic component of presynaptic membrane	8/947	153/30411	0.106068687	0.287013138	0.216861172	O75077/P13637/P16389/P23468/Q12860/Q15223/Q8N126/Q9Y2I2	8	ADAM23/ATP1A3/KCNA2/PTPRD/CNTN1/NECTIN1/CADM3/NTNG1
GBMvsCON.down	GO:0098684	photoreceptor ribbon synapse	2/947	18/30411	0.106747289	0.287013138	0.216861172	Q05193/Q9BY11	2	DNM1/PACSIN1
GBMvsCON.down	GO:1905103	integral component of lysosomal membrane	2/947	18/30411	0.106747289	0.287013138	0.216861172	O15118/Q8IWT6	2	NPC1/LRRC8A
GBMvsCON.down	GO:0005790	smooth endoplasmic reticulum	4/947	59/30411	0.111518335	0.29867895	0.225675618	O94832/P63252/Q8NHG7/Q9H313	4	MYO1D/KCNJ2/SVIP/TTYH1
GBMvsCON.down	GO:0097733	photoreceptor cell cilium	10/947	207/30411	0.113885525	0.300869526	0.227330772	P13611/P29992/P36405/P46821/P48426/P50148/P62873/Q15019/Q15814/Q92845	10	VCAN/GNA11/ARL3/MAP1B/PIP4K2A/GNAQ/GNB1/SEPTIN2/TBCC/KIFAP3
GBMvsCON.down	GO:0005943	phosphatidylinositol 3-kinase complex, class IA	2/947	19/30411	0.116940871	0.300869526	0.227330772	P42336/P42338	2	PIK3CA/PIK3CB
GBMvsCON.down	GO:0008290	F-actin capping protein complex	2/947	19/30411	0.116940871	0.300869526	0.227330772	P35611/P35612	2	ADD1/ADD2
GBMvsCON.down	GO:0097651	phosphatidylinositol 3-kinase complex, class I	2/947	19/30411	0.116940871	0.300869526	0.227330772	P42336/P42338	2	PIK3CA/PIK3CB
GBMvsCON.down	GO:0098981	cholinergic synapse	2/947	19/30411	0.116940871	0.300869526	0.227330772	P07196/Q13393	2	NEFL/PLD1
GBMvsCON.down	GO:0005895	interleukin-5 receptor complex	1/947	4/30411	0.11886741	0.300869526	0.227330772	O00560	1	SDCBP
GBMvsCON.down	GO:0009331	glycerol-3-phosphate dehydrogenase complex	1/947	4/30411	0.11886741	0.300869526	0.227330772	P21695	1	GPD1
GBMvsCON.down	GO:0017090	meprin A complex	1/947	4/30411	0.11886741	0.300869526	0.227330772	Q16820	1	MEP1B
GBMvsCON.down	GO:0017109	glutamate-cysteine ligase complex	1/947	4/30411	0.11886741	0.300869526	0.227330772	P48506	1	GCLC
GBMvsCON.down	GO:0031372	UBC13-MMS2 complex	1/947	4/30411	0.11886741	0.300869526	0.227330772	P61088	1	UBE2N
GBMvsCON.down	GO:0031467	Cul7-RING ubiquitin ligase complex	1/947	4/30411	0.11886741	0.300869526	0.227330772	P63208	1	SKP1
GBMvsCON.down	GO:0032311	angiogenin-PRI complex	1/947	4/30411	0.11886741	0.300869526	0.227330772	P13489	1	RNH1
GBMvsCON.down	GO:0097598	sperm cytoplasmic droplet	1/947	4/30411	0.11886741	0.300869526	0.227330772	Q9GZP4	1	PITHD1
GBMvsCON.down	GO:1901588	dendritic microtubule	1/947	4/30411	0.11886741	0.300869526	0.227330772	P78559	1	MAP1A
GBMvsCON.down	GO:1902560	GMP reductase complex	1/947	4/30411	0.11886741	0.300869526	0.227330772	Q9P2T1	1	GMPR2
GBMvsCON.down	GO:0046658	anchored component of plasma membrane	6/947	108/30411	0.121233051	0.305737365	0.231008809	P04156/P04216/Q02246/Q12860/Q9Y2I2/Q9Y625	6	PRNP/THY1/CNTN2/CNTN1/NTNG1/GPC6
GBMvsCON.down	GO:0000421	autophagosome membrane	5/947	85/30411	0.125880724	0.316303928	0.238992685	A6NCE7/P60520/Q8IZQ1/Q96FZ7/Q9H492	5	MAP1LC3B2/GABARAPL2/WDFY3/CHMP6/MAP1LC3A
GBMvsCON.down	GO:0031166	integral component of vacuolar membrane	2/947	20/30411	0.127366198	0.317725786	0.240067012	O15118/Q8IWT6	2	NPC1/LRRC8A
GBMvsCON.down	GO:0031310	intrinsic component of vacuolar membrane	2/947	20/30411	0.127366198	0.317725786	0.240067012	O15118/Q8IWT6	2	NPC1/LRRC8A
GBMvsCON.down	GO:0031201	SNARE complex	5/947	86/30411	0.130451271	0.324251181	0.244997465	O95219/P54920/P60880/Q99747/Q9H115	5	SNX4/NAPA/SNAP25/NAPG/NAPB
GBMvsCON.down	GO:0036452	ESCRT complex	3/947	41/30411	0.134802857	0.333866574	0.252262656	O14964/Q92783/Q96FZ7	3	HGS/STAM/CHMP6
GBMvsCON.down	GO:0098992	neuronal dense core vesicle	2/947	21/30411	0.137998992	0.340561798	0.257321429	Q12756/Q96RL7	2	KIF1A/VPS13A
GBMvsCON.down	GO:0097225	sperm midpiece	5/947	88/30411	0.139813068	0.342711478	0.258945682	O14745/P07900/P0DP23/P62834/Q96RL7	5	NHERF1/HSP90AA1/CALM1/RAP1A/VPS13A
GBMvsCON.down	GO:0032982	myosin filament	3/947	42/30411	0.142013073	0.342711478	0.258945682	P35580/Q7Z406/Q92614	3	MYH10/MYH14/MYO18A
GBMvsCON.down	GO:0030118	clathrin coat	5/947	89/30411	0.144601375	0.342711478	0.258945682	O43426/O95208/P53677/P61601/Q00610	5	SYNJ1/EPN2/AP3M2/NCALD/CLTC
GBMvsCON.down	GO:0101003	ficolin-1-rich granule membrane	6/947	114/30411	0.145560246	0.342711478	0.258945682	O94856/P61586/P63000/P63167/P78324/Q9Y6G9	6	NFASC/RHOA/RAC1/DYNLL1/SIRPA/DYNC1LI1
GBMvsCON.down	GO:0000308	cytoplasmic cyclin-dependent protein kinase holoenzyme complex	1/947	5/30411	0.146309531	0.342711478	0.258945682	Q8ND76	1	CCNY
GBMvsCON.down	GO:0000322	storage vacuole	1/947	5/30411	0.146309531	0.342711478	0.258945682	P60953	1	CDC42
GBMvsCON.down	GO:0020016	ciliary pocket	1/947	5/30411	0.146309531	0.342711478	0.258945682	Q9NZN3	1	EHD3
GBMvsCON.down	GO:0020018	ciliary pocket membrane	1/947	5/30411	0.146309531	0.342711478	0.258945682	Q9NZN3	1	EHD3
GBMvsCON.down	GO:0038143	ERBB3:ERBB2 complex	1/947	5/30411	0.146309531	0.342711478	0.258945682	P21860	1	ERBB3
GBMvsCON.down	GO:0055087	Ski complex	1/947	5/30411	0.146309531	0.342711478	0.258945682	Q6PGP7	1	SKIC3
GBMvsCON.down	GO:0070032	synaptobrevin 2-SNAP-25-syntaxin-1a-complexin I complex	1/947	5/30411	0.146309531	0.342711478	0.258945682	P60880	1	SNAP25
GBMvsCON.down	GO:0070449	elongin complex	1/947	5/30411	0.146309531	0.342711478	0.258945682	Q15369	1	ELOC
GBMvsCON.down	GO:0097361	CIA complex	1/947	5/30411	0.146309531	0.342711478	0.258945682	Q96T76	1	MMS19
GBMvsCON.down	GO:0098559	cytoplasmic side of early endosome membrane	1/947	5/30411	0.146309531	0.342711478	0.258945682	Q9UL25	1	RAB21
GBMvsCON.down	GO:0098894	extrinsic component of presynaptic endocytic zone membrane	1/947	5/30411	0.146309531	0.342711478	0.258945682	O60641	1	SNAP91
GBMvsCON.down	GO:0016234	inclusion body	7/947	140/30411	0.147733796	0.343717351	0.259705699	P04156/P07197/P0DMV8/P12036/Q04759/Q8IZQ1/Q9UL15	7	PRNP/NEFM/HSPA1A/NEFH/PRKCQ/WDFY3/BAG5
GBMvsCON.down	GO:0048786	presynaptic active zone	7/947	140/30411	0.147733796	0.343717351	0.259705699	P61764/P78357/Q15223/Q8ND30/Q9BT88/Q9UJD0/Q9Y2I2	7	STXBP1/CNTNAP1/NECTIN1/PPFIBP2/SYT11/RIMS3/NTNG1
GBMvsCON.down	GO:0120103	centriolar subdistal appendage	2/947	22/30411	0.14881626	0.345073944	0.260730713	O00139/Q14203	2	KIF2A/DCTN1
GBMvsCON.down	GO:0031045	dense core granule	3/947	43/30411	0.149348469	0.345149805	0.260788032	Q12756/Q709C8/Q96RL7	3	KIF1A/VPS13C/VPS13A
GBMvsCON.down	GO:0030140	trans-Golgi network transport vesicle	4/947	66/30411	0.149975966	0.345444642	0.261010804	P61601/Q00610/Q92930/Q99523	4	NCALD/CLTC/RAB8B/SORT1
GBMvsCON.down	GO:0030117	membrane coat	8/947	167/30411	0.151325433	0.346244618	0.261615249	O43426/O95208/P53677/P61601/Q00610/Q05193/Q92572/Q96KG9	8	SYNJ1/EPN2/AP3M2/NCALD/CLTC/DNM1/AP3S1/SCYL1
GBMvsCON.down	GO:0048475	coated membrane	8/947	167/30411	0.151325433	0.346244618	0.261615249	O43426/O95208/P53677/P61601/Q00610/Q05193/Q92572/Q96KG9	8	SYNJ1/EPN2/AP3M2/NCALD/CLTC/DNM1/AP3S1/SCYL1
GBMvsCON.down	GO:0099023	vesicle tethering complex	6/947	116/30411	0.154128883	0.351495242	0.265582512	O00471/P48553/P60953/Q8NFX7/Q96Q05/Q9H267	6	EXOC5/TRAPPC10/CDC42/STXBP6/TRAPPC9/VPS33B
GBMvsCON.down	GO:0051233	spindle midzone	4/947	67/30411	0.155840616	0.354229822	0.267648704	O00423/P60953/Q15555/Q9UPY8	4	EML1/CDC42/MAPRE2/MAPRE3
GBMvsCON.down	GO:0005641	nuclear envelope lumen	2/947	23/30411	0.159796235	0.35850389	0.270878101	P07437/Q9HB71	2	TUBB/CACYBP
GBMvsCON.down	GO:0005832	chaperonin-containing T-complex	2/947	23/30411	0.159796235	0.35850389	0.270878101	P49368/P50991	2	CCT3/CCT4
GBMvsCON.down	GO:0099524	postsynaptic cytosol	2/947	23/30411	0.159796235	0.35850389	0.270878101	P05937/Q13526	2	CALB1/PIN1
GBMvsCON.down	GO:1990071	TRAPPII protein complex	2/947	23/30411	0.159796235	0.35850389	0.270878101	P48553/Q96Q05	2	TRAPPC10/TRAPPC9
GBMvsCON.down	GO:0016323	basolateral plasma membrane	18/947	447/30411	0.162068261	0.362424494	0.273840428	O00186/O94832/P05023/P05026/P07900/P19634/P21860/P28907/P54707/P55011/P60033/Q12851/Q12955/Q12959/Q13336/Q15049/Q15700/Q9UEW8	18	STXBP3/MYO1D/ATP1A1/ATP1B1/HSP90AA1/SLC9A1/ERBB3/CD38/ATP12A/SLC12A2/CD81/MAP4K2/ANK3/DLG1/SLC14A1/MLC1/DLG2/STK39
GBMvsCON.down	GO:0097730	non-motile cilium	12/947	280/30411	0.166363679	0.36760746	0.27775657	P13611/P29992/P36405/P46821/P48426/P50148/P62873/Q15019/Q15814/Q16181/Q92845/Q96FJ2	12	VCAN/GNA11/ARL3/MAP1B/PIP4K2A/GNAQ/GNB1/SEPTIN2/TBCC/SEPTIN7/KIFAP3/DYNLL2
GBMvsCON.down	GO:1902554	serine/threonine protein kinase complex	10/947	227/30411	0.172601641	0.36760746	0.27775657	P10644/P22694/P31321/P46019/Q00535/Q8ND76/Q92844/Q96T76/Q9UHD2/Q9Y376	10	PRKAR1A/PRKACB/PRKAR1B/PHKA2/CDK5/CCNY/TANK/MMS19/TBK1/CAB39
GBMvsCON.down	GO:0000306	extrinsic component of vacuolar membrane	1/947	6/30411	0.172897865	0.36760746	0.27775657	Q8IZQ1	1	WDFY3
GBMvsCON.down	GO:0005962	mitochondrial isocitrate dehydrogenase complex (NAD+)	1/947	6/30411	0.172897865	0.36760746	0.27775657	O43837	1	IDH3B
GBMvsCON.down	GO:0010009	cytoplasmic side of endosome membrane	1/947	6/30411	0.172897865	0.36760746	0.27775657	Q9UL25	1	RAB21
GBMvsCON.down	GO:0016533	protein kinase 5 complex	1/947	6/30411	0.172897865	0.36760746	0.27775657	Q00535	1	CDK5
GBMvsCON.down	GO:0030891	VCB complex	1/947	6/30411	0.172897865	0.36760746	0.27775657	Q13617	1	CUL2
GBMvsCON.down	GO:0030981	cortical microtubule cytoskeleton	1/947	6/30411	0.172897865	0.36760746	0.27775657	Q7Z460	1	CLASP1
GBMvsCON.down	GO:0031673	H zone	1/947	6/30411	0.172897865	0.36760746	0.27775657	Q03001	1	DST
GBMvsCON.down	GO:0034683	integrin alphav-beta3 complex	1/947	6/30411	0.172897865	0.36760746	0.27775657	P60201	1	PLP1
GBMvsCON.down	GO:0045242	isocitrate dehydrogenase complex (NAD+)	1/947	6/30411	0.172897865	0.36760746	0.27775657	O43837	1	IDH3B
GBMvsCON.down	GO:0071817	MMXD complex	1/947	6/30411	0.172897865	0.36760746	0.27775657	Q96T76	1	MMS19
GBMvsCON.down	GO:0072534	perineuronal net	1/947	6/30411	0.172897865	0.36760746	0.27775657	Q92752	1	TNR
GBMvsCON.down	GO:0098871	postsynaptic actin cytoskeleton	1/947	6/30411	0.172897865	0.36760746	0.27775657	P63261	1	ACTG1
GBMvsCON.down	GO:1990131	Gtr1-Gtr2 GTPase complex	1/947	6/30411	0.172897865	0.36760746	0.27775657	Q7L523	1	RRAGA
GBMvsCON.down	GO:1990565	HSP90-CDC37 chaperone complex	1/947	6/30411	0.172897865	0.36760746	0.27775657	Q16543	1	CDC37
GBMvsCON.down	GO:0031464	Cul4A-RING E3 ubiquitin ligase complex	2/947	25/30411	0.182163063	0.38493785	0.290851052	Q13620/Q96SW2	2	CUL4B/CRBN
GBMvsCON.down	GO:0043196	varicosity	2/947	25/30411	0.182163063	0.38493785	0.290851052	O00499/P46821	2	BIN1/MAP1B
GBMvsCON.down	GO:0031312	extrinsic component of organelle membrane	5/947	97/30411	0.185276567	0.3903235	0.294920338	O00499/P0CG47/P56693/Q12756/Q8IZQ1	5	BIN1/UBB/SOX10/KIF1A/WDFY3
GBMvsCON.down	GO:0000812	Swr1 complex	2/947	26/30411	0.193512051	0.403745096	0.305061418	Q96L91/Q9Y4A5	2	EP400/TRRAP
GBMvsCON.down	GO:0005964	phosphorylase kinase complex	1/947	7/30411	0.198658948	0.403745096	0.305061418	P46019	1	PHKA2
GBMvsCON.down	GO:0030906	retromer, cargo-selective complex	1/947	7/30411	0.198658948	0.403745096	0.305061418	O75436	1	VPS26A
GBMvsCON.down	GO:0031465	Cul4B-RING E3 ubiquitin ligase complex	1/947	7/30411	0.198658948	0.403745096	0.305061418	Q13620	1	CUL4B
GBMvsCON.down	GO:0032021	NELF complex	1/947	7/30411	0.198658948	0.403745096	0.305061418	Q8IXH7	1	NELFCD
GBMvsCON.down	GO:0043190	ATP-binding cassette (ABC) transporter complex	1/947	7/30411	0.198658948	0.403745096	0.305061418	Q9BZC7	1	ABCA2
GBMvsCON.down	GO:0044326	dendritic spine neck	1/947	7/30411	0.198658948	0.403745096	0.305061418	P13637	1	ATP1A3
GBMvsCON.down	GO:0051286	cell tip	1/947	7/30411	0.198658948	0.403745096	0.305061418	Q92930	1	RAB8B
GBMvsCON.down	GO:0098843	postsynaptic endocytic zone	1/947	7/30411	0.198658948	0.403745096	0.305061418	Q9UQ16	1	DNM3
GBMvsCON.down	GO:0099012	neuronal dense core vesicle membrane	1/947	7/30411	0.198658948	0.403745096	0.305061418	Q12756	1	KIF1A
GBMvsCON.down	GO:0099029	anchored component of presynaptic active zone membrane	1/947	7/30411	0.198658948	0.403745096	0.305061418	Q9Y2I2	1	NTNG1
GBMvsCON.down	GO:0140284	endoplasmic reticulum-endosome membrane contact site	1/947	7/30411	0.198658948	0.403745096	0.305061418	Q8NHP6	1	MOSPD2
GBMvsCON.down	GO:0045334	clathrin-coated endocytic vesicle	8/947	181/30411	0.20432726	0.413681235	0.312568958	O95208/P21926/P50570/P98164/Q00610/Q5SW96/Q99962/Q9UM54	8	EPN2/CD9/DNM2/LRP2/CLTC/LDLRAP1/SH3GL2/MYO6
GBMvsCON.down	GO:0032391	photoreceptor connecting cilium	4/947	75/30411	0.205534336	0.413681235	0.312568958	P36405/Q15019/Q15814/Q92845	4	ARL3/SEPTIN2/TBCC/KIFAP3
GBMvsCON.down	GO:0032590	dendrite membrane	4/947	75/30411	0.205534336	0.413681235	0.312568958	P04216/P84074/Q14003/Q14168	4	THY1/HPCA/KCNC3/MPP2
GBMvsCON.down	GO:0072562	blood microparticle	9/947	209/30411	0.205942612	0.413681235	0.312568958	A5A3E0/O00560/P06396/P0DMV8/P54652/P63104/P63261/P68133/Q15485	9	POTEF/SDCBP/GSN/HSPA1A/HSPA2/YWHAZ/ACTG1/ACTA1/FCN2
GBMvsCON.down	GO:0032420	stereocilium	5/947	101/30411	0.207016961	0.414633971	0.313288825	O14745/P05937/P20472/P43034/Q00013	5	NHERF1/CALB1/PVALB/PAFAH1B1/MPP1
GBMvsCON.down	GO:0043083	synaptic cleft	2/947	28/30411	0.216454266	0.432282941	0.326624021	O95970/Q9UQ16	2	LGI1/DNM3
GBMvsCON.down	GO:0005782	peroxisomal matrix	4/947	77/30411	0.218618008	0.433219466	0.32733164	P07148/P14920/P34913/Q9UBQ7	4	FABP1/DAO/EPHX2/GRHPR
GBMvsCON.down	GO:0031907	microbody lumen	4/947	77/30411	0.218618008	0.433219466	0.32733164	P07148/P14920/P34913/Q9UBQ7	4	FABP1/DAO/EPHX2/GRHPR
GBMvsCON.down	GO:0001750	photoreceptor outer segment	7/947	157/30411	0.218804043	0.433219466	0.32733164	P13611/P29992/P46821/P48426/P50148/P62873/Q92845	7	VCAN/GNA11/MAP1B/PIP4K2A/GNAQ/GNB1/KIFAP3
GBMvsCON.down	GO:0098862	cluster of actin-based cell projections	12/947	298/30411	0.221226978	0.43526867	0.328879976	O14745/O94832/P05937/P07900/P20472/P43034/P98164/Q00013/Q14344/Q7Z406/Q9UEY8/Q9UPY5	12	NHERF1/MYO1D/CALB1/HSP90AA1/PVALB/PAFAH1B1/LRP2/MPP1/GNA13/MYH14/ADD3/SLC7A11
GBMvsCON.down	GO:0008352	katanin complex	1/947	8/30411	0.223618492	0.43526867	0.328879976	Q9BW62	1	KATNAL1
GBMvsCON.down	GO:0030478	actin cap	1/947	8/30411	0.223618492	0.43526867	0.328879976	P06396	1	GSN
GBMvsCON.down	GO:0090733	tenascin complex	1/947	8/30411	0.223618492	0.43526867	0.328879976	Q92752	1	TNR
GBMvsCON.down	GO:0097422	tubular endosome	1/947	8/30411	0.223618492	0.43526867	0.328879976	O75436	1	VPS26A
GBMvsCON.down	GO:0150001	primary dendrite	1/947	8/30411	0.223618492	0.43526867	0.328879976	P78559	1	MAP1A
GBMvsCON.down	GO:0098945	intrinsic component of presynaptic active zone membrane	2/947	29/30411	0.22801564	0.442580919	0.33440496	Q15223/Q9Y2I2	2	NECTIN1/NTNG1
GBMvsCON.down	GO:0071682	endocytic vesicle lumen	3/947	54/30411	0.236473142	0.45771132	0.345837177	O14964/P07900/Q92598	3	HGS/HSP90AA1/HSPH1
GBMvsCON.down	GO:0000145	exocyst	2/947	30/30411	0.239617473	0.459932428	0.3475154	O00471/Q8NFX7	2	EXOC5/STXBP6
GBMvsCON.down	GO:0001518	voltage-gated sodium channel complex	2/947	30/30411	0.239617473	0.459932428	0.3475154	Q07699/Q9UQD0	2	SCN1B/SCN8A
GBMvsCON.down	GO:0030008	TRAPP complex	2/947	30/30411	0.239617473	0.459932428	0.3475154	P48553/Q96Q05	2	TRAPPC10/TRAPPC9
GBMvsCON.down	GO:0019005	SCF ubiquitin ligase complex	5/947	107/30411	0.241058375	0.461416447	0.348636694	P63208/Q13617/Q93034/Q9HB71/Q9UK22	5	SKP1/CUL2/CUL5/CACYBP/FBXO2
GBMvsCON.down	GO:0030666	endocytic vesicle membrane	15/947	392/30411	0.24321382	0.464256215	0.350782363	O95208/P0CG47/P21926/P50570/P61026/P98164/Q00610/Q13554/Q13555/Q5SW96/Q8NEB9/Q92930/Q99962/Q9ULC3/Q9UQM7	15	EPN2/UBB/CD9/DNM2/RAB10/LRP2/CLTC/CAMK2B/CAMK2G/LDLRAP1/PIK3C3/RAB8B/SH3GL2/RAB23/CAMK2A
GBMvsCON.down	GO:0005827	polar microtubule	1/947	9/30411	0.247801411	0.466568869	0.352529757	Q13618	1	CUL3
GBMvsCON.down	GO:0005944	phosphatidylinositol 3-kinase complex, class IB	1/947	9/30411	0.247801411	0.466568869	0.352529757	P42336	1	PIK3CA
GBMvsCON.down	GO:0042587	glycogen granule	1/947	9/30411	0.247801411	0.466568869	0.352529757	P49327	1	FASN
GBMvsCON.down	GO:0071439	clathrin complex	1/947	9/30411	0.247801411	0.466568869	0.352529757	Q00610	1	CLTC
GBMvsCON.down	GO:0097433	dense body	1/947	9/30411	0.247801411	0.466568869	0.352529757	P63261	1	ACTG1
GBMvsCON.down	GO:1902911	protein kinase complex	10/947	249/30411	0.250318937	0.470028221	0.355143571	P10644/P22694/P31321/P46019/Q00535/Q8ND76/Q92844/Q96T76/Q9UHD2/Q9Y376	10	PRKAR1A/PRKACB/PRKAR1B/PHKA2/CDK5/CCNY/TANK/MMS19/TBK1/CAB39
GBMvsCON.down	GO:0000137	Golgi cis cisterna	2/947	31/30411	0.251246051	0.470490573	0.355492915	Q15334/Q8WXF7	2	LLGL1/ATL1
GBMvsCON.down	GO:0005942	phosphatidylinositol 3-kinase complex	3/947	56/30411	0.253209888	0.472886575	0.357303284	P42336/P42338/Q8NEB9	3	PIK3CA/PIK3CB/PIK3C3
GBMvsCON.down	GO:0031526	brush border membrane	5/947	110/30411	0.258614645	0.477369343	0.360690371	O14745/P07900/P98164/Q14344/Q9UPY5	5	NHERF1/HSP90AA1/LRP2/GNA13/SLC7A11
GBMvsCON.down	GO:0005747	mitochondrial respiratory chain complex I	4/947	83/30411	0.259064405	0.477369343	0.360690371	O43674/O95168/Q86Y39/Q9Y6M9	4	NDUFB5/NDUFB4/NDUFA11/NDUFB9
GBMvsCON.down	GO:0030964	NADH dehydrogenase complex	4/947	83/30411	0.259064405	0.477369343	0.360690371	O43674/O95168/Q86Y39/Q9Y6M9	4	NDUFB5/NDUFB4/NDUFA11/NDUFB9
GBMvsCON.down	GO:0045271	respiratory chain complex I	4/947	83/30411	0.259064405	0.477369343	0.360690371	O43674/O95168/Q86Y39/Q9Y6M9	4	NDUFB5/NDUFB4/NDUFA11/NDUFB9
GBMvsCON.down	GO:0097386	glial cell projection	4/947	83/30411	0.259064405	0.477369343	0.360690371	O94856/Q8IXJ6/Q8TAM6/Q9UPY5	4	NFASC/SIRT2/ERMN/SLC7A11
GBMvsCON.down	GO:0099056	integral component of presynaptic membrane	6/947	138/30411	0.260735548	0.479170914	0.362051601	O75077/P13637/P16389/P23468/Q15223/Q8N126	6	ADAM23/ATP1A3/KCNA2/PTPRD/NECTIN1/CADM3
GBMvsCON.down	GO:0030125	clathrin vesicle coat	3/947	57/30411	0.261641229	0.479559918	0.362345525	O95208/P61601/Q00610	3	EPN2/NCALD/CLTC
GBMvsCON.down	GO:0097440	apical dendrite	2/947	32/30411	0.262888473	0.480571256	0.36310967	O94832/P46821	2	MYO1D/MAP1B
GBMvsCON.down	GO:0032421	stereocilium bundle	5/947	111/30411	0.264533669	0.48230281	0.364417997	O14745/P05937/P20472/P43034/Q00013	5	NHERF1/CALB1/PVALB/PAFAH1B1/MPP1
GBMvsCON.down	GO:0043195	terminal bouton	4/947	84/30411	0.265948343	0.483044343	0.364978283	O43426/P04156/P05937/Q2M2I8	4	SYNJ1/PRNP/CALB1/AAK1
GBMvsCON.down	GO:0005903	brush border	8/947	196/30411	0.267943591	0.483044343	0.364978283	O14745/O94832/P07900/P98164/Q14344/Q7Z406/Q9UEY8/Q9UPY5	8	NHERF1/MYO1D/HSP90AA1/LRP2/GNA13/MYH14/ADD3/SLC7A11
GBMvsCON.down	GO:0034271	phosphatidylinositol 3-kinase complex, class III, type I	1/947	10/30411	0.271231845	0.483044343	0.364978283	Q8NEB9	1	PIK3C3
GBMvsCON.down	GO:0034272	phosphatidylinositol 3-kinase complex, class III, type II	1/947	10/30411	0.271231845	0.483044343	0.364978283	Q8NEB9	1	PIK3C3
GBMvsCON.down	GO:0044352	pinosome	1/947	10/30411	0.271231845	0.483044343	0.364978283	Q9UKG1	1	APPL1
GBMvsCON.down	GO:0044354	macropinosome	1/947	10/30411	0.271231845	0.483044343	0.364978283	Q9UKG1	1	APPL1
GBMvsCON.down	GO:0097457	hippocampal mossy fiber	1/947	10/30411	0.271231845	0.483044343	0.364978283	P46821	1	MAP1B
GBMvsCON.down	GO:0098966	perisynaptic extracellular matrix	1/947	10/30411	0.271231845	0.483044343	0.364978283	Q92752	1	TNR
GBMvsCON.down	GO:0099535	synapse-associated extracellular matrix	1/947	10/30411	0.271231845	0.483044343	0.364978283	Q92752	1	TNR
GBMvsCON.down	GO:0030132	clathrin coat of coated pit	2/947	33/30411	0.274532613	0.486415475	0.367525441	O43426/Q00610	2	SYNJ1/CLTC
GBMvsCON.down	GO:0031258	lamellipodium membrane	2/947	33/30411	0.274532613	0.486415475	0.367525441	P16389/Q96GD0	2	KCNA2/PDXP
GBMvsCON.down	GO:0031902	late endosome membrane	10/947	257/30411	0.281213929	0.496979093	0.375507091	O14964/O15118/O95858/P08133/P62745/Q13393/Q709C8/Q96FZ7/Q9BZV1/Q9H267	10	HGS/NPC1/TSPAN15/ANXA6/RHOB/PLD1/VPS13C/CHMP6/UBXN6/VPS33B
GBMvsCON.down	GO:0030057	desmosome	2/947	34/30411	0.286167086	0.503158922	0.380176442	P22314/Q9BX67	2	UBA1/JAM3
GBMvsCON.down	GO:0030130	clathrin coat of trans-Golgi network vesicle	2/947	34/30411	0.286167086	0.503158922	0.380176442	P61601/Q00610	2	NCALD/CLTC
GBMvsCON.down	GO:0044307	dendritic branch	1/947	11/30411	0.293933185	0.512898563	0.387535513	P78559	1	MAP1A
GBMvsCON.down	GO:0097013	phagocytic vesicle lumen	1/947	11/30411	0.293933185	0.512898563	0.387535513	O14964	1	HGS
GBMvsCON.down	GO:0099147	extrinsic component of postsynaptic density membrane	1/947	11/30411	0.293933185	0.512898563	0.387535513	Q8WXI2	1	CNKSR2
GBMvsCON.down	GO:0016529	sarcoplasmic reticulum	6/947	145/30411	0.298134331	0.51891895	0.392084392	P23297/P54289/Q12955/Q13023/Q13554/Q13555	6	S100A1/CACNA2D1/ANK3/AKAP6/CAMK2B/CAMK2G
GBMvsCON.down	GO:0031091	platelet alpha granule	7/947	175/30411	0.304396577	0.528487525	0.399314208	O00186/P04075/P21926/P61764/Q9H267/Q9NTK5/Q9NUQ9	7	STXBP3/ALDOA/CD9/STXBP1/VPS33B/OLA1/CYRIB
GBMvsCON.down	GO:0031968	organelle outer membrane	16/947	443/30411	0.307747175	0.531158915	0.401332656	O43236/P01116/P06733/P09543/P0CG47/P14920/P56693/Q5TA50/Q709C8/Q8NAN2/Q8WWI5/Q96RL7/Q99536/Q9GZY8/Q9NRZ5/Q9NZ45	16	SEPTIN4/KRAS/ENO1/CNP/UBB/DAO/SOX10/CPTP/VPS13C/MIGA1/SLC44A1/VPS13A/VAT1/MFF/AGPAT4/CISD1
GBMvsCON.down	GO:0098803	respiratory chain complex	6/947	147/30411	0.309009957	0.531158915	0.401332656	O43674/O95168/P07919/P14406/Q86Y39/Q9Y6M9	6	NDUFB5/NDUFB4/UQCRH/COX7A2/NDUFA11/NDUFB9
GBMvsCON.down	GO:0031362	anchored component of external side of plasma membrane	2/947	36/30411	0.30936499	0.531158915	0.401332656	P04156/P04216	2	PRNP/THY1
GBMvsCON.down	GO:0045239	tricarboxylic acid cycle enzyme complex	2/947	36/30411	0.30936499	0.531158915	0.401332656	O43837/Q9ULD0	2	IDH3B/OGDHL
GBMvsCON.down	GO:0043198	dendritic shaft	4/947	91/30411	0.314900732	0.531158915	0.401332656	P46459/P78559/Q14168/Q9P021	4	NSF/MAP1A/MPP2/CRIPT
GBMvsCON.down	GO:0005967	mitochondrial pyruvate dehydrogenase complex	1/947	12/30411	0.315928096	0.531158915	0.401332656	Q15119	1	PDK2
GBMvsCON.down	GO:0016013	syntrophin complex	1/947	12/30411	0.315928096	0.531158915	0.401332656	Q13424	1	SNTA1
GBMvsCON.down	GO:0044302	dentate gyrus mossy fiber	1/947	12/30411	0.315928096	0.531158915	0.401332656	P46821	1	MAP1B
GBMvsCON.down	GO:0045252	oxoglutarate dehydrogenase complex	1/947	12/30411	0.315928096	0.531158915	0.401332656	Q9ULD0	1	OGDHL
GBMvsCON.down	GO:0045254	pyruvate dehydrogenase complex	1/947	12/30411	0.315928096	0.531158915	0.401332656	Q15119	1	PDK2
GBMvsCON.down	GO:0048788	cytoskeleton of presynaptic active zone	1/947	12/30411	0.315928096	0.531158915	0.401332656	Q9UJD0	1	RIMS3
GBMvsCON.down	GO:0098892	extrinsic component of postsynaptic specialization membrane	1/947	12/30411	0.315928096	0.531158915	0.401332656	Q8WXI2	1	CNKSR2
GBMvsCON.down	GO:1990075	periciliary membrane compartment	1/947	12/30411	0.315928096	0.531158915	0.401332656	Q92845	1	KIFAP3
GBMvsCON.down	GO:0016528	sarcoplasm	7/947	178/30411	0.31932829	0.533048447	0.402760347	P06396/P23297/P54289/Q12955/Q13023/Q13554/Q13555	7	GSN/S100A1/CACNA2D1/ANK3/AKAP6/CAMK2B/CAMK2G
GBMvsCON.down	GO:0012510	trans-Golgi network transport vesicle membrane	2/947	37/30411	0.320909051	0.533048447	0.402760347	P61601/Q00610	2	NCALD/CLTC
GBMvsCON.down	GO:0035267	NuA4 histone acetyltransferase complex	2/947	37/30411	0.320909051	0.533048447	0.402760347	Q96L91/Q9Y4A5	2	EP400/TRRAP
GBMvsCON.down	GO:0036020	endolysosome membrane	2/947	37/30411	0.320909051	0.533048447	0.402760347	O15455/Q00610	2	TLR3/CLTC
GBMvsCON.down	GO:0043189	H4/H2A histone acetyltransferase complex	2/947	37/30411	0.320909051	0.533048447	0.402760347	Q96L91/Q9Y4A5	2	EP400/TRRAP
GBMvsCON.down	GO:0005771	multivesicular body	5/947	121/30411	0.325093311	0.538703784	0.407033402	O14964/P10644/P13693/P31321/Q96FZ7	5	HGS/PRKAR1A/TPT1/PRKAR1B/CHMP6
GBMvsCON.down	GO:0019867	outer membrane	16/947	449/30411	0.326451089	0.539659575	0.407755578	O43236/P01116/P06733/P09543/P0CG47/P14920/P56693/Q5TA50/Q709C8/Q8NAN2/Q8WWI5/Q96RL7/Q99536/Q9GZY8/Q9NRZ5/Q9NZ45	16	SEPTIN4/KRAS/ENO1/CNP/UBB/DAO/SOX10/CPTP/VPS13C/MIGA1/SLC44A1/VPS13A/VAT1/MFF/AGPAT4/CISD1
GBMvsCON.down	GO:0031462	Cul2-RING ubiquitin ligase complex	2/947	38/30411	0.332404642	0.548189995	0.414200986	Q13617/Q15369	2	CUL2/ELOC
GBMvsCON.down	GO:0030669	clathrin-coated endocytic vesicle membrane	6/947	152/30411	0.336465287	0.550902668	0.416250626	O95208/P21926/P98164/Q00610/Q5SW96/Q99962	6	EPN2/CD9/LRP2/CLTC/LDLRAP1/SH3GL2
GBMvsCON.down	GO:0035032	phosphatidylinositol 3-kinase complex, class III	1/947	13/30411	0.337238536	0.550902668	0.416250626	Q8NEB9	1	PIK3C3
GBMvsCON.down	GO:0097226	sperm mitochondrial sheath	1/947	13/30411	0.337238536	0.550902668	0.416250626	P07900	1	HSP90AA1
GBMvsCON.down	GO:1990769	proximal neuron projection	1/947	13/30411	0.337238536	0.550902668	0.416250626	Q5T442	1	GJC2
GBMvsCON.down	GO:0034704	calcium channel complex	5/947	124/30411	0.343584041	0.559944747	0.423082633	P0DP23/P54289/P54652/Q13023/Q15257	5	CALM1/CACNA2D1/HSPA2/AKAP6/PTPA
GBMvsCON.down	GO:0005746	mitochondrial respirasome	6/947	154/30411	0.347527806	0.565039326	0.426931992	O43674/O95168/P07919/P14406/Q86Y39/Q9Y6M9	6	NDUFB5/NDUFB4/UQCRH/COX7A2/NDUFA11/NDUFB9
GBMvsCON.down	GO:0005741	mitochondrial outer membrane	14/947	395/30411	0.348788323	0.565757584	0.427474692	O43236/P01116/P09543/P0CG47/P14920/P56693/Q709C8/Q8NAN2/Q8WWI5/Q96RL7/Q99536/Q9GZY8/Q9NRZ5/Q9NZ45	14	SEPTIN4/KRAS/CNP/UBB/DAO/SOX10/VPS13C/MIGA1/SLC44A1/VPS13A/VAT1/MFF/AGPAT4/CISD1
GBMvsCON.down	GO:0008076	voltage-gated potassium channel complex	6/947	155/30411	0.353071403	0.567199721	0.428564341	O43526/P0DP23/P16389/P17658/P63252/Q14003	6	KCNQ2/CALM1/KCNA2/KCNA6/KCNJ2/KCNC3
GBMvsCON.down	GO:0030137	COPI-coated vesicle	2/947	40/30411	0.355218293	0.567199721	0.428564341	Q96KG9/Q9BY11	2	SCYL1/PACSIN1
GBMvsCON.down	GO:0030660	Golgi-associated vesicle membrane	4/947	97/30411	0.357430773	0.567199721	0.428564341	P17302/P61601/Q00610/Q96KG9	4	GJA1/NCALD/CLTC/SCYL1
GBMvsCON.down	GO:0030897	HOPS complex	1/947	14/30411	0.357885786	0.567199721	0.428564341	Q9H267	1	VPS33B
GBMvsCON.down	GO:0032584	growth cone membrane	1/947	14/30411	0.357885786	0.567199721	0.428564341	Q15223	1	NECTIN1
GBMvsCON.down	GO:0033263	CORVET complex	1/947	14/30411	0.357885786	0.567199721	0.428564341	Q9H267	1	VPS33B
GBMvsCON.down	GO:0033588	elongator holoenzyme complex	1/947	14/30411	0.357885786	0.567199721	0.428564341	Q0PNE2	1	ELP6
GBMvsCON.down	GO:0033596	TSC1-TSC2 complex	1/947	14/30411	0.357885786	0.567199721	0.428564341	Q92574	1	TSC1
GBMvsCON.down	GO:0060187	cell pole	1/947	14/30411	0.357885786	0.567199721	0.428564341	Q92930	1	RAB8B
GBMvsCON.down	GO:0099092	postsynaptic density, intracellular component	1/947	14/30411	0.357885786	0.567199721	0.428564341	P50570	1	DNM2
GBMvsCON.down	GO:0030658	transport vesicle membrane	15/947	429/30411	0.360386281	0.569855653	0.430571108	O00499/O43760/O95670/P0DP23/P21281/P21283/P36543/P49418/P61020/P61601/Q00610/Q16864/Q5TH69/Q92599/Q9BSU1	15	BIN1/SYNGR2/ATP6V1G2/CALM1/ATP6V1B2/ATP6V1C1/ATP6V1E1/AMPH/RAB5B/NCALD/CLTC/ATP6V1F/ARFGEF3/SEPTIN8/PHAF1
GBMvsCON.down	GO:0005795	Golgi stack	9/947	250/30411	0.376838877	0.585434791	0.442342382	P46459/Q15334/Q7Z5G4/Q8IZN3/Q8WXF7/Q96JH7/Q99523/Q9UL25/Q9Y3A3	9	NSF/LLGL1/GOLGA7/ZDHHC14/ATL1/VCPIP1/SORT1/RAB21/MOB4
GBMvsCON.down	GO:0031233	intrinsic component of external side of plasma membrane	2/947	42/30411	0.377747077	0.585434791	0.442342382	P04156/P04216	2	PRNP/THY1
GBMvsCON.down	GO:0000815	ESCRT III complex	1/947	15/30411	0.377890463	0.585434791	0.442342382	Q96FZ7	1	CHMP6
GBMvsCON.down	GO:0001520	outer dense fiber	1/947	15/30411	0.377890463	0.585434791	0.442342382	P00568	1	AK1
GBMvsCON.down	GO:0030128	clathrin coat of endocytic vesicle	1/947	15/30411	0.377890463	0.585434791	0.442342382	O95208	1	EPN2
GBMvsCON.down	GO:0036056	filtration diaphragm	1/947	15/30411	0.377890463	0.585434791	0.442342382	Q08209	1	PPP3CA
GBMvsCON.down	GO:0036057	slit diaphragm	1/947	15/30411	0.377890463	0.585434791	0.442342382	Q08209	1	PPP3CA
GBMvsCON.down	GO:0060987	lipid tube	1/947	15/30411	0.377890463	0.585434791	0.442342382	O00499	1	BIN1
GBMvsCON.down	GO:0072669	tRNA-splicing ligase complex	1/947	15/30411	0.377890463	0.585434791	0.442342382	Q8NCA5	1	FAM98A
GBMvsCON.down	GO:1904724	tertiary granule lumen	4/947	100/30411	0.378711073	0.585434791	0.442342382	P02794/P04075/Q13813/Q7Z5G4	4	FTH1/ALDOA/SPTAN1/GOLGA7
GBMvsCON.down	GO:0098839	postsynaptic density membrane	6/947	160/30411	0.380865269	0.587450672	0.443865539	Q12959/Q15700/Q5VST6/Q8WXI2/Q96PQ0/Q9P0K1	6	DLG1/DLG2/ABHD17B/CNKSR2/SORCS2/ADAM22
GBMvsCON.down	GO:0000407	phagophore assembly site	3/947	72/30411	0.389625855	0.599624646	0.453063941	Q8NEB9/Q9BSU1/Q9H6U6	3	PIK3C3/PHAF1/BCAS3
GBMvsCON.down	GO:0033165	interphotoreceptor matrix	1/947	16/30411	0.397272544	0.605994102	0.45787657	P13611	1	VCAN
GBMvsCON.down	GO:0090724	central region of growth cone	1/947	16/30411	0.397272544	0.605994102	0.45787657	P43034	1	PAFAH1B1
GBMvsCON.down	GO:0097441	basal dendrite	1/947	16/30411	0.397272544	0.605994102	0.45787657	P46821	1	MAP1B
GBMvsCON.down	GO:1904930	amphisome membrane	1/947	16/30411	0.397272544	0.605994102	0.45787657	Q96FZ7	1	CHMP6
GBMvsCON.down	GO:0001891	phagocytic cup	2/947	45/30411	0.410896992	0.622653117	0.470463776	P50570/Q9BT88	2	DNM2/SYT11
GBMvsCON.down	GO:0032585	multivesicular body membrane	2/947	45/30411	0.410896992	0.622653117	0.470463776	O14964/Q96FZ7	2	HGS/CHMP6
GBMvsCON.down	GO:0097346	INO80-type complex	2/947	45/30411	0.410896992	0.622653117	0.470463776	Q96L91/Q9Y4A5	2	EP400/TRRAP
GBMvsCON.down	GO:0060076	excitatory synapse	4/947	105/30411	0.413988275	0.624968566	0.472213282	O15020/O43426/P63098/Q9BT88	4	SPTBN2/SYNJ1/PPP3R1/SYT11
GBMvsCON.down	GO:0070469	respirasome	6/947	166/30411	0.414233869	0.624968566	0.472213282	O43674/O95168/P07919/P14406/Q86Y39/Q9Y6M9	6	NDUFB5/NDUFB4/UQCRH/COX7A2/NDUFA11/NDUFB9
GBMvsCON.down	GO:0042555	MCM complex	1/947	17/30411	0.416051386	0.624981539	0.472223084	P33993	1	MCM7
GBMvsCON.down	GO:0098993	anchored component of synaptic vesicle membrane	1/947	17/30411	0.416051386	0.624981539	0.472223084	P61020	1	RAB5B
GBMvsCON.down	GO:0030120	vesicle coat	4/947	106/30411	0.420996465	0.631038085	0.476799284	O95208/P61601/Q00610/Q96KG9	4	EPN2/NCALD/CLTC/SCYL1
GBMvsCON.down	GO:0044853	plasma membrane raft	8/947	230/30411	0.425888258	0.636988715	0.481295457	P05026/P10644/P27361/P28482/P35612/Q05469/Q13023/Q15049	8	ATP1B1/PRKAR1A/MAPK3/MAPK1/ADD2/LIPE/AKAP6/MLC1
GBMvsCON.down	GO:0034706	sodium channel complex	2/947	47/30411	0.432507058	0.638433637	0.48238721	Q07699/Q9UQD0	2	SCN1B/SCN8A
GBMvsCON.down	GO:0005587	collagen type IV trimer	1/947	18/30411	0.434245745	0.638433637	0.48238721	P29400	1	COL4A5
GBMvsCON.down	GO:0005750	mitochondrial respiratory chain complex III	1/947	18/30411	0.434245745	0.638433637	0.48238721	P07919	1	UQCRH
GBMvsCON.down	GO:0014701	junctional sarcoplasmic reticulum membrane	1/947	18/30411	0.434245745	0.638433637	0.48238721	Q13023	1	AKAP6
GBMvsCON.down	GO:0031588	nucleotide-activated protein kinase complex	1/947	18/30411	0.434245745	0.638433637	0.48238721	P10644	1	PRKAR1A
GBMvsCON.down	GO:0042584	chromaffin granule membrane	1/947	18/30411	0.434245745	0.638433637	0.48238721	P20073	1	ANXA7
GBMvsCON.down	GO:0045275	respiratory chain complex III	1/947	18/30411	0.434245745	0.638433637	0.48238721	P07919	1	UQCRH
GBMvsCON.down	GO:0099091	postsynaptic specialization, intracellular component	1/947	18/30411	0.434245745	0.638433637	0.48238721	P50570	1	DNM2
GBMvsCON.down	GO:0030904	retromer complex	1/947	19/30411	0.451873793	0.658744285	0.497733514	O75436	1	VPS26A
GBMvsCON.down	GO:0031095	platelet dense tubular network membrane	1/947	19/30411	0.451873793	0.658744285	0.497733514	Q08495	1	DMTN
GBMvsCON.down	GO:0044294	dendritic growth cone	1/947	19/30411	0.451873793	0.658744285	0.497733514	P07900	1	HSP90AA1
GBMvsCON.down	GO:0044753	amphisome	1/947	19/30411	0.451873793	0.658744285	0.497733514	Q96FZ7	1	CHMP6
GBMvsCON.down	GO:0005901	caveola	6/947	173/30411	0.452892228	0.65883901	0.497805086	P05026/P27361/P28482/Q05469/Q13023/Q15049	6	ATP1B1/MAPK3/MAPK1/LIPE/AKAP6/MLC1
GBMvsCON.down	GO:0031461	cullin-RING ubiquitin ligase complex	10/947	299/30411	0.454301743	0.65950106	0.498305317	P63208/Q13617/Q13618/Q13620/Q15369/Q93034/Q96SW2/Q9H2C0/Q9HB71/Q9UK22	10	SKP1/CUL2/CUL3/CUL4B/ELOC/CUL5/CRBN/GAN/CACYBP/FBXO2
GBMvsCON.down	GO:0034705	potassium channel complex	6/947	174/30411	0.458372279	0.664015188	0.501716099	O43526/P0DP23/P16389/P17658/P63252/Q14003	6	KCNQ2/CALM1/KCNA2/KCNA6/KCNJ2/KCNC3
GBMvsCON.down	GO:0030056	hemidesmosome	1/947	20/30411	0.46895314	0.672295892	0.507972827	Q03001	1	DST
GBMvsCON.down	GO:0036128	CatSper complex	1/947	20/30411	0.46895314	0.672295892	0.507972827	P54652	1	HSPA2
GBMvsCON.down	GO:0098642	network-forming collagen trimer	1/947	20/30411	0.46895314	0.672295892	0.507972827	P29400	1	COL4A5
GBMvsCON.down	GO:0098645	collagen network	1/947	20/30411	0.46895314	0.672295892	0.507972827	P29400	1	COL4A5
GBMvsCON.down	GO:1905370	serine-type endopeptidase complex	1/947	20/30411	0.46895314	0.672295892	0.507972827	Q15485	1	FCN2
GBMvsCON.down	GO:0005859	muscle myosin complex	1/947	21/30411	0.485500848	0.687461242	0.519431451	P05976	1	MYL1
GBMvsCON.down	GO:0017119	Golgi transport complex	1/947	21/30411	0.485500848	0.687461242	0.519431451	P60953	1	CDC42
GBMvsCON.down	GO:0071162	CMG complex	1/947	21/30411	0.485500848	0.687461242	0.519431451	P33993	1	MCM7
GBMvsCON.down	GO:0097224	sperm connecting piece	1/947	21/30411	0.485500848	0.687461242	0.519431451	P10644	1	PRKAR1A
GBMvsCON.down	GO:0098651	basement membrane collagen trimer	1/947	21/30411	0.485500848	0.687461242	0.519431451	P29400	1	COL4A5
GBMvsCON.down	GO:1990498	mitotic spindle microtubule	1/947	21/30411	0.485500848	0.687461242	0.519431451	Q00610	1	CLTC
GBMvsCON.down	GO:0033017	sarcoplasmic reticulum membrane	3/947	84/30411	0.488161709	0.688407635	0.520146526	Q13023/Q13554/Q13555	3	AKAP6/CAMK2B/CAMK2G
GBMvsCON.down	GO:0044232	organelle membrane contact site	3/947	84/30411	0.488161709	0.688407635	0.520146526	Q8NHP6/Q96RL7/Q9BXW6	3	MOSPD2/VPS13A/OSBPL1A
GBMvsCON.down	GO:0005778	peroxisomal membrane	4/947	117/30411	0.496367035	0.694508241	0.524756017	P14920/P36507/P53816/Q92930	4	DAO/MAP2K2/PLAAT3/RAB8B
GBMvsCON.down	GO:0031903	microbody membrane	4/947	117/30411	0.496367035	0.694508241	0.524756017	P14920/P36507/P53816/Q92930	4	DAO/MAP2K2/PLAAT3/RAB8B
GBMvsCON.down	GO:0030670	phagocytic vesicle membrane	5/947	149/30411	0.49639339	0.694508241	0.524756017	P50570/P61026/Q8NEB9/Q92930/Q9ULC3	5	DNM2/RAB10/PIK3C3/RAB8B/RAB23
GBMvsCON.down	GO:0000153	cytoplasmic ubiquitin ligase complex	1/947	22/30411	0.501533447	0.694508241	0.524756017	Q13617	1	CUL2
GBMvsCON.down	GO:0005675	transcription factor TFIIH holo complex	1/947	22/30411	0.501533447	0.694508241	0.524756017	Q96T76	1	MMS19
GBMvsCON.down	GO:0031209	SCAR complex	1/947	22/30411	0.501533447	0.694508241	0.524756017	Q96F07	1	CYFIP2
GBMvsCON.down	GO:0031261	DNA replication preinitiation complex	1/947	22/30411	0.501533447	0.694508241	0.524756017	P33993	1	MCM7
GBMvsCON.down	GO:0045240	dihydrolipoyl dehydrogenase complex	1/947	22/30411	0.501533447	0.694508241	0.524756017	Q9ULD0	1	OGDHL
GBMvsCON.down	GO:0099059	integral component of presynaptic active zone membrane	1/947	22/30411	0.501533447	0.694508241	0.524756017	Q15223	1	NECTIN1
GBMvsCON.down	GO:0060170	ciliary membrane	4/947	119/30411	0.509637017	0.704318358	0.532168338	O60883/P06744/Q15019/Q9NZN3	4	GPR37L1/GPI/SEPTIN2/EHD3
GBMvsCON.down	GO:0031985	Golgi cisterna	6/947	184/30411	0.512290953	0.704720448	0.532472149	Q15334/Q8IZN3/Q8WXF7/Q99523/Q9UL25/Q9Y3A3	6	LLGL1/ZDHHC14/ATL1/SORT1/RAB21/MOB4
GBMvsCON.down	GO:0005882	intermediate filament	9/947	281/30411	0.513091773	0.704720448	0.532472149	O75508/P07196/P07197/P12036/Q03001/Q16352/Q5SW96/Q8N1A0/Q9NZQ3	9	CLDN11/NEFL/NEFM/NEFH/DST/INA/LDLRAP1/KRT222/NCKIPSD
GBMvsCON.down	GO:0005916	fascia adherens	1/947	23/30411	0.517066957	0.704720448	0.532472149	Q9UI47	1	CTNNA3
GBMvsCON.down	GO:0030062	mitochondrial tricarboxylic acid cycle enzyme complex	1/947	23/30411	0.517066957	0.704720448	0.532472149	O43837	1	IDH3B
GBMvsCON.down	GO:0030126	COPI vesicle coat	1/947	23/30411	0.517066957	0.704720448	0.532472149	Q96KG9	1	SCYL1
GBMvsCON.down	GO:0030877	beta-catenin destruction complex	1/947	23/30411	0.517066957	0.704720448	0.532472149	Q9HB71	1	CACYBP
GBMvsCON.down	GO:0042824	MHC class I peptide loading complex	1/947	23/30411	0.517066957	0.704720448	0.532472149	Q9NP78	1	ABCB9
GBMvsCON.down	GO:0005791	rough endoplasmic reticulum	5/947	155/30411	0.531338475	0.716750051	0.541561467	P14618/P22314/P41222/P63252/Q9UPY5	5	PKM/UBA1/PTGDS/KCNJ2/SLC7A11
GBMvsCON.down	GO:0000164	protein phosphatase type 1 complex	1/947	24/30411	0.532116897	0.716750051	0.541561467	Q15435	1	PPP1R7
GBMvsCON.down	GO:0005847	mRNA cleavage and polyadenylation specificity factor complex	1/947	24/30411	0.532116897	0.716750051	0.541561467	Q9C0J8	1	WDR33
GBMvsCON.down	GO:0031094	platelet dense tubular network	1/947	24/30411	0.532116897	0.716750051	0.541561467	Q08495	1	DMTN
GBMvsCON.down	GO:0098850	extrinsic component of synaptic vesicle membrane	1/947	24/30411	0.532116897	0.716750051	0.541561467	O00499	1	BIN1
GBMvsCON.down	GO:1905286	serine-type peptidase complex	1/947	24/30411	0.532116897	0.716750051	0.541561467	Q15485	1	FCN2
GBMvsCON.down	GO:0005640	nuclear outer membrane	2/947	57/30411	0.533580566	0.717323289	0.541994594	P06733/Q5TA50	2	ENO1/CPTP
GBMvsCON.down	GO:0005639	integral component of nuclear inner membrane	1/947	25/30411	0.546698307	0.725083551	0.547858087	Q99572	1	P2RX7
GBMvsCON.down	GO:0031229	intrinsic component of nuclear inner membrane	1/947	25/30411	0.546698307	0.725083551	0.547858087	Q99572	1	P2RX7
GBMvsCON.down	GO:0032591	dendritic spine membrane	1/947	25/30411	0.546698307	0.725083551	0.547858087	Q14003	1	KCNC3
GBMvsCON.down	GO:0033276	transcription factor TFTC complex	1/947	25/30411	0.546698307	0.725083551	0.547858087	Q9Y4A5	1	TRRAP
GBMvsCON.down	GO:0044292	dendrite terminus	1/947	25/30411	0.546698307	0.725083551	0.547858087	P07900	1	HSP90AA1
GBMvsCON.down	GO:0061827	sperm head	1/947	25/30411	0.546698307	0.725083551	0.547858087	P04075	1	ALDOA
GBMvsCON.down	GO:0097524	sperm plasma membrane	1/947	25/30411	0.546698307	0.725083551	0.547858087	P07900	1	HSP90AA1
GBMvsCON.down	GO:0099240	intrinsic component of synaptic membrane	10/947	322/30411	0.548159506	0.725628772	0.548270045	O75077/P13637/P16389/P23468/Q02246/Q12860/Q15223/Q8N126/Q9P0K1/Q9Y2I2	10	ADAM23/ATP1A3/KCNA2/PTPRD/CNTN2/CNTN1/NECTIN1/CADM3/ADAM22/NTNG1
GBMvsCON.down	GO:0080008	Cul4-RING E3 ubiquitin ligase complex	2/947	59/30411	0.55226706	0.729668333	0.551322253	Q13620/Q96SW2	2	CUL4B/CRBN
GBMvsCON.down	GO:0002177	manchette	1/947	26/30411	0.560825757	0.734723986	0.5551422	Q9NQ48	1	LZTFL1
GBMvsCON.down	GO:0005677	chromatin silencing complex	1/947	26/30411	0.560825757	0.734723986	0.5551422	Q8IXJ6	1	SIRT2
GBMvsCON.down	GO:1990454	L-type voltage-gated calcium channel complex	1/947	26/30411	0.560825757	0.734723986	0.5551422	P54289	1	CACNA2D1
GBMvsCON.down	GO:0036019	endolysosome	2/947	60/30411	0.561409934	0.734723986	0.5551422	O15455/Q00610	2	TLR3/CLTC
GBMvsCON.down	GO:1902562	H4 histone acetyltransferase complex	2/947	60/30411	0.561409934	0.734723986	0.5551422	Q96L91/Q9Y4A5	2	EP400/TRRAP
GBMvsCON.down	GO:0035869	ciliary transition zone	4/947	128/30411	0.567238117	0.740948088	0.559845002	P36405/Q15019/Q15814/Q92845	4	ARL3/SEPTIN2/TBCC/KIFAP3
GBMvsCON.down	GO:0070069	cytochrome complex	2/947	61/30411	0.570418278	0.7434246	0.561716203	P07919/P14406	2	UQCRH/COX7A2
GBMvsCON.down	GO:0032580	Golgi cisterna membrane	4/947	129/30411	0.573404844	0.7434246	0.561716203	Q8IZN3/Q99523/Q9UL25/Q9Y3A3	4	ZDHHC14/SORT1/RAB21/MOB4
GBMvsCON.down	GO:0042583	chromaffin granule	1/947	27/30411	0.574513367	0.7434246	0.561716203	P20073	1	ANXA7
GBMvsCON.down	GO:0044300	cerebellar mossy fiber	1/947	27/30411	0.574513367	0.7434246	0.561716203	O00499	1	BIN1
GBMvsCON.down	GO:1990023	mitotic spindle midzone	1/947	27/30411	0.574513367	0.7434246	0.561716203	O00423	1	EML1
GBMvsCON.down	GO:0097546	ciliary base	3/947	96/30411	0.57830886	0.74681062	0.56427461	P10644/P22694/P31321	3	PRKAR1A/PRKACB/PRKAR1B
GBMvsCON.down	GO:0089717	spanning component of membrane	2/947	62/30411	0.579291596	0.74681062	0.56427461	P21860/P55011	2	ERBB3/SLC12A2
GBMvsCON.down	GO:0098636	protein complex involved in cell adhesion	3/947	97/30411	0.585358161	0.752134069	0.568296897	P60201/Q92752/Q9BX67	3	PLP1/TNR/JAM3
GBMvsCON.down	GO:0000178	exosome (RNase complex)	1/947	28/30411	0.587774815	0.752134069	0.568296897	Q8IYB7	1	DIS3L2
GBMvsCON.down	GO:0005682	U5 snRNP	1/947	28/30411	0.587774815	0.752134069	0.568296897	P83876	1	TXNL4A
GBMvsCON.down	GO:0098637	protein complex involved in cell-matrix adhesion	1/947	28/30411	0.587774815	0.752134069	0.568296897	Q92752	1	TNR
GBMvsCON.down	GO:0031463	Cul3-RING ubiquitin ligase complex	2/947	64/30411	0.596631966	0.761524293	0.575391956	Q13618/Q9H2C0	2	CUL3/GAN
GBMvsCON.down	GO:0030992	intraciliary transport particle B	1/947	29/30411	0.600623357	0.761524293	0.575391956	Q9Y547	1	HSPB11
GBMvsCON.down	GO:0043020	NADPH oxidase complex	1/947	29/30411	0.600623357	0.761524293	0.575391956	P63000	1	RAC1
GBMvsCON.down	GO:0043256	laminin complex	1/947	29/30411	0.600623357	0.761524293	0.575391956	Q9Y2I2	1	NTNG1
GBMvsCON.down	GO:1905354	exoribonuclease complex	1/947	29/30411	0.600623357	0.761524293	0.575391956	Q8IYB7	1	DIS3L2
GBMvsCON.down	GO:0034703	cation channel complex	12/947	405/30411	0.610194015	0.770691318	0.58231837	O43526/P0DP23/P16389/P17658/P54289/P54652/P63252/Q07699/Q13023/Q14003/Q15257/Q9UQD0	12	KCNQ2/CALM1/KCNA2/KCNA6/CACNA2D1/HSPA2/KCNJ2/SCN1B/AKAP6/KCNC3/PTPA/SCN8A
GBMvsCON.down	GO:0044233	mitochondria-associated endoplasmic reticulum membrane	1/947	30/30411	0.613071836	0.770691318	0.58231837	Q96RL7	1	VPS13A
GBMvsCON.down	GO:0097381	photoreceptor disc membrane	1/947	30/30411	0.613071836	0.770691318	0.58231837	P62873	1	GNB1
GBMvsCON.down	GO:0098831	presynaptic active zone cytoplasmic component	1/947	30/30411	0.613071836	0.770691318	0.58231837	Q9UJD0	1	RIMS3
GBMvsCON.down	GO:0016235	aggresome	2/947	66/30411	0.613430138	0.770691318	0.58231837	P0DMV8/Q04759	2	HSPA1A/PRKCQ
GBMvsCON.down	GO:0043202	lysosomal lumen	6/947	206/30411	0.622490686	0.780655289	0.589846939	P07900/P13611/P15289/P38571/P54803/Q9Y625	6	HSP90AA1/VCAN/ARSA/LIPA/GALC/GPC6
GBMvsCON.down	GO:0005849	mRNA cleavage factor complex	1/947	31/30411	0.625132695	0.781133259	0.590208084	Q9C0J8	1	WDR33
GBMvsCON.down	GO:0030663	COPI-coated vesicle membrane	1/947	31/30411	0.625132695	0.781133259	0.590208084	Q96KG9	1	SCYL1
GBMvsCON.down	GO:0005581	collagen trimer	4/947	141/30411	0.64334656	0.799314024	0.603945092	P29400/Q15485/Q6ZMI3/Q9C0J8	4	COL4A5/FCN2/GLDN/WDR33
GBMvsCON.down	GO:0000791	euchromatin	3/947	106/30411	0.645326883	0.799314024	0.603945092	Q6PGP7/Q9H6U6/Q9Y2J8	3	SKIC3/BCAS3/PADI2
GBMvsCON.down	GO:0030119	AP-type membrane coat adaptor complex	2/947	70/30411	0.645406705	0.799314024	0.603945092	P53677/Q92572	2	AP3M2/AP3S1
GBMvsCON.down	GO:0098563	intrinsic component of synaptic vesicle membrane	2/947	70/30411	0.645406705	0.799314024	0.603945092	O95670/P61020	2	ATP6V1G2/RAB5B
GBMvsCON.down	GO:0099634	postsynaptic specialization membrane	6/947	211/30411	0.645466317	0.799314024	0.603945092	Q12959/Q15700/Q5VST6/Q8WXI2/Q96PQ0/Q9P0K1	6	DLG1/DLG2/ABHD17B/CNKSR2/SORCS2/ADAM22
GBMvsCON.down	GO:0090543	Flemming body	2/947	71/30411	0.653066126	0.807278521	0.609962901	P11233/Q8WUM4	2	RALA/PDCD6IP
GBMvsCON.down	GO:0000118	histone deacetylase complex	4/947	143/30411	0.654240529	0.807286081	0.609968614	P49773/Q96DB2/Q96L91/Q9Y4A5	4	HINT1/HDAC11/EP400/TRRAP
GBMvsCON.down	GO:0016605	PML body	6/947	215/30411	0.66322599	0.816914722	0.617243815	O43293/O43566/P80723/Q8IZQ1/Q9H254/Q9NRA8	6	DAPK3/RGS14/BASP1/WDFY3/SPTBN4/EIF4ENIF1
GBMvsCON.down	GO:0097431	mitotic spindle pole	2/947	73/30411	0.667988119	0.817645327	0.617795844	O00423/Q96R06	2	EML1/SPAG5
GBMvsCON.down	GO:0031092	platelet alpha granule membrane	1/947	35/30411	0.669735535	0.817645327	0.617795844	P21926	1	CD9
GBMvsCON.down	GO:0032806	carboxy-terminal domain protein kinase complex	1/947	35/30411	0.669735535	0.817645327	0.617795844	Q96T76	1	MMS19
GBMvsCON.down	GO:0043034	costamere	1/947	35/30411	0.669735535	0.817645327	0.617795844	Q12955	1	ANK3
GBMvsCON.down	GO:0097038	perinuclear endoplasmic reticulum	1/947	35/30411	0.669735535	0.817645327	0.617795844	O14672	1	ADAM10
GBMvsCON.down	GO:0000502	proteasome complex	3/947	111/30411	0.67587785	0.823688879	0.622362227	O43396/P54578/Q15386	3	TXNL1/USP14/UBE3C
GBMvsCON.down	GO:0034451	centriolar satellite	5/947	184/30411	0.681902073	0.829567487	0.626803981	Q00013/Q04759/Q7Z7A4/Q96R06/Q9Y6K8	5	MPP1/PRKCQ/PXK/SPAG5/AK5
GBMvsCON.down	GO:0035580	specific granule lumen	3/947	113/30411	0.687540806	0.833557975	0.629819111	O00764/Q13813/Q9H0E2	3	PDXK/SPTAN1/TOLLIP
GBMvsCON.down	GO:0008023	transcription elongation factor complex	2/947	76/30411	0.6893924	0.833557975	0.629819111	Q15369/Q8IXH7	2	ELOC/NELFCD
GBMvsCON.down	GO:0016010	dystrophin-associated glycoprotein complex	1/947	37/30411	0.69000747	0.833557975	0.629819111	Q13424	1	SNTA1
GBMvsCON.down	GO:0032426	stereocilium tip	1/947	37/30411	0.69000747	0.833557975	0.629819111	O14745	1	NHERF1
GBMvsCON.down	GO:0045111	intermediate filament cytoskeleton	10/947	363/30411	0.696683798	0.840154458	0.634803277	O75508/P07196/P07197/P12036/Q03001/Q16352/Q5SW96/Q8N1A0/Q9H6U6/Q9NZQ3	10	CLDN11/NEFL/NEFM/NEFH/DST/INA/LDLRAP1/KRT222/BCAS3/NCKIPSD
GBMvsCON.down	GO:0000124	SAGA complex	1/947	38/30411	0.699672411	0.840823715	0.635308953	Q9Y4A5	1	TRRAP
GBMvsCON.down	GO:0005751	mitochondrial respiratory chain complex IV	1/947	38/30411	0.699672411	0.840823715	0.635308953	P14406	1	COX7A2
GBMvsCON.down	GO:0031527	filopodium membrane	1/947	40/30411	0.718108584	0.861480958	0.650917138	Q9H313	1	TTYH1
GBMvsCON.down	GO:0030990	intraciliary transport particle	1/947	41/30411	0.726898258	0.867507247	0.655470477	Q9Y547	1	HSPB11
GBMvsCON.down	GO:0044214	spanning component of plasma membrane	1/947	41/30411	0.726898258	0.867507247	0.655470477	P21860	1	ERBB3
GBMvsCON.down	GO:0071565	nBAF complex	1/947	41/30411	0.726898258	0.867507247	0.655470477	Q92785	1	DPF2
GBMvsCON.down	GO:1905369	endopeptidase complex	4/947	158/30411	0.728699226	0.868157181	0.655961554	O43396/P54578/Q15386/Q15485	4	TXNL1/USP14/UBE3C/FCN2
GBMvsCON.down	GO:0045277	respiratory chain complex IV	1/947	42/30411	0.73541414	0.870558624	0.657776034	P14406	1	COX7A2
GBMvsCON.down	GO:0097449	astrocyte projection	1/947	42/30411	0.73541414	0.870558624	0.657776034	Q9UPY5	1	SLC7A11
GBMvsCON.down	GO:0001650	fibrillar center	7/947	269/30411	0.735754322	0.870558624	0.657776034	P38571/P49789/P61088/P68402/Q13228/Q8TED0/Q9C0J8	7	LIPA/FHIT/UBE2N/PAFAH1B2/SELENBP1/UTP15/WDR33
GBMvsCON.down	GO:0005814	centriole	7/947	269/30411	0.735754322	0.870558624	0.657776034	O00139/P0DMV8/Q14203/Q3V6T2/Q5EBL4/Q8IXJ6/Q9Y496	7	KIF2A/HSPA1A/DCTN1/CCDC88A/RILPL1/SIRT2/KIF3A
GBMvsCON.down	GO:0031093	platelet alpha granule lumen	3/947	123/30411	0.741137031	0.8724488	0.659204212	P04075/Q9NTK5/Q9NUQ9	3	ALDOA/OLA1/CYRIB
GBMvsCON.down	GO:0030867	rough endoplasmic reticulum membrane	1/947	43/30411	0.743664751	0.8724488	0.659204212	P22314	1	UBA1
GBMvsCON.down	GO:0031307	integral component of mitochondrial outer membrane	1/947	43/30411	0.743664751	0.8724488	0.659204212	Q9GZY8	1	MFF
GBMvsCON.down	GO:0090571	RNA polymerase II transcription repressor complex	1/947	43/30411	0.743664751	0.8724488	0.659204212	O00499	1	BIN1
GBMvsCON.down	GO:0098644	complex of collagen trimers	1/947	43/30411	0.743664751	0.8724488	0.659204212	P29400	1	COL4A5
GBMvsCON.down	GO:0016591	RNA polymerase II, holoenzyme	3/947	124/30411	0.746072101	0.873789528	0.660217238	Q96T76/Q9UM54/Q9Y4A5	3	MMS19/MYO6/TRRAP
GBMvsCON.down	GO:0031306	intrinsic component of mitochondrial outer membrane	1/947	44/30411	0.751658346	0.877357968	0.662913477	Q9GZY8	1	MFF
GBMvsCON.down	GO:0060077	inhibitory synapse	1/947	44/30411	0.751658346	0.877357968	0.662913477	Q9BT88	1	SYT11
GBMvsCON.down	GO:0005891	voltage-gated calcium channel complex	2/947	87/30411	0.75829906	0.883117499	0.667265259	P54289/P54652	2	CACNA2D1/HSPA2
GBMvsCON.down	GO:0090665	glycoprotein complex	1/947	45/30411	0.759402922	0.883117499	0.667265259	Q13424	1	SNTA1
GBMvsCON.down	GO:0031228	intrinsic component of Golgi membrane	3/947	127/30411	0.76042679	0.883117499	0.667265259	Q5W0Z9/Q7Z5G4/Q9Y397	3	ZDHHC20/GOLGA7/ZDHHC9
GBMvsCON.down	GO:0034707	chloride channel complex	2/947	88/30411	0.763857317	0.885613098	0.669150882	Q9H313/Q9Y696	2	TTYH1/CLIC4
GBMvsCON.down	GO:0005930	axoneme	6/947	242/30411	0.767884678	0.888791143	0.671552147	P04350/P10644/Q15019/Q16181/Q8NEB9/Q92845	6	TUBB4A/PRKAR1A/SEPTIN2/SEPTIN7/PIK3C3/KIFAP3
GBMvsCON.down	GO:0046930	pore complex	1/947	47/30411	0.774175777	0.893535049	0.675136544	O14672	1	ADAM10
GBMvsCON.down	GO:0097014	ciliary plasm	6/947	244/30411	0.774569456	0.893535049	0.675136544	P04350/P10644/Q15019/Q16181/Q8NEB9/Q92845	6	TUBB4A/PRKAR1A/SEPTIN2/SEPTIN7/PIK3C3/KIFAP3
GBMvsCON.down	GO:0030131	clathrin adaptor complex	1/947	50/30411	0.794653485	0.913653175	0.690337382	P53677	1	AP3M2
GBMvsCON.down	GO:0097228	sperm principal piece	1/947	50/30411	0.794653485	0.913653175	0.690337382	P08237	1	PFKM
GBMvsCON.down	GO:0098800	inner mitochondrial membrane protein complex	6/947	251/30411	0.796828787	0.914632379	0.691077249	O43674/O95168/P07919/P14406/Q86Y39/Q9Y6M9	6	NDUFB5/NDUFB4/UQCRH/COX7A2/NDUFA11/NDUFB9
GBMvsCON.down	GO:1905368	peptidase complex	5/947	214/30411	0.799475368	0.914928343	0.691300873	O43396/P54578/Q15386/Q15485/Q9Y4A5	5	TXNL1/USP14/UBE3C/FCN2/TRRAP
GBMvsCON.down	GO:0000307	cyclin-dependent protein kinase holoenzyme complex	2/947	95/30411	0.79973476	0.914928343	0.691300873	Q00535/Q8ND76	2	CDK5/CCNY
GBMvsCON.down	GO:1904949	ATPase complex	4/947	178/30411	0.808393799	0.923305975	0.697630838	Q15257/Q92785/Q96L91/Q9Y4A5	4	PTPA/DPF2/EP400/TRRAP
GBMvsCON.down	GO:0030285	integral component of synaptic vesicle membrane	1/947	53/30411	0.813276059	0.927349434	0.700685992	O95670	1	ATP6V1G2
GBMvsCON.down	GO:0005604	basement membrane	4/947	181/30411	0.818527451	0.931799784	0.704048584	P29400/Q03001/Q12959/Q9Y2I2	4	COL4A5/DST/DLG1/NTNG1
GBMvsCON.down	GO:0035577	azurophil granule membrane	2/947	100/30411	0.822318323	0.933962228	0.705682482	O60784/P61224	2	TOM1/RAP1B
GBMvsCON.down	GO:0099699	integral component of synaptic membrane	7/947	298/30411	0.823130242	0.933962228	0.705682482	O75077/P13637/P16389/P23468/Q15223/Q8N126/Q9P0K1	7	ADAM23/ATP1A3/KCNA2/PTPRD/NECTIN1/CADM3/ADAM22
GBMvsCON.down	GO:0031528	microvillus membrane	1/947	56/30411	0.830211401	0.935850045	0.707108877	O14745	1	NHERF1
GBMvsCON.down	GO:0046540	U4/U6 x U5 tri-snRNP complex	1/947	56/30411	0.830211401	0.935850045	0.707108877	P83876	1	TXNL4A
GBMvsCON.down	GO:0070461	SAGA-type complex	1/947	56/30411	0.830211401	0.935850045	0.707108877	Q9Y4A5	1	TRRAP
GBMvsCON.down	GO:0097526	spliceosomal tri-snRNP complex	1/947	56/30411	0.830211401	0.935850045	0.707108877	P83876	1	TXNL4A
GBMvsCON.down	GO:0000794	condensed nuclear chromosome	3/947	147/30411	0.839992269	0.945333319	0.714274242	P54652/Q92845/Q9UEY8	3	HSPA2/KIFAP3/ADD3
GBMvsCON.down	GO:0070971	endoplasmic reticulum exit site	1/947	59/30411	0.845612228	0.950110649	0.717883894	Q8WUM4	1	PDCD6IP
GBMvsCON.down	GO:0005637	nuclear inner membrane	2/947	107/30411	0.850092196	0.950884447	0.718468559	O76062/Q99572	2	TM7SF2/P2RX7
GBMvsCON.down	GO:0005801	cis-Golgi network	2/947	107/30411	0.850092196	0.950884447	0.718468559	Q96KG9/Q9H9H5	2	SCYL1/MAP6D1
GBMvsCON.down	GO:0008305	integrin complex	1/947	60/30411	0.850429216	0.950884447	0.718468559	P60201	1	PLP1
GBMvsCON.down	GO:0000795	synaptonemal complex	1/947	62/30411	0.859617449	0.956514746	0.722722697	P54652	1	HSPA2
GBMvsCON.down	GO:0002080	acrosomal membrane	1/947	62/30411	0.859617449	0.956514746	0.722722697	Q96JN2	1	CCDC136
GBMvsCON.down	GO:0099086	synaptonemal structure	1/947	62/30411	0.859617449	0.956514746	0.722722697	P54652	1	HSPA2
GBMvsCON.down	GO:0002102	podosome	1/947	63/30411	0.863997899	0.957706594	0.723623232	P06396	1	GSN
GBMvsCON.down	GO:0016342	catenin complex	1/947	63/30411	0.863997899	0.957706594	0.723623232	P55283	1	CDH4
GBMvsCON.down	GO:0036064	ciliary basal body	7/947	316/30411	0.864846476	0.957706594	0.723623232	Q13526/Q14203/Q3V6T2/Q5EBL4/Q92845/Q96R06/Q9NRY4	7	PIN1/DCTN1/CCDC88A/RILPL1/KIFAP3/SPAG5/ARHGAP35
GBMvsCON.down	GO:0005844	polysome	2/947	115/30411	0.876952771	0.969558983	0.732578651	P35580/Q8IYB7	2	MYH10/DIS3L2
GBMvsCON.down	GO:0016514	SWI/SNF complex	1/947	67/30411	0.8801961	0.971590263	0.734113444	Q92785	1	DPF2
GBMvsCON.down	GO:0055029	nuclear DNA-directed RNA polymerase complex	3/947	165/30411	0.89096733	0.980833253	0.741097256	Q96T76/Q9UM54/Q9Y4A5	3	MMS19/MYO6/TRRAP
GBMvsCON.down	GO:0031227	intrinsic component of endoplasmic reticulum membrane	7/947	330/30411	0.891408514	0.980833253	0.741097256	O00767/O76062/P25686/Q16799/Q9BW60/Q9NP78/Q9NQC3	7	SCD/TM7SF2/DNAJB2/RTN1/ELOVL1/ABCB9/RTN4
GBMvsCON.down	GO:0070603	SWI/SNF superfamily-type complex	3/947	170/30411	0.9022769	0.991213573	0.74894041	Q92785/Q96L91/Q9Y4A5	3	DPF2/EP400/TRRAP
GBMvsCON.down	GO:0016363	nuclear matrix	5/947	257/30411	0.905075453	0.991715409	0.749319587	P80723/Q05513/Q9H254/Q9Y281/Q9Y696	5	BASP1/PRKCZ/SPTBN4/CFL2/CLIC4
GBMvsCON.down	GO:0000428	DNA-directed RNA polymerase complex	3/947	172/30411	0.906496316	0.991715409	0.749319587	Q96T76/Q9UM54/Q9Y4A5	3	MMS19/MYO6/TRRAP
GBMvsCON.down	GO:0031904	endosome lumen	1/947	75/30411	0.907039274	0.991715409	0.749319587	P98164	1	LRP2
GBMvsCON.down	GO:0032994	protein-lipid complex	1/947	76/30411	0.909941232	0.993316574	0.750529394	O00499	1	BIN1
GBMvsCON.down	GO:0030880	RNA polymerase complex	3/947	176/30411	0.914443779	0.994037881	0.751074399	Q96T76/Q9UM54/Q9Y4A5	3	MMS19/MYO6/TRRAP
GBMvsCON.down	GO:0000786	nucleosome	2/947	130/30411	0.91570577	0.994037881	0.751074399	Q96L91/Q9Y4A5	2	EP400/TRRAP
GBMvsCON.down	GO:0071005	U2-type precatalytic spliceosome	1/947	79/30411	0.918115309	0.994037881	0.751074399	P83876	1	TXNL4A
GBMvsCON.down	GO:0031970	organelle envelope lumen	3/947	178/30411	0.918182579	0.994037881	0.751074399	P07437/P36404/Q9HB71	3	TUBB/ARL2/CACYBP
GBMvsCON.down	GO:0000315	organellar large ribosomal subunit	1/947	80/30411	0.920671844	0.994037881	0.751074399	Q9HD33	1	MRPL47
GBMvsCON.down	GO:0001533	cornified envelope	1/947	80/30411	0.920671844	0.994037881	0.751074399	Q92876	1	KLK6
GBMvsCON.down	GO:0005762	mitochondrial large ribosomal subunit	1/947	80/30411	0.920671844	0.994037881	0.751074399	Q9HD33	1	MRPL47
GBMvsCON.down	GO:0071011	precatalytic spliceosome	1/947	81/30411	0.923148642	0.995157116	0.75192007	P83876	1	TXNL4A
GBMvsCON.down	GO:0000792	heterochromatin	2/947	137/30411	0.92956862	0.999986746	0.755569237	P22314/Q8IXJ6	2	UBA1/SIRT2
GBMvsCON.down	GO:0030176	integral component of endoplasmic reticulum membrane	6/947	317/30411	0.931959872	0.999986746	0.755569237	O00767/O76062/Q16799/Q9BW60/Q9NP78/Q9NQC3	6	SCD/TM7SF2/RTN1/ELOVL1/ABCB9/RTN4
GBMvsCON.down	GO:0099061	integral component of postsynaptic density membrane	1/947	85/30411	0.932307013	0.999986746	0.755569237	Q9P0K1	1	ADAM22
GBMvsCON.down	GO:0000123	histone acetyltransferase complex	2/947	142/30411	0.938119954	0.999986746	0.755569237	Q96L91/Q9Y4A5	2	EP400/TRRAP
GBMvsCON.down	GO:0001673	male germ cell nucleus	1/947	90/30411	0.942237171	0.999986746	0.755569237	P54652	1	HSPA2
GBMvsCON.down	GO:0005796	Golgi lumen	3/947	194/30411	0.943120366	0.999986746	0.755569237	P13611/P29122/Q9Y625	3	VCAN/PCSK6/GPC6
GBMvsCON.down	GO:0099146	intrinsic component of postsynaptic density membrane	1/947	92/30411	0.945789036	0.999986746	0.755569237	Q9P0K1	1	ADAM22
GBMvsCON.down	GO:0034399	nuclear periphery	5/947	287/30411	0.946359033	0.999986746	0.755569237	P80723/Q05513/Q9H254/Q9Y281/Q9Y696	5	BASP1/PRKCZ/SPTBN4/CFL2/CLIC4
GBMvsCON.down	GO:0005793	endoplasmic reticulum-Golgi intermediate compartment	4/947	243/30411	0.946729121	0.999986746	0.755569237	Q5W0Z9/Q92614/Q96KG9/Q9Y217	4	ZDHHC20/MYO18A/SCYL1/MTMR6
GBMvsCON.down	GO:0098982	GABA-ergic synapse	2/947	150/30411	0.949784654	0.999986746	0.755569237	P05937/Q9NQ66	2	CALB1/PLCB1
GBMvsCON.down	GO:0005643	nuclear pore	2/947	154/30411	0.954799243	0.999986746	0.755569237	Q96FZ7/Q9UIA9	2	CHMP6/XPO7
GBMvsCON.down	GO:0098798	mitochondrial protein-containing complex	9/947	470/30411	0.958355505	0.999986746	0.755569237	O43674/O43837/O95168/P07919/P14406/Q15119/Q86Y39/Q9HD33/Q9Y6M9	9	NDUFB5/IDH3B/NDUFB4/UQCRH/COX7A2/PDK2/NDUFA11/MRPL47/NDUFB9
GBMvsCON.down	GO:0032588	trans-Golgi network membrane	3/947	208/30411	0.958953612	0.999986746	0.755569237	O75110/Q00610/Q15334	3	ATP9A/CLTC/LLGL1
GBMvsCON.down	GO:0031248	protein acetyltransferase complex	2/947	162/30411	0.963428549	0.999986746	0.755569237	Q96L91/Q9Y4A5	2	EP400/TRRAP
GBMvsCON.down	GO:1902493	acetyltransferase complex	2/947	162/30411	0.963428549	0.999986746	0.755569237	Q96L91/Q9Y4A5	2	EP400/TRRAP
GBMvsCON.down	GO:0097525	spliceosomal snRNP complex	1/947	105/30411	0.964116607	0.999986746	0.755569237	P83876	1	TXNL4A
GBMvsCON.down	GO:0030532	small nuclear ribonucleoprotein complex	1/947	117/30411	0.975485973	0.999986746	0.755569237	P83876	1	TXNL4A
GBMvsCON.down	GO:0005657	replication fork	1/947	118/30411	0.976252289	0.999986746	0.755569237	Q9BY42	1	RTF2
GBMvsCON.down	GO:0030173	integral component of Golgi membrane	1/947	121/30411	0.978410616	0.999986746	0.755569237	Q5W0Z9	1	ZDHHC20
GBMvsCON.down	GO:0043073	germ cell nucleus	1/947	122/30411	0.979085596	0.999986746	0.755569237	P54652	1	HSPA2
GBMvsCON.down	GO:0000932	P-body	2/947	183/30411	0.979198666	0.999986746	0.755569237	Q8IYB7/Q9NRA8	2	DIS3L2/EIF4ENIF1
GBMvsCON.down	GO:0001669	acrosomal vesicle	3/947	241/30411	0.981454914	0.999986746	0.755569237	Q8WUD1/Q96JN2/Q9NQ86	3	RAB2B/CCDC136/TRIM36
GBMvsCON.down	GO:0000313	organellar ribosome	1/947	130/30411	0.983779257	0.999986746	0.755569237	Q9HD33	1	MRPL47
GBMvsCON.down	GO:0005761	mitochondrial ribosome	1/947	130/30411	0.983779257	0.999986746	0.755569237	Q9HD33	1	MRPL47
GBMvsCON.down	GO:0000228	nuclear chromosome	6/947	392/30411	0.983890169	0.999986746	0.755569237	P33993/P54652/Q92845/Q96L91/Q9UEY8/Q9Y4A5	6	MCM7/HSPA2/KIFAP3/EP400/ADD3/TRRAP
GBMvsCON.down	GO:0036464	cytoplasmic ribonucleoprotein granule	8/947	483/30411	0.984283289	0.999986746	0.755569237	O14576/O75116/P07437/P60953/P63000/Q16352/Q8IYB7/Q9NRA8	8	DYNC1I1/ROCK2/TUBB/CDC42/RAC1/INA/DIS3L2/EIF4ENIF1
GBMvsCON.down	GO:0098936	intrinsic component of postsynaptic membrane	3/947	248/30411	0.984394295	0.999986746	0.755569237	Q02246/Q12860/Q9P0K1	3	CNTN2/CNTN1/ADAM22
GBMvsCON.down	GO:0099060	integral component of postsynaptic specialization membrane	1/947	134/30411	0.985715262	0.999986746	0.755569237	Q9P0K1	1	ADAM22
GBMvsCON.down	GO:0120114	Sm-like protein family complex	1/947	137/30411	0.987014205	0.999986746	0.755569237	P83876	1	TXNL4A
GBMvsCON.down	GO:0098948	intrinsic component of postsynaptic specialization membrane	1/947	141/30411	0.988564449	0.999986746	0.755569237	Q9P0K1	1	ADAM22
GBMvsCON.down	GO:0033116	endoplasmic reticulum-Golgi intermediate compartment membrane	1/947	143/30411	0.989268792	0.999986746	0.755569237	Q5W0Z9	1	ZDHHC20
GBMvsCON.down	GO:0044815	DNA packaging complex	2/947	209/30411	0.989798129	0.999986746	0.755569237	Q96L91/Q9Y4A5	2	EP400/TRRAP
GBMvsCON.down	GO:0032592	integral component of mitochondrial membrane	1/947	149/30411	0.99113228	0.999986746	0.755569237	Q9GZY8	1	MFF
GBMvsCON.down	GO:0005684	U2-type spliceosomal complex	1/947	150/30411	0.991409781	0.999986746	0.755569237	P83876	1	TXNL4A
GBMvsCON.down	GO:0098573	intrinsic component of mitochondrial membrane	1/947	151/30411	0.991678607	0.999986746	0.755569237	Q9GZY8	1	MFF
GBMvsCON.down	GO:0005758	mitochondrial intermembrane space	1/947	155/30411	0.992672453	0.999986746	0.755569237	P36404	1	ARL2
GBMvsCON.down	GO:0022626	cytosolic ribosome	1/947	160/30411	0.993749692	0.999986746	0.755569237	P05090	1	APOD
GBMvsCON.down	GO:0017053	transcription repressor complex	1/947	162/30411	0.994134901	0.999986746	0.755569237	O00499	1	BIN1
GBMvsCON.down	GO:0015934	large ribosomal subunit	1/947	176/30411	0.996243006	0.999986746	0.755569237	Q9HD33	1	MRPL47
GBMvsCON.down	GO:0090734	site of DNA damage	1/947	179/30411	0.996585097	0.999986746	0.755569237	Q93034	1	CUL5
GBMvsCON.down	GO:0030134	COPII-coated ER to Golgi transport vesicle	1/947	183/30411	0.996993308	0.999986746	0.755569237	Q9BZ71	1	PITPNM3
GBMvsCON.down	GO:0032993	protein-DNA complex	3/947	314/30411	0.997098562	0.999986746	0.755569237	P33993/Q96L91/Q9Y4A5	3	MCM7/EP400/TRRAP
GBMvsCON.down	GO:0000781	chromosome, telomeric region	2/947	269/30411	0.998114323	0.999986746	0.755569237	P33993/Q8IXJ6	2	MCM7/SIRT2
GBMvsCON.down	GO:0098802	plasma membrane signaling receptor complex	3/947	345/30411	0.998720235	0.999986746	0.755569237	O00560/P21860/P60201	3	SDCBP/ERBB3/PLP1
GBMvsCON.down	GO:0140534	endoplasmic reticulum protein-containing complex	1/947	224/30411	0.999185401	0.999986746	0.755569237	Q9NP78	1	ABCB9
GBMvsCON.down	GO:0099055	integral component of postsynaptic membrane	1/947	236/30411	0.999444349	0.999986746	0.755569237	Q9P0K1	1	ADAM22
GBMvsCON.down	GO:0005840	ribosome	2/947	336/30411	0.999728309	0.999986746	0.755569237	P05090/Q9HD33	2	APOD/MRPL47
GBMvsCON.down	GO:0044391	ribosomal subunit	1/947	287/30411	0.999890869	0.999986746	0.755569237	Q9HD33	1	MRPL47
GBMvsCON.down	GO:0005681	spliceosomal complex	1/947	344/30411	0.99998236	0.999986746	0.755569237	P83876	1	TXNL4A
GBMvsCON.down	GO:0090575	RNA polymerase II transcription regulator complex	2/947	438/30411	0.999986746	0.999986746	0.755569237	Q96T76/Q9Y4A5	2	MMS19/TRRAP
GBMvsCON.up	GO:0005840	ribosome	141/2643	336/30411	3.33E-61	4.00E-58	3.09E-58	O15235/O15372/O75394/P05161/P05386/P05387/P05388/P06748/P08708/P08865/P09001/P15880/P16333/P18077/P18124/P18621/P19525/P23396/P25398/P26373/P27635/P27695/P27824/P30050/P32969/P35268/P36578/P39019/P39023/P40429/P42766/P46776/P46777/P46778/P46779/P46781/P46782/P46783/P47914/P49406/P50914/P51398/P52815/P60866/P61247/P61313/P61353/P61513/P62081/P62241/P62244/P62249/P62263/P62269/P62273/P62277/P62280/…	141	MRPS12/EIF3H/MRPL33/ISG15/RPLP1/RPLP2/RPLP0/NPM1/RPS17/RPSA/MRPL3/RPS2/NCK1/RPL35A/RPL7/RPL17/EIF2AK2/RPS3/RPS12/RPL13/RPL10/APEX1/CANX/RPL12/RPL9; RPL9P7; RPL9P8; RPL9P9/RPL22/RPL4/RPS19/RPL3/RPL13A/RPL35/RPL27A/RPL5/RPL21/RPL28/RPS9/RPS5/RPS10/RPL29/MRPL19/RPL14/DAP3/MRPL12/RPS20/RPS3A/RPL15/RPL27/RPL37A/RPS7/RPS8/RPS15A/RPS16/RPS14/RPS18/RPS29/RPS13/RPS11/RPL7A/RPS4X/RPL23A/RPS6/RPL23/RPS15/RP…
GBMvsCON.up	GO:0044391	ribosomal subunit	124/2643	287/30411	1.23E-55	7.37E-53	5.69E-53	O15235/O75394/P05161/P05386/P05387/P05388/P06748/P08708/P08865/P09001/P15880/P18077/P18124/P18621/P23396/P25398/P26373/P27635/P30050/P32969/P35268/P36578/P39019/P39023/P40429/P42766/P46776/P46777/P46778/P46779/P46781/P46782/P46783/P47914/P49406/P50914/P51398/P52815/P60866/P61247/P61313/P61353/P61513/P62081/P62241/P62244/P62249/P62263/P62269/P62273/P62277/P62280/P62424/P62701/P62750/P62753/P62829/…	124	MRPS12/MRPL33/ISG15/RPLP1/RPLP2/RPLP0/NPM1/RPS17/RPSA/MRPL3/RPS2/RPL35A/RPL7/RPL17/RPS3/RPS12/RPL13/RPL10/RPL12/RPL9; RPL9P7; RPL9P8; RPL9P9/RPL22/RPL4/RPS19/RPL3/RPL13A/RPL35/RPL27A/RPL5/RPL21/RPL28/RPS9/RPS5/RPS10/RPL29/MRPL19/RPL14/DAP3/MRPL12/RPS20/RPS3A/RPL15/RPL27/RPL37A/RPS7/RPS8/RPS15A/RPS16/RPS14/RPS18/RPS29/RPS13/RPS11/RPL7A/RPS4X/RPL23A/RPS6/RPL23/RPS15/RPS24/RPS25/RPS26/RPS28/RPL30/RP…
GBMvsCON.up	GO:0005681	spliceosomal complex	115/2643	344/30411	1.71E-38	6.84E-36	5.28E-36	O15541/O43143/O43172/O43390/O43395/O43447/O43719/O60506/O60508/O75400/O75533/O75643/O94906/O95777/P07910/P08579/P08621/P09012/P09651/P09661/P11940/P14678/P17844/P17931/P19338/P22626/P26368/P31942/P31943/P38159/P38919/P41223/P42285/P51991/P52272/P52597/P52756/P54105/P55081/P55265/P55769/P61326/P61978/P62304/P62306/P62312/P62314/P62316/P62318/P62995/P67809/P98179/Q00839/Q01081/Q07955/Q12874/Q13356/…	115	RNF113A/DHX15/PRPF4/HNRNPR/PRPF3/PPIH/HTATSF1/SYNCRIP/CDC40/PRPF40A/SF3B1/SNRNP200/PRPF6/LSM8/HNRNPC/SNRPB2/SNRNP70/SNRPA/HNRNPA1/SNRPA1/PABPC1/SNRPB/DDX5/LGALS3/NCL/HNRNPA2B1/U2AF2/HNRNPH3/HNRNPH1/RBMX/EIF4A3/BUD31/MTREX/HNRNPA3/HNRNPM/HNRNPF/RBM5/CLNS1A/MFAP1/ADAR/SNU13/MAGOH/HNRNPK/SNRPE/SNRPF/LSM6/SNRPD1/SNRPD2/SNRPD3/TRA2B/YBX1/RBM3/HNRNPU/U2AF1/SRSF1/SF3A3/PPIL2/SF3B2/PRPF4B/TRA2A/DDX39B/CI…
GBMvsCON.up	GO:0022626	cytosolic ribosome	76/2643	160/30411	4.27E-38	1.28E-35	9.90E-36	P05161/P05386/P05387/P05388/P08708/P08865/P15880/P18077/P18124/P18621/P23396/P25398/P26373/P27635/P30050/P32969/P35268/P36578/P39019/P39023/P40429/P42766/P46776/P46777/P46778/P46779/P46781/P46782/P46783/P47914/P50914/P60866/P61247/P61313/P61353/P61513/P62081/P62241/P62244/P62249/P62263/P62269/P62273/P62277/P62280/P62424/P62701/P62750/P62753/P62829/P62841/P62847/P62851/P62854/P62857/P62888/P62899/…	76	ISG15/RPLP1/RPLP2/RPLP0/RPS17/RPSA/RPS2/RPL35A/RPL7/RPL17/RPS3/RPS12/RPL13/RPL10/RPL12/RPL9; RPL9P7; RPL9P8; RPL9P9/RPL22/RPL4/RPS19/RPL3/RPL13A/RPL35/RPL27A/RPL5/RPL21/RPL28/RPS9/RPS5/RPS10/RPL29/RPL14/RPS20/RPS3A/RPL15/RPL27/RPL37A/RPS7/RPS8/RPS15A/RPS16/RPS14/RPS18/RPS29/RPS13/RPS11/RPL7A/RPS4X/RPL23A/RPS6/RPL23/RPS15/RPS24/RPS25/RPS26/RPS28/RPL30/RPL31/RPL10A/RPL32/RPL11/RPL8/RPS27A/RPL38/RPS…
GBMvsCON.up	GO:0015935	small ribosomal subunit	57/2643	121/30411	1.13E-28	2.71E-26	2.09E-26	O15235/P05161/P06748/P08708/P08865/P15880/P23396/P25398/P39019/P46781/P46782/P46783/P51398/P60866/P61247/P62081/P62241/P62244/P62249/P62263/P62269/P62273/P62277/P62280/P62701/P62753/P62841/P62847/P62851/P62854/P62857/P62979/P63220/P63244/P82650/P82664/P82673/P82675/P82912/P82914/P82930/P82933/Q71UM5/Q92552/Q92665/Q96BP2/Q96EL2/Q96EY7/Q9BY44/Q9BYN8/Q9NVS2/Q9Y291/Q9Y2Q9/Q9Y2R5/Q9Y399/Q9Y3D9/Q9Y676	57	MRPS12/ISG15/NPM1/RPS17/RPSA/RPS2/RPS3/RPS12/RPS19/RPS9/RPS5/RPS10/DAP3/RPS20/RPS3A/RPS7/RPS8/RPS15A/RPS16/RPS14/RPS18/RPS29/RPS13/RPS11/RPS4X/RPS6/RPS15/RPS24/RPS25/RPS26/RPS28/RPS27A/RPS21/RACK1/MRPS22/MRPS10/MRPS35/MRPS5/MRPS11/MRPS15/MRPS34/MRPS9/RPS27L/MRPS27/MRPS31/CHCHD1/MRPS24/PTCD3/EIF2A/MRPS26/MRPS18A/MRPS33/MRPS28/MRPS17/MRPS2/MRPS23/MRPS18B
GBMvsCON.up	GO:0015934	large ribosomal subunit	69/2643	176/30411	2.26E-28	4.53E-26	3.49E-26	O75394/P05386/P05387/P05388/P06748/P09001/P18077/P18124/P18621/P26373/P27635/P30050/P32969/P35268/P36578/P39023/P40429/P42766/P46776/P46777/P46778/P46779/P47914/P49406/P50914/P52815/P61313/P61353/P61513/P62424/P62750/P62829/P62888/P62899/P62906/P62910/P62913/P62917/P63173/P83731/P84098/Q02543/Q02878/Q07020/Q13084/Q13405/Q16540/Q4U2R6/Q5T653/Q7Z7H8/Q86TS9/Q8IXM3/Q8N5N7/Q8TAE8/Q8TCC3/Q96EL3/Q9BYC9/…	69	MRPL33/RPLP1/RPLP2/RPLP0/NPM1/MRPL3/RPL35A/RPL7/RPL17/RPL13/RPL10/RPL12/RPL9; RPL9P7; RPL9P8; RPL9P9/RPL22/RPL4/RPL3/RPL13A/RPL35/RPL27A/RPL5/RPL21/RPL28/RPL29/MRPL19/RPL14/MRPL12/RPL15/RPL27/RPL37A/RPL7A/RPL23A/RPL23/RPL30/RPL31/RPL10A/RPL32/RPL11/RPL8/RPL38/RPL24/RPL19/RPL18A/RPL6/RPL18/MRPL28/MRPL49/MRPL23/MRPL51/MRPL2/MRPL10/MRPL52/MRPL41/MRPL50/GADD45GIP1/MRPL30/MRPL53/MRPL20/MRPL9/MRPL1/MRP…
GBMvsCON.up	GO:0071013	catalytic step 2 spliceosome	63/2643	157/30411	1.08E-26	1.85E-24	1.43E-24	O43390/O60506/O60508/O75533/O75643/O94906/P07910/P08579/P09651/P09661/P11940/P14678/P17844/P22626/P31943/P38159/P38919/P41223/P42285/P51991/P52272/P52597/P61326/P61978/P62304/P62306/P62314/P62316/P62318/Q00839/Q01081/Q07955/Q12874/Q13356/Q13435/Q13523/Q14331/Q14562/Q15029/Q15393/Q15428/Q15459/Q6NZY4/Q6P2Q9/Q6UX04/Q86V81/Q92620/Q96A72/Q96DI7/Q99459/Q9BRX9/Q9BUQ8/Q9H2H8/Q9HCG8/Q9HCS7/Q9P013/Q9UJV9/…	63	HNRNPR/SYNCRIP/CDC40/SF3B1/SNRNP200/PRPF6/HNRNPC/SNRPB2/HNRNPA1/SNRPA1/PABPC1/SNRPB/DDX5/HNRNPA2B1/HNRNPH1/RBMX/EIF4A3/BUD31/MTREX/HNRNPA3/HNRNPM/HNRNPF/MAGOH/HNRNPK/SNRPE/SNRPF/SNRPD1/SNRPD2/SNRPD3/HNRNPU/U2AF1/SRSF1/SF3A3/PPIL2/SF3B2/PRPF4B/FRG1/DHX8/EFTUD2/SF3B3/SF3A2/SF3A1/ZCCHC8/PRPF8/CWC27/ALYREF/DHX38/MAGOHB/SNRNP40/CDC5L/WDR83/DDX23/PPIL3/CWC22/XAB2/CWC15/DDX41/LSM7/RALY/PRPF19/PPIE/SF3B6…
GBMvsCON.up	GO:0005684	U2-type spliceosomal complex	57/2643	150/30411	6.91E-23	1.04E-20	8.01E-21	O15541/O43172/O43395/O43719/O60508/O75400/O75533/O75643/O94906/O95777/P08579/P08621/P09661/P14678/P26368/P38919/P41223/P55081/P55769/P62304/P62306/P62312/P62314/P62316/P62318/Q12874/Q13435/Q14562/Q15029/Q15393/Q15428/Q15459/Q2TAY7/Q6NWY9/Q6P2Q9/Q6UX04/Q7RTV0/Q86UA1/Q8NAV1/Q8WUD4/Q8WWY3/Q96A72/Q96DI7/Q96NC0/Q99459/Q9BW85/Q9HCG8/Q9HCS7/Q9NQ29/Q9P013/Q9UK45/Q9UMS4/Q9UNP9/Q9Y383/Q9Y3B4/Q9Y4Z0/Q9Y5S9	57	RNF113A/PRPF4/PRPF3/HTATSF1/CDC40/PRPF40A/SF3B1/SNRNP200/PRPF6/LSM8/SNRPB2/SNRNP70/SNRPA1/SNRPB/U2AF2/EIF4A3/BUD31/MFAP1/SNU13/SNRPE/SNRPF/LSM6/SNRPD1/SNRPD2/SNRPD3/SF3A3/SF3B2/DHX8/EFTUD2/SF3B3/SF3A2/SF3A1/SMU1/PRPF40B/PRPF8/CWC27/PHF5A/PRPF39/PRPF38A/CCDC12/PRPF31/MAGOHB/SNRNP40/ZMAT2/CDC5L/YJU2/CWC22/XAB2/LUC7L/CWC15/LSM7/PRPF19/PPIE/LUC7L2/SF3B6/LSM4/RBM8A
GBMvsCON.up	GO:0120114	Sm-like protein family complex	52/2643	137/30411	5.59E-21	7.46E-19	5.75E-19	O15116/O43172/O43395/O43447/O43719/O75400/O75533/O75643/O94906/O95400/O95777/P08579/P08621/P09012/P09661/P14678/P54105/P55769/P57678/P62304/P62306/P62312/P62314/P62316/P62318/Q12874/Q13435/Q13838/Q15029/Q15393/Q15428/Q15459/Q53GS9/Q6NWY9/Q6P2Q9/Q7L014/Q7L2J0/Q7RTV0/Q86UA1/Q8TEQ6/Q8WWY3/Q96DI7/Q96NC0/Q9BTD8/Q9BUQ8/Q9H840/Q9NQ29/Q9UHI6/Q9UK45/Q9Y383/Q9Y3B4/Q9Y4Z0	52	LSM1/PRPF4/PRPF3/PPIH/HTATSF1/PRPF40A/SF3B1/SNRNP200/PRPF6/CD2BP2/LSM8/SNRPB2/SNRNP70/SNRPA/SNRPA1/SNRPB/CLNS1A/SNU13/GEMIN4/SNRPE/SNRPF/LSM6/SNRPD1/SNRPD2/SNRPD3/SF3A3/SF3B2/DDX39B/EFTUD2/SF3B3/SF3A2/SF3A1/USP39/PRPF40B/PRPF8/DDX46/MEPCE/PHF5A/PRPF39/GEMIN5/PRPF31/SNRNP40/ZMAT2/RBM42/DDX23/GEMIN7/LUC7L/DDX20/LSM7/LUC7L2/SF3B6/LSM4
GBMvsCON.up	GO:0097525	spliceosomal snRNP complex	45/2643	105/30411	7.38E-21	8.87E-19	6.84E-19	O43172/O43395/O43447/O43719/O75400/O75533/O75643/O94906/O95400/O95777/P08579/P08621/P09012/P09661/P14678/P55769/P62304/P62306/P62312/P62314/P62316/P62318/Q12874/Q13435/Q13838/Q15029/Q15393/Q15428/Q15459/Q53GS9/Q6NWY9/Q6P2Q9/Q7L014/Q7RTV0/Q86UA1/Q8WWY3/Q96DI7/Q96NC0/Q9BTD8/Q9BUQ8/Q9NQ29/Q9UK45/Q9Y383/Q9Y3B4/Q9Y4Z0	45	PRPF4/PRPF3/PPIH/HTATSF1/PRPF40A/SF3B1/SNRNP200/PRPF6/CD2BP2/LSM8/SNRPB2/SNRNP70/SNRPA/SNRPA1/SNRPB/SNU13/SNRPE/SNRPF/LSM6/SNRPD1/SNRPD2/SNRPD3/SF3A3/SF3B2/DDX39B/EFTUD2/SF3B3/SF3A2/SF3A1/USP39/PRPF40B/PRPF8/DDX46/PHF5A/PRPF39/PRPF31/SNRNP40/ZMAT2/RBM42/DDX23/LUC7L/LSM7/LUC7L2/SF3B6/LSM4
GBMvsCON.up	GO:0022625	cytosolic large ribosomal subunit	42/2643	93/30411	1.26E-20	1.38E-18	1.07E-18	P05386/P05387/P05388/P18077/P18124/P18621/P26373/P27635/P30050/P32969/P35268/P36578/P39023/P40429/P42766/P46776/P46777/P46778/P46779/P47914/P50914/P61313/P61353/P61513/P62424/P62750/P62829/P62888/P62899/P62906/P62910/P62913/P62917/P63173/P83731/P84098/Q02543/Q02878/Q07020/Q9BYD6/Q9UNX3/Q9Y3U8	42	RPLP1/RPLP2/RPLP0/RPL35A/RPL7/RPL17/RPL13/RPL10/RPL12/RPL9; RPL9P7; RPL9P8; RPL9P9/RPL22/RPL4/RPL3/RPL13A/RPL35/RPL27A/RPL5/RPL21/RPL28/RPL29/RPL14/RPL15/RPL27/RPL37A/RPL7A/RPL23A/RPL23/RPL30/RPL31/RPL10A/RPL32/RPL11/RPL8/RPL38/RPL24/RPL19/RPL18A/RPL6/RPL18/MRPL1/RPL26L1/RPL36
GBMvsCON.up	GO:0000313	organellar ribosome	50/2643	130/30411	1.60E-20	1.48E-18	1.14E-18	O15235/O75394/P09001/P49406/P51398/P52815/P82650/P82664/P82673/P82675/P82912/P82914/P82930/P82933/Q13084/Q13405/Q16540/Q4U2R6/Q5T653/Q7Z7H8/Q86TS9/Q8IXM3/Q8N5N7/Q8TAE8/Q8TCC3/Q92552/Q92665/Q96BP2/Q96EL2/Q96EL3/Q96EY7/Q9BYC9/Q9BYD2/Q9BYD6/Q9BYN8/Q9H0U6/Q9H4K7/Q9H9J2/Q9NRX2/Q9NVS2/Q9NX20/Q9NYK5/Q9P015/Q9Y291/Q9Y2Q9/Q9Y2R5/Q9Y399/Q9Y3B7/Q9Y3D9/Q9Y676	50	MRPS12/MRPL33/MRPL3/MRPL19/DAP3/MRPL12/MRPS22/MRPS10/MRPS35/MRPS5/MRPS11/MRPS15/MRPS34/MRPS9/MRPL28/MRPL49/MRPL23/MRPL51/MRPL2/MRPL10/MRPL52/MRPL41/MRPL50/GADD45GIP1/MRPL30/MRPS27/MRPS31/CHCHD1/MRPS24/MRPL53/PTCD3/MRPL20/MRPL9/MRPL1/MRPS26/MRPL18/MTG2/MRPL44/MRPL17/MRPS18A/MRPL16/MRPL39/MRPL15/MRPS33/MRPS28/MRPS17/MRPS2/MRPL11/MRPS23/MRPS18B
GBMvsCON.up	GO:0005761	mitochondrial ribosome	50/2643	130/30411	1.60E-20	1.48E-18	1.14E-18	O15235/O75394/P09001/P49406/P51398/P52815/P82650/P82664/P82673/P82675/P82912/P82914/P82930/P82933/Q13084/Q13405/Q16540/Q4U2R6/Q5T653/Q7Z7H8/Q86TS9/Q8IXM3/Q8N5N7/Q8TAE8/Q8TCC3/Q92552/Q92665/Q96BP2/Q96EL2/Q96EL3/Q96EY7/Q9BYC9/Q9BYD2/Q9BYD6/Q9BYN8/Q9H0U6/Q9H4K7/Q9H9J2/Q9NRX2/Q9NVS2/Q9NX20/Q9NYK5/Q9P015/Q9Y291/Q9Y2Q9/Q9Y2R5/Q9Y399/Q9Y3B7/Q9Y3D9/Q9Y676	50	MRPS12/MRPL33/MRPL3/MRPL19/DAP3/MRPL12/MRPS22/MRPS10/MRPS35/MRPS5/MRPS11/MRPS15/MRPS34/MRPS9/MRPL28/MRPL49/MRPL23/MRPL51/MRPL2/MRPL10/MRPL52/MRPL41/MRPL50/GADD45GIP1/MRPL30/MRPS27/MRPS31/CHCHD1/MRPS24/MRPL53/PTCD3/MRPL20/MRPL9/MRPL1/MRPS26/MRPL18/MTG2/MRPL44/MRPL17/MRPS18A/MRPL16/MRPL39/MRPL15/MRPS33/MRPS28/MRPS17/MRPS2/MRPL11/MRPS23/MRPS18B
GBMvsCON.up	GO:0030532	small nuclear ribonucleoprotein complex	47/2643	117/30411	2.65E-20	2.28E-18	1.76E-18	O43172/O43395/O43447/O43719/O75400/O75533/O75643/O94906/O95400/O95777/P08579/P08621/P09012/P09661/P14678/P55769/P57678/P62304/P62306/P62312/P62314/P62316/P62318/Q12874/Q13435/Q13838/Q15029/Q15393/Q15428/Q15459/Q53GS9/Q6NWY9/Q6P2Q9/Q7L014/Q7L2J0/Q7RTV0/Q86UA1/Q8WWY3/Q96DI7/Q96NC0/Q9BTD8/Q9BUQ8/Q9NQ29/Q9UK45/Q9Y383/Q9Y3B4/Q9Y4Z0	47	PRPF4/PRPF3/PPIH/HTATSF1/PRPF40A/SF3B1/SNRNP200/PRPF6/CD2BP2/LSM8/SNRPB2/SNRNP70/SNRPA/SNRPA1/SNRPB/SNU13/GEMIN4/SNRPE/SNRPF/LSM6/SNRPD1/SNRPD2/SNRPD3/SF3A3/SF3B2/DDX39B/EFTUD2/SF3B3/SF3A2/SF3A1/USP39/PRPF40B/PRPF8/DDX46/MEPCE/PHF5A/PRPF39/PRPF31/SNRNP40/ZMAT2/RBM42/DDX23/LUC7L/LSM7/LUC7L2/SF3B6/LSM4
GBMvsCON.up	GO:0098798	mitochondrial protein-containing complex	105/2643	470/30411	1.13E-19	9.07E-18	6.99E-18	O00483/O15091/O15235/O75380/O75394/O75439/O75947/O75964/O76031/O96008/P00414/P00846/P09001/P10606/P12236/P15954/P18859/P20674/P35232/P38646/P49406/P51398/P52815/P53597/P56134/P56381/P56385/P60602/P82650/P82664/P82673/P82675/P82909/P82912/P82914/P82930/P82933/Q07812/Q10713/Q13084/Q13405/Q16540/Q3ZCQ8/Q4U2R6/Q53H12/Q5HYI7/Q5T653/Q5XKP0/Q7L0Y3/Q7Z7H8/Q86TS9/Q8IWA4/Q8IXM3/Q8IYU8/Q8N4H5/Q8N5N7/Q8TAE8/…	105	NDUFA4/PRORP/MRPS12/NDUFS6/MRPL33/PMPCB/ATP5PD/ATP5MG/CLPX/TOMM40/MT-CO3/MT-ATP6/MRPL3/COX5B/SLC25A6/COX7C/ATP5PF/COX5A/PHB1/HSPA9/MRPL19/DAP3/MRPL12/SUCLG1/ATP5MF/ATP5F1E/ATP5ME/ROMO1/MRPS22/MRPS10/MRPS35/MRPS5/MRPS36/MRPS11/MRPS15/MRPS34/MRPS9/BAX/PMPCA/MRPL28/MRPL49/MRPL23/TIMM50/MRPL51/AGK/MTX3/MRPL2/MICOS13/TRMT10C/MRPL10/MRPL52/MFN1/MRPL41/MICU2/TOMM5/MRPL50/GADD45GIP1/MRPL30/PNPT1/MRPS27/M…
GBMvsCON.up	GO:0022627	cytosolic small ribosomal subunit	34/2643	68/30411	1.03E-18	7.73E-17	5.96E-17	P05161/P08708/P08865/P15880/P23396/P25398/P39019/P46781/P46782/P46783/P60866/P61247/P62081/P62241/P62244/P62249/P62263/P62269/P62273/P62277/P62280/P62701/P62753/P62841/P62847/P62851/P62854/P62857/P62979/P63220/P63244/P82912/Q71UM5/Q9BY44	34	ISG15/RPS17/RPSA/RPS2/RPS3/RPS12/RPS19/RPS9/RPS5/RPS10/RPS20/RPS3A/RPS7/RPS8/RPS15A/RPS16/RPS14/RPS18/RPS29/RPS13/RPS11/RPS4X/RPS6/RPS15/RPS24/RPS25/RPS26/RPS28/RPS27A/RPS21/RACK1/MRPS11/RPS27L/EIF2A
GBMvsCON.up	GO:0071011	precatalytic spliceosome	36/2643	81/30411	1.33E-17	9.40E-16	7.25E-16	O15541/O43172/O43395/O75533/O75643/O94906/O95777/P08579/P09661/P14678/P55081/P55769/P62304/P62306/P62312/P62314/P62316/P62318/Q12874/Q13435/Q15029/Q15393/Q15428/Q15459/Q2TAY7/Q6P2Q9/Q6UX04/Q7RTV0/Q8NAV1/Q8WWY3/Q96A72/Q96NC0/Q9HCG8/Q9UK45/Q9Y3B4/Q9Y4Z0	36	RNF113A/PRPF4/PRPF3/SF3B1/SNRNP200/PRPF6/LSM8/SNRPB2/SNRPA1/SNRPB/MFAP1/SNU13/SNRPE/SNRPF/LSM6/SNRPD1/SNRPD2/SNRPD3/SF3A3/SF3B2/EFTUD2/SF3B3/SF3A2/SF3A1/SMU1/PRPF8/CWC27/PHF5A/PRPF38A/PRPF31/MAGOHB/ZMAT2/CWC22/LSM7/SF3B6/LSM4
GBMvsCON.up	GO:0071005	U2-type precatalytic spliceosome	35/2643	79/30411	4.23E-17	2.83E-15	2.18E-15	O15541/O43172/O43395/O75533/O75643/O94906/O95777/P08579/P09661/P14678/P55081/P55769/P62304/P62306/P62312/P62314/P62316/P62318/Q12874/Q13435/Q15029/Q15393/Q15428/Q15459/Q2TAY7/Q6P2Q9/Q6UX04/Q7RTV0/Q8NAV1/Q8WWY3/Q96A72/Q96NC0/Q9HCG8/Q9UK45/Q9Y4Z0	35	RNF113A/PRPF4/PRPF3/SF3B1/SNRNP200/PRPF6/LSM8/SNRPB2/SNRPA1/SNRPB/MFAP1/SNU13/SNRPE/SNRPF/LSM6/SNRPD1/SNRPD2/SNRPD3/SF3A3/SF3B2/EFTUD2/SF3B3/SF3A2/SF3A1/SMU1/PRPF8/CWC27/PHF5A/PRPF38A/PRPF31/MAGOHB/ZMAT2/CWC22/LSM7/LSM4
GBMvsCON.up	GO:0030684	preribosome	37/2643	98/30411	2.93E-15	1.85E-13	1.43E-13	O00541/O00567/O76021/P13010/P22087/P55769/P56182/P56537/P62081/P78527/Q14137/Q14684/Q14690/Q14692/Q2NL82/Q6RFH5/Q8N9T8/Q8NEJ9/Q8NI36/Q92979/Q969X6/Q9BRU9/Q9BSC4/Q9BVJ6/Q9BVS4/Q9BXY0/Q9GZL7/Q9H6R4/Q9NV06/Q9NV31/Q9UKD2/Q9ULX3/Q9UNX4/Q9Y221/Q9Y3B9/Q9Y3T9/Q9Y5J1	37	PES1/NOP56/RSL1D1/XRCC5/FBL/SNU13/RRP1/EIF6/RPS7/PRKDC/BOP1/RRP1B/PDCD11/BMS1/TSR1/WDR74/KRI1/NGDN/WDR36/EMG1/UTP4/UTP23/NOL10/UTP14A/RIOK2/MAK16/WDR12/NOL6/DCAF13/IMP3/MRTO4/NOB1/WDR3/NIP7/RRP15/NOC2L/UTP18
GBMvsCON.up	GO:0005844	polysome	39/2643	115/30411	3.28E-14	1.97E-12	1.52E-12	O15372/O43347/P08670/P13639/P23396/P51114/P60900/P62273/P62424/P62701/P62753/P62854/P62857/P62888/P62899/P62906/P62910/P62913/P62917/P63173/P63220/P83731/P84098/Q00341/Q02543/Q02878/Q04637/Q07020/Q08211/Q7Z417/Q8TCS8/Q92615/Q92616/Q96DH6/Q96I24/Q99700/Q9UKV8/Q9Y295/Q9Y3U8	39	EIF3H/MSI1/VIM/EEF2/RPS3/FXR1/PSMA6/RPS29/RPL7A/RPS4X/RPS6/RPS26/RPS28/RPL30/RPL31/RPL10A/RPL32/RPL11/RPL8/RPL38/RPS21/RPL24/RPL19/HDLBP/RPL18A/RPL6/EIF4G1/RPL18/DHX9/NUFIP2/PNPT1/LARP4B/GCN1/MSI2/FUBP3/ATXN2/AGO2/DRG1/RPL36
GBMvsCON.up	GO:0072562	blood microparticle	55/2643	209/30411	4.85E-14	2.77E-12	2.14E-12	O14791/O75636/P00450/P00488/P00734/P00738/P00739/P00747/P00751/P01008/P01011/P01023/P01024/P01042/P01591/P02647/P02649/P02652/P02671/P02675/P02679/P02743/P02746/P02747/P02751/P02760/P02763/P02765/P02768/P02774/P02786/P02790/P04003/P04004/P04196/P04217/P05155/P07225/P07357/P07737/P08514/P08603/P0C0L4/P10909/P11166/P17813/P19652/P19823/P22792/P43652/P62195/Q03591/Q14624/Q5TA45/Q9BY44	55	APOL1/FCN3/CP/F13A1/F2/HP/HPR/PLG/CFB/SERPINC1/SERPINA3/A2M/C3/KNG1/JCHAIN/APOA1/APOE/APOA2/FGA/FGB/FGG/APCS/C1QB/C1QC/FN1/AMBP/ORM1/AHSG/ALB/GC/TFRC/HPX/C4BPA/VTN/HRG/A1BG/SERPING1/PROS1/C8A/PFN1/ITGA2B/CFH/C4A/CLU/SLC2A1/ENG/ORM2/ITIH2/CPN2/AFM/PSMC5/CFHR1/ITIH4/INTS11/EIF2A
GBMvsCON.up	GO:0140534	endoplasmic reticulum protein-containing complex	57/2643	224/30411	8.07E-14	4.41E-12	3.40E-12	A2RRP1/O15533/O43264/O60337/O94888/P04439/P04843/P04844/P07237/P11021/P13674/P14314/P14625/P23284/P30101/P39656/P46977/P49458/P51571/P60059/P61009/P61619/P61769/P61803/P62942/P67812/Q03518/Q03519/Q14165/Q14697/Q15005/Q15006/Q15084/Q5J8M3/Q5UCC4/Q6NTF9/Q8IXB1/Q8N6L1/Q8N766/Q8TCJ2/Q8TCT9/Q93063/Q96CS3/Q9BRB3/Q9BUN8/Q9BV81/Q9BY50/Q9GZP9/Q9HCN8/Q9NRP0/Q9P0I2/Q9UBS4/Q9UBV2/Q9UGP8/Q9Y3B6/Q9Y4L1/Q9Y5M8	57	NBAS/TAPBP/ZW10/MARCHF6/UBXN7/HLA-A/RPN1/RPN2/P4HB/HSPA5/P4HA1/PRKCSH/HSP90B1/PPIB/PDIA3/DDOST/STT3A/SRP9/SSR4/SEC61G/SPCS3/SEC61A1/B2M/DAD1/FKBP1A/SEC11A/TAP1/TAP2/MLEC/GANAB/SPCS2/EMC2/PDIA6/EMC4/EMC10/RHBDD2/DNAJC10/KRTCAP2/EMC1/STT3B/HM13/EXT2/FAF2/PIGQ/DERL1/EMC6/SEC11C/DERL2/SDF2L1/OSTC/EMC3/DNAJB11/SEL1L/SEC63/EMC9/HYOU1/SRPRB
GBMvsCON.up	GO:0046540	U4/U6 x U5 tri-snRNP complex	25/2643	56/30411	1.04E-12	5.19E-11	4.00E-11	O43172/O43395/O43447/O75643/O94906/O95777/P09012/P14678/P55769/P62304/P62306/P62312/P62314/P62316/P62318/Q15029/Q53GS9/Q6P2Q9/Q8WWY3/Q96DI7/Q96NC0/Q9BTD8/Q9BUQ8/Q9UK45/Q9Y4Z0	25	PRPF4/PRPF3/PPIH/SNRNP200/PRPF6/LSM8/SNRPA/SNRPB/SNU13/SNRPE/SNRPF/LSM6/SNRPD1/SNRPD2/SNRPD3/EFTUD2/USP39/PRPF8/PRPF31/SNRNP40/ZMAT2/RBM42/DDX23/LSM7/LSM4
GBMvsCON.up	GO:0097526	spliceosomal tri-snRNP complex	25/2643	56/30411	1.04E-12	5.19E-11	4.00E-11	O43172/O43395/O43447/O75643/O94906/O95777/P09012/P14678/P55769/P62304/P62306/P62312/P62314/P62316/P62318/Q15029/Q53GS9/Q6P2Q9/Q8WWY3/Q96DI7/Q96NC0/Q9BTD8/Q9BUQ8/Q9UK45/Q9Y4Z0	25	PRPF4/PRPF3/PPIH/SNRNP200/PRPF6/LSM8/SNRPA/SNRPB/SNU13/SNRPE/SNRPF/LSM6/SNRPD1/SNRPD2/SNRPD3/EFTUD2/USP39/PRPF8/PRPF31/SNRNP40/ZMAT2/RBM42/DDX23/LSM7/LSM4
GBMvsCON.up	GO:0000314	organellar small ribosomal subunit	23/2643	50/30411	3.84E-12	1.78E-10	1.37E-10	O15235/P51398/P82650/P82664/P82673/P82675/P82912/P82914/P82930/P82933/Q92552/Q92665/Q96BP2/Q96EL2/Q96EY7/Q9BYN8/Q9NVS2/Q9Y291/Q9Y2Q9/Q9Y2R5/Q9Y399/Q9Y3D9/Q9Y676	23	MRPS12/DAP3/MRPS22/MRPS10/MRPS35/MRPS5/MRPS11/MRPS15/MRPS34/MRPS9/MRPS27/MRPS31/CHCHD1/MRPS24/PTCD3/MRPS26/MRPS18A/MRPS33/MRPS28/MRPS17/MRPS2/MRPS23/MRPS18B
GBMvsCON.up	GO:0005763	mitochondrial small ribosomal subunit	23/2643	50/30411	3.84E-12	1.78E-10	1.37E-10	O15235/P51398/P82650/P82664/P82673/P82675/P82912/P82914/P82930/P82933/Q92552/Q92665/Q96BP2/Q96EL2/Q96EY7/Q9BYN8/Q9NVS2/Q9Y291/Q9Y2Q9/Q9Y2R5/Q9Y399/Q9Y3D9/Q9Y676	23	MRPS12/DAP3/MRPS22/MRPS10/MRPS35/MRPS5/MRPS11/MRPS15/MRPS34/MRPS9/MRPS27/MRPS31/CHCHD1/MRPS24/PTCD3/MRPS26/MRPS18A/MRPS33/MRPS28/MRPS17/MRPS2/MRPS23/MRPS18B
GBMvsCON.up	GO:0042788	polysomal ribosome	23/2643	52/30411	1.06E-11	4.71E-10	3.63E-10	O15372/P62273/P62424/P62854/P62857/P62888/P62899/P62906/P62910/P62913/P62917/P63173/P63220/P83731/P84098/Q02543/Q02878/Q07020/Q08211/Q7Z417/Q8TCS8/Q92615/Q9Y3U8	23	EIF3H/RPS29/RPL7A/RPS26/RPS28/RPL30/RPL31/RPL10A/RPL32/RPL11/RPL8/RPL38/RPS21/RPL24/RPL19/RPL18A/RPL6/RPL18/DHX9/NUFIP2/PNPT1/LARP4B/RPL36
GBMvsCON.up	GO:0036464	cytoplasmic ribonucleoprotein granule	86/2643	483/30411	1.22E-10	5.23E-09	4.04E-09	A5YKK6/C9JLW8/O00165/O00425/O00571/O15116/O15514/O60828/O75175/O95793/P05388/P06730/P08311/P08579/P11940/P17980/P19338/P23508/P25787/P25789/P26196/P31483/P35998/P42694/P46779/P46940/P49917/P51114/P54278/P55884/P60900/P61978/P62312/P62701/P62753/P67809/P82979/Q00839/Q01085/Q02878/Q04637/Q08211/Q08J23/Q13148/Q13283/Q13310/Q14011/Q14157/Q14258/Q14444/Q14671/Q15717/Q5T6F2/Q6P2E9/Q7Z417/Q7Z739/Q8IU60/…	86	CNOT1/MCRIP1/HAX1/IGF2BP3/DDX3X/LSM1/POLR2D/PQBP1/CNOT3/STAU1/RPLP0/EIF4E/CTSG/SNRPB2/PABPC1/PSMC3/NCL/MCC/PSMA2/PSMA4/DDX6/TIA1/PSMC2/HELZ/RPL28/IQGAP1/LIG4/FXR1/PMS2/EIF3B/PSMA6/HNRNPK/LSM6/RPS4X/RPS6/YBX1/SARNP/HNRNPU/TIAL1/RPL6/EIF4G1/DHX9/NSUN2/TARDBP/G3BP1/PABPC4/CIRBP/UBAP2L/TRIM25/CAPRIN1/PUM1/ELAVL1/UBAP2/EDC4/NUFIP2/YTHDF3/DCP2/DCP1B/ATXN2L/LARP4B/CELF1/UPF1/DCPS/C9orf72/ATXN2/HNRNPAB/B…
GBMvsCON.up	GO:0005793	endoplasmic reticulum-Golgi intermediate compartment	53/2643	243/30411	3.13E-10	1.22E-08	9.44E-09	O14653/O15258/O15260/O15533/O75396/O95070/P02751/P07237/P09429/P11021/P15144/P24390/P30533/P33908/P49257/P49755/P50454/P51572/P53618/P53634/P56962/P80303/Q02818/Q03518/Q03519/Q08379/Q10472/Q12907/Q13190/Q13445/Q14789/Q15084/Q15904/Q3ZAQ7/Q86WV6/Q8TBE1/Q92508/Q92538/Q969H8/Q969X5/Q96RQ1/Q9BQQ3/Q9BS26/Q9BVK6/Q9H0U4/Q9H0V9/Q9NYU2/Q9P003/Q9UBF2/Q9UBR2/Q9Y3A6/Q9Y3B3/Q9Y678	53	GOSR2/RER1/SURF4/TAPBP/SEC22B/YIF1A/FN1/P4HB/HMGB1/HSPA5/ANPEP/KDELR1/LRPAP1/MAN1A1/LMAN1/TMED10/SERPINH1/BCAP31/COPB1/CTSC/STX17/NUCB2/NUCB1/TAP1/TAP2/GOLGA2/GALNT1/LMAN2/STX5/TMED1/GOLGB1/PDIA6/ATP6AP1/VMA21/STING1/CNIH3/PIEZO1/GBF1/MYDGF/ERGIC1/ERGIC2/GORASP1/ERP44/TMED9/RAB1B/LMAN2L/UGGT1/CNIH4/COPG2/CTSZ/TMED5/TMED7/COPG1
GBMvsCON.up	GO:0000315	organellar large ribosomal subunit	27/2643	80/30411	3.16E-10	1.22E-08	9.44E-09	O75394/P09001/P49406/P52815/Q13084/Q13405/Q16540/Q4U2R6/Q5T653/Q7Z7H8/Q86TS9/Q8IXM3/Q8N5N7/Q8TAE8/Q8TCC3/Q96EL3/Q9BYC9/Q9BYD2/Q9BYD6/Q9H0U6/Q9H9J2/Q9NRX2/Q9NVS2/Q9NX20/Q9NYK5/Q9P015/Q9Y3B7	27	MRPL33/MRPL3/MRPL19/MRPL12/MRPL28/MRPL49/MRPL23/MRPL51/MRPL2/MRPL10/MRPL52/MRPL41/MRPL50/GADD45GIP1/MRPL30/MRPL53/MRPL20/MRPL9/MRPL1/MRPL18/MRPL44/MRPL17/MRPS18A/MRPL16/MRPL39/MRPL15/MRPL11
GBMvsCON.up	GO:0005762	mitochondrial large ribosomal subunit	27/2643	80/30411	3.16E-10	1.22E-08	9.44E-09	O75394/P09001/P49406/P52815/Q13084/Q13405/Q16540/Q4U2R6/Q5T653/Q7Z7H8/Q86TS9/Q8IXM3/Q8N5N7/Q8TAE8/Q8TCC3/Q96EL3/Q9BYC9/Q9BYD2/Q9BYD6/Q9H0U6/Q9H9J2/Q9NRX2/Q9NVS2/Q9NX20/Q9NYK5/Q9P015/Q9Y3B7	27	MRPL33/MRPL3/MRPL19/MRPL12/MRPL28/MRPL49/MRPL23/MRPL51/MRPL2/MRPL10/MRPL52/MRPL41/MRPL50/GADD45GIP1/MRPL30/MRPL53/MRPL20/MRPL9/MRPL1/MRPL18/MRPL44/MRPL17/MRPS18A/MRPL16/MRPL39/MRPL15/MRPL11
GBMvsCON.up	GO:0071007	U2-type catalytic step 2 spliceosome	20/2643	47/30411	5.48E-10	2.06E-08	1.59E-08	O60508/P08579/P09661/P14678/P41223/P62304/P62306/P62314/P62316/P62318/Q14562/Q15029/Q6P2Q9/Q96DI7/Q99459/Q9HCG8/Q9HCS7/Q9P013/Q9UMS4/Q9UNP9	20	CDC40/SNRPB2/SNRPA1/SNRPB/BUD31/SNRPE/SNRPF/SNRPD1/SNRPD2/SNRPD3/DHX8/EFTUD2/PRPF8/SNRNP40/CDC5L/CWC22/XAB2/CWC15/PRPF19/PPIE
GBMvsCON.up	GO:0005686	U2 snRNP	18/2643	39/30411	7.91E-10	2.88E-08	2.22E-08	O43719/O75533/P08579/P09661/P14678/P62304/P62306/P62314/P62316/P62318/Q12874/Q13435/Q15393/Q15428/Q15459/Q7L014/Q7RTV0/Q9Y3B4	18	HTATSF1/SF3B1/SNRPB2/SNRPA1/SNRPB/SNRPE/SNRPF/SNRPD1/SNRPD2/SNRPD3/SF3A3/SF3B2/SF3B3/SF3A2/SF3A1/DDX46/PHF5A/SF3B6
GBMvsCON.up	GO:1905368	peptidase complex	47/2643	214/30411	2.43E-09	8.60E-08	6.63E-08	O00231/O00233/O14818/O43464/O75486/O75636/P04792/P08603/P17980/P20618/P25787/P25788/P25789/P28062/P28065/P28066/P28070/P35998/P40306/P43686/P49720/P49848/P51665/P54727/P55036/P55211/P60900/P61009/P62195/P62333/P67812/Q03405/Q06323/Q13200/Q15005/Q15008/Q15393/Q16186/Q16401/Q16514/Q96ES7/Q9BRP4/Q9BY50/Q9NPA8/Q9UL46/Q9UMX0/Q9Y4W6	47	PSMD11/PSMD9/PSMA7/HTRA2/SUPT3H/FCN3/HSPB1/CFH/PSMC3/PSMB1/PSMA2/PSMA3/PSMA4/PSMB8/PSMB9/PSMA5/PSMB4/PSMC2/PSMB10/PSMC4/PSMB3/TAF6/PSMD7/RAD23B/PSMD4/CASP9/PSMA6/SPCS3/PSMC5/PSMC6/SEC11A/PLAUR/PSME1/PSMD2/SPCS2/PSMD6/SF3B3/ADRM1/PSMD5/TAF12/SGF29/PAAF1/SEC11C/ENY2/PSME2/UBQLN1/AFG3L2
GBMvsCON.up	GO:0034399	nuclear periphery	57/2643	287/30411	2.85E-09	9.80E-08	7.56E-08	O14929/O43294/O43823/O60216/O75400/O96019/P08670/P09486/P12004/P12270/P20700/P22626/P23246/P27708/P29590/P43243/P51532/P52272/P52948/P54253/P54259/P56537/P57740/P60900/P61962/Q00839/Q03252/Q05823/Q12824/Q13216/Q13427/Q14118/Q14527/Q14683/Q15233/Q5BKZ1/Q68CP9/Q7RTV0/Q8N1F7/Q8N3U4/Q8TAQ2/Q8WUB8/Q8WXF1/Q92621/Q92922/Q96FV9/Q96SB4/Q99623/Q9BX66/Q9P0U4/Q9UIS9/Q9UKZ4/Q9UQE7/Q9Y230/Q9Y265/Q9Y618/Q9Y6X9	57	HAT1/TGFB1I1/AKAP8/RAD21/PRPF40A/ACTL6A/VIM/SPARC/PCNA/TPR/LMNB1/HNRNPA2B1/SFPQ/CAD/PML/MATR3/SMARCA4/HNRNPM/NUP98/ATXN1/ATN1/EIF6/NUP107/PSMA6/DCAF7/HNRNPU/LMNB2/RNASEL/SMARCB1/ERCC8/PPIG/DAG1/HLTF/SMC1A/NONO/ZNF326/ARID2/PHF5A/NUP93/STAG2/SMARCC2/PHF10/PSPC1/NUP205/SMARCC1/THOC1/SRPK1/PHB2/SORBS1/CXXC1/MBD1/TENM1/SMC3/RUVBL2/RUVBL1/NCOR2/MORC2
GBMvsCON.up	GO:0000502	proteasome complex	31/2643	111/30411	3.20E-09	1.07E-07	8.24E-08	O00231/O00233/O14818/P04792/P17980/P20618/P25787/P25788/P25789/P28062/P28065/P28066/P28070/P35998/P40306/P43686/P49720/P51665/P54727/P55036/P60900/P62195/P62333/Q06323/Q13200/Q15008/Q16186/Q16401/Q9BRP4/Q9UL46/Q9UMX0	31	PSMD11/PSMD9/PSMA7/HSPB1/PSMC3/PSMB1/PSMA2/PSMA3/PSMA4/PSMB8/PSMB9/PSMA5/PSMB4/PSMC2/PSMB10/PSMC4/PSMB3/PSMD7/RAD23B/PSMD4/PSMA6/PSMC5/PSMC6/PSME1/PSMD2/PSMD6/ADRM1/PSMD5/PAAF1/PSME2/UBQLN1
GBMvsCON.up	GO:0030134	COPII-coated ER to Golgi transport vesicle	41/2643	183/30411	1.36E-08	4.41E-07	3.40E-07	O14653/O60763/O75396/O94979/O95070/P01889/P01903/P01909/P01911/P01920/P04233/P04439/P04440/P10321/P13747/P20036/P30511/P49257/P49755/P53634/P53992/P55735/P56962/P61769/Q08379/Q12907/Q13190/Q13445/Q15436/Q30154/Q3ZAQ7/Q8TBE1/Q969X5/Q96RQ1/Q9BVK6/Q9H0V9/Q9P003/Q9UBR2/Q9UEU0/Q9Y3A6/Q9Y3B3	41	GOSR2/USO1/SEC22B/SEC31A/YIF1A/HLA-B/HLA-DRA/HLA-DQA1/HLA-DRB1/HLA-DQB1/CD74/HLA-A/HLA-DPB1/HLA-C/HLA-E/HLA-DPA1/HLA-F/LMAN1/TMED10/CTSC/SEC24C/SEC13/STX17/B2M/GOLGA2/LMAN2/STX5/TMED1/SEC23A/HLA-DRB5/VMA21/CNIH3/ERGIC1/ERGIC2/TMED9/LMAN2L/CNIH4/CTSZ/VTI1B/TMED5/TMED7
GBMvsCON.up	GO:0032040	small-subunit processome	19/2643	50/30411	1.42E-08	4.48E-07	3.46E-07	O00567/P13010/P22087/P55769/P62081/P78527/Q14690/Q8NEJ9/Q8NI36/Q92979/Q969X6/Q9BRU9/Q9BSC4/Q9BVJ6/Q9H6R4/Q9NV06/Q9NV31/Q9UNX4/Q9Y5J1	19	NOP56/XRCC5/FBL/SNU13/RPS7/PRKDC/PDCD11/NGDN/WDR36/EMG1/UTP4/UTP23/NOL10/UTP14A/NOL6/DCAF13/IMP3/WDR3/UTP18
GBMvsCON.up	GO:0010494	cytoplasmic stress granule	39/2643	172/30411	2.14E-08	6.59E-07	5.09E-07	C9JLW8/O00425/O00571/O60828/O95793/P06730/P08311/P11940/P26196/P31483/P55884/P61978/P67809/Q01085/Q04637/Q13148/Q13283/Q13310/Q14011/Q14157/Q14258/Q14444/Q14671/Q15717/Q7Z417/Q7Z739/Q8WWM7/Q92615/Q92879/Q96LT7/Q99700/Q9BYJ9/Q9HCE1/Q9NR56/Q9NUL3/Q9NUU7/Q9UMR2/Q9UN86/Q9Y520	39	MCRIP1/IGF2BP3/DDX3X/PQBP1/STAU1/EIF4E/CTSG/PABPC1/DDX6/TIA1/EIF3B/HNRNPK/YBX1/TIAL1/EIF4G1/TARDBP/G3BP1/PABPC4/CIRBP/UBAP2L/TRIM25/CAPRIN1/PUM1/ELAVL1/NUFIP2/YTHDF3/ATXN2L/LARP4B/CELF1/C9orf72/ATXN2/YTHDF1/MOV10/MBNL1/STAU2/DDX19A/DDX19B/G3BP2/PRRC2C
GBMvsCON.up	GO:0005643	nuclear pore	36/2643	154/30411	3.20E-08	9.61E-07	7.41E-07	O15504/O60318/O75694/P12270/P20592/P35658/P37198/P41208/P46060/P49792/P52948/P55735/P57740/P61970/P63165/P63241/P63279/P78406/Q12769/Q5JVF3/Q5SRE5/Q7Z3B4/Q8N1F7/Q8NFH4/Q8NFH5/Q8WUM0/Q92621/Q96EE3/Q99567/Q9BTX1/Q9BVL2/Q9BW27/Q9H6Z4/Q9NPA8/Q9UKX7/Q9UMR2	36	NUP42/MCM3AP/NUP155/TPR/MX2/NUP214/NUP62/CETN2/RANGAP1/RANBP2/NUP98/SEC13/NUP107/NUTF2/SUMO1/EIF5A/UBE2I/RAE1/NUP160/PCID2/NUP188/NUP54/NUP93/NUP37/NUP35/NUP133/NUP205/SEH1L/NUP88/NDC1/NUP58/NUP85/RANBP3/ENY2/NUP50/DDX19B
GBMvsCON.up	GO:0034708	methyltransferase complex	41/2643	189/30411	3.58E-08	1.05E-06	8.09E-07	O14686/O15047/O43148/O75530/P14678/P45973/P49848/P51610/P54105/P57081/P62304/P62306/P62314/P62316/P62318/P84090/Q03164/Q15291/Q16576/Q5T200/Q6UXN9/Q75N03/Q7L0Y3/Q8IZL8/Q8NDT2/Q8WWY3/Q92769/Q96IK1/Q96T37/Q99496/Q99714/Q99873/Q9BQA1/Q9BTL3/Q9BVS5/Q9C005/Q9P0U4/Q9UBP6/Q9Y230/Q9Y265/Q9Y5Z7	41	KMT2D/SETD1A/RNMT/EED/SNRPB/CBX5/TAF6/HCFC1/CLNS1A/WDR4/SNRPE/SNRPF/SNRPD1/SNRPD2/SNRPD3/ERH/KMT2A/RBBP5/RBBP7/ZC3H13/WDR82/CBLL1/TRMT10C/PELP1/RBM15B/PRPF31/HDAC2/BOD1/RBM15/RNF2/HSD17B10/PRMT1/WDR77/RAMAC/TRMT61B/DPY30/CXXC1/METTL1/RUVBL2/RUVBL1/HCFC2
GBMvsCON.up	GO:0031093	platelet alpha granule lumen	31/2643	123/30411	4.50E-08	1.29E-06	9.94E-07	O00391/O14498/P00488/P00746/P00747/P01011/P01023/P01033/P01042/P02671/P02675/P02679/P02751/P02763/P02765/P02768/P02775/P02776/P04196/P04217/P04275/P05155/P07225/P07996/P09486/P10909/P12814/P15692/P19652/P61812/Q9UEU0	31	QSOX1/ISLR/F13A1/CFD/PLG/SERPINA3/A2M/TIMP1/KNG1/FGA/FGB/FGG/FN1/ORM1/AHSG/ALB/PPBP/PF4/HRG/A1BG/VWF/SERPING1/PROS1/THBS1/SPARC/CLU/ACTN1/VEGFA/ORM2/TGFB2/VTI1B
GBMvsCON.up	GO:1905369	endopeptidase complex	36/2643	158/30411	6.44E-08	1.80E-06	1.39E-06	O00231/O00233/O14818/O43464/O75636/P04792/P08603/P17980/P20618/P25787/P25788/P25789/P28062/P28065/P28066/P28070/P35998/P40306/P43686/P49720/P51665/P54727/P55036/P55211/P60900/P62195/P62333/Q03405/Q06323/Q13200/Q15008/Q16186/Q16401/Q9BRP4/Q9UL46/Q9UMX0	36	PSMD11/PSMD9/PSMA7/HTRA2/FCN3/HSPB1/CFH/PSMC3/PSMB1/PSMA2/PSMA3/PSMA4/PSMB8/PSMB9/PSMA5/PSMB4/PSMC2/PSMB10/PSMC4/PSMB3/PSMD7/RAD23B/PSMD4/CASP9/PSMA6/PSMC5/PSMC6/PLAUR/PSME1/PSMD2/PSMD6/ADRM1/PSMD5/PAAF1/PSME2/UBQLN1
GBMvsCON.up	GO:0034358	plasma lipoprotein particle	19/2643	56/30411	1.19E-07	3.17E-06	2.45E-06	O14791/P00739/P01130/P02647/P02649/P02652/P02654/P02655/P02656/P02749/P06858/P10909/P21757/P55058/Q00341/Q0VD83/Q13790/Q9BUR5/Q9UHG3	19	APOL1/HPR/LDLR/APOA1/APOE/APOA2/APOC1/APOC2/APOC3/APOH/LPL/CLU/MSR1/PLTP/HDLBP/APOBR/APOF/APOO/PCYOX1
GBMvsCON.up	GO:1990777	lipoprotein particle	19/2643	56/30411	1.19E-07	3.17E-06	2.45E-06	O14791/P00739/P01130/P02647/P02649/P02652/P02654/P02655/P02656/P02749/P06858/P10909/P21757/P55058/Q00341/Q0VD83/Q13790/Q9BUR5/Q9UHG3	19	APOL1/HPR/LDLR/APOA1/APOE/APOA2/APOC1/APOC2/APOC3/APOH/LPL/CLU/MSR1/PLTP/HDLBP/APOBR/APOF/APOO/PCYOX1
GBMvsCON.up	GO:0005685	U1 snRNP	14/2643	33/30411	2.26E-07	5.91E-06	4.56E-06	O75400/P08579/P08621/P09012/P14678/P62304/P62306/P62314/P62316/P62318/Q6NWY9/Q86UA1/Q9NQ29/Q9Y383	14	PRPF40A/SNRPB2/SNRNP70/SNRPA/SNRPB/SNRPE/SNRPF/SNRPD1/SNRPD2/SNRPD3/PRPF40B/PRPF39/LUC7L/LUC7L2
GBMvsCON.up	GO:0031091	platelet alpha granule	37/2643	175/30411	3.21E-07	8.12E-06	6.26E-06	O00391/O14498/P00488/P00746/P00747/P01011/P01023/P01033/P01042/P02671/P02675/P02679/P02751/P02763/P02765/P02768/P02775/P02776/P04196/P04217/P04275/P05154/P05155/P07225/P07996/P08514/P09486/P10909/P12814/P15692/P16284/P19652/P35442/P61812/Q6ZUX7/Q96JJ7/Q9UEU0	37	QSOX1/ISLR/F13A1/CFD/PLG/SERPINA3/A2M/TIMP1/KNG1/FGA/FGB/FGG/FN1/ORM1/AHSG/ALB/PPBP/PF4/HRG/A1BG/VWF/SERPINA5/SERPING1/PROS1/THBS1/ITGA2B/SPARC/CLU/ACTN1/VEGFA/PECAM1/ORM2/THBS2/TGFB2/LHFPL2/TMX3/VTI1B
GBMvsCON.up	GO:0017101	aminoacyl-tRNA synthetase multienzyme complex	11/2643	21/30411	3.24E-07	8.12E-06	6.26E-06	O43324/P07814/P14868/P41252/P47897/P54136/P56192/Q12904/Q13155/Q15046/Q9P2J5	11	EEF1E1/EPRS1/DARS1/IARS1/QARS1/RARS1/MARS1/AIMP1/AIMP2/KARS1/LARS1
GBMvsCON.up	GO:0016363	nuclear matrix	48/2643	257/30411	3.40E-07	8.35E-06	6.44E-06	O14929/O43294/O43823/O60216/O75400/O96019/P08670/P09486/P20700/P22626/P23246/P27708/P29590/P43243/P51532/P52272/P54253/P54259/P60900/P61962/Q00839/Q05823/Q12824/Q13216/Q13427/Q14527/Q14683/Q15233/Q5BKZ1/Q68CP9/Q7RTV0/Q8N3U4/Q8TAQ2/Q8WUB8/Q8WXF1/Q92922/Q96FV9/Q96SB4/Q99623/Q9BX66/Q9P0U4/Q9UIS9/Q9UKZ4/Q9UQE7/Q9Y230/Q9Y265/Q9Y618/Q9Y6X9	48	HAT1/TGFB1I1/AKAP8/RAD21/PRPF40A/ACTL6A/VIM/SPARC/LMNB1/HNRNPA2B1/SFPQ/CAD/PML/MATR3/SMARCA4/HNRNPM/ATXN1/ATN1/PSMA6/DCAF7/HNRNPU/RNASEL/SMARCB1/ERCC8/PPIG/HLTF/SMC1A/NONO/ZNF326/ARID2/PHF5A/STAG2/SMARCC2/PHF10/PSPC1/SMARCC1/THOC1/SRPK1/PHB2/SORBS1/CXXC1/MBD1/TENM1/SMC3/RUVBL2/RUVBL1/NCOR2/MORC2
GBMvsCON.up	GO:0005689	U12-type spliceosomal complex	15/2643	41/30411	8.36E-07	2.01E-05	1.55E-05	O43143/O75533/P14678/P62304/P62306/P62314/P62316/P62318/P67809/Q13435/Q15393/Q16560/Q7RTV0/Q9UK45/Q9Y3B4	15	DHX15/SF3B1/SNRPB/SNRPE/SNRPF/SNRPD1/SNRPD2/SNRPD3/YBX1/SF3B2/SF3B3/SNRNP35/PHF5A/LSM7/SF3B6
GBMvsCON.up	GO:0000932	P-body	37/2643	183/30411	1.02E-06	2.40E-05	1.86E-05	A5YKK6/O00165/O00425/O15116/O15514/O75175/P06730/P17980/P25787/P25789/P26196/P35998/P60900/P62312/Q14444/Q14671/Q15717/Q5T6F2/Q6P2E9/Q7Z739/Q8IU60/Q8IZD4/Q92900/Q96C86/Q96LT7/Q9BX70/Q9BYJ9/Q9C035/Q9HCE1/Q9NPI6/Q9NRW3/Q9UFF9/Q9UGP4/Q9UIV1/Q9UKV8/Q9UPU9/Q9Y4Z0	37	CNOT1/HAX1/IGF2BP3/LSM1/POLR2D/CNOT3/EIF4E/PSMC3/PSMA2/PSMA4/DDX6/PSMC2/PSMA6/LSM6/CAPRIN1/PUM1/ELAVL1/UBAP2/EDC4/YTHDF3/DCP2/DCP1B/UPF1/DCPS/C9orf72/BTBD2/YTHDF1/TRIM5/MOV10/DCP1A/APOBEC3C/CNOT8/LIMD1/CNOT7/AGO2/SAMD4A/LSM4
GBMvsCON.up	GO:0031080	nuclear pore outer ring	8/2643	12/30411	1.16E-06	2.68E-05	2.07E-05	P52948/P55735/P57740/Q12769/Q8NFH4/Q8WUM0/Q96EE3/Q9BW27	8	NUP98/SEC13/NUP107/NUP160/NUP37/NUP133/SEH1L/NUP85
GBMvsCON.up	GO:0022624	proteasome accessory complex	15/2643	42/30411	1.20E-06	2.71E-05	2.09E-05	O00231/O00233/P17980/P35998/P43686/P51665/P55036/P62195/P62333/Q06323/Q13200/Q15008/Q16186/Q16401/Q9UL46	15	PSMD11/PSMD9/PSMC3/PSMC2/PSMC4/PSMD7/PSMD4/PSMC5/PSMC6/PSME1/PSMD2/PSMD6/ADRM1/PSMD5/PSME2
GBMvsCON.up	GO:0012507	ER to Golgi transport vesicle membrane	29/2643	128/30411	1.34E-06	2.97E-05	2.29E-05	O14653/O60763/O75396/O94979/P01889/P01903/P01909/P01911/P01920/P04233/P04439/P04440/P10321/P13747/P20036/P30511/P49257/P49755/P53992/P55735/P56962/P61769/Q13190/Q15436/Q30154/Q3ZAQ7/Q8TBE1/Q9UEU0/Q9Y3B3	29	GOSR2/USO1/SEC22B/SEC31A/HLA-B/HLA-DRA/HLA-DQA1/HLA-DRB1/HLA-DQB1/CD74/HLA-A/HLA-DPB1/HLA-C/HLA-E/HLA-DPA1/HLA-F/LMAN1/TMED10/SEC24C/SEC13/STX17/B2M/STX5/SEC23A/HLA-DRB5/VMA21/CNIH3/VTI1B/TMED7
GBMvsCON.up	GO:0005682	U5 snRNP	12/2643	28/30411	1.46E-06	3.20E-05	2.47E-05	O75643/O94906/O95400/P14678/P62304/P62306/P62314/P62316/P62318/Q6P2Q9/Q96DI7/Q9BUQ8	12	SNRNP200/PRPF6/CD2BP2/SNRPB/SNRPE/SNRPF/SNRPD1/SNRPD2/SNRPD3/PRPF8/SNRNP40/DDX23
GBMvsCON.up	GO:0033116	endoplasmic reticulum-Golgi intermediate compartment membrane	31/2643	143/30411	1.61E-06	3.45E-05	2.66E-05	O14653/O15260/O15533/O75396/O95070/P24390/P49257/P49755/P51572/P53634/P56962/Q03518/Q03519/Q08379/Q10472/Q12907/Q13190/Q13445/Q15904/Q3ZAQ7/Q86WV6/Q8TBE1/Q92508/Q969X5/Q96RQ1/Q9BQQ3/Q9BVK6/Q9H0U4/Q9UBR2/Q9Y3A6/Q9Y3B3	31	GOSR2/SURF4/TAPBP/SEC22B/YIF1A/KDELR1/LMAN1/TMED10/BCAP31/CTSC/STX17/TAP1/TAP2/GOLGA2/GALNT1/LMAN2/STX5/TMED1/ATP6AP1/VMA21/STING1/CNIH3/PIEZO1/ERGIC1/ERGIC2/GORASP1/TMED9/RAB1B/CTSZ/TMED5/TMED7
GBMvsCON.up	GO:0098576	lumenal side of membrane	21/2643	81/30411	3.95E-06	8.33E-05	6.43E-05	O15533/P01889/P01903/P01909/P01911/P01920/P04233/P04439/P04440/P10321/P10619/P13747/P20036/P27824/P30511/P51572/Q13563/Q30154/Q8TCT7/Q8TCT9/Q96DA6	21	TAPBP/HLA-B/HLA-DRA/HLA-DQA1/HLA-DRB1/HLA-DQB1/CD74/HLA-A/HLA-DPB1/HLA-C/CTSA/HLA-E/HLA-DPA1/CANX/HLA-F/BCAP31/PKD2/HLA-DRB5/SPPL2B/HM13/DNAJC19
GBMvsCON.up	GO:0071556	integral component of lumenal side of endoplasmic reticulum membrane	19/2643	69/30411	4.31E-06	8.77E-05	6.77E-05	O15533/P01889/P01903/P01909/P01911/P01920/P04233/P04439/P04440/P10321/P13747/P20036/P27824/P30511/P51572/Q13563/Q30154/Q8TCT7/Q8TCT9	19	TAPBP/HLA-B/HLA-DRA/HLA-DQA1/HLA-DRB1/HLA-DQB1/CD74/HLA-A/HLA-DPB1/HLA-C/HLA-E/HLA-DPA1/CANX/HLA-F/BCAP31/PKD2/HLA-DRB5/SPPL2B/HM13
GBMvsCON.up	GO:0098553	lumenal side of endoplasmic reticulum membrane	19/2643	69/30411	4.31E-06	8.77E-05	6.77E-05	O15533/P01889/P01903/P01909/P01911/P01920/P04233/P04439/P04440/P10321/P13747/P20036/P27824/P30511/P51572/Q13563/Q30154/Q8TCT7/Q8TCT9	19	TAPBP/HLA-B/HLA-DRA/HLA-DQA1/HLA-DRB1/HLA-DQB1/CD74/HLA-A/HLA-DPB1/HLA-C/HLA-E/HLA-DPA1/CANX/HLA-F/BCAP31/PKD2/HLA-DRB5/SPPL2B/HM13
GBMvsCON.up	GO:0015030	Cajal body	24/2643	101/30411	4.40E-06	8.82E-05	6.81E-05	O43172/O43395/O60832/O75312/P22087/P22626/P24941/P38432/P57678/Q01081/Q01844/Q14331/Q15020/Q15029/Q6NT76/Q7L014/Q86XP3/Q8IYM9/Q8WWY3/Q96AZ6/Q96GM8/Q9H814/Q9NX24/Q9Y3D8	24	PRPF4/PRPF3/DKC1/ZPR1/FBL/HNRNPA2B1/CDK2/COIL/GEMIN4/U2AF1/EWSR1/FRG1/SART3/EFTUD2/HMBOX1/DDX46/DDX42/TRIM22/PRPF31/ISG20/TOE1/PHAX/NHP2/AK6
GBMvsCON.up	GO:0016581	NuRD complex	11/2643	26/30411	4.71E-06	9.13E-05	7.05E-05	O94776/Q12873/Q13330/Q13547/Q14839/Q16576/Q86YP4/Q8TDI0/Q92769/Q9BTC8/Q9UBB5	11	MTA2/CHD3/MTA1/HDAC1/CHD4/RBBP7/GATAD2A/CHD5/HDAC2/MTA3/MBD2
GBMvsCON.up	GO:0090545	CHD-type complex	11/2643	26/30411	4.71E-06	9.13E-05	7.05E-05	O94776/Q12873/Q13330/Q13547/Q14839/Q16576/Q86YP4/Q8TDI0/Q92769/Q9BTC8/Q9UBB5	11	MTA2/CHD3/MTA1/HDAC1/CHD4/RBBP7/GATAD2A/CHD5/HDAC2/MTA3/MBD2
GBMvsCON.up	GO:0032994	protein-lipid complex	20/2643	76/30411	5.20E-06	9.73E-05	7.51E-05	O14791/P00739/P01130/P02647/P02649/P02652/P02654/P02655/P02656/P02749/P06858/P10909/P21757/P55058/P56589/Q00341/Q0VD83/Q13790/Q9BUR5/Q9UHG3	20	APOL1/HPR/LDLR/APOA1/APOE/APOA2/APOC1/APOC2/APOC3/APOH/LPL/CLU/MSR1/PLTP/PEX3/HDLBP/APOBR/APOF/APOO/PCYOX1
GBMvsCON.up	GO:0005838	proteasome regulatory particle	12/2643	31/30411	5.31E-06	9.73E-05	7.51E-05	O00231/O00233/P17980/P35998/P43686/P51665/P55036/P62195/P62333/Q13200/Q15008/Q16186	12	PSMD11/PSMD9/PSMC3/PSMC2/PSMC4/PSMD7/PSMD4/PSMC5/PSMC6/PSMD2/PSMD6/ADRM1
GBMvsCON.up	GO:0030687	preribosome, large subunit precursor	12/2643	31/30411	5.31E-06	9.73E-05	7.51E-05	O00541/P56182/P56537/Q14137/Q14684/Q6RFH5/Q9BXY0/Q9GZL7/Q9UKD2/Q9Y221/Q9Y3B9/Q9Y3T9	12	PES1/RRP1/EIF6/BOP1/RRP1B/WDR74/MAK16/WDR12/MRTO4/NIP7/RRP15/NOC2L
GBMvsCON.up	GO:0030686	90S preribosome	13/2643	36/30411	5.34E-06	9.73E-05	7.51E-05	O00541/O76021/Q14137/Q14692/Q8N9T8/Q8NI36/Q969X6/Q9GZL7/Q9H6R4/Q9NV31/Q9UNX4/Q9Y3T9/Q9Y5J1	13	PES1/RSL1D1/BOP1/BMS1/KRI1/WDR36/UTP4/WDR12/NOL6/IMP3/WDR3/NOC2L/UTP18
GBMvsCON.up	GO:0030176	integral component of endoplasmic reticulum membrane	52/2643	317/30411	6.48E-06	0.000116188	8.96E-05	O15533/O60337/O75844/O95470/P01889/P01903/P01909/P01911/P01920/P04233/P04439/P04440/P10321/P11021/P13747/P20036/P27824/P30101/P30511/P51572/P57088/P61619/P61769/Q03518/Q03519/Q13563/Q13586/Q15006/Q15629/Q30154/Q5H8A4/Q5J8M3/Q5UCC4/Q6NTF9/Q86UP2/Q86WV6/Q86YN1/Q8N766/Q8NBI6/Q8TB61/Q8TCT7/Q8TCT9/Q969X5/Q96A33/Q9BUN8/Q9BV81/Q9GZP9/Q9HD20/Q9P0I2/Q9P2E9/Q9Y256/Q9Y3B6	52	TAPBP/MARCHF6/ZMPSTE24/SGPL1/HLA-B/HLA-DRA/HLA-DQA1/HLA-DRB1/HLA-DQB1/CD74/HLA-A/HLA-DPB1/HLA-C/HSPA5/HLA-E/HLA-DPA1/CANX/PDIA3/HLA-F/BCAP31/TMEM33/SEC61A1/B2M/TAP1/TAP2/PKD2/STIM1/EMC2/TRAM1/HLA-DRB5/PIGG/EMC4/EMC10/RHBDD2/KTN1/STING1/DOLPP1/EMC1/XXYLT1/SLC35B2/SPPL2B/HM13/ERGIC1/CCDC47/DERL1/EMC6/DERL2/ATP13A1/EMC3/RRBP1/RCE1/EMC9
GBMvsCON.up	GO:0005791	rough endoplasmic reticulum	31/2643	155/30411	9.33E-06	0.000164838	0.000127176	O00469/O95793/P00748/P04004/P04839/P04843/P04844/P14598/P27824/P30533/P36578/P49458/P51571/P55157/P60059/P61353/P61619/P62273/P62854/P62857/P63220/Q02878/Q04756/Q07020/Q07065/Q8N5G2/Q8TCT9/Q96A33/Q9H9S5/Q9UGP8/Q9Y5M8	31	PLOD2/STAU1/F12/VTN/CYBB/RPN1/RPN2/NCF1/CANX/LRPAP1/RPL4/SRP9/SSR4/MTTP/SEC61G/RPL27/SEC61A1/RPS29/RPS26/RPS28/RPS21/RPL6/HGFAC/RPL18/CKAP4/MACO1/HM13/CCDC47/FKRP/SEC63/SRPRB
GBMvsCON.up	GO:0070603	SWI/SNF superfamily-type complex	33/2643	170/30411	9.48E-06	0.000165118	0.000127392	O60264/O75533/O94776/O96019/P06400/P28370/P51532/Q12824/Q12873/Q13330/Q13547/Q14839/Q16576/Q4VC05/Q68CP9/Q86YP4/Q8NFD5/Q8TAQ2/Q8TDI0/Q8WUB8/Q92769/Q92782/Q92784/Q92922/Q96T23/Q9BTC8/Q9BTT0/Q9NPF5/Q9NR30/Q9UBB5/Q9UEE9/Q9Y230/Q9Y265	33	SMARCA5/SF3B1/MTA2/ACTL6A/RB1/SMARCA1/SMARCA4/SMARCB1/CHD3/MTA1/HDAC1/CHD4/RBBP7/BCL7A/ARID2/GATAD2A/ARID1B/SMARCC2/CHD5/PHF10/HDAC2/DPF1/DPF3/SMARCC1/RSF1/MTA3/ANP32E/DMAP1/DDX21/MBD2/CFDP1/RUVBL2/RUVBL1
GBMvsCON.up	GO:0034361	very-low-density lipoprotein particle	12/2643	33/30411	1.13E-05	0.000191557	0.00014779	O14791/P02647/P02649/P02652/P02654/P02655/P02656/P02749/P06858/Q0VD83/Q9BUR5/Q9UHG3	12	APOL1/APOA1/APOE/APOA2/APOC1/APOC2/APOC3/APOH/LPL/APOBR/APOO/PCYOX1
GBMvsCON.up	GO:0034385	triglyceride-rich plasma lipoprotein particle	12/2643	33/30411	1.13E-05	0.000191557	0.00014779	O14791/P02647/P02649/P02652/P02654/P02655/P02656/P02749/P06858/Q0VD83/Q9BUR5/Q9UHG3	12	APOL1/APOA1/APOE/APOA2/APOC1/APOC2/APOC3/APOH/LPL/APOBR/APOO/PCYOX1
GBMvsCON.up	GO:0034663	endoplasmic reticulum chaperone complex	9/2643	19/30411	1.15E-05	0.000191941	0.000148087	P07237/P11021/P14625/P23284/Q15084/Q8IXB1/Q9HCN8/Q9UBS4/Q9Y4L1	9	P4HB/HSPA5/HSP90B1/PPIB/PDIA6/DNAJC10/SDF2L1/DNAJB11/HYOU1
GBMvsCON.up	GO:0034364	high-density lipoprotein particle	14/2643	44/30411	1.27E-05	0.000209118	0.000161339	O14791/P00739/P02647/P02649/P02652/P02654/P02655/P02656/P02749/P10909/P55058/Q00341/Q13790/Q9BUR5	14	APOL1/HPR/APOA1/APOE/APOA2/APOC1/APOC2/APOC3/APOH/CLU/PLTP/HDLBP/APOF/APOO
GBMvsCON.up	GO:0034709	methylosome	10/2643	24/30411	1.51E-05	0.000245989	0.000189785	P14678/P54105/P62304/P62306/P62314/P62316/P62318/P84090/Q99873/Q9BQA1	10	SNRPB/CLNS1A/SNRPE/SNRPF/SNRPD1/SNRPD2/SNRPD3/ERH/PRMT1/WDR77
GBMvsCON.up	GO:0071004	U2-type prespliceosome	12/2643	34/30411	1.61E-05	0.000254725	0.000196525	O75400/O75533/P08621/P14678/P26368/Q15428/Q15459/Q6NWY9/Q86UA1/Q9NQ29/Q9UK45/Q9Y383	12	PRPF40A/SF3B1/SNRNP70/SNRPB/U2AF2/SF3A2/SF3A1/PRPF40B/PRPF39/LUC7L/LSM7/LUC7L2
GBMvsCON.up	GO:0071010	prespliceosome	12/2643	34/30411	1.61E-05	0.000254725	0.000196525	O75400/O75533/P08621/P14678/P26368/Q15428/Q15459/Q6NWY9/Q86UA1/Q9NQ29/Q9UK45/Q9Y383	12	PRPF40A/SF3B1/SNRNP70/SNRPB/U2AF2/SF3A2/SF3A1/PRPF40B/PRPF39/LUC7L/LSM7/LUC7L2
GBMvsCON.up	GO:1904813	ficolin-1-rich granule lumen	42/2643	246/30411	1.82E-05	0.000283402	0.000218651	O00231/O00571/O14727/O75874/P00746/P04217/P06737/P07339/P07858/P08236/P09429/P12956/P13639/P14174/P14780/P15586/P16278/P17980/P18206/P20618/P20839/P22392/P25774/P25787/P28066/P35998/P37108/P46976/P51665/P68104/Q12905/Q13162/Q13200/Q13442/Q15008/Q16539/Q96G03/Q9P000/Q9UBI1/Q9UBR2/Q9UJU6/Q9UNP9	42	PSMD11/DDX3X/APAF1/IDH1/CFD/A1BG/PYGL/CTSD/CTSB/GUSB/HMGB1/XRCC6/EEF2/MIF/MMP9/GNS/GLB1/PSMC3/VCL/PSMB1/IMPDH1/NME2/CTSS/PSMA2/PSMA5/PSMC2/SRP14/GYG1/PSMD7/EEF1A1/ILF2/PRDX4/PSMD2/PDAP1/PSMD6/MAPK14/PGM2/COMMD9/COMMD3/CTSZ/DBNL/PPIE
GBMvsCON.up	GO:0009295	nucleoid	21/2643	89/30411	1.92E-05	0.000291493	0.000224893	O15091/O76031/P04179/P34897/P36776/P38646/P42704/P49411/P49748/Q00059/Q04837/Q12849/Q7L0Y3/Q7L2E3/Q7L8L6/Q96AG4/Q99714/Q9NVI7/Q9NYY8/Q9UHN1/Q9Y2S7	21	PRORP/CLPX/SOD2/SHMT2/LONP1/HSPA9/LRPPRC/TUFM/ACADVL/TFAM/SSBP1/GRSF1/TRMT10C/DHX30/FASTKD5/LRRC59/HSD17B10/ATAD3A/FASTKD2/POLG2/POLDIP2
GBMvsCON.up	GO:0042645	mitochondrial nucleoid	21/2643	89/30411	1.92E-05	0.000291493	0.000224893	O15091/O76031/P04179/P34897/P36776/P38646/P42704/P49411/P49748/Q00059/Q04837/Q12849/Q7L0Y3/Q7L2E3/Q7L8L6/Q96AG4/Q99714/Q9NVI7/Q9NYY8/Q9UHN1/Q9Y2S7	21	PRORP/CLPX/SOD2/SHMT2/LONP1/HSPA9/LRPPRC/TUFM/ACADVL/TFAM/SSBP1/GRSF1/TRMT10C/DHX30/FASTKD5/LRRC59/HSD17B10/ATAD3A/FASTKD2/POLG2/POLDIP2
GBMvsCON.up	GO:0031227	intrinsic component of endoplasmic reticulum membrane	52/2643	330/30411	2.04E-05	0.00030613	0.000236186	O15533/O60337/O75844/O95470/P01889/P01903/P01909/P01911/P01920/P04233/P04439/P04440/P10321/P11021/P13747/P20036/P27824/P30101/P30511/P51572/P57088/P61619/P61769/Q03518/Q03519/Q13563/Q13586/Q15006/Q15629/Q30154/Q5H8A4/Q5J8M3/Q5UCC4/Q6NTF9/Q86UP2/Q86WV6/Q86YN1/Q8N766/Q8NBI6/Q8TB61/Q8TCT7/Q8TCT9/Q969X5/Q96A33/Q9BUN8/Q9BV81/Q9GZP9/Q9HD20/Q9P0I2/Q9P2E9/Q9Y256/Q9Y3B6	52	TAPBP/MARCHF6/ZMPSTE24/SGPL1/HLA-B/HLA-DRA/HLA-DQA1/HLA-DRB1/HLA-DQB1/CD74/HLA-A/HLA-DPB1/HLA-C/HSPA5/HLA-E/HLA-DPA1/CANX/PDIA3/HLA-F/BCAP31/TMEM33/SEC61A1/B2M/TAP1/TAP2/PKD2/STIM1/EMC2/TRAM1/HLA-DRB5/PIGG/EMC4/EMC10/RHBDD2/KTN1/STING1/DOLPP1/EMC1/XXYLT1/SLC35B2/SPPL2B/HM13/ERGIC1/CCDC47/DERL1/EMC6/DERL2/ATP13A1/EMC3/RRBP1/RCE1/EMC9
GBMvsCON.up	GO:0000346	transcription export complex	8/2643	16/30411	2.19E-05	0.000309681	0.000238925	P82979/Q13769/Q13838/Q6I9Y2/Q86V81/Q8NI27/Q96FV9/Q9Y3Y2	8	SARNP/THOC5/DDX39B/THOC7/ALYREF/THOC2/THOC1/CHTOP
GBMvsCON.up	GO:0005687	U4 snRNP	8/2643	16/30411	2.19E-05	0.000309681	0.000238925	P14678/P62304/P62306/P62314/P62316/P62318/Q13838/Q8WWY3	8	SNRPB/SNRPE/SNRPF/SNRPD1/SNRPD2/SNRPD3/DDX39B/PRPF31
GBMvsCON.up	GO:0044615	nuclear pore nuclear basket	8/2643	16/30411	2.19E-05	0.000309681	0.000238925	O60318/P12270/P41208/P49792/P52948/Q5JVF3/Q8NFH5/Q9NPA8	8	MCM3AP/TPR/CETN2/RANBP2/NUP98/PCID2/NUP35/ENY2
GBMvsCON.up	GO:0071006	U2-type catalytic step 1 spliceosome	8/2643	16/30411	2.19E-05	0.000309681	0.000238925	O75643/P38919/Q6P2Q9/Q96A72/Q9BW85/Q9HCG8/Q9UMS4/Q9Y5S9	8	SNRNP200/EIF4A3/PRPF8/MAGOHB/YJU2/CWC22/PRPF19/RBM8A
GBMvsCON.up	GO:0071012	catalytic step 1 spliceosome	8/2643	16/30411	2.19E-05	0.000309681	0.000238925	O75643/P38919/Q6P2Q9/Q96A72/Q9BW85/Q9HCG8/Q9UMS4/Q9Y5S9	8	SNRNP200/EIF4A3/PRPF8/MAGOHB/YJU2/CWC22/PRPF19/RBM8A
GBMvsCON.up	GO:1904949	ATPase complex	33/2643	178/30411	2.55E-05	0.000356423	0.000274988	O60264/O75533/O94776/O96019/P06400/P28370/P51532/Q12824/Q12873/Q13330/Q13547/Q14839/Q16576/Q4VC05/Q68CP9/Q86YP4/Q8NFD5/Q8TAQ2/Q8TDI0/Q8WUB8/Q92769/Q92782/Q92784/Q92922/Q96T23/Q9BTC8/Q9BTT0/Q9NPF5/Q9NR30/Q9UBB5/Q9UEE9/Q9Y230/Q9Y265	33	SMARCA5/SF3B1/MTA2/ACTL6A/RB1/SMARCA1/SMARCA4/SMARCB1/CHD3/MTA1/HDAC1/CHD4/RBBP7/BCL7A/ARID2/GATAD2A/ARID1B/SMARCC2/CHD5/PHF10/HDAC2/DPF1/DPF3/SMARCC1/RSF1/MTA3/ANP32E/DMAP1/DDX21/MBD2/CFDP1/RUVBL2/RUVBL1
GBMvsCON.up	GO:0034715	pICln-Sm protein complex	6/2643	9/30411	2.86E-05	0.000394766	0.00030457	P54105/P62304/P62306/P62314/P62316/P62318	6	CLNS1A/SNRPE/SNRPF/SNRPD1/SNRPD2/SNRPD3
GBMvsCON.up	GO:0101002	ficolin-1-rich granule	55/2643	360/30411	2.92E-05	0.000399036	0.000307865	O00231/O00571/O14727/O60610/O75787/O75874/P00746/P04217/P05107/P06737/P07339/P07858/P08236/P09429/P12956/P13639/P14174/P14780/P15586/P16278/P17931/P17980/P18206/P20618/P20839/P22392/P25774/P25787/P27449/P28066/P35998/P37108/P42785/P46976/P51665/P53618/P55160/P68104/Q12905/Q13162/Q13200/Q13442/Q15008/Q16539/Q6IAA8/Q7L591/Q7Z3J2/Q96G03/Q9NPY3/Q9P000/Q9UBI1/Q9UBR2/Q9UGN4/Q9UJU6/Q9UNP9	55	PSMD11/DDX3X/APAF1/DIAPH1/ATP6AP2/IDH1/CFD/A1BG/ITGB2/PYGL/CTSD/CTSB/GUSB/HMGB1/XRCC6/EEF2/MIF/MMP9/GNS/GLB1/LGALS3/PSMC3/VCL/PSMB1/IMPDH1/NME2/CTSS/PSMA2/ATP6V0C/PSMA5/PSMC2/SRP14/PRCP/GYG1/PSMD7/COPB1/NCKAP1L/EEF1A1/ILF2/PRDX4/PSMD2/PDAP1/PSMD6/MAPK14/LAMTOR1/DOK3/VPS35L/PGM2/CD93/COMMD9/COMMD3/CTSZ/CD300A/DBNL/PPIE
GBMvsCON.up	GO:0008250	oligosaccharyltransferase complex	9/2643	21/30411	3.11E-05	0.000416002	0.000320955	P04843/P04844/P39656/P46977/P61803/Q14165/Q8N6L1/Q8TCJ2/Q9NRP0	9	RPN1/RPN2/DDOST/STT3A/DAD1/MLEC/KRTCAP2/STT3B/OSTC
GBMvsCON.up	GO:0042627	chylomicron	9/2643	21/30411	3.11E-05	0.000416002	0.000320955	P02647/P02649/P02652/P02654/P02655/P02656/P02749/P06858/Q0VD83	9	APOA1/APOE/APOA2/APOC1/APOC2/APOC3/APOH/LPL/APOBR
GBMvsCON.up	GO:0000781	chromosome, telomeric region	44/2643	269/30411	3.43E-05	0.000453665	0.000350012	A6NHR9/O14929/O60341/O94776/O94842/P05455/P12004/P12956/P13010/P22626/P23497/P24941/P25205/P27694/P27695/P29590/P30876/P33991/P33992/P45973/P49736/P49917/P49959/P62805/P78527/P83916/Q13185/Q13769/Q14566/Q14839/Q16576/Q6I9Y2/Q6NT76/Q6UXN9/Q7Z333/Q86V81/Q8NI27/Q92769/Q92878/Q92889/Q92900/Q96FV9/Q96QC0/Q9NX24	44	SMCHD1/HAT1/KDM1A/MTA2/TOX4/SSB/PCNA/XRCC6/XRCC5/HNRNPA2B1/SP100/CDK2/MCM3/RPA1/APEX1/PML/POLR2B/MCM4/MCM5/CBX5/MCM2/LIG4/MRE11/H4C1; H4C2; H4C3; H4C4; H4C5; H4C6; H4C8; H4C9; H4C11; H4C12; H4C13; H4C14; H4C15; H4C16/PRKDC/CBX1/CBX3/THOC5/MCM6/CHD4/RBBP7/THOC7/HMBOX1/WDR82/SETX/ALYREF/THOC2/HDAC2/RAD50/ERCC4/UPF1/THOC1/PPP1R10/NHP2
GBMvsCON.up	GO:0030867	rough endoplasmic reticulum membrane	13/2643	43/30411	4.74E-05	0.000619372	0.000477859	O00469/P49458/P51571/P60059/P61353/P61619/P62273/P62854/P62857/Q8N5G2/Q96A33/Q9UGP8/Q9Y5M8	13	PLOD2/SRP9/SSR4/SEC61G/RPL27/SEC61A1/RPS29/RPS26/RPS28/MACO1/CCDC47/SEC63/SRPRB
GBMvsCON.up	GO:0016442	RISC complex	10/2643	27/30411	5.11E-05	0.000653181	0.000503943	O75569/P06730/P26196/Q08211/Q15633/Q7KZF4/Q8IU60/Q9HAV4/Q9UGP4/Q9UKV8	10	PRKRA/EIF4E/DDX6/DHX9/TARBP2/SND1/DCP2/XPO5/LIMD1/AGO2
GBMvsCON.up	GO:0031332	RNAi effector complex	10/2643	27/30411	5.11E-05	0.000653181	0.000503943	O75569/P06730/P26196/Q08211/Q15633/Q7KZF4/Q8IU60/Q9HAV4/Q9UGP4/Q9UKV8	10	PRKRA/EIF4E/DDX6/DHX9/TARBP2/SND1/DCP2/XPO5/LIMD1/AGO2
GBMvsCON.up	GO:1990062	RPAP3/R2TP/prefoldin-like complex	8/2643	18/30411	6.35E-05	0.000803735	0.000620098	O15212/O94763/P19388/Q9NWS0/Q9UBK9/Q9UHV9/Q9Y230/Q9Y265	8	PFDN6/URI1/POLR2E/PIH1D1/UXT/PFDN2/RUVBL2/RUVBL1
GBMvsCON.up	GO:0071541	eukaryotic translation initiation factor 3 complex, eIF3m	6/2643	10/30411	6.61E-05	0.000828236	0.000639001	O00303/O15371/O15372/P55884/Q13347/Q14152	6	EIF3F/EIF3D/EIF3H/EIF3B/EIF3I/EIF3A
GBMvsCON.up	GO:0034719	SMN-Sm protein complex	10/2643	28/30411	7.33E-05	0.000902969	0.00069666	P14678/P57678/P62304/P62306/P62314/P62316/P62318/Q8TEQ6/Q9H840/Q9UHI6	10	SNRPB/GEMIN4/SNRPE/SNRPF/SNRPD1/SNRPD2/SNRPD3/GEMIN5/GEMIN7/DDX20
GBMvsCON.up	GO:0072546	EMC complex	7/2643	14/30411	7.36E-05	0.000902969	0.00069666	Q15006/Q5J8M3/Q5UCC4/Q8N766/Q9BV81/Q9P0I2/Q9Y3B6	7	EMC2/EMC4/EMC10/EMC1/EMC6/EMC3/EMC9
GBMvsCON.up	GO:0055029	nuclear DNA-directed RNA polymerase complex	30/2643	165/30411	8.42E-05	0.001022685	0.000789023	O15160/O15514/O75486/P0DPB6/P18074/P19388/P23193/P25205/P30876/P35269/P49643/P49848/P51946/P51948/P52657/Q00403/Q13888/Q13889/Q14181/Q15542/Q15543/Q16514/Q3B726/Q8WVC0/Q96P16/Q9GZS1/Q9H1D9/Q9NPA8/Q9NQG5/Q9Y535	30	POLR1C/POLR2D/SUPT3H/POLR1D/ERCC2/POLR2E/TCEA1/MCM3/POLR2B/GTF2F1/PRIM2/TAF6/CCNH/MNAT1/GTF2A2/GTF2B/GTF2H2/GTF2H3/POLA2/TAF5/TAF13/TAF12/POLR1F/LEO1/RPRD1A/POLR1E/POLR3F/ENY2/RPRD1B/POLR3H
GBMvsCON.up	GO:0000118	histone deacetylase complex	27/2643	143/30411	9.66E-05	0.001160663	0.000895476	O00422/O75182/O75446/O94776/P45973/Q12873/Q13330/Q13547/Q14839/Q16576/Q4LE39/Q86YP4/Q8TDI0/Q92769/Q9BTC8/Q9BTT0/Q9BZK7/Q9H0E3/Q9H147/Q9H7L9/Q9NPF5/Q9UBB5/Q9UEE9/Q9UK53/Q9Y230/Q9Y265/Q9Y4C1	27	SAP18/SIN3B/SAP30/MTA2/CBX5/CHD3/MTA1/HDAC1/CHD4/RBBP7/ARID4B/GATAD2A/CHD5/HDAC2/MTA3/ANP32E/TBL1XR1/SAP130/DNTTIP1/SUDS3/DMAP1/MBD2/CFDP1/ING1/RUVBL2/RUVBL1/KDM3A
GBMvsCON.up	GO:0098554	cytoplasmic side of endoplasmic reticulum membrane	9/2643	24/30411	0.000108928	0.001296349	0.001000161	P18031/P61353/P62273/P62854/P62857/Q13563/Q6YHU6/Q8TCT7/Q8TCT9	9	PTPN1/RPL27/RPS29/RPS26/RPS28/PKD2/THADA/SPPL2B/HM13
GBMvsCON.up	GO:0098799	outer mitochondrial membrane protein complex	11/2643	35/30411	0.000122016	0.001437876	0.001109352	O96008/P38646/Q5HYI7/Q5XKP0/Q8IWA4/Q8N4H5/Q96B49/Q9BUR5/Q9NS69/Q9NX63/Q9Y512	11	TOMM40/HSPA9/MTX3/MICOS13/MFN1/TOMM5/TOMM6/APOO/TOMM22/CHCHD3/SAMM50
GBMvsCON.up	GO:0070847	core mediator complex	12/2643	41/30411	0.00013063	0.001524442	0.00117614	Q13503/Q15648/Q71SY5/Q96G25/Q96RN5/Q9BTT4/Q9BUE0/Q9H204/Q9H944/Q9NPJ6/Q9ULK4/Q9Y2X0	12	MED21/MED1/MED25/MED8/MED15/MED10/MED18/MED28/MED20/MED4/MED23/MED16
GBMvsCON.up	GO:0005852	eukaryotic translation initiation factor 3 complex	9/2643	25/30411	0.000157109	0.001798518	0.001387595	B5ME19/O00303/O15371/O15372/O75821/P55884/Q13347/Q14152/Q9UBQ5	9	EIF3CL/EIF3F/EIF3D/EIF3H/EIF3G/EIF3B/EIF3I/EIF3A/EIF3K
GBMvsCON.up	GO:0033290	eukaryotic 48S preinitiation complex	9/2643	25/30411	0.000157109	0.001798518	0.001387595	B5ME19/O00303/O15371/O15372/O75821/P55884/Q13347/Q14152/Q9UBQ5	9	EIF3CL/EIF3F/EIF3D/EIF3H/EIF3G/EIF3B/EIF3I/EIF3A/EIF3K
GBMvsCON.up	GO:0000428	DNA-directed RNA polymerase complex	30/2643	172/30411	0.000181924	0.002062953	0.001591612	O15160/O15514/O75486/P0DPB6/P18074/P19388/P23193/P25205/P30876/P35269/P49643/P49848/P51946/P51948/P52657/Q00403/Q13888/Q13889/Q14181/Q15542/Q15543/Q16514/Q3B726/Q8WVC0/Q96P16/Q9GZS1/Q9H1D9/Q9NPA8/Q9NQG5/Q9Y535	30	POLR1C/POLR2D/SUPT3H/POLR1D/ERCC2/POLR2E/TCEA1/MCM3/POLR2B/GTF2F1/PRIM2/TAF6/CCNH/MNAT1/GTF2A2/GTF2B/GTF2H2/GTF2H3/POLA2/TAF5/TAF13/TAF12/POLR1F/LEO1/RPRD1A/POLR1E/POLR3F/ENY2/RPRD1B/POLR3H
GBMvsCON.up	GO:0005732	sno(s)RNA-containing ribonucleoprotein complex	10/2643	31/30411	0.00019438	0.002183596	0.00168469	O00567/O60832/P22087/P55769/P62312/P78346/Q8N5L8/Q96DI7/Q99575/Q9NX24	10	NOP56/DKC1/FBL/SNU13/LSM6/RPP30/RPP25L/SNRNP40/POP1/NHP2
GBMvsCON.up	GO:0034366	spherical high-density lipoprotein particle	6/2643	12/30411	0.000249693	0.002748537	0.002120554	P00739/P02647/P02652/P02655/P02656/P10909	6	HPR/APOA1/APOA2/APOC2/APOC3/CLU
GBMvsCON.up	GO:0042382	paraspeckles	6/2643	12/30411	0.000249693	0.002748537	0.002120554	O43809/P23246/P52272/Q15233/Q16630/Q8WXF1	6	NUDT21/SFPQ/HNRNPM/NONO/CPSF6/PSPC1
GBMvsCON.up	GO:0030662	coated vesicle membrane	55/2643	390/30411	0.00025153	0.002748537	0.002120554	O00203/O14579/O14653/O60763/O75396/O75787/O94979/P00533/P01130/P01730/P01889/P01903/P01909/P01911/P01920/P02649/P02786/P04233/P04439/P04440/P10321/P11717/P13747/P20036/P20645/P24390/P27449/P30511/P35606/P41221/P48444/P49257/P49755/P53618/P53621/P53992/P55735/P56962/P61769/P98082/Q10567/Q13190/Q14677/Q15436/Q15904/Q30154/Q3ZAQ7/Q6ULP2/Q8TBE1/Q9BV40/Q9UBF2/Q9UEU0/Q9UJU6/Q9Y3B3/Q9Y678	55	AP3B1/COPE/GOSR2/USO1/SEC22B/ATP6AP2/SEC31A/EGFR/LDLR/CD4/HLA-B/HLA-DRA/HLA-DQA1/HLA-DRB1/HLA-DQB1/APOE/TFRC/CD74/HLA-A/HLA-DPB1/HLA-C/IGF2R/HLA-E/HLA-DPA1/M6PR/KDELR1/ATP6V0C/HLA-F/COPB2/WNT5A/ARCN1/LMAN1/TMED10/COPB1/COPA/SEC24C/SEC13/STX17/B2M/DAB2/AP1B1/STX5/CLINT1/SEC23A/ATP6AP1/HLA-DRB5/VMA21/AFTPH/CNIH3/VAMP8/COPG2/VTI1B/DBNL/TMED7/COPG1
GBMvsCON.up	GO:0016592	mediator complex	15/2643	63/30411	0.000257623	0.00278976	0.002152359	Q13503/Q15648/Q71SY5/Q93074/Q96G25/Q96RN5/Q9BTT4/Q9BUE0/Q9H204/Q9H944/Q9NPJ6/Q9NYF8/Q9ULK4/Q9Y2W1/Q9Y2X0	15	MED21/MED1/MED25/MED12/MED8/MED15/MED10/MED18/MED28/MED20/MED4/BCLAF1/MED23/THRAP3/MED16
GBMvsCON.up	GO:0000408	EKC/KEOPS complex	4/2643	5/30411	0.000264901	0.002842955	0.0021934	Q14657/Q96S44/Q9NPF4/Q9Y3C4	4	LAGE3/TP53RK/OSGEP/TPRKB
GBMvsCON.up	GO:0030880	RNA polymerase complex	30/2643	176/30411	0.000275004	0.002925263	0.002256902	O15160/O15514/O75486/P0DPB6/P18074/P19388/P23193/P25205/P30876/P35269/P49643/P49848/P51946/P51948/P52657/Q00403/Q13888/Q13889/Q14181/Q15542/Q15543/Q16514/Q3B726/Q8WVC0/Q96P16/Q9GZS1/Q9H1D9/Q9NPA8/Q9NQG5/Q9Y535	30	POLR1C/POLR2D/SUPT3H/POLR1D/ERCC2/POLR2E/TCEA1/MCM3/POLR2B/GTF2F1/PRIM2/TAF6/CCNH/MNAT1/GTF2A2/GTF2B/GTF2H2/GTF2H3/POLA2/TAF5/TAF13/TAF12/POLR1F/LEO1/RPRD1A/POLR1E/POLR3F/ENY2/RPRD1B/POLR3H
GBMvsCON.up	GO:0008540	proteasome regulatory particle, base subcomplex	7/2643	17/30411	0.000330126	0.003455023	0.002665623	P17980/P35998/P43686/P55036/P62195/P62333/Q13200	7	PSMC3/PSMC2/PSMC4/PSMD4/PSMC5/PSMC6/PSMD2
GBMvsCON.up	GO:0031089	platelet dense granule lumen	8/2643	22/30411	0.00033827	0.003455023	0.002665623	P02749/P05452/P35625/P49908/Q06033/Q14624/Q16610/Q92520	8	APOH/CLEC3B/TIMP3/SELENOP/ITIH3/ITIH4/ECM1/FAM3C
GBMvsCON.up	GO:0048188	Set1C/COMPASS complex	8/2643	22/30411	0.00033827	0.003455023	0.002665623	O15047/P51610/Q15291/Q6UXN9/Q96IK1/Q9C005/Q9P0U4/Q9Y5Z7	8	SETD1A/HCFC1/RBBP5/WDR82/BOD1/DPY30/CXXC1/HCFC2
GBMvsCON.up	GO:0005766	primary lysosome	43/2643	288/30411	0.000339179	0.003455023	0.002665623	O00754/O15260/O75131/O75165/O95497/P01011/P01024/P04066/P05164/P06865/P07602/P07686/P08236/P08311/P08962/P10619/P15586/P16278/P19652/P20839/P24158/P27449/P34059/P39656/P42785/P53634/P59665/P61916/Q07065/Q13217/Q5JS37/Q6IAA8/Q8NBS9/Q8NF37/Q92542/Q92820/Q96CS3/Q9BV40/Q9H410/Q9H7Z7/Q9ULZ3/Q9UQ80/Q9Y5Z4	43	MAN2B1/SURF4/CPNE3/DNAJC13/VNN1/SERPINA3/C3/FUCA1/MPO/HEXA/PSAP/HEXB/GUSB/CTSG/CD63/CTSA/GNS/GLB1/ORM2/IMPDH1/PRTN3/ATP6V0C/GALNS/DDOST/PRCP/CTSC/DEFA1; DEFA1B/NPC2/CKAP4/DNAJC3/NHLRC3/LAMTOR1/TXNDC5/LPCAT1/NCSTN/GGH/FAF2/VAMP8/DSN1/PTGES2/PYCARD/PA2G4/HEBP2
GBMvsCON.up	GO:0042582	azurophil granule	43/2643	288/30411	0.000339179	0.003455023	0.002665623	O00754/O15260/O75131/O75165/O95497/P01011/P01024/P04066/P05164/P06865/P07602/P07686/P08236/P08311/P08962/P10619/P15586/P16278/P19652/P20839/P24158/P27449/P34059/P39656/P42785/P53634/P59665/P61916/Q07065/Q13217/Q5JS37/Q6IAA8/Q8NBS9/Q8NF37/Q92542/Q92820/Q96CS3/Q9BV40/Q9H410/Q9H7Z7/Q9ULZ3/Q9UQ80/Q9Y5Z4	43	MAN2B1/SURF4/CPNE3/DNAJC13/VNN1/SERPINA3/C3/FUCA1/MPO/HEXA/PSAP/HEXB/GUSB/CTSG/CD63/CTSA/GNS/GLB1/ORM2/IMPDH1/PRTN3/ATP6V0C/GALNS/DDOST/PRCP/CTSC/DEFA1; DEFA1B/NPC2/CKAP4/DNAJC3/NHLRC3/LAMTOR1/TXNDC5/LPCAT1/NCSTN/GGH/FAF2/VAMP8/DSN1/PTGES2/PYCARD/PA2G4/HEBP2
GBMvsCON.up	GO:0005839	proteasome core complex	12/2643	45/30411	0.000343005	0.003458572	0.002668362	O14818/P20618/P25787/P25788/P25789/P28062/P28065/P28066/P28070/P40306/P49720/P60900	12	PSMA7/PSMB1/PSMA2/PSMA3/PSMA4/PSMB8/PSMB9/PSMA5/PSMB4/PSMB10/PSMB3/PSMA6
GBMvsCON.up	GO:0005742	mitochondrial outer membrane translocase complex	10/2643	33/30411	0.000345282	0.003458572	0.002668362	O96008/P38646/Q5HYI7/Q5XKP0/Q8N4H5/Q96B49/Q9BUR5/Q9NS69/Q9NX63/Q9Y512	10	TOMM40/HSPA9/MTX3/MICOS13/TOMM5/TOMM6/APOO/TOMM22/CHCHD3/SAMM50
GBMvsCON.up	GO:0016282	eukaryotic 43S preinitiation complex	9/2643	28/30411	0.000417989	0.00415225	0.003203548	B5ME19/O00303/O15371/O15372/O75821/P55884/Q13347/Q14152/Q9UBQ5	9	EIF3CL/EIF3F/EIF3D/EIF3H/EIF3G/EIF3B/EIF3I/EIF3A/EIF3K
GBMvsCON.up	GO:0005786	signal recognition particle, endoplasmic reticulum targeting	5/2643	9/30411	0.00046162	0.004474731	0.00345235	O76094/P09132/P37108/P49458/Q9UHB9	5	SRP72/SRP19/SRP14/SRP9/SRP68
GBMvsCON.up	GO:0043527	tRNA methyltransferase complex	5/2643	9/30411	0.00046162	0.004474731	0.00345235	P57081/Q7L0Y3/Q99714/Q9BVS5/Q9UBP6	5	WDR4/TRMT10C/HSD17B10/TRMT61B/METTL1
GBMvsCON.up	GO:0048500	signal recognition particle	5/2643	9/30411	0.00046162	0.004474731	0.00345235	O76094/P09132/P37108/P49458/Q9UHB9	5	SRP72/SRP19/SRP14/SRP9/SRP68
GBMvsCON.up	GO:0030126	COPI vesicle coat	8/2643	23/30411	0.000479343	0.00460936	0.003556219	O14579/P35606/P48444/P53618/P53621/Q9UBF2/Q9Y3B3/Q9Y678	8	COPE/COPB2/ARCN1/COPB1/COPA/COPG2/TMED7/COPG1
GBMvsCON.up	GO:0090575	RNA polymerase II transcription regulator complex	59/2643	438/30411	0.000512605	0.004890085	0.003772804	O00287/O00512/O75486/P06400/P15336/P15884/P16220/P18074/P23193/P23246/P25208/P28347/P35269/P40424/P40763/P42224/P42229/P46937/P48382/P49848/P51692/P51946/P51948/P52630/P52657/P84022/Q00403/Q03701/Q04726/Q13185/Q13263/Q13469/Q13503/Q13888/Q13889/Q13952/Q14527/Q14839/Q15233/Q15542/Q15543/Q15648/Q15796/Q16514/Q71SY5/Q8N3C0/Q8TEQ6/Q96G25/Q96RN5/Q99729/Q9BTT4/Q9BUE0/Q9H1I8/Q9H204/Q9H944/Q9NPA8/Q9NPJ6/…	59	RFXAP/BCL9/SUPT3H/RB1/ATF2/TCF4/CREB1/ERCC2/TCEA1/SFPQ/NFYB/TEAD1/GTF2F1/PBX1/STAT3/STAT1/STAT5A/YAP1/RFX5/TAF6/STAT5B/CCNH/MNAT1/STAT2/GTF2A2/SMAD3/GTF2B/CEBPZ/TLE3/CBX3/TRIM28/NFATC2/MED21/GTF2H2/GTF2H3/NFYC/HLTF/CHD4/NONO/TAF5/TAF13/MED1/SMAD2/TAF12/MED25/ASCC3/GEMIN5/MED8/MED15/HNRNPAB/MED10/MED18/ASCC2/MED28/MED20/ENY2/MED4/MED23/MED16
GBMvsCON.up	GO:0005847	mRNA cleavage and polyadenylation specificity factor complex	8/2643	24/30411	0.00066455	0.006246302	0.004819154	O43809/O95639/Q10570/Q16630/Q6UN15/Q8N684/Q9NP77/Q9UKF6	8	NUDT21/CPSF4/CPSF1/CPSF6/FIP1L1/CPSF7/SSU72/CPSF3
GBMvsCON.up	GO:0005775	vacuolar lumen	49/2643	351/30411	0.000665164	0.006246302	0.004819154	O00468/O00754/P01011/P01024/P02774/P04062/P04066/P04233/P05164/P06865/P07339/P07602/P07686/P07858/P08236/P08311/P10619/P11117/P15586/P16278/P19652/P20839/P24158/P25774/P34059/P35052/P35475/P46976/P50897/P51884/P53634/P59665/P61916/P98160/Q13217/Q5JS37/Q68CP4/Q6UVK1/Q8IV08/Q8NBS9/Q92820/Q96CS3/Q99519/Q99538/Q9H410/Q9H7Z7/Q9ULZ3/Q9UQ80/Q9Y5Z4	49	AGRN/MAN2B1/SERPINA3/C3/GC/GBA1/FUCA1/CD74/MPO/HEXA/CTSD/PSAP/HEXB/CTSB/GUSB/CTSG/CTSA/ACP2/GNS/GLB1/ORM2/IMPDH1/PRTN3/CTSS/GALNS/GPC1/IDUA/GYG1/PPT1/LUM/CTSC/DEFA1; DEFA1B/NPC2/HSPG2/DNAJC3/NHLRC3/HGSNAT/CSPG4/PLD3/TXNDC5/GGH/FAF2/NEU1/LGMN/DSN1/PTGES2/PYCARD/PA2G4/HEBP2
GBMvsCON.up	GO:0034362	low-density lipoprotein particle	7/2643	19/30411	0.000732195	0.006735714	0.005196746	P01130/P02649/P02655/P21757/Q0VD83/Q13790/Q9BUR5	7	LDLR/APOE/APOC2/MSR1/APOBR/APOF/APOO
GBMvsCON.up	GO:0035145	exon-exon junction complex	7/2643	19/30411	0.000732195	0.006735714	0.005196746	P38919/P61326/Q92900/Q96A72/Q9BRP8/Q9Y3X0/Q9Y5S9	7	EIF4A3/MAGOH/UPF1/MAGOHB/PYM1/CCDC9/RBM8A
GBMvsCON.up	GO:0070993	translation preinitiation complex	9/2643	30/30411	0.000738337	0.006735714	0.005196746	B5ME19/O00303/O15371/O15372/O75821/P55884/Q13347/Q14152/Q9UBQ5	9	EIF3CL/EIF3F/EIF3D/EIF3H/EIF3G/EIF3B/EIF3I/EIF3A/EIF3K
GBMvsCON.up	GO:0000243	commitment complex	4/2643	6/30411	0.000739696	0.006735714	0.005196746	P26368/P62314/P62318/Q86UA1	4	U2AF2/SNRPD1/SNRPD3/PRPF39
GBMvsCON.up	GO:1902555	endoribonuclease complex	12/2643	49/30411	0.000794303	0.007178591	0.005538435	O15091/O75569/P78346/Q08211/Q15633/Q7L0Y3/Q8N5L8/Q92989/Q99575/Q99714/Q9BSV6/Q9UKV8	12	PRORP/PRKRA/RPP30/DHX9/TARBP2/TRMT10C/RPP25L/CLP1/POP1/HSD17B10/TSEN34/AGO2
GBMvsCON.up	GO:0000228	nuclear chromosome	53/2643	392/30411	0.000877661	0.007872748	0.006073991	A6NHR9/O14646/O15164/O60216/O60264/O75182/O75446/O95347/O96019/P11388/P12004/P18754/P25205/P27694/P33991/P33992/P35244/P42704/P49005/P49643/P49736/P62805/P63279/P68431/Q00839/Q08211/Q12824/Q13547/Q14181/Q14566/Q14683/Q15021/Q16576/Q16630/Q4LE39/Q7Z333/Q7Z5K2/Q92769/Q92878/Q9BRX5/Q9BTT0/Q9BWE0/Q9BYG3/Q9H0E3/Q9H6R4/Q9H7L9/Q9NPF5/Q9NTJ3/Q9UEE9/Q9UK53/Q9UQE7/Q9Y230/Q9Y265	53	SMCHD1/CHD1/TRIM24/RAD21/SMARCA5/SIN3B/SAP30/SMC2/ACTL6A/TOP2A/PCNA/RCC1/MCM3/RPA1/MCM4/MCM5/RPA3/LRPPRC/POLD2/PRIM2/MCM2/H4C1; H4C2; H4C3; H4C4; H4C5; H4C6; H4C8; H4C9; H4C11; H4C12; H4C13; H4C14; H4C15; H4C16/UBE2I/H3C1; H3C2; H3C3; H3C4; H3C6; H3C7; H3C8; H3C10; H3C11; H3C12/HNRNPU/DHX9/SMARCB1/HDAC1/POLA2/MCM6/SMC1A/NCAPD2/RBBP7/CPSF6/ARID4B/SETX/WAPL/HDAC2/RAD50/GINS3/ANP32E/REPIN1/NIFK/SAP1…
GBMvsCON.up	GO:0005849	mRNA cleavage factor complex	9/2643	31/30411	0.000960864	0.008492345	0.006552024	O43809/O95639/Q10570/Q16630/Q6UN15/Q8N684/Q92989/Q9NP77/Q9UKF6	9	NUDT21/CPSF4/CPSF1/CPSF6/FIP1L1/CPSF7/CLP1/SSU72/CPSF3
GBMvsCON.up	GO:0030663	COPI-coated vesicle membrane	9/2643	31/30411	0.000960864	0.008492345	0.006552024	O14579/P24390/P35606/P48444/P53618/P53621/Q9UBF2/Q9Y3B3/Q9Y678	9	COPE/KDELR1/COPB2/ARCN1/COPB1/COPA/COPG2/TMED7/COPG1
GBMvsCON.up	GO:0000775	chromosome, centromeric region	54/2643	404/30411	0.001030433	0.009040738	0.00697512	O43264/O43684/O60216/O60264/O75164/O96019/P04908/P06899/P11388/P12270/P45973/P46060/P50749/P51532/P52948/P55735/P55854/P57740/P62805/P83916/Q00613/Q00839/Q12769/Q12824/Q13185/Q14683/Q15021/Q29RF7/Q68CP9/Q6P1K2/Q7Z5K2/Q8N3U4/Q8N954/Q8NEJ9/Q8NFH4/Q8TAQ2/Q8WUB8/Q8WUM0/Q92922/Q96EE3/Q96IK1/Q96IY1/Q96JM3/Q96PU4/Q9BW27/Q9H410/Q9HAF1/Q9HBM1/Q9NTI5/Q9NTJ3/Q9P258/Q9UEE9/Q9UER7/Q9UQE7	54	ZW10/BUB3/RAD21/SMARCA5/KDM4A/ACTL6A/H2AC4; H2AC8/H2BC11/TOP2A/TPR/CBX5/RANGAP1/RASSF2/SMARCA4/NUP98/SEC13/SUMO3/NUP107/H4C1; H4C2; H4C3; H4C4; H4C5; H4C6; H4C8; H4C9; H4C11; H4C12; H4C13; H4C14; H4C15; H4C16/CBX1/HSF1/HNRNPU/NUP160/SMARCB1/CBX3/SMC1A/NCAPD2/PDS5A/ARID2/PMF1/WAPL/STAG2/GPATCH11/NGDN/NUP37/SMARCC2/PHF10/NUP133/SMARCC1/SEH1L/BOD1/NSL1/CHAMP1/UHRF2/NUP85/DSN1/MEAF6/SPC25/PDS5B/SMC4/…
GBMvsCON.up	GO:0005744	TIM23 mitochondrial import inner membrane translocase complex	7/2643	20/30411	0.001042414	0.009079575	0.007005084	P12236/P38646/P60602/Q3ZCQ8/Q96DA6/Q9HAV7/Q9Y3D7	7	SLC25A6/HSPA9/ROMO1/TIMM50/DNAJC19/GRPEL1/PAM16
GBMvsCON.up	GO:0035578	azurophil granule lumen	28/2643	174/30411	0.001093277	0.009454095	0.007294034	O00754/P01011/P01024/P04066/P05164/P07686/P08236/P08311/P10619/P15586/P16278/P19652/P20839/P24158/P34059/P53634/P59665/P61916/Q13217/Q5JS37/Q8NBS9/Q92820/Q96CS3/Q9H410/Q9H7Z7/Q9ULZ3/Q9UQ80/Q9Y5Z4	28	MAN2B1/SERPINA3/C3/FUCA1/MPO/HEXB/GUSB/CTSG/CTSA/GNS/GLB1/ORM2/IMPDH1/PRTN3/GALNS/CTSC/DEFA1; DEFA1B/NPC2/DNAJC3/NHLRC3/TXNDC5/GGH/FAF2/DSN1/PTGES2/PYCARD/PA2G4/HEBP2
GBMvsCON.up	GO:0045263	proton-transporting ATP synthase complex, coupling factor F(o)	7/2643	21/30411	0.001447145	0.01242477	0.009585973	O75947/O75964/P00846/P18859/P56134/P56385/Q99766	7	ATP5PD/ATP5MG/MT-ATP6/ATP5PF/ATP5MF/ATP5ME/DMAC2L
GBMvsCON.up	GO:0031970	organelle envelope lumen	28/2643	178/30411	0.00155435	0.013250557	0.010223085	O00165/O00746/O43464/O95831/P11717/P34897/P50440/P54819/Q12931/Q49B96/Q4VC31/Q53H12/Q8IX12/Q8IYU8/Q8TCS8/Q92673/Q96AY3/Q9BSF4/Q9BSY4/Q9BYT8/Q9H078/Q9UJZ1/Q9Y2Y0/Q9Y5J6/Q9Y5J7/Q9Y5J9/Q9Y5L4/Q9Y6H1	28	HAX1/NME4/HTRA2/AIFM1/IGF2R/SHMT2/GATM/AK2/TRAP1/COX19/MIX23/AGK/CCAR1/MICU2/PNPT1/SORL1/FKBP10/TIMM29/CHCHD5/NLN/CLPB/STOML2/ARL2BP/TIMM10B/TIMM9/TIMM8B/TIMM13/CHCHD2
GBMvsCON.up	GO:0098556	cytoplasmic side of rough endoplasmic reticulum membrane	4/2643	7/30411	0.001606866	0.013601778	0.010494059	P61353/P62273/P62854/P62857	4	RPL27/RPS29/RPS26/RPS28
GBMvsCON.up	GO:0030137	COPI-coated vesicle	10/2643	40/30411	0.001803304	0.015157844	0.011694597	O14579/P24390/P35606/P48444/P49755/P53618/P53621/Q9UBF2/Q9Y3B3/Q9Y678	10	COPE/KDELR1/COPB2/ARCN1/TMED10/COPB1/COPA/COPG2/TMED7/COPG1
GBMvsCON.up	GO:0043202	lysosomal lumen	31/2643	206/30411	0.001869761	0.015607307	0.012041368	O00468/O00754/P02774/P04062/P04066/P04233/P06865/P07339/P07602/P07686/P07858/P08236/P10619/P11117/P15586/P16278/P25774/P34059/P35052/P35475/P46976/P50897/P51884/P61916/P98160/Q68CP4/Q6UVK1/Q8IV08/Q8NBS9/Q99519/Q99538	31	AGRN/MAN2B1/GC/GBA1/FUCA1/CD74/HEXA/CTSD/PSAP/HEXB/CTSB/GUSB/CTSA/ACP2/GNS/GLB1/CTSS/GALNS/GPC1/IDUA/GYG1/PPT1/LUM/NPC2/HSPG2/HGSNAT/CSPG4/PLD3/TXNDC5/NEU1/LGMN
GBMvsCON.up	GO:0005758	mitochondrial intermembrane space	25/2643	155/30411	0.001896313	0.015719784	0.012128146	O00165/O00746/O43464/O95831/P34897/P50440/P54819/Q12931/Q49B96/Q4VC31/Q53H12/Q8IYU8/Q8TCS8/Q96AY3/Q9BSF4/Q9BSY4/Q9BYT8/Q9H078/Q9UJZ1/Q9Y2Y0/Q9Y5J6/Q9Y5J7/Q9Y5J9/Q9Y5L4/Q9Y6H1	25	HAX1/NME4/HTRA2/AIFM1/SHMT2/GATM/AK2/TRAP1/COX19/MIX23/AGK/MICU2/PNPT1/FKBP10/TIMM29/CHCHD5/NLN/CLPB/STOML2/ARL2BP/TIMM10B/TIMM9/TIMM8B/TIMM13/CHCHD2
GBMvsCON.up	GO:0005669	transcription factor TFIID complex	11/2643	47/30411	0.001928162	0.015874321	0.012247374	P18074/P23193/P35269/P49848/P52657/Q00403/Q13888/Q13889/Q15542/Q15543/Q16514	11	ERCC2/TCEA1/GTF2F1/TAF6/GTF2A2/GTF2B/GTF2H2/GTF2H3/TAF5/TAF13/TAF12
GBMvsCON.up	GO:1905348	endonuclease complex	12/2643	54/30411	0.001967625	0.016089013	0.012413014	O15091/O75569/P78346/Q08211/Q15633/Q7L0Y3/Q8N5L8/Q92989/Q99575/Q99714/Q9BSV6/Q9UKV8	12	PRORP/PRKRA/RPP30/DHX9/TARBP2/TRMT10C/RPP25L/CLP1/POP1/HSD17B10/TSEN34/AGO2
GBMvsCON.up	GO:0098800	inner mitochondrial membrane protein complex	36/2643	251/30411	0.002012459	0.016344432	0.012610075	O00483/O75380/O75947/O75964/P00414/P00846/P10606/P12236/P15954/P18859/P20674/P35232/P38646/P56134/P56381/P56385/P60602/Q3ZCQ8/Q53H12/Q5HYI7/Q5XKP0/Q8IYU8/Q96DA6/Q99623/Q99643/Q9BSF4/Q9BUR5/Q9HAV7/Q9NX63/Q9UI09/Q9Y276/Q9Y3D7/Q9Y4W6/Q9Y512/Q9Y5J6/Q9Y5J7	36	NDUFA4/NDUFS6/ATP5PD/ATP5MG/MT-CO3/MT-ATP6/COX5B/SLC25A6/COX7C/ATP5PF/COX5A/PHB1/HSPA9/ATP5MF/ATP5F1E/ATP5ME/ROMO1/TIMM50/AGK/MTX3/MICOS13/MICU2/DNAJC19/PHB2/SDHC/TIMM29/APOO/GRPEL1/CHCHD3/NDUFA12/BCS1L/PAM16/AFG3L2/SAMM50/TIMM10B/TIMM9
GBMvsCON.up	GO:0001650	fibrillar center	38/2643	269/30411	0.002027166	0.016353379	0.012616978	O00221/O00567/O00712/O15160/O43148/O60264/O60287/O60763/O60832/O75164/O75381/O95400/P08579/P22087/P29692/P38432/P51532/P78406/P98082/Q03111/Q12824/Q15061/Q15233/Q16540/Q6P1N0/Q7L014/Q8N3U4/Q8NHV4/Q8WVC0/Q8WXF1/Q969X6/Q96BP2/Q9GZS1/Q9H410/Q9UDY8/Q9UPU9/Q9Y5K6/Q9Y5L4	38	NFKBIE/NOP56/NFIB/POLR1C/RNMT/SMARCA5/URB1/USO1/DKC1/KDM4A/PEX14/CD2BP2/SNRPB2/FBL/EEF1D/COIL/SMARCA4/RAE1/DAB2/MLLT1/SMARCB1/WDR43/NONO/MRPL23/CC2D1A/DDX46/STAG2/NEDD1/LEO1/PSPC1/UTP4/CHCHD1/POLR1E/DSN1/MALT1/SAMD4A/CD2AP/TIMM13
GBMvsCON.up	GO:0005637	nuclear inner membrane	19/2643	107/30411	0.002085411	0.016711094	0.012892963	O75844/O94901/P20700/P42704/P43243/P50402/P61970/P62995/P84022/Q13185/Q14728/Q2PZI1/Q5JTV8/Q5SNT2/Q6ZPD9/Q8IXM6/Q9BTV4/Q9BXJ8/Q9Y2U8	19	ZMPSTE24/SUN1/LMNB1/LRPPRC/MATR3/EMD/NUTF2/TRA2B/SMAD3/CBX3/MFSD10/DPY19L1/TOR1AIP1/TMEM201/DPY19L3/NRM/TMEM43/TMEM120A/LEMD3
GBMvsCON.up	GO:0016591	RNA polymerase II, holoenzyme	21/2643	124/30411	0.002300251	0.018310606	0.01412702	O15514/O75486/P18074/P19388/P23193/P30876/P35269/P49848/P51946/P51948/P52657/Q00403/Q13888/Q13889/Q15542/Q15543/Q16514/Q8WVC0/Q96P16/Q9NPA8/Q9NQG5	21	POLR2D/SUPT3H/ERCC2/POLR2E/TCEA1/POLR2B/GTF2F1/TAF6/CCNH/MNAT1/GTF2A2/GTF2B/GTF2H2/GTF2H3/TAF5/TAF13/TAF12/LEO1/RPRD1A/ENY2/RPRD1B
GBMvsCON.up	GO:0005688	U6 snRNP	5/2643	12/30411	0.002322815	0.01836858	0.014171748	O95777/P62312/Q13838/Q9UK45/Q9Y4Z0	5	LSM8/LSM6/DDX39B/LSM7/LSM4
GBMvsCON.up	GO:0044815	DNA packaging complex	31/2643	209/30411	0.002351734	0.018475718	0.014254407	O60216/O95347/O96019/P04908/P06899/P07305/P10412/P12956/P13010/P16401/P16402/P58876/P62805/P68431/Q14683/Q15021/Q5SSJ5/Q6P1K2/Q8N3U4/Q92522/Q96IY1/Q9H2F5/Q9H410/Q9HAF1/Q9HBM1/Q9NPF5/Q9NTJ3/Q9NV56/Q9UQE7/Q9Y230/Q9Y265	31	RAD21/SMC2/ACTL6A/H2AC4; H2AC8/H2BC11/H1-0/H1-4/XRCC6/XRCC5/H1-5/H1-3/H2BC5/H4C1; H4C2; H4C3; H4C4; H4C5; H4C6; H4C8; H4C9; H4C11; H4C12; H4C13; H4C14; H4C15; H4C16/H3C1; H3C2; H3C3; H3C4; H3C6; H3C7; H3C8; H3C10; H3C11; H3C12/SMC1A/NCAPD2/HP1BP3/PMF1/STAG2/H1-10/NSL1/EPC1/DSN1/MEAF6/SPC25/DMAP1/SMC4/MRGBP/SMC3/RUVBL2/RUVBL1
GBMvsCON.up	GO:0032039	integrator complex	9/2643	35/30411	0.002450744	0.019016927	0.014671961	Q5TA45/Q6P9B9/Q8N201/Q96CB8/Q96HW7/Q96N11/Q9H0H0/Q9NVH2/Q9NVR2	9	INTS11/INTS5/INTS1/INTS12/INTS4/INTS15/INTS2/INTS7/INTS10
GBMvsCON.up	GO:0030678	mitochondrial ribonuclease P complex	3/2643	4/30411	0.002452266	0.019016927	0.014671961	O15091/Q7L0Y3/Q99714	3	PRORP/TRMT10C/HSD17B10
GBMvsCON.up	GO:0005845	mRNA cap binding complex	7/2643	23/30411	0.002614428	0.020144502	0.015541909	O43148/P06730/Q09161/Q53F19/Q7L576/Q9BTL3/Q9UKV8	7	RNMT/EIF4E/NCBP1/NCBP3/CYFIP1/RAMAC/AGO2
GBMvsCON.up	GO:0061574	ASAP complex	4/2643	8/30411	0.002992693	0.022912211	0.017677256	O00422/Q15020/Q15287/Q9UKV3	4	SAP18/SART3/RNPS1/ACIN1
GBMvsCON.up	GO:0019773	proteasome core complex, alpha-subunit complex	6/2643	18/30411	0.003178479	0.024180584	0.018655832	O14818/P25787/P25788/P25789/P28066/P60900	6	PSMA7/PSMA2/PSMA3/PSMA4/PSMA5/PSMA6
GBMvsCON.up	GO:0034518	RNA cap binding complex	7/2643	24/30411	0.003417319	0.025834069	0.01993153	O43148/P06730/Q09161/Q53F19/Q7L576/Q9BTL3/Q9UKV8	7	RNMT/EIF4E/NCBP1/NCBP3/CYFIP1/RAMAC/AGO2
GBMvsCON.up	GO:0072559	NLRP3 inflammasome complex	5/2643	13/30411	0.003506077	0.026339402	0.020321405	O00571/P29466/P49662/Q9ULZ3/Q9Y2G2	5	DDX3X/CASP1/CASP4/PYCARD/CARD8
GBMvsCON.up	GO:0016580	Sin3 complex	9/2643	37/30411	0.003686959	0.027356323	0.021105982	O75182/O75446/Q13547/Q16576/Q4LE39/Q92769/Q9H0E3/Q9H7L9/Q9UK53	9	SIN3B/SAP30/HDAC1/RBBP7/ARID4B/HDAC2/SAP130/SUDS3/ING1
GBMvsCON.up	GO:0070822	Sin3-type complex	9/2643	37/30411	0.003686959	0.027356323	0.021105982	O75182/O75446/Q13547/Q16576/Q4LE39/Q92769/Q9H0E3/Q9H7L9/Q9UK53	9	SIN3B/SAP30/HDAC1/RBBP7/ARID4B/HDAC2/SAP130/SUDS3/ING1
GBMvsCON.up	GO:0042470	melanosome	31/2643	216/30411	0.003905715	0.028626036	0.022085592	O14966/O43852/O75396/P02786/P04843/P07237/P07339/P07858/P08962/P11021/P11166/P13667/P14625/P23284/P27824/P30040/P30101/P49755/P50281/P51149/P51159/P54709/P57088/Q13637/Q14697/Q15084/Q15758/Q7KZF4/Q92542/Q92820/Q96EV8	31	RAB29/CALU/SEC22B/TFRC/RPN1/P4HB/CTSD/CTSB/CD63/HSPA5/SLC2A1/PDIA4/HSP90B1/PPIB/CANX/ERP29/PDIA3/TMED10/MMP14/RAB7A/RAB27A/ATP1B3/TMEM33/RAB32/GANAB/PDIA6/SLC1A5/SND1/NCSTN/GGH/DTNBP1
GBMvsCON.up	GO:0048770	pigment granule	31/2643	216/30411	0.003905715	0.028626036	0.022085592	O14966/O43852/O75396/P02786/P04843/P07237/P07339/P07858/P08962/P11021/P11166/P13667/P14625/P23284/P27824/P30040/P30101/P49755/P50281/P51149/P51159/P54709/P57088/Q13637/Q14697/Q15084/Q15758/Q7KZF4/Q92542/Q92820/Q96EV8	31	RAB29/CALU/SEC22B/TFRC/RPN1/P4HB/CTSD/CTSB/CD63/HSPA5/SLC2A1/PDIA4/HSP90B1/PPIB/CANX/ERP29/PDIA3/TMED10/MMP14/RAB7A/RAB27A/ATP1B3/TMEM33/RAB32/GANAB/PDIA6/SLC1A5/SND1/NCSTN/GGH/DTNBP1
GBMvsCON.up	GO:0016586	RSC-type complex	7/2643	25/30411	0.004394974	0.032016723	0.024701579	O96019/P51532/Q12824/Q68CP9/Q8TAQ2/Q8WUB8/Q92922	7	ACTL6A/SMARCA4/SMARCB1/ARID2/SMARCC2/PHF10/SMARCC1
GBMvsCON.up	GO:0000347	THO complex	4/2643	9/30411	0.005017552	0.035477045	0.02737129	Q13769/Q6I9Y2/Q8NI27/Q96FV9	4	THOC5/THOC7/THOC2/THOC1
GBMvsCON.up	GO:0000445	THO complex part of transcription export complex	4/2643	9/30411	0.005017552	0.035477045	0.02737129	Q13769/Q6I9Y2/Q8NI27/Q96FV9	4	THOC5/THOC7/THOC2/THOC1
GBMvsCON.up	GO:0005787	signal peptidase complex	4/2643	9/30411	0.005017552	0.035477045	0.02737129	P61009/P67812/Q15005/Q9BY50	4	SPCS3/SEC11A/SPCS2/SEC11C
GBMvsCON.up	GO:0034506	chromosome, centromeric core domain	4/2643	9/30411	0.005017552	0.035477045	0.02737129	P04908/P06899/P62805/Q9P258	4	H2AC4; H2AC8/H2BC11/H4C1; H4C2; H4C3; H4C4; H4C5; H4C6; H4C8; H4C9; H4C11; H4C12; H4C13; H4C14; H4C15; H4C16/RCC2
GBMvsCON.up	GO:0070390	transcription export complex 2	4/2643	9/30411	0.005017552	0.035477045	0.02737129	O60318/P41208/Q5JVF3/Q9NPA8	4	MCM3AP/CETN2/PCID2/ENY2
GBMvsCON.up	GO:0042827	platelet dense granule	9/2643	39/30411	0.005364844	0.037710772	0.029094658	P02749/P05452/P08962/P35625/P49908/Q06033/Q14624/Q16610/Q92520	9	APOH/CLEC3B/CD63/TIMP3/SELENOP/ITIH3/ITIH4/ECM1/FAM3C
GBMvsCON.up	GO:0101031	chaperone complex	14/2643	76/30411	0.005454225	0.038116155	0.02940742	O15212/O94763/O95456/O95817/Q00613/Q969U7/Q96A33/Q99470/Q9HCN8/Q9UBK9/Q9UBS4/Q9UHV9/Q9Y230/Q9Y265	14	PFDN6/URI1/PSMG1/BAG3/HSF1/PSMG2/CCDC47/SDF2/SDF2L1/UXT/DNAJB11/PFDN2/RUVBL2/RUVBL1
GBMvsCON.up	GO:0045259	proton-transporting ATP synthase complex	8/2643	33/30411	0.006204348	0.043107669	0.033258479	O75947/O75964/P00846/P18859/P56134/P56381/P56385/Q99766	8	ATP5PD/ATP5MG/MT-ATP6/ATP5PF/ATP5MF/ATP5F1E/ATP5ME/DMAC2L
GBMvsCON.up	GO:0000835	ER ubiquitin ligase complex	5/2643	15/30411	0.007062433	0.04878761	0.037640673	O60337/Q6NTF9/Q9BUN8/Q9GZP9/Q9UBV2	5	MARCHF6/RHBDD2/DERL1/DERL2/SEL1L
GBMvsCON.up	GO:0001401	SAM complex	6/2643	21/30411	0.007410761	0.050326187	0.038827718	P38646/Q5HYI7/Q5XKP0/Q9BUR5/Q9NX63/Q9Y512	6	HSPA9/MTX3/MICOS13/APOO/CHCHD3/SAMM50
GBMvsCON.up	GO:0071162	CMG complex	6/2643	21/30411	0.007410761	0.050326187	0.038827718	P25205/P33991/P33992/P49736/Q14566/Q9BRX5	6	MCM3/MCM4/MCM5/MCM2/MCM6/GINS3
GBMvsCON.up	GO:0140275	MIB complex	6/2643	21/30411	0.007410761	0.050326187	0.038827718	P38646/Q5HYI7/Q5XKP0/Q9BUR5/Q9NX63/Q9Y512	6	HSPA9/MTX3/MICOS13/APOO/CHCHD3/SAMM50
GBMvsCON.up	GO:0005697	telomerase holoenzyme complex	8/2643	34/30411	0.007507077	0.050693855	0.039111381	O15381/O60832/P07910/P14678/P62304/P62318/Q00839/Q9NX24	8	NVL/DKC1/HNRNPC/SNRPB/SNRPE/SNRPD3/HNRNPU/NHP2
GBMvsCON.up	GO:0000792	heterochromatin	21/2643	137/30411	0.007558398	0.050755274	0.039158768	O60264/O75164/P10412/P16401/P29590/P42771/P45973/P83916/Q00613/Q02880/Q13185/Q13263/Q13547/Q14684/Q8TDI0/Q96PU4/Q99496/Q9C0C2/Q9HC52/Q9UBB5/Q9Y6X9	21	SMARCA5/KDM4A/H1-4/H1-5/PML/CDKN2A/CBX5/CBX1/HSF1/TOP2B/CBX3/TRIM28/HDAC1/RRP1B/CHD5/UHRF2/RNF2/TNKS1BP1/CBX8/MBD2/MORC2
GBMvsCON.up	GO:0016602	CCAAT-binding factor complex	4/2643	10/30411	0.007791193	0.051456122	0.039699487	P15336/P25208/Q03701/Q13952	4	ATF2/NFYB/CEBPZ/NFYC
GBMvsCON.up	GO:0044613	nuclear pore central transport channel	4/2643	10/30411	0.007791193	0.051456122	0.039699487	P37198/P61970/Q7Z3B4/Q8NFH5	4	NUP62/NUTF2/NUP54/NUP35
GBMvsCON.up	GO:0120115	Lsm2-8 complex	4/2643	10/30411	0.007791193	0.051456122	0.039699487	O95777/P62312/Q9UK45/Q9Y4Z0	4	LSM8/LSM6/LSM7/LSM4
GBMvsCON.up	GO:0035580	specific granule lumen	18/2643	113/30411	0.008666481	0.0569241	0.043918147	O00391/P00738/P02763/P07339/P18206/P19652/P27918/P36222/P51159/P61769/Q12905/Q7L576/Q8N2G8/Q92608/Q92820/Q99519/Q9BS26/Q9UBR2	18	QSOX1/HP/ORM1/CTSD/VCL/ORM2/CFP/CHI3L1/RAB27A/B2M/ILF2/CYFIP1/GHDC/DOCK2/GGH/NEU1/ERP44/CTSZ
GBMvsCON.up	GO:0033177	proton-transporting two-sector ATPase complex, proton-transporting domain	9/2643	42/30411	0.0089186	0.058261724	0.044950152	O75787/O75947/O75964/P00846/P18859/P27449/P56134/P56385/Q99766	9	ATP6AP2/ATP5PD/ATP5MG/MT-ATP6/ATP5PF/ATP6V0C/ATP5MF/ATP5ME/DMAC2L
GBMvsCON.up	GO:0031261	DNA replication preinitiation complex	6/2643	22/30411	0.009453065	0.061369097	0.047347556	P25205/P33991/P33992/P49736/Q14566/Q9BRX5	6	MCM3/MCM4/MCM5/MCM2/MCM6/GINS3
GBMvsCON.up	GO:0005577	fibrinogen complex	5/2643	16/30411	0.009547439	0.061369097	0.047347556	P02671/P02675/P02679/P02751/P07996	5	FGA/FGB/FGG/FN1/THBS1
GBMvsCON.up	GO:0005885	Arp2/3 protein complex	5/2643	16/30411	0.009547439	0.061369097	0.047347556	O15143/O15144/O15145/P59998/Q92747	5	ARPC1B/ARPC2/ARPC3/ARPC4/ARPC1A
GBMvsCON.up	GO:0030894	replisome	7/2643	29/30411	0.010505639	0.064792818	0.049989029	P12004/P25205/P27694/P35244/P49005/P49643/Q14181	7	PCNA/MCM3/RPA1/RPA3/POLD2/PRIM2/POLA2
GBMvsCON.up	GO:0031082	BLOC complex	7/2643	29/30411	0.010505639	0.064792818	0.049989029	O95295/Q6QNY0/Q86YV9/Q8TDH9/Q969F9/Q96EV8/Q9UL45	7	SNAPIN/BLOC1S3/HPS6/BLOC1S5/HPS3/DTNBP1/BLOC1S6
GBMvsCON.up	GO:0042611	MHC protein complex	15/2643	90/30411	0.01051084	0.064792818	0.049989029	P01889/P01903/P01909/P01911/P01920/P04233/P04439/P04440/P10321/P13747/P20036/P28068/P30511/P61769/Q30154	15	HLA-B/HLA-DRA/HLA-DQA1/HLA-DRB1/HLA-DQB1/CD74/HLA-A/HLA-DPB1/HLA-C/HLA-E/HLA-DPA1/HLA-DMB/HLA-F/B2M/HLA-DRB5
GBMvsCON.up	GO:0001405	PAM complex, Tim23 associated import motor	3/2643	6/30411	0.010726931	0.064792818	0.049989029	Q96DA6/Q9HAV7/Q9Y3D7	3	DNAJC19/GRPEL1/PAM16
GBMvsCON.up	GO:0005602	complement component C1 complex	3/2643	6/30411	0.010726931	0.064792818	0.049989029	P02745/P02746/P02747	3	C1QA/C1QB/C1QC
GBMvsCON.up	GO:0005726	perichromatin fibrils	3/2643	6/30411	0.010726931	0.064792818	0.049989029	O15164/Q08211/Q16630	3	TRIM24/DHX9/CPSF6
GBMvsCON.up	GO:0034388	Pwp2p-containing subcomplex of 90S preribosome	3/2643	6/30411	0.010726931	0.064792818	0.049989029	Q8NI36/Q9UNX4/Q9Y5J1	3	WDR36/WDR3/UTP18
GBMvsCON.up	GO:0044530	supraspliceosomal complex	3/2643	6/30411	0.010726931	0.064792818	0.049989029	P38159/P55265/Q92900	3	RBMX/ADAR/UPF1
GBMvsCON.up	GO:0044611	nuclear pore inner ring	3/2643	6/30411	0.010726931	0.064792818	0.049989029	O75694/Q5SRE5/Q92621	3	NUP155/NUP188/NUP205
GBMvsCON.up	GO:0062167	complement component C1q complex	3/2643	6/30411	0.010726931	0.064792818	0.049989029	P02745/P02746/P02747	3	C1QA/C1QB/C1QC
GBMvsCON.up	GO:1903503	ATPase inhibitor complex	3/2643	6/30411	0.010726931	0.064792818	0.049989029	P61326/Q96A72/Q9Y5S9	3	MAGOH/MAGOHB/RBM8A
GBMvsCON.up	GO:1990501	exon-exon junction subcomplex mago-y14	3/2643	6/30411	0.010726931	0.064792818	0.049989029	P61326/Q96A72/Q9Y5S9	3	MAGOH/MAGOHB/RBM8A
GBMvsCON.up	GO:0005801	cis-Golgi network	17/2643	107/30411	0.010807852	0.064814464	0.05000573	O00512/O14966/P24390/P29279/P30533/P49755/P98194/Q08379/Q0GE19/Q14789/Q86VS8/Q8IY31/Q92538/Q96JB2/Q9BQQ3/Q9H8Y8/Q9Y3A6	17	BCL9/RAB29/KDELR1/CCN2/LRPAP1/TMED10/ATP2C1/GOLGA2/SLC10A7/GOLGB1/HOOK3/IFT20/GBF1/COG3/GORASP1/GORASP2/TMED5
GBMvsCON.up	GO:0000793	condensed chromosome	56/2643	472/30411	0.010838359	0.064814464	0.05000573	O43264/O43684/O43823/O60216/O60264/O75531/O95347/O96019/P09429/P11388/P12270/P18754/P24941/P26583/P42704/P45973/P46060/P49917/P50749/P51532/P52948/P55735/P55854/P57740/P63279/Q00613/Q00839/Q12769/Q12824/Q13185/Q14683/Q15021/Q53H47/Q68CP9/Q6P1K2/Q7Z5K2/Q8N954/Q8NFH4/Q8TAQ2/Q8WUB8/Q8WUM0/Q92878/Q92922/Q96EE3/Q96IK1/Q96IY1/Q96JM3/Q9BW27/Q9BYG3/Q9H410/Q9H6R4/Q9HAF1/Q9HBM1/Q9NTJ3/Q9UEE9/Q9UQE7	56	ZW10/BUB3/AKAP8/RAD21/SMARCA5/BANF1/SMC2/ACTL6A/HMGB1/TOP2A/TPR/RCC1/CDK2/HMGB2/LRPPRC/CBX5/RANGAP1/LIG4/RASSF2/SMARCA4/NUP98/SEC13/SUMO3/NUP107/UBE2I/HSF1/HNRNPU/NUP160/SMARCB1/CBX3/SMC1A/NCAPD2/SETMAR/ARID2/PMF1/WAPL/GPATCH11/NUP37/SMARCC2/PHF10/NUP133/RAD50/SMARCC1/SEH1L/BOD1/NSL1/CHAMP1/NUP85/NIFK/DSN1/NOL6/MEAF6/SPC25/SMC4/CFDP1/SMC3
GBMvsCON.up	GO:0000839	Hrd1p ubiquitin ligase ERAD-L complex	4/2643	11/30411	0.011409581	0.067558209	0.052122587	Q6NTF9/Q9BUN8/Q9GZP9/Q9UBV2	4	RHBDD2/DERL1/DERL2/SEL1L
GBMvsCON.up	GO:0005683	U7 snRNP	4/2643	11/30411	0.011409581	0.067558209	0.052122587	P14678/P62304/P62306/P62318	4	SNRPB/SNRPE/SNRPF/SNRPD3
GBMvsCON.up	GO:0019774	proteasome core complex, beta-subunit complex	6/2643	23/30411	0.011866701	0.069241625	0.053421378	P20618/P28062/P28065/P28070/P40306/P49720	6	PSMB1/PSMB8/PSMB9/PSMB4/PSMB10/PSMB3
GBMvsCON.up	GO:0042612	MHC class I protein complex	6/2643	23/30411	0.011866701	0.069241625	0.053421378	P01889/P04439/P10321/P13747/P30511/P61769	6	HLA-B/HLA-A/HLA-C/HLA-E/HLA-F/B2M
GBMvsCON.up	GO:0042824	MHC class I peptide loading complex	6/2643	23/30411	0.011866701	0.069241625	0.053421378	O15533/P04439/P30101/P61769/Q03518/Q03519	6	TAPBP/HLA-A/PDIA3/B2M/TAP1/TAP2
GBMvsCON.up	GO:0000974	Prp19 complex	5/2643	17/30411	0.012573213	0.072088248	0.055617608	Q8WYA6/Q99459/Q9HCS7/Q9P013/Q9UMS4	5	CTNNBL1/CDC5L/XAB2/CWC15/PRPF19
GBMvsCON.up	GO:0030677	ribonuclease P complex	5/2643	17/30411	0.012573213	0.072088248	0.055617608	O15091/P78346/Q7L0Y3/Q99575/Q99714	5	PRORP/RPP30/TRMT10C/POP1/HSD17B10
GBMvsCON.up	GO:0042555	MCM complex	5/2643	17/30411	0.012573213	0.072088248	0.055617608	P25205/P33991/P33992/P49736/Q14566	5	MCM3/MCM4/MCM5/MCM2/MCM6
GBMvsCON.up	GO:0035267	NuA4 histone acetyltransferase complex	8/2643	37/30411	0.012654426	0.072088248	0.055617608	O96019/Q03111/Q9H2F5/Q9HAF1/Q9NPF5/Q9NV56/Q9Y230/Q9Y265	8	ACTL6A/MLLT1/EPC1/MEAF6/DMAP1/MRGBP/RUVBL2/RUVBL1
GBMvsCON.up	GO:0043189	H4/H2A histone acetyltransferase complex	8/2643	37/30411	0.012654426	0.072088248	0.055617608	O96019/Q03111/Q9H2F5/Q9HAF1/Q9NPF5/Q9NV56/Q9Y230/Q9Y265	8	ACTL6A/MLLT1/EPC1/MEAF6/DMAP1/MRGBP/RUVBL2/RUVBL1
GBMvsCON.up	GO:0071339	MLL1 complex	11/2643	60/30411	0.013408511	0.076023728	0.058653914	P49848/P51610/Q03164/Q15291/Q8IZL8/Q8WWY3/Q99496/Q9C005/Q9Y230/Q9Y265/Q9Y5Z7	11	TAF6/HCFC1/KMT2A/RBBP5/PELP1/PRPF31/RNF2/DPY30/RUVBL2/RUVBL1/HCFC2
GBMvsCON.up	GO:0005604	basement membrane	25/2643	181/30411	0.014064573	0.079326046	0.061201722	O00468/O95631/O95967/P01033/P02462/P02751/P03950/P04004/P07942/P08572/P09486/P11047/P14543/P35442/P35625/P39060/P48509/P98160/Q14112/Q14118/Q15582/Q16363/Q76M96/Q92626/Q96RT1	25	AGRN/NTN1/EFEMP2/TIMP1/COL4A1/FN1/ANG/VTN/LAMB1/COL4A2/SPARC/LAMC1/NID1/THBS2/TIMP3/COL18A1/CD151/HSPG2/NID2/DAG1/TGFBI/LAMA4/CCDC80/PXDN/ERBIN
GBMvsCON.up	GO:0019867	outer membrane	53/2643	449/30411	0.01412294	0.079326046	0.061201722	O00165/O43169/O96008/P04049/P15336/P32189/P38646/P42704/P49411/P50402/P50416/P61970/P62979/Q07812/Q13637/Q14142/Q14693/Q14790/Q15785/Q53H12/Q5HYI7/Q5VT66/Q5XKP0/Q6SZW1/Q7L311/Q7Z434/Q86WV6/Q8IWA4/Q8IWB1/Q8IXI1/Q8N4H5/Q8NBU5/Q92934/Q96B49/Q96HS1/Q96NB2/Q96TC7/Q99623/Q9BUK6/Q9BUR5/Q9BVC6/Q9BX68/Q9BXF6/Q9HCJ1/Q9HCL2/Q9NQG6/Q9NS69/Q9NUQ2/Q9NWX6/Q9NX47/Q9NX63/Q9NXE4/Q9Y512	53	HAX1/CYB5B/TOMM40/RAF1/ATF2/GK/HSPA9/LRPPRC/TUFM/EMD/CPT1A/NUTF2/RPS27A/BAX/RAB32/TRIM14/LPIN1/CASP8/TOMM34/AGK/MTX3/MTARC1/MICOS13/SARM1/ARMCX2/MAVS/STING1/MFN1/ITPRIP/RHOT2/TOMM5/ATAD1/BAD/TOMM6/PGAM5/SFXN2/RMDN3/PHB2/MSTO1/APOO/TMEM109/HINT2/RAB11FIP5/ANKH/GPAM/MIEF1/TOMM22/AGPAT5/THG1L/MARCHF5/CHCHD3/SMPD4/SAMM50
GBMvsCON.up	GO:0045335	phagocytic vesicle	34/2643	265/30411	0.014297598	0.079933551	0.061670425	O15533/O43752/O60493/O75396/O95466/P01889/P04439/P04839/P05164/P06756/P08670/P10321/P13747/P14598/P18084/P19878/P25774/P27449/P30101/P30511/P31146/P51149/P61769/Q03518/Q03519/Q13636/Q13637/Q14142/Q15942/Q86Y82/Q86YS6/Q96D96/Q9BV40/Q9BXF6	34	TAPBP/STX6/SNX3/SEC22B/FMNL1/HLA-B/HLA-A/CYBB/MPO/ITGAV/VIM/HLA-C/HLA-E/NCF1/ITGB5/NCF2/CTSS/ATP6V0C/PDIA3/HLA-F/CORO1A/RAB7A/B2M/TAP1/TAP2/RAB31/RAB32/TRIM14/ZYX/STX12/RAB43/HVCN1/VAMP8/RAB11FIP5
GBMvsCON.up	GO:0005782	peroxisomal matrix	13/2643	77/30411	0.014903174	0.08255122	0.063690012	A8MXV4/O14734/O15254/O75521/O75874/P22307/P35914/Q15067/Q86WA8/Q99424/Q9UHK6/Q9UJ83/Q9Y2Q3	13	NUDT19/ACOT8/ACOX3/ECI2/IDH1/SCP2/HMGCL/ACOX1/LONP2/ACOX2/AMACR/HACL1/GSTK1
GBMvsCON.up	GO:0031907	microbody lumen	13/2643	77/30411	0.014903174	0.08255122	0.063690012	A8MXV4/O14734/O15254/O75521/O75874/P22307/P35914/Q15067/Q86WA8/Q99424/Q9UHK6/Q9UJ83/Q9Y2Q3	13	NUDT19/ACOT8/ACOX3/ECI2/IDH1/SCP2/HMGCL/ACOX1/LONP2/ACOX2/AMACR/HACL1/GSTK1
GBMvsCON.up	GO:0044665	MLL1/2 complex	11/2643	61/30411	0.015109472	0.083310022	0.064275444	P49848/P51610/Q03164/Q15291/Q8IZL8/Q8WWY3/Q99496/Q9C005/Q9Y230/Q9Y265/Q9Y5Z7	11	TAF6/HCFC1/KMT2A/RBBP5/PELP1/PRPF31/RNF2/DPY30/RUVBL2/RUVBL1/HCFC2
GBMvsCON.up	GO:0032993	protein-DNA complex	39/2643	314/30411	0.015217721	0.083523748	0.064440338	O96019/P04908/P06748/P06899/P07305/P10412/P12004/P12956/P13010/P16401/P16402/P25205/P25208/P27694/P33991/P33992/P35244/P49005/P49643/P49736/P58876/P62805/P68431/P78527/Q00403/Q13889/Q13952/Q14181/Q14566/Q5SSJ5/Q92522/Q9BRX5/Q9BV38/Q9H2F5/Q9HAF1/Q9NPF5/Q9NV56/Q9Y230/Q9Y265	39	ACTL6A/H2AC4; H2AC8/NPM1/H2BC11/H1-0/H1-4/PCNA/XRCC6/XRCC5/H1-5/H1-3/MCM3/NFYB/RPA1/MCM4/MCM5/RPA3/POLD2/PRIM2/MCM2/H2BC5/H4C1; H4C2; H4C3; H4C4; H4C5; H4C6; H4C8; H4C9; H4C11; H4C12; H4C13; H4C14; H4C15; H4C16/H3C1; H3C2; H3C3; H3C4; H3C6; H3C7; H3C8; H3C10; H3C11; H3C12/PRKDC/GTF2B/GTF2H3/NFYC/POLA2/MCM6/HP1BP3/H1-10/GINS3/WDR18/EPC1/MEAF6/DMAP1/MRGBP/RUVBL2/RUVBL1
GBMvsCON.up	GO:0016272	prefoldin complex	4/2643	12/30411	0.015952964	0.085988621	0.06634204	O15212/O60925/Q99471/Q9UHV9	4	PFDN6/PFDN1/PFDN5/PFDN2
GBMvsCON.up	GO:0036396	RNA N6-methyladenosine methyltransferase complex	4/2643	12/30411	0.015952964	0.085988621	0.06634204	Q5T200/Q75N03/Q8NDT2/Q96T37	4	ZC3H13/CBLL1/RBM15B/RBM15
GBMvsCON.up	GO:0042719	mitochondrial intermembrane space protein transporter complex	4/2643	12/30411	0.015952964	0.085988621	0.06634204	Q9Y5J6/Q9Y5J7/Q9Y5J9/Q9Y5L4	4	TIMM10B/TIMM9/TIMM8B/TIMM13
GBMvsCON.up	GO:0070937	CRD-mediated mRNA stability complex	4/2643	12/30411	0.015952964	0.085988621	0.06634204	O60506/P67809/Q00839/Q08211	4	SYNCRIP/YBX1/HNRNPU/DHX9
GBMvsCON.up	GO:0030688	preribosome, small subunit precursor	5/2643	18/30411	0.016186572	0.086089643	0.066419981	P56182/Q14684/Q2NL82/Q9BVS4/Q9ULX3	5	RRP1/RRP1B/TSR1/RIOK2/NOB1
GBMvsCON.up	GO:0031083	BLOC-1 complex	5/2643	18/30411	0.016186572	0.086089643	0.066419981	O95295/Q6QNY0/Q8TDH9/Q96EV8/Q9UL45	5	SNAPIN/BLOC1S3/BLOC1S5/DTNBP1/BLOC1S6
GBMvsCON.up	GO:0042405	nuclear inclusion body	5/2643	18/30411	0.016186572	0.086089643	0.066419981	P12270/P49792/P52948/P54253/Q86U42	5	TPR/RANBP2/NUP98/ATXN1/PABPN1
GBMvsCON.up	GO:0031968	organelle outer membrane	52/2643	443/30411	0.016472168	0.087222668	0.067294133	O00165/O43169/O96008/P04049/P15336/P32189/P38646/P42704/P49411/P50402/P50416/P61970/P62979/Q07812/Q13637/Q14142/Q14693/Q14790/Q15785/Q53H12/Q5HYI7/Q5VT66/Q5XKP0/Q6SZW1/Q7L311/Q7Z434/Q86WV6/Q8IWA4/Q8IWB1/Q8IXI1/Q8N4H5/Q8NBU5/Q92934/Q96B49/Q96HS1/Q96NB2/Q96TC7/Q99623/Q9BUK6/Q9BUR5/Q9BVC6/Q9BX68/Q9BXF6/Q9HCL2/Q9NQG6/Q9NS69/Q9NUQ2/Q9NWX6/Q9NX47/Q9NX63/Q9NXE4/Q9Y512	52	HAX1/CYB5B/TOMM40/RAF1/ATF2/GK/HSPA9/LRPPRC/TUFM/EMD/CPT1A/NUTF2/RPS27A/BAX/RAB32/TRIM14/LPIN1/CASP8/TOMM34/AGK/MTX3/MTARC1/MICOS13/SARM1/ARMCX2/MAVS/STING1/MFN1/ITPRIP/RHOT2/TOMM5/ATAD1/BAD/TOMM6/PGAM5/SFXN2/RMDN3/PHB2/MSTO1/APOO/TMEM109/HINT2/RAB11FIP5/GPAM/MIEF1/TOMM22/AGPAT5/THG1L/MARCHF5/CHCHD3/SMPD4/SAMM50
GBMvsCON.up	GO:0043505	CENP-A containing nucleosome	3/2643	7/30411	0.01756698	0.091015127	0.070220096	P04908/P06899/P62805	3	H2AC4; H2AC8/H2BC11/H4C1; H4C2; H4C3; H4C4; H4C5; H4C6; H4C8; H4C9; H4C11; H4C12; H4C13; H4C14; H4C15; H4C16
GBMvsCON.up	GO:0061638	CENP-A containing chromatin	3/2643	7/30411	0.01756698	0.091015127	0.070220096	P04908/P06899/P62805	3	H2AC4; H2AC8/H2BC11/H4C1; H4C2; H4C3; H4C4; H4C5; H4C6; H4C8; H4C9; H4C11; H4C12; H4C13; H4C14; H4C15; H4C16
GBMvsCON.up	GO:0061700	GATOR2 complex	3/2643	7/30411	0.01756698	0.091015127	0.070220096	P55735/Q96EE3/Q9NXC5	3	SEC13/SEH1L/MIOS
GBMvsCON.up	GO:0070418	DNA-dependent protein kinase complex	3/2643	7/30411	0.01756698	0.091015127	0.070220096	P12956/P13010/P78527	3	XRCC6/XRCC5/PRKDC
GBMvsCON.up	GO:0070545	PeBoW complex	3/2643	7/30411	0.01756698	0.091015127	0.070220096	O00541/Q14137/Q9GZL7	3	PES1/BOP1/WDR12
GBMvsCON.up	GO:0005753	mitochondrial proton-transporting ATP synthase complex	7/2643	32/30411	0.018032776	0.093027452	0.071772647	O75947/O75964/P00846/P18859/P56134/P56381/P56385	7	ATP5PD/ATP5MG/MT-ATP6/ATP5PF/ATP5MF/ATP5F1E/ATP5ME
GBMvsCON.up	GO:0035097	histone methyltransferase complex	20/2643	141/30411	0.020045376	0.102604354	0.079161429	O14686/O15047/O75530/P45973/P49848/P51610/Q03164/Q15291/Q16576/Q6UXN9/Q8IZL8/Q8WWY3/Q92769/Q96IK1/Q99496/Q9C005/Q9P0U4/Q9Y230/Q9Y265/Q9Y5Z7	20	KMT2D/SETD1A/EED/CBX5/TAF6/HCFC1/KMT2A/RBBP5/RBBP7/WDR82/PELP1/PRPF31/HDAC2/BOD1/RNF2/DPY30/CXXC1/RUVBL2/RUVBL1/HCFC2
GBMvsCON.up	GO:0000779	condensed chromosome, centromeric region	36/2643	291/30411	0.020146222	0.102604354	0.079161429	O43264/O43684/O96019/P12270/P45973/P46060/P50749/P51532/P52948/P55735/P55854/P57740/Q00613/Q00839/Q12769/Q12824/Q13185/Q14683/Q15021/Q68CP9/Q6P1K2/Q8N954/Q8NFH4/Q8TAQ2/Q8WUB8/Q8WUM0/Q92922/Q96EE3/Q96IK1/Q96IY1/Q96JM3/Q9BW27/Q9H410/Q9HAF1/Q9HBM1/Q9UEE9	36	ZW10/BUB3/ACTL6A/TPR/CBX5/RANGAP1/RASSF2/SMARCA4/NUP98/SEC13/SUMO3/NUP107/HSF1/HNRNPU/NUP160/SMARCB1/CBX3/SMC1A/NCAPD2/ARID2/PMF1/GPATCH11/NUP37/SMARCC2/PHF10/NUP133/SMARCC1/SEH1L/BOD1/NSL1/CHAMP1/NUP85/DSN1/MEAF6/SPC25/CFDP1
GBMvsCON.up	GO:0000776	kinetochore	34/2643	272/30411	0.020391007	0.102604354	0.079161429	O43264/O43684/O96019/P12270/P45973/P46060/P50749/P51532/P52948/P55735/P55854/P57740/Q00613/Q00839/Q12769/Q12824/Q14683/Q68CP9/Q6P1K2/Q8N954/Q8NFH4/Q8TAQ2/Q8WUB8/Q8WUM0/Q92922/Q96EE3/Q96IK1/Q96IY1/Q96JM3/Q9BW27/Q9H410/Q9HAF1/Q9HBM1/Q9UEE9	34	ZW10/BUB3/ACTL6A/TPR/CBX5/RANGAP1/RASSF2/SMARCA4/NUP98/SEC13/SUMO3/NUP107/HSF1/HNRNPU/NUP160/SMARCB1/SMC1A/ARID2/PMF1/GPATCH11/NUP37/SMARCC2/PHF10/NUP133/SMARCC1/SEH1L/BOD1/NSL1/CHAMP1/NUP85/DSN1/MEAF6/SPC25/CFDP1
GBMvsCON.up	GO:0031314	extrinsic component of mitochondrial inner membrane	5/2643	19/30411	0.020429085	0.102604354	0.079161429	P49748/Q5TEU4/Q96D53/Q99807/Q9Y3D7	5	ACADVL/NDUFAF5/COQ8B/COQ7/PAM16
GBMvsCON.up	GO:0097504	Gemini of coiled bodies	5/2643	19/30411	0.020429085	0.102604354	0.079161429	O75312/P57678/Q8TEQ6/Q9H840/Q9UHI6	5	ZPR1/GEMIN4/GEMIN5/GEMIN7/DDX20
GBMvsCON.up	GO:0001651	dense fibrillar component	2/2643	3/30411	0.02134034	0.102604354	0.079161429	P22087/P55769	2	FBL/SNU13
GBMvsCON.up	GO:0005690	U4atac snRNP	2/2643	3/30411	0.02134034	0.102604354	0.079161429	P55769/Q8WWY3	2	SNU13/PRPF31
GBMvsCON.up	GO:0009328	phenylalanine-tRNA ligase complex	2/2643	3/30411	0.02134034	0.102604354	0.079161429	Q9NSD9/Q9Y285	2	FARSB/FARSA
GBMvsCON.up	GO:0009368	endopeptidase Clp complex	2/2643	3/30411	0.02134034	0.102604354	0.079161429	O76031/Q16740	2	CLPX/CLPP
GBMvsCON.up	GO:0030956	glutamyl-tRNA(Gln) amidotransferase complex	2/2643	3/30411	0.02134034	0.102604354	0.079161429	O43716/O75879	2	GATC/GATB
GBMvsCON.up	GO:0031213	RSF complex	2/2643	3/30411	0.02134034	0.102604354	0.079161429	O60264/Q96T23	2	SMARCA5/RSF1
GBMvsCON.up	GO:0031510	SUMO activating enzyme complex	2/2643	3/30411	0.02134034	0.102604354	0.079161429	Q9UBE0/Q9UBT2	2	SAE1/UBA2
GBMvsCON.up	GO:0031533	mRNA cap methyltransferase complex	2/2643	3/30411	0.02134034	0.102604354	0.079161429	O43148/Q9BTL3	2	RNMT/RAMAC
GBMvsCON.up	GO:0034686	integrin alphav-beta8 complex	2/2643	3/30411	0.02134034	0.102604354	0.079161429	P06756/P26012	2	ITGAV/ITGB8
GBMvsCON.up	GO:0035101	FACT complex	2/2643	3/30411	0.02134034	0.102604354	0.079161429	Q08945/Q9Y5B9	2	SSRP1/SUPT16H
GBMvsCON.up	GO:0044609	DBIRD complex	2/2643	3/30411	0.02134034	0.102604354	0.079161429	Q5BKZ1/Q8N163	2	ZNF326/CCAR2
GBMvsCON.up	GO:1990429	peroxisomal importomer complex	2/2643	3/30411	0.02134034	0.102604354	0.079161429	O75381/Q92968	2	PEX14/PEX13
GBMvsCON.up	GO:0090734	site of DNA damage	24/2643	179/30411	0.022050927	0.105598465	0.081471449	A6NHR9/O15144/O15145/O60264/P13010/P15336/P27694/P35244/P45973/P49959/P59998/P83916/Q13185/Q53H47/Q86WJ1/Q8IXQ6/Q92466/Q92747/Q92878/Q9BUH6/Q9NRR5/Q9NW82/Q9UMS4/Q9Y3Z3	24	SMCHD1/ARPC2/ARPC3/SMARCA5/XRCC5/ATF2/RPA1/RPA3/CBX5/MRE11/ARPC4/CBX1/CBX3/SETMAR/CHD1L/PARP9/DDB2/ARPC1A/RAD50/PAXX/UBQLN4/WDR70/PRPF19/SAMHD1
GBMvsCON.up	GO:0031901	early endosome membrane	39/2643	324/30411	0.023968271	0.114324848	0.088204038	A4D1P6/O60493/O60749/O75165/P00533/P01889/P01903/P04439/P10321/P13747/P29590/P30511/P43005/P61769/Q13636/Q15043/Q15075/Q4VNC1/Q5T9L3/Q7Z6J4/Q86Y82/Q86YV9/Q8IV08/Q8TCG2/Q8TDB6/Q92673/Q96L92/Q96T51/Q99961/Q9BTU6/Q9BV40/Q9BXF6/Q9H7F0/Q9HC07/Q9P258/Q9UEU0/Q9UNH6/Q9Y3R5/Q9Y5X3	39	WDR91/SNX3/SNX2/DNAJC13/EGFR/HLA-B/HLA-DRA/HLA-A/HLA-C/HLA-E/PML/HLA-F/SLC1A1/B2M/RAB31/SLC39A14/EEA1/ATP13A4/WLS/FGD2/STX12/HPS6/PLD3/PI4K2B/DTX3L/SORL1/SNX27/RUFY1/SH3GL1/PI4K2A/VAMP8/RAB11FIP5/ATP13A3/TMEM165/RCC2/VTI1B/SNX7/DOP1B/SNX5
GBMvsCON.up	GO:0005777	peroxisome	30/2643	238/30411	0.025287458	0.11942926	0.0921422	A3KMH1/A8MXV4/O14678/O14734/O15254/O60683/O75381/O75521/O75874/O96011/P08670/P22307/P33897/P35914/P39210/P56589/Q15067/Q7Z434/Q86WA8/Q86WV6/Q8N4Q0/Q8NBU5/Q92968/Q99424/Q9BY49/Q9NP80/Q9UHK6/Q9UJ83/Q9Y2Q3/Q9Y6I8	30	VWA8/NUDT19/ABCD4/ACOT8/ACOX3/PEX10/PEX14/ECI2/IDH1/PEX11B/VIM/SCP2/ABCD1/HMGCL/MPV17/PEX3/ACOX1/MAVS/LONP2/STING1/PTGR3/ATAD1/PEX13/ACOX2/PECR/PNPLA8/AMACR/HACL1/GSTK1/PXMP4
GBMvsCON.up	GO:0042579	microbody	30/2643	238/30411	0.025287458	0.11942926	0.0921422	A3KMH1/A8MXV4/O14678/O14734/O15254/O60683/O75381/O75521/O75874/O96011/P08670/P22307/P33897/P35914/P39210/P56589/Q15067/Q7Z434/Q86WA8/Q86WV6/Q8N4Q0/Q8NBU5/Q92968/Q99424/Q9BY49/Q9NP80/Q9UHK6/Q9UJ83/Q9Y2Q3/Q9Y6I8	30	VWA8/NUDT19/ABCD4/ACOT8/ACOX3/PEX10/PEX14/ECI2/IDH1/PEX11B/VIM/SCP2/ABCD1/HMGCL/MPV17/PEX3/ACOX1/MAVS/LONP2/STING1/PTGR3/ATAD1/PEX13/ACOX2/PECR/PNPLA8/AMACR/HACL1/GSTK1/PXMP4
GBMvsCON.up	GO:0045293	mRNA editing complex	5/2643	20/30411	0.02533649	0.11942926	0.0921422	Q5T200/Q75N03/Q8NDT2/Q96T37/Q99729	5	ZC3H13/CBLL1/RBM15B/RBM15/HNRNPAB
GBMvsCON.up	GO:0043601	nuclear replisome	6/2643	27/30411	0.025833964	0.119443847	0.092153454	P25205/P27694/P35244/P49005/P49643/Q14181	6	MCM3/RPA1/RPA3/POLD2/PRIM2/POLA2
GBMvsCON.up	GO:0099522	cytosolic region	6/2643	27/30411	0.025833964	0.119443847	0.092153454	P06730/P0C2W1/P38919/P56545/Q14118/Q16643	6	EIF4E/FBXO45/EIF4A3/CTBP2/DAG1/DBN1
GBMvsCON.up	GO:0005741	mitochondrial outer membrane	46/2643	395/30411	0.025863577	0.119443847	0.092153454	O00165/O43169/O96008/P04049/P15336/P32189/P38646/P49411/P50416/P62979/Q07812/Q13637/Q14142/Q14693/Q14790/Q15785/Q53H12/Q5HYI7/Q5VT66/Q5XKP0/Q6SZW1/Q7L311/Q7Z434/Q86WV6/Q8IWA4/Q8IXI1/Q8N4H5/Q8NBU5/Q92934/Q96B49/Q96HS1/Q96NB2/Q96TC7/Q99623/Q9BUK6/Q9BUR5/Q9BX68/Q9BXF6/Q9HCL2/Q9NQG6/Q9NS69/Q9NUQ2/Q9NWX6/Q9NX47/Q9NX63/Q9Y512	46	HAX1/CYB5B/TOMM40/RAF1/ATF2/GK/HSPA9/TUFM/CPT1A/RPS27A/BAX/RAB32/TRIM14/LPIN1/CASP8/TOMM34/AGK/MTX3/MTARC1/MICOS13/SARM1/ARMCX2/MAVS/STING1/MFN1/RHOT2/TOMM5/ATAD1/BAD/TOMM6/PGAM5/SFXN2/RMDN3/PHB2/MSTO1/APOO/HINT2/RAB11FIP5/GPAM/MIEF1/TOMM22/AGPAT5/THG1L/MARCHF5/CHCHD3/SAMM50
GBMvsCON.up	GO:0000444	MIS12/MIND type complex	3/2643	8/30411	0.026311552	0.119443847	0.092153454	Q6P1K2/Q96IY1/Q9H410	3	PMF1/NSL1/DSN1
GBMvsCON.up	GO:0005853	eukaryotic translation elongation factor 1 complex	3/2643	8/30411	0.026311552	0.119443847	0.092153454	P24534/P29692/P68104	3	EEF1B2/EEF1D/EEF1A1
GBMvsCON.up	GO:0071986	Ragulator complex	3/2643	8/30411	0.026311552	0.119443847	0.092153454	Q0VGL1/Q6IAA8/Q9Y2Q5	3	LAMTOR4/LAMTOR1/LAMTOR2
GBMvsCON.up	GO:0097169	AIM2 inflammasome complex	3/2643	8/30411	0.026311552	0.119443847	0.092153454	P29466/P49662/Q9ULZ3	3	CASP1/CASP4/PYCARD
GBMvsCON.up	GO:0097255	R2TP complex	3/2643	8/30411	0.026311552	0.119443847	0.092153454	Q9NWS0/Q9Y230/Q9Y265	3	PIH1D1/RUVBL2/RUVBL1
GBMvsCON.up	GO:0097452	GAIT complex	3/2643	8/30411	0.026311552	0.119443847	0.092153454	O60506/P07814/P40429	3	SYNCRIP/EPRS1/RPL13A
GBMvsCON.up	GO:1990391	DNA repair complex	8/2643	42/30411	0.026333294	0.119443847	0.092153454	O60341/P12956/P13010/P49917/P78527/Q8N3C0/Q9BUH6/Q9H1I8	8	KDM1A/XRCC6/XRCC5/LIG4/PRKDC/ASCC3/PAXX/ASCC2
GBMvsCON.up	GO:0031305	integral component of mitochondrial inner membrane	14/2643	92/30411	0.027408153	0.123851881	0.095554345	O43819/P38646/Q53H12/Q5HYI7/Q5XKP0/Q6UW78/Q96NB2/Q9BUR5/Q9H9B4/Q9HC21/Q9NX63/Q9Y4W6/Q9Y512/Q9Y6N1	14	SCO2/HSPA9/AGK/MTX3/MICOS13/UQCC3/SFXN2/APOO/SFXN1/SLC25A19/CHCHD3/AFG3L2/SAMM50/COX11
GBMvsCON.up	GO:0000836	Hrd1p ubiquitin ligase complex	4/2643	14/30411	0.028052116	0.124423038	0.095995005	Q6NTF9/Q9BUN8/Q9GZP9/Q9UBV2	4	RHBDD2/DERL1/DERL2/SEL1L
GBMvsCON.up	GO:0005652	nuclear lamina	4/2643	14/30411	0.028052116	0.124423038	0.095995005	P12004/P20700/P56537/Q03252	4	PCNA/LMNB1/EIF6/LMNB2
GBMvsCON.up	GO:0030015	CCR4-NOT core complex	4/2643	14/30411	0.028052116	0.124423038	0.095995005	A5YKK6/O75175/Q9UFF9/Q9UIV1	4	CNOT1/CNOT3/CNOT8/CNOT7
GBMvsCON.up	GO:0042721	TIM22 mitochondrial import inner membrane insertion complex	4/2643	14/30411	0.028052116	0.124423038	0.095995005	Q53H12/Q9BSF4/Q9Y5J6/Q9Y5J7	4	AGK/TIMM29/TIMM10B/TIMM9
GBMvsCON.up	GO:0097165	nuclear stress granule	4/2643	14/30411	0.028052116	0.124423038	0.095995005	P31483/P63165/Q00613/Q08211	4	TIA1/SUMO1/HSF1/DHX9
GBMvsCON.up	GO:0071564	npBAF complex	7/2643	35/30411	0.028713523	0.126888435	0.097897111	O96019/P51532/Q12824/Q8NFD5/Q8TAQ2/Q8WUB8/Q92922	7	ACTL6A/SMARCA4/SMARCB1/ARID1B/SMARCC2/PHF10/SMARCC1
GBMvsCON.up	GO:0016514	SWI/SNF complex	11/2643	67/30411	0.028892318	0.127210864	0.098145872	O96019/P06400/P51532/Q12824/Q4VC05/Q68CP9/Q8NFD5/Q8TAQ2/Q8WUB8/Q92784/Q92922	11	ACTL6A/RB1/SMARCA4/SMARCB1/BCL7A/ARID2/ARID1B/SMARCC2/PHF10/DPF3/SMARCC1
GBMvsCON.up	GO:0031304	intrinsic component of mitochondrial inner membrane	14/2643	93/30411	0.029775816	0.130622374	0.100777924	O43819/P38646/Q53H12/Q5HYI7/Q5XKP0/Q6UW78/Q96NB2/Q9BUR5/Q9H9B4/Q9HC21/Q9NX63/Q9Y4W6/Q9Y512/Q9Y6N1	14	SCO2/HSPA9/AGK/MTX3/MICOS13/UQCC3/SFXN2/APOO/SFXN1/SLC25A19/CHCHD3/AFG3L2/SAMM50/COX11
GBMvsCON.up	GO:0000439	transcription factor TFIIH core complex	5/2643	21/30411	0.030938281	0.134252034	0.103578283	P18074/P51946/P51948/Q13888/Q13889	5	ERCC2/CCNH/MNAT1/GTF2H2/GTF2H3
GBMvsCON.up	GO:0005736	RNA polymerase I complex	5/2643	21/30411	0.030938281	0.134252034	0.103578283	O15160/P0DPB6/P19388/Q3B726/Q9GZS1	5	POLR1C/POLR1D/POLR2E/POLR1F/POLR1E
GBMvsCON.up	GO:0070419	nonhomologous end joining complex	5/2643	21/30411	0.030938281	0.134252034	0.103578283	P12956/P13010/P49917/P78527/Q9BUH6	5	XRCC6/XRCC5/LIG4/PRKDC/PAXX
GBMvsCON.up	GO:0000786	nucleosome	18/2643	130/30411	0.032623929	0.14105742	0.108828783	O96019/P04908/P06899/P07305/P10412/P16401/P16402/P58876/P62805/P68431/Q5SSJ5/Q92522/Q9H2F5/Q9HAF1/Q9NPF5/Q9NV56/Q9Y230/Q9Y265	18	ACTL6A/H2AC4; H2AC8/H2BC11/H1-0/H1-4/H1-5/H1-3/H2BC5/H4C1; H4C2; H4C3; H4C4; H4C5; H4C6; H4C8; H4C9; H4C11; H4C12; H4C13; H4C14; H4C15; H4C16/H3C1; H3C2; H3C3; H3C4; H3C6; H3C7; H3C8; H3C10; H3C11; H3C12/HP1BP3/H1-10/EPC1/MEAF6/DMAP1/MRGBP/RUVBL2/RUVBL1
GBMvsCON.up	GO:1902562	H4 histone acetyltransferase complex	10/2643	60/30411	0.033015747	0.142239884	0.109741079	O96019/P15336/P51610/Q03111/Q9H2F5/Q9HAF1/Q9NPF5/Q9NV56/Q9Y230/Q9Y265	10	ACTL6A/ATF2/HCFC1/MLLT1/EPC1/MEAF6/DMAP1/MRGBP/RUVBL2/RUVBL1
GBMvsCON.up	GO:0044322	endoplasmic reticulum quality control compartment	8/2643	44/30411	0.033933635	0.145672247	0.11238922	O60337/P27824/Q96DZ1/Q9BUN8/Q9BZQ6/Q9NRD1/Q9NYU2/Q9UKM7	8	MARCHF6/CANX/ERLEC1/DERL1/EDEM3/FBXO6/UGGT1/MAN1B1
GBMvsCON.up	GO:0031617	NMS complex	4/2643	15/30411	0.035684728	0.151565523	0.116936006	Q6P1K2/Q96IY1/Q9H410/Q9HBM1	4	PMF1/NSL1/DSN1/SPC25
GBMvsCON.up	GO:0070578	RISC-loading complex	4/2643	15/30411	0.035684728	0.151565523	0.116936006	O75569/Q08211/Q15633/Q9UKV8	4	PRKRA/DHX9/TARBP2/AGO2
GBMvsCON.up	GO:0071204	histone pre-mRNA 3'end processing complex	4/2643	15/30411	0.035684728	0.151565523	0.116936006	O60506/P14678/P67809/Q8IV48	4	SYNCRIP/SNRPB/YBX1/ERI1
GBMvsCON.up	GO:0005658	alpha DNA polymerase:primase complex	3/2643	9/30411	0.036958551	0.153186823	0.118186874	P25205/P49643/Q14181	3	MCM3/PRIM2/POLA2
GBMvsCON.up	GO:0030289	protein phosphatase 4 complex	3/2643	9/30411	0.036958551	0.153186823	0.118186874	P60510/Q5MIZ7/Q8TF05	3	PPP4C/PPP4R3B/PPP4R1
GBMvsCON.up	GO:0031428	box C/D RNP complex	3/2643	9/30411	0.036958551	0.153186823	0.118186874	O00567/P22087/P55769	3	NOP56/FBL/SNU13
GBMvsCON.up	GO:0031597	cytosolic proteasome complex	3/2643	9/30411	0.036958551	0.153186823	0.118186874	P43686/P62195/P62333	3	PSMC4/PSMC5/PSMC6
GBMvsCON.up	GO:0034363	intermediate-density lipoprotein particle	3/2643	9/30411	0.036958551	0.153186823	0.118186874	P02649/P02655/P02656	3	APOE/APOC2/APOC3
GBMvsCON.up	GO:0070516	CAK-ERCC2 complex	3/2643	9/30411	0.036958551	0.153186823	0.118186874	P18074/P51946/P51948	3	ERCC2/CCNH/MNAT1
GBMvsCON.up	GO:1990111	spermatoproteasome complex	3/2643	9/30411	0.036958551	0.153186823	0.118186874	P28062/P28065/P40306	3	PSMB8/PSMB9/PSMB10
GBMvsCON.up	GO:0000153	cytoplasmic ubiquitin ligase complex	5/2643	22/30411	0.037257462	0.153368045	0.11832669	O60337/Q6NTF9/Q9BUN8/Q9GZP9/Q9UBV2	5	MARCHF6/RHBDD2/DERL1/DERL2/SEL1L
GBMvsCON.up	GO:0005675	transcription factor TFIIH holo complex	5/2643	22/30411	0.037257462	0.153368045	0.11832669	P18074/P51946/P51948/Q13888/Q13889	5	ERCC2/CCNH/MNAT1/GTF2H2/GTF2H3
GBMvsCON.up	GO:0002096	polkadots	2/2643	4/30411	0.040228414	0.157506689	0.121519742	O95999/Q9UDY8	2	BCL10/MALT1
GBMvsCON.up	GO:0016222	procollagen-proline 4-dioxygenase complex	2/2643	4/30411	0.040228414	0.157506689	0.121519742	P07237/P13674	2	P4HB/P4HA1
GBMvsCON.up	GO:0017087	mitochondrial processing peptidase complex	2/2643	4/30411	0.040228414	0.157506689	0.121519742	O75439/Q10713	2	PMPCB/PMPCA
GBMvsCON.up	GO:0031084	BLOC-2 complex	2/2643	4/30411	0.040228414	0.157506689	0.121519742	Q86YV9/Q969F9	2	HPS6/HPS3
GBMvsCON.up	GO:0031905	early endosome lumen	2/2643	4/30411	0.040228414	0.157506689	0.121519742	P61769/Q9UIQ6	2	B2M/LNPEP
GBMvsCON.up	GO:0034684	integrin alphav-beta5 complex	2/2643	4/30411	0.040228414	0.157506689	0.121519742	P06756/P18084	2	ITGAV/ITGB5
GBMvsCON.up	GO:0034687	integrin alphaL-beta2 complex	2/2643	4/30411	0.040228414	0.157506689	0.121519742	P05107/P20701	2	ITGB2/ITGAL
GBMvsCON.up	GO:0035632	mitochondrial prohibitin complex	2/2643	4/30411	0.040228414	0.157506689	0.121519742	P35232/Q99623	2	PHB1/PHB2
GBMvsCON.up	GO:0035868	alphav-beta3 integrin-HMGB1 complex	2/2643	4/30411	0.040228414	0.157506689	0.121519742	P06756/P09429	2	ITGAV/HMGB1
GBMvsCON.up	GO:0036194	muscle cell projection	2/2643	4/30411	0.040228414	0.157506689	0.121519742	O15144/Q53GL0	2	ARPC2/PLEKHO1
GBMvsCON.up	GO:0036195	muscle cell projection membrane	2/2643	4/30411	0.040228414	0.157506689	0.121519742	O15144/Q53GL0	2	ARPC2/PLEKHO1
GBMvsCON.up	GO:0070721	ISGF3 complex	2/2643	4/30411	0.040228414	0.157506689	0.121519742	P42224/P52630	2	STAT1/STAT2
GBMvsCON.up	GO:0070939	Dsl1/NZR complex	2/2643	4/30411	0.040228414	0.157506689	0.121519742	A2RRP1/O43264	2	NBAS/ZW10
GBMvsCON.up	GO:0071001	U4/U6 snRNP	2/2643	4/30411	0.040228414	0.157506689	0.121519742	O43172/O43447	2	PRPF4/PPIH
GBMvsCON.up	GO:1903958	nitric-oxide synthase complex	2/2643	4/30411	0.040228414	0.157506689	0.121519742	O43169/Q5VT66	2	CYB5B/MTARC1
GBMvsCON.up	GO:0098636	protein complex involved in cell adhesion	14/2643	97/30411	0.040750341	0.158671279	0.122418248	P04004/P05107/P06756/P07942/P08514/P08648/P11047/P14543/P18084/P20701/P26012/P56199/Q03405/Q8N2Q7	14	VTN/ITGB2/ITGAV/LAMB1/ITGA2B/ITGA5/LAMC1/NID1/ITGB5/ITGAL/ITGB8/ITGA1/PLAUR/NLGN1
GBMvsCON.up	GO:0030120	vesicle coat	15/2643	106/30411	0.040789871	0.158671279	0.122418248	O14579/O94979/P35606/P48444/P53618/P53621/P53992/P55735/Q10567/Q14677/Q15436/Q6ULP2/Q9UBF2/Q9Y3B3/Q9Y678	15	COPE/SEC31A/COPB2/ARCN1/COPB1/COPA/SEC24C/SEC13/AP1B1/CLINT1/SEC23A/AFTPH/COPG2/TMED7/COPG1
GBMvsCON.up	GO:0044233	mitochondria-associated endoplasmic reticulum membrane	6/2643	30/30411	0.04152341	0.161003673	0.124217739	O96008/P27824/P51572/P56962/Q13637/Q9Y320	6	TOMM40/CANX/BCAP31/STX17/RAB32/TMX2
GBMvsCON.up	GO:0031248	protein acetyltransferase complex	21/2643	162/30411	0.042052621	0.162010417	0.124994463	O75486/O96019/P15336/P41227/P49848/P51610/Q03111/Q15393/Q15542/Q16514/Q6N069/Q92793/Q96ES7/Q9GZZ1/Q9H2F5/Q9HAF1/Q9NPA8/Q9NPF5/Q9NV56/Q9Y230/Q9Y265	21	SUPT3H/ACTL6A/ATF2/NAA10/TAF6/HCFC1/MLLT1/SF3B3/TAF5/TAF12/NAA16/CREBBP/SGF29/NAA50/EPC1/MEAF6/ENY2/DMAP1/MRGBP/RUVBL2/RUVBL1
GBMvsCON.up	GO:1902493	acetyltransferase complex	21/2643	162/30411	0.042052621	0.162010417	0.124994463	O75486/O96019/P15336/P41227/P49848/P51610/Q03111/Q15393/Q15542/Q16514/Q6N069/Q92793/Q96ES7/Q9GZZ1/Q9H2F5/Q9HAF1/Q9NPA8/Q9NPF5/Q9NV56/Q9Y230/Q9Y265	21	SUPT3H/ACTL6A/ATF2/NAA10/TAF6/HCFC1/MLLT1/SF3B3/TAF5/TAF12/NAA16/CREBBP/SGF29/NAA50/EPC1/MEAF6/ENY2/DMAP1/MRGBP/RUVBL2/RUVBL1
GBMvsCON.up	GO:0099524	postsynaptic cytosol	5/2643	23/30411	0.044310451	0.169953451	0.131122682	P06730/P0C2W1/P38919/Q14118/Q16643	5	EIF4E/FBXO45/EIF4A3/DAG1/DBN1
GBMvsCON.up	GO:0001652	granular component	4/2643	16/30411	0.044397158	0.169953451	0.131122682	P05452/P06748/P22087/Q14684	4	CLEC3B/NPM1/FBL/RRP1B
GBMvsCON.up	GO:0016281	eukaryotic translation initiation factor 4F complex	6/2643	31/30411	0.047841158	0.181978076	0.140399934	O43432/O60516/P06730/P23588/P60842/Q04637	6	EIF4G3/EIF4EBP3/EIF4E/EIF4B/EIF4A1/EIF4G1
GBMvsCON.up	GO:0035060	brahma complex	6/2643	31/30411	0.047841158	0.181978076	0.140399934	O96019/Q12824/Q8NFD5/Q8TAQ2/Q92784/Q92922	6	ACTL6A/SMARCB1/ARID1B/SMARCC2/DPF3/SMARCC1
GBMvsCON.up	GO:0030027	lamellipodium	46/2643	413/30411	0.04931937	0.185201043	0.142886521	O00165/O00571/O00592/O15144/O15145/O15357/O43586/O60716/O60749/P06756/P07237/P11940/P22392/P23508/P27487/P31146/P35221/P50552/P51153/P55008/Q13418/Q13433/Q13563/Q14118/Q14247/Q14444/Q15052/Q16643/Q16827/Q2M1Z3/Q6UVK1/Q7L576/Q7Z6J4/Q8IZ21/Q8N8S7/Q8WUW1/Q8WWN8/Q8WX93/Q92508/Q96SB3/Q9HCC8/Q9P2B4/Q9UJU6/Q9ULV4/Q9Y664/Q9Y6W5	46	HAX1/DDX3X/PODXL/ARPC2/ARPC3/INPPL1/PSTPIP1/CTNND1/SNX2/ITGAV/P4HB/PABPC1/NME2/MCC/DPP4/CORO1A/CTNNA1/VASP/RAB13/AIF1/ILK/SLC39A6/PKD2/DAG1/CTTN/CAPRIN1/ARHGEF6/DBN1/PTPRO/ARHGAP31/CSPG4/CYFIP1/FGD2/PHACTR4/ENAH/BRK1/ARAP3/PALLD/PIEZO1/PPP1R9B/GDPD2/CTTNBP2NL/DBNL/CORO1C/KPTN/WASF2
GBMvsCON.up	GO:0031415	NatA complex	3/2643	10/30411	0.049458848	0.185201043	0.142886521	P41227/Q6N069/Q9GZZ1	3	NAA10/NAA16/NAA50
GBMvsCON.up	GO:0042567	insulin-like growth factor ternary complex	3/2643	10/30411	0.049458848	0.185201043	0.142886521	P17936/P24593/P35858	3	IGFBP3/IGFBP5/IGFALS
GBMvsCON.up	GO:0071458	integral component of cytoplasmic side of endoplasmic reticulum membrane	3/2643	10/30411	0.049458848	0.185201043	0.142886521	Q13563/Q8TCT7/Q8TCT9	3	PKD2/SPPL2B/HM13
GBMvsCON.up	GO:1902737	dendritic filopodium	3/2643	10/30411	0.049458848	0.185201043	0.142886521	P11137/P12931/P51114	3	MAP2/SRC/FXR1
GBMvsCON.up	GO:0035577	azurophil granule membrane	14/2643	100/30411	0.050673479	0.188574372	0.145489116	O15260/O75131/O75165/O95497/P07602/P08962/P27449/P39656/P42785/Q07065/Q6IAA8/Q8NF37/Q92542/Q9BV40	14	SURF4/CPNE3/DNAJC13/VNN1/PSAP/CD63/ATP6V0C/DDOST/PRCP/CKAP4/LAMTOR1/LPCAT1/NCSTN/VAMP8
GBMvsCON.up	GO:1904724	tertiary granule lumen	14/2643	100/30411	0.050673479	0.188574372	0.145489116	O00391/O75874/P00738/P02763/P02775/P07339/P14780/P25774/P27918/P61769/Q12905/Q7L576/Q92820/Q9UJU6	14	QSOX1/IDH1/HP/ORM1/PPBP/CTSD/MMP9/CTSS/CFP/B2M/ILF2/CYFIP1/GGH/DBNL
GBMvsCON.up	GO:0000803	sex chromosome	9/2643	56/30411	0.051133188	0.189697816	0.146355877	A6NHR9/O75182/P24941/P63165/Q00839/Q12824/Q13490/Q92922/Q99496	9	SMCHD1/SIN3B/CDK2/SUMO1/HNRNPU/SMARCB1/BIRC2/SMARCC1/RNF2
GBMvsCON.up	GO:0061702	inflammasome complex	5/2643	24/30411	0.052107106	0.192716127	0.148684568	O00571/P29466/P49662/Q9ULZ3/Q9Y2G2	5	DDX3X/CASP1/CASP4/PYCARD/CARD8
GBMvsCON.up	GO:0042581	specific granule	35/2643	304/30411	0.053430209	0.19700341	0.151992297	O00391/O15126/P00738/P02763/P04839/P05107/P06756/P07339/P18206/P19652/P20701/P22732/P27918/P36222/P51159/P61769/P98196/Q03405/Q07065/Q12905/Q14165/Q68CP4/Q6GTX8/Q6IAA8/Q7L576/Q8N2G8/Q92608/Q92820/Q96D96/Q99519/Q9BS26/Q9BV40/Q9NPY3/Q9UBR2/Q9Y2Q5	35	QSOX1/SCAMP1/HP/ORM1/CYBB/ITGB2/ITGAV/CTSD/VCL/ORM2/ITGAL/SLC2A5/CFP/CHI3L1/RAB27A/B2M/ATP11A/PLAUR/CKAP4/ILF2/MLEC/HGSNAT/LAIR1/LAMTOR1/CYFIP1/GHDC/DOCK2/GGH/HVCN1/NEU1/ERP44/VAMP8/CD93/CTSZ/LAMTOR2
GBMvsCON.up	GO:0000276	mitochondrial proton-transporting ATP synthase complex, coupling factor F(o)	4/2643	17/30411	0.054189141	0.198583376	0.153211274	O75947/O75964/P18859/P56385	4	ATP5PD/ATP5MG/ATP5PF/ATP5ME
GBMvsCON.up	GO:0032797	SMN complex	4/2643	17/30411	0.054189141	0.198583376	0.153211274	P57678/Q8TEQ6/Q9H840/Q9UHI6	4	GEMIN4/GEMIN5/GEMIN7/DDX20
GBMvsCON.up	GO:0030670	phagocytic vesicle membrane	19/2643	149/30411	0.058597599	0.214086061	0.165171924	O15533/O75396/P01889/P04439/P04839/P10321/P13747/P27449/P30511/P31146/P51149/P61769/Q03518/Q03519/Q13636/Q13637/Q86YS6/Q96D96/Q9BV40	19	TAPBP/SEC22B/HLA-B/HLA-A/CYBB/HLA-C/HLA-E/ATP6V0C/HLA-F/CORO1A/RAB7A/B2M/TAP1/TAP2/RAB31/RAB32/RAB43/HVCN1/VAMP8
GBMvsCON.up	GO:0033276	transcription factor TFTC complex	5/2643	25/30411	0.060650867	0.215169218	0.166007602	O75486/P49848/Q15542/Q16514/Q9NPA8	5	SUPT3H/TAF6/TAF5/TAF12/ENY2
GBMvsCON.up	GO:0030990	intraciliary transport particle	7/2643	41/30411	0.061233151	0.215169218	0.166007602	Q86WT1/Q8IY31/Q96LB3/Q96RY7/Q9BW83/Q9H7X7/Q9HBG6	7	TTC30A/IFT20/IFT74/IFT140/IFT27/IFT22/IFT122
GBMvsCON.up	GO:0071565	nBAF complex	7/2643	41/30411	0.061233151	0.215169218	0.166007602	P51532/Q12824/Q8NFD5/Q8TAQ2/Q92782/Q92784/Q92922	7	SMARCA4/SMARCB1/ARID1B/SMARCC2/DPF1/DPF3/SMARCC1
GBMvsCON.up	GO:0031258	lamellipodium membrane	6/2643	33/30411	0.062165052	0.215169218	0.166007602	P06756/P27487/P50552/Q13433/Q6UVK1/Q92508	6	ITGAV/DPP4/VASP/SLC39A6/CSPG4/PIEZO1
GBMvsCON.up	GO:0000438	core TFIIH complex portion of holo TFIIH complex	2/2643	5/30411	0.063225148	0.215169218	0.166007602	Q13888/Q13889	2	GTF2H2/GTF2H3
GBMvsCON.up	GO:0000818	nuclear MIS12/MIND complex	2/2643	5/30411	0.063225148	0.215169218	0.166007602	Q6P1K2/Q9H410	2	PMF1/DSN1
GBMvsCON.up	GO:0002169	3-methylcrotonyl-CoA carboxylase complex, mitochondrial	2/2643	5/30411	0.063225148	0.215169218	0.166007602	Q96RQ3/Q9HCC0	2	MCCC1/MCCC2
GBMvsCON.up	GO:0005606	laminin-1 complex	2/2643	5/30411	0.063225148	0.215169218	0.166007602	P07942/P11047	2	LAMB1/LAMC1
GBMvsCON.up	GO:0034455	t-UTP complex	2/2643	5/30411	0.063225148	0.215169218	0.166007602	Q969X6/Q9H8H0	2	UTP4/NOL11
GBMvsCON.up	GO:0043259	laminin-10 complex	2/2643	5/30411	0.063225148	0.215169218	0.166007602	P07942/P11047	2	LAMB1/LAMC1
GBMvsCON.up	GO:0043293	apoptosome	2/2643	5/30411	0.063225148	0.215169218	0.166007602	O14727/P55211	2	APAF1/CASP9
GBMvsCON.up	GO:0048237	rough endoplasmic reticulum lumen	2/2643	5/30411	0.063225148	0.215169218	0.166007602	P04004/P30533	2	VTN/LRPAP1
GBMvsCON.up	GO:0061793	chromatin lock complex	2/2643	5/30411	0.063225148	0.215169218	0.166007602	P06400/Q13185	2	RB1/CBX3
GBMvsCON.up	GO:0070209	ASTRA complex	2/2643	5/30411	0.063225148	0.215169218	0.166007602	O43156/Q6NXR4	2	TTI1/TTI2
GBMvsCON.up	GO:0071062	alphav-beta3 integrin-vitronectin complex	2/2643	5/30411	0.063225148	0.215169218	0.166007602	P04004/P08648	2	VTN/ITGA5
GBMvsCON.up	GO:0071942	XPC complex	2/2643	5/30411	0.063225148	0.215169218	0.166007602	P41208/P54727	2	CETN2/RAD23B
GBMvsCON.up	GO:0099053	activating signal cointegrator 1 complex	2/2643	5/30411	0.063225148	0.215169218	0.166007602	Q8N3C0/Q9H1I8	2	ASCC3/ASCC2
GBMvsCON.up	GO:0110078	TTT complex	2/2643	5/30411	0.063225148	0.215169218	0.166007602	O43156/Q6NXR4	2	TTI1/TTI2
GBMvsCON.up	GO:1905202	methylcrotonoyl-CoA carboxylase complex	2/2643	5/30411	0.063225148	0.215169218	0.166007602	Q96RQ3/Q9HCC0	2	MCCC1/MCCC2
GBMvsCON.up	GO:1990462	omegasome	2/2643	5/30411	0.063225148	0.215169218	0.166007602	Q9BV81/Q9C035	2	EMC6/TRIM5
GBMvsCON.up	GO:0000172	ribonuclease MRP complex	3/2643	11/30411	0.063727323	0.215169218	0.166007602	P78346/Q8N5L8/Q99575	3	RPP30/RPP25L/POP1
GBMvsCON.up	GO:0008385	IkappaB kinase complex	3/2643	11/30411	0.063727323	0.215169218	0.166007602	Q8IUD2/Q9ULZ3/Q9Y6K9	3	ERC1/PYCARD/IKBKG
GBMvsCON.up	GO:0016589	NURF complex	3/2643	11/30411	0.063727323	0.215169218	0.166007602	O60264/P28370/Q16576	3	SMARCA5/SMARCA1/RBBP7
GBMvsCON.up	GO:0016942	insulin-like growth factor binding protein complex	3/2643	11/30411	0.063727323	0.215169218	0.166007602	P17936/P24593/P35858	3	IGFBP3/IGFBP5/IGFALS
GBMvsCON.up	GO:0033093	Weibel-Palade body	3/2643	11/30411	0.063727323	0.215169218	0.166007602	P04275/P42892/P51159	3	VWF/ECE1/RAB27A
GBMvsCON.up	GO:0036021	endolysosome lumen	3/2643	11/30411	0.063727323	0.215169218	0.166007602	P07858/P25774/Q99538	3	CTSB/CTSS/LGMN
GBMvsCON.up	GO:0110016	B-WICH complex	3/2643	11/30411	0.063727323	0.215169218	0.166007602	O60264/O75533/Q9NR30	3	SMARCA5/SF3B1/DDX21
GBMvsCON.up	GO:0005915	zonula adherens	4/2643	18/30411	0.065047018	0.219009847	0.168970728	O60716/P35221/Q92692/Q9BX66	4	CTNND1/CTNNA1/NECTIN2/SORBS1
GBMvsCON.up	GO:0000123	histone acetyltransferase complex	18/2643	142/30411	0.067334118	0.226077124	0.174423282	O75486/O96019/P15336/P49848/P51610/Q03111/Q15393/Q15542/Q16514/Q92793/Q96ES7/Q9H2F5/Q9HAF1/Q9NPA8/Q9NPF5/Q9NV56/Q9Y230/Q9Y265	18	SUPT3H/ACTL6A/ATF2/TAF6/HCFC1/MLLT1/SF3B3/TAF5/TAF12/CREBBP/SGF29/EPC1/MEAF6/ENY2/DMAP1/MRGBP/RUVBL2/RUVBL1
GBMvsCON.up	GO:0042613	MHC class II protein complex	10/2643	68/30411	0.068439803	0.229149423	0.176793626	P01903/P01909/P01911/P01920/P04233/P04440/P20036/P28068/P61769/Q30154	10	HLA-DRA/HLA-DQA1/HLA-DRB1/HLA-DQB1/CD74/HLA-DPB1/HLA-DPA1/HLA-DMB/B2M/HLA-DRB5
GBMvsCON.up	GO:0000812	Swr1 complex	5/2643	26/30411	0.069938989	0.233518514	0.180164472	Q9BTT0/Q9NPF5/Q9UEE9/Q9Y230/Q9Y265	5	ANP32E/DMAP1/CFDP1/RUVBL2/RUVBL1
GBMvsCON.up	GO:0055038	recycling endosome membrane	21/2643	172/30411	0.070931124	0.2361751	0.182214084	O14828/O15126/O15127/P01889/P02786/P04439/P10321/P13747/P30101/P30511/P43005/P51153/P61769/Q4VNC1/Q86Y82/Q92673/Q9BV40/Q9BXF6/Q9H7F0/Q9UEU0/Q9UNF0	21	SCAMP3/SCAMP1/SCAMP2/HLA-B/TFRC/HLA-A/HLA-C/HLA-E/PDIA3/HLA-F/SLC1A1/RAB13/B2M/ATP13A4/STX12/SORL1/VAMP8/RAB11FIP5/ATP13A3/VTI1B/PACSIN2
GBMvsCON.up	GO:0099060	integral component of postsynaptic specialization membrane	17/2643	134/30411	0.073343882	0.243534105	0.187891712	O15427/O43300/P34903/Q16827/Q7Z2D5/Q86VH5/Q8N0W4/Q8N2Q7/Q8NFZ4/Q9NT99/Q9NZ94/Q9NZV8/Q9UBN1/Q9UK17/Q9ULH4/Q9UPU3/Q9Y6M5	17	SLC16A3/LRRTM2/GABRA3/PTPRO/PLPPR4/LRRTM3/NLGN4X/NLGN1/NLGN2/LRRC4B/NLGN3/KCND2/CACNG4/KCND3/LRFN2/SORCS3/SLC30A1
GBMvsCON.up	GO:0000791	euchromatin	14/2643	106/30411	0.075254345	0.249189317	0.192254828	O15164/O75475/P07305/P16220/P16402/P38159/Q00613/Q13185/Q13263/Q14684/Q8IZL8/Q99496/Q9NQT4/Q9Y230	14	TRIM24/PSIP1/H1-0/CREB1/H1-3/RBMX/HSF1/CBX3/TRIM28/RRP1B/PELP1/RNF2/EXOSC5/RUVBL2
GBMvsCON.up	GO:0008278	cohesin complex	4/2643	19/30411	0.076945133	0.252702961	0.194965679	O60216/Q14683/Q8N3U4/Q9UQE7	4	RAD21/SMC1A/STAG2/SMC3
GBMvsCON.up	GO:0030660	Golgi-associated vesicle membrane	13/2643	97/30411	0.076946159	0.252702961	0.194965679	O14579/P24390/P35606/P42356/P48444/P53618/P53621/Q10567/Q6ULP2/Q8TCT7/Q9UBF2/Q9Y3B3/Q9Y678	13	COPE/KDELR1/COPB2/PI4KA/ARCN1/COPB1/COPA/AP1B1/AFTPH/SPPL2B/COPG2/TMED7/COPG1
GBMvsCON.up	GO:0031312	extrinsic component of organelle membrane	13/2643	97/30411	0.076946159	0.252702961	0.194965679	A4D1P6/P29590/P49748/P51149/P62942/Q08378/Q15006/Q5TEU4/Q6SZW1/Q96D53/Q99807/Q9Y3D7/Q9Y5X3	13	WDR91/PML/ACADVL/RAB7A/FKBP1A/GOLGA3/EMC2/NDUFAF5/SARM1/COQ8B/COQ7/PAM16/SNX5
GBMvsCON.up	GO:0071256	translocon complex	3/2643	12/30411	0.079652109	0.259071041	0.199878787	P51571/P60059/P61619	3	SSR4/SEC61G/SEC61A1
GBMvsCON.up	GO:0089701	U2AF complex	3/2643	12/30411	0.079652109	0.259071041	0.199878787	P26368/Q01081/Q15637	3	U2AF2/U2AF1/SF1
GBMvsCON.up	GO:0001741	XY body	5/2643	27/30411	0.079962859	0.259071041	0.199878787	O75182/P63165/Q12824/Q13490/Q92922	5	SIN3B/SUMO1/SMARCB1/BIRC2/SMARCC1
GBMvsCON.up	GO:0030127	COPII vesicle coat	5/2643	27/30411	0.079962859	0.259071041	0.199878787	O94979/P53992/P55735/Q15436/Q9Y3B3	5	SEC31A/SEC24C/SEC13/SEC23A/TMED7
GBMvsCON.up	GO:0032045	guanyl-nucleotide exchange factor complex	5/2643	27/30411	0.079962859	0.259071041	0.199878787	Q0VGL1/Q6IAA8/Q76NI1/Q96LT7/Q9Y2Q5	5	LAMTOR4/LAMTOR1/KNDC1/C9orf72/LAMTOR2
GBMvsCON.up	GO:0001726	ruffle	38/2643	348/30411	0.085626603	0.260232402	0.200774802	O00592/O60610/O95786/P00519/P00533/P06703/P06756/P08648/P12814/P12931/P16885/P22392/P23396/P31751/P31949/P46940/P55008/P68104/P78536/Q12792/Q14247/Q53GL0/Q6UVK1/Q7L576/Q7Z6J4/Q8N392/Q8WWN8/Q8WX93/Q96DR7/Q96SB3/Q9BQL6/Q9UJU6/Q9ULV4/Q9UNF0/Q9Y490/Q9Y5K6/Q9Y5X3/Q9Y6W5	38	PODXL/DIAPH1/RIGI/ABL1/EGFR/S100A6/ITGAV/ITGA5/ACTN1/SRC/PLCG2/NME2/RPS3/AKT2/S100A11/IQGAP1/AIF1/EEF1A1/ADAM17/TWF1/CTTN/PLEKHO1/CSPG4/CYFIP1/FGD2/ARHGAP18/ARAP3/PALLD/ARHGEF26/PPP1R9B/FERMT1/DBNL/CORO1C/PACSIN2/TLN1/CD2AP/SNX5/WASF2
GBMvsCON.up	GO:0043596	nuclear replication fork	8/2643	53/30411	0.08585496	0.260232402	0.200774802	O60264/P12004/P25205/P27694/P35244/P49005/P49643/Q14181	8	SMARCA5/PCNA/MCM3/RPA1/RPA3/POLD2/PRIM2/POLA2
GBMvsCON.up	GO:0005586	collagen type III trimer	1/2643	1/30411	0.086909342	0.260232402	0.200774802	P02461	1	COL3A1
GBMvsCON.up	GO:0005969	serine-pyruvate aminotransferase complex	1/2643	1/30411	0.086909342	0.260232402	0.200774802	Q15075	1	EEA1
GBMvsCON.up	GO:0009330	DNA topoisomerase type II (double strand cut, ATP-hydrolyzing) complex	1/2643	1/30411	0.086909342	0.260232402	0.200774802	P11388	1	TOP2A
GBMvsCON.up	GO:0009353	mitochondrial oxoglutarate dehydrogenase complex	1/2643	1/30411	0.086909342	0.260232402	0.200774802	P82909	1	MRPS36
GBMvsCON.up	GO:0030690	Noc1p-Noc2p complex	1/2643	1/30411	0.086909342	0.260232402	0.200774802	Q9Y3T9	1	NOC2L
GBMvsCON.up	GO:0030691	Noc2p-Noc3p complex	1/2643	1/30411	0.086909342	0.260232402	0.200774802	Q9Y3T9	1	NOC2L
GBMvsCON.up	GO:0035000	oligosaccharyltransferase III complex	1/2643	1/30411	0.086909342	0.260232402	0.200774802	P46977	1	STT3A
GBMvsCON.up	GO:0035693	NOS2-CD74 complex	1/2643	1/30411	0.086909342	0.260232402	0.200774802	P04233	1	CD74
GBMvsCON.up	GO:0043626	PCNA complex	1/2643	1/30411	0.086909342	0.260232402	0.200774802	P12004	1	PCNA
GBMvsCON.up	GO:0044796	DNA polymerase processivity factor complex	1/2643	1/30411	0.086909342	0.260232402	0.200774802	P12004	1	PCNA
GBMvsCON.up	GO:0055120	striated muscle dense body	1/2643	1/30411	0.086909342	0.260232402	0.200774802	Q14331	1	FRG1
GBMvsCON.up	GO:0070618	Grb2-Sos complex	1/2643	1/30411	0.086909342	0.260232402	0.200774802	Q07666	1	KHDRBS1
GBMvsCON.up	GO:0070622	UDP-N-acetylglucosamine-lysosomal-enzyme N-acetylglucosaminephosphotransferase complex	1/2643	1/30411	0.086909342	0.260232402	0.200774802	Q9UJJ9	1	GNPTG
GBMvsCON.up	GO:0070762	nuclear pore transmembrane ring	1/2643	1/30411	0.086909342	0.260232402	0.200774802	Q9BTX1	1	NDC1
GBMvsCON.up	GO:0071748	monomeric IgA immunoglobulin complex	1/2643	1/30411	0.086909342	0.260232402	0.200774802	P01591	1	JCHAIN
GBMvsCON.up	GO:0071750	dimeric IgA immunoglobulin complex	1/2643	1/30411	0.086909342	0.260232402	0.200774802	P01591	1	JCHAIN
GBMvsCON.up	GO:0071752	secretory dimeric IgA immunoglobulin complex	1/2643	1/30411	0.086909342	0.260232402	0.200774802	P01591	1	JCHAIN
GBMvsCON.up	GO:0071753	IgM immunoglobulin complex	1/2643	1/30411	0.086909342	0.260232402	0.200774802	P01591	1	JCHAIN
GBMvsCON.up	GO:0071754	IgM immunoglobulin complex, circulating	1/2643	1/30411	0.086909342	0.260232402	0.200774802	P01591	1	JCHAIN
GBMvsCON.up	GO:0071756	pentameric IgM immunoglobulin complex	1/2643	1/30411	0.086909342	0.260232402	0.200774802	P01591	1	JCHAIN
GBMvsCON.up	GO:0090536	NoRC complex	1/2643	1/30411	0.086909342	0.260232402	0.200774802	O60264	1	SMARCA5
GBMvsCON.up	GO:0090725	peripheral region of growth cone	1/2643	1/30411	0.086909342	0.260232402	0.200774802	Q7L576	1	CYFIP1
GBMvsCON.up	GO:0097344	Rix1 complex	1/2643	1/30411	0.086909342	0.260232402	0.200774802	Q9BV38	1	WDR18
GBMvsCON.up	GO:0097630	intrinsic component of omegasome membrane	1/2643	1/30411	0.086909342	0.260232402	0.200774802	Q9BV81	1	EMC6
GBMvsCON.up	GO:0097631	integral component of omegasome membrane	1/2643	1/30411	0.086909342	0.260232402	0.200774802	Q9BV81	1	EMC6
GBMvsCON.up	GO:0099020	perinuclear endoplasmic reticulum lumen	1/2643	1/30411	0.086909342	0.260232402	0.200774802	P10909	1	CLU
GBMvsCON.up	GO:0035861	site of double-strand break	16/2643	128/30411	0.089128495	0.260232402	0.200774802	A6NHR9/O15144/O15145/O60264/P15336/P35244/P49959/P59998/Q53H47/Q86WJ1/Q92747/Q92878/Q9BUH6/Q9NW82/Q9UMS4/Q9Y3Z3	16	SMCHD1/ARPC2/ARPC3/SMARCA5/ATF2/RPA3/MRE11/ARPC4/SETMAR/CHD1L/ARPC1A/RAD50/PAXX/WDR70/PRPF19/SAMHD1
GBMvsCON.up	GO:0005662	DNA replication factor A complex	2/2643	6/30411	0.089474256	0.260232402	0.200774802	P27694/P35244	2	RPA1/RPA3
GBMvsCON.up	GO:0005846	nuclear cap binding complex	2/2643	6/30411	0.089474256	0.260232402	0.200774802	Q09161/Q53F19	2	NCBP1/NCBP3
GBMvsCON.up	GO:0030905	retromer, tubulation complex	2/2643	6/30411	0.089474256	0.260232402	0.200774802	O60749/Q9Y5X3	2	SNX2/SNX5
GBMvsCON.up	GO:0043564	Ku70:Ku80 complex	2/2643	6/30411	0.089474256	0.260232402	0.200774802	P12956/P13010	2	XRCC6/XRCC5
GBMvsCON.up	GO:0044614	nuclear pore cytoplasmic filaments	2/2643	6/30411	0.089474256	0.260232402	0.200774802	P46060/P49792	2	RANGAP1/RANBP2
GBMvsCON.up	GO:0046695	SLIK (SAGA-like) complex	2/2643	6/30411	0.089474256	0.260232402	0.200774802	P49848/Q16514	2	TAF6/TAF12
GBMvsCON.up	GO:0046696	lipopolysaccharide receptor complex	2/2643	6/30411	0.089474256	0.260232402	0.200774802	P08571/P10809	2	CD14/HSPD1
GBMvsCON.up	GO:0061779	Tapasin-ERp57 complex	2/2643	6/30411	0.089474256	0.260232402	0.200774802	O15533/P30101	2	TAPBP/PDIA3
GBMvsCON.up	GO:0071159	NF-kappaB complex	2/2643	6/30411	0.089474256	0.260232402	0.200774802	P23396/Q04206	2	RPS3/RELA
GBMvsCON.up	GO:0071598	neuronal ribonucleoprotein granule	2/2643	6/30411	0.089474256	0.260232402	0.200774802	O60828/Q99729	2	PQBP1/HNRNPAB
GBMvsCON.up	GO:0071817	MMXD complex	2/2643	6/30411	0.089474256	0.260232402	0.200774802	O76071/P18074	2	CIAO1/ERCC2
GBMvsCON.up	GO:0072589	box H/ACA scaRNP complex	2/2643	6/30411	0.089474256	0.260232402	0.200774802	O60832/Q9NX24	2	DKC1/NHP2
GBMvsCON.up	GO:0090661	box H/ACA telomerase RNP complex	2/2643	6/30411	0.089474256	0.260232402	0.200774802	O60832/Q9NX24	2	DKC1/NHP2
GBMvsCON.up	GO:0031010	ISWI-type complex	4/2643	20/30411	0.089847294	0.260232402	0.200774802	O60264/P28370/Q16576/Q96T23	4	SMARCA5/SMARCA1/RBBP7/RSF1
GBMvsCON.up	GO:1905370	serine-type endopeptidase complex	4/2643	20/30411	0.089847294	0.260232402	0.200774802	O43464/O75636/P08603/Q03405	4	HTRA2/FCN3/CFH/PLAUR
GBMvsCON.up	GO:0030014	CCR4-NOT complex	5/2643	28/30411	0.090708362	0.260840792	0.201244188	A5YKK6/O75175/Q9C0C2/Q9UFF9/Q9UIV1	5	CNOT1/CNOT3/TNKS1BP1/CNOT8/CNOT7
GBMvsCON.up	GO:0043083	synaptic cleft	5/2643	28/30411	0.090708362	0.260840792	0.201244188	O60242/O75973/P02649/P43005/Q8N2Q7	5	ADGRB3/C1QL1/APOE/SLC1A1/NLGN1
GBMvsCON.up	GO:0098637	protein complex involved in cell-matrix adhesion	5/2643	28/30411	0.090708362	0.260840792	0.201244188	P04004/P07942/P11047/P14543/Q03405	5	VTN/LAMB1/LAMC1/NID1/PLAUR
GBMvsCON.up	GO:0030666	endocytic vesicle membrane	42/2643	392/30411	0.092669762	0.265844997	0.205105038	O15533/O75396/P00533/P01130/P01730/P01889/P01903/P01909/P01911/P01920/P02649/P02786/P04233/P04439/P04440/P04839/P10321/P11717/P13747/P20036/P20645/P21757/P27449/P30511/P31146/P41221/P42262/P48058/P51149/P61769/P62979/Q03518/Q03519/Q07954/Q13636/Q13637/Q30154/Q5T9L3/Q86YS6/Q96D96/Q9BV40/Q9UBN1	42	TAPBP/SEC22B/EGFR/LDLR/CD4/HLA-B/HLA-DRA/HLA-DQA1/HLA-DRB1/HLA-DQB1/APOE/TFRC/CD74/HLA-A/HLA-DPB1/CYBB/HLA-C/IGF2R/HLA-E/HLA-DPA1/M6PR/MSR1/ATP6V0C/HLA-F/CORO1A/WNT5A/GRIA2/GRIA4/RAB7A/B2M/RPS27A/TAP1/TAP2/LRP1/RAB31/RAB32/HLA-DRB5/WLS/RAB43/HVCN1/VAMP8/CACNG4
GBMvsCON.up	GO:0071682	endocytic vesicle lumen	8/2643	54/30411	0.093506367	0.267167115	0.206125079	P00738/P02647/P02649/P02790/P05164/P09486/P14625/Q9Y4L1	8	HP/APOA1/APOE/HPX/MPO/SPARC/HSP90B1/HYOU1
GBMvsCON.up	GO:0002102	podosome	9/2643	63/30411	0.093634954	0.267167115	0.206125079	P12931/P18206/P61978/Q05209/Q14247/Q8TED9/Q8WX93/Q99961/Q9UJU6	9	SRC/VCL/HNRNPK/PTPN12/CTTN/AFAP1L1/PALLD/SH3GL1/DBNL
GBMvsCON.up	GO:0032588	trans-Golgi network membrane	24/2643	208/30411	0.09379744	0.267167115	0.206125079	O14828/O15126/O15127/O43752/P01903/P01909/P01911/P01920/P04233/P04440/P11717/P20036/P20645/Q10567/Q13636/Q30154/Q6ULP2/Q86YS6/Q8N2H4/Q96JB2/Q96MW5/Q9H4A5/Q9HC07/Q9UP83	24	SCAMP3/SCAMP1/SCAMP2/STX6/HLA-DRA/HLA-DQA1/HLA-DRB1/HLA-DQB1/CD74/HLA-DPB1/IGF2R/HLA-DPA1/M6PR/AP1B1/RAB31/HLA-DRB5/AFTPH/RAB43/SYS1/COG3/COG8/GOLPH3L/TMEM165/COG5
GBMvsCON.up	GO:0032592	integral component of mitochondrial membrane	18/2643	149/30411	0.096281007	0.272703096	0.210396206	O43819/O96008/P38646/P50416/Q53H12/Q5HYI7/Q5XKP0/Q6UW78/Q8IWA4/Q8IXI1/Q96NB2/Q9BUR5/Q9H9B4/Q9HC21/Q9NX63/Q9Y4W6/Q9Y512/Q9Y6N1	18	SCO2/TOMM40/HSPA9/CPT1A/AGK/MTX3/MICOS13/UQCC3/MFN1/RHOT2/SFXN2/APOO/SFXN1/SLC25A19/CHCHD3/AFG3L2/SAMM50/COX11
GBMvsCON.up	GO:0035859	Seh1-associated complex	3/2643	13/30411	0.097102267	0.272703096	0.210396206	P55735/Q96EE3/Q9NXC5	3	SEC13/SEH1L/MIOS
GBMvsCON.up	GO:0036454	growth factor complex	3/2643	13/30411	0.097102267	0.272703096	0.210396206	P17936/P24593/P35858	3	IGFBP3/IGFBP5/IGFALS
GBMvsCON.up	GO:0044284	mitochondrial crista junction	3/2643	13/30411	0.097102267	0.272703096	0.210396206	Q5XKP0/Q9BUR5/Q9NX63	3	MICOS13/APOO/CHCHD3
GBMvsCON.up	GO:0072357	PTW/PP1 phosphatase complex	3/2643	13/30411	0.097102267	0.272703096	0.210396206	O94842/Q6UXN9/Q96QC0	3	TOX4/WDR82/PPP1R10
GBMvsCON.up	GO:0106002	mCRD-mediated mRNA stability complex	3/2643	13/30411	0.097102267	0.272703096	0.210396206	O60506/P11940/Q14103	3	SYNCRIP/PABPC1/HNRNPD
GBMvsCON.up	GO:0030992	intraciliary transport particle B	5/2643	29/30411	0.10215631	0.286228168	0.220831085	Q86WT1/Q8IY31/Q96LB3/Q9BW83/Q9H7X7	5	TTC30A/IFT20/IFT74/IFT27/IFT22
GBMvsCON.up	GO:0005583	fibrillar collagen trimer	4/2643	21/30411	0.103708238	0.288558569	0.222629039	P02461/P05997/P25940/P51884	4	COL3A1/COL5A2/COL5A3/LUM
GBMvsCON.up	GO:0035631	CD40 receptor complex	4/2643	21/30411	0.103708238	0.288558569	0.222629039	O43464/P25942/Q13490/Q9Y4K3	4	HTRA2/CD40/BIRC2/TRAF6
GBMvsCON.up	GO:0098643	banded collagen fibril	4/2643	21/30411	0.103708238	0.288558569	0.222629039	P02461/P05997/P25940/P51884	4	COL3A1/COL5A2/COL5A3/LUM
GBMvsCON.up	GO:0098948	intrinsic component of postsynaptic specialization membrane	17/2643	141/30411	0.10510554	0.291771037	0.225107526	O15427/O43300/P34903/Q16827/Q7Z2D5/Q86VH5/Q8N0W4/Q8N2Q7/Q8NFZ4/Q9NT99/Q9NZ94/Q9NZV8/Q9UBN1/Q9UK17/Q9ULH4/Q9UPU3/Q9Y6M5	17	SLC16A3/LRRTM2/GABRA3/PTPRO/PLPPR4/LRRTM3/NLGN4X/NLGN1/NLGN2/LRRC4B/NLGN3/KCND2/CACNG4/KCND3/LRFN2/SORCS3/SLC30A1
GBMvsCON.up	GO:0098573	intrinsic component of mitochondrial membrane	18/2643	151/30411	0.105807546	0.293043019	0.226088887	O43819/O96008/P38646/P50416/Q53H12/Q5HYI7/Q5XKP0/Q6UW78/Q8IWA4/Q8IXI1/Q96NB2/Q9BUR5/Q9H9B4/Q9HC21/Q9NX63/Q9Y4W6/Q9Y512/Q9Y6N1	18	SCO2/TOMM40/HSPA9/CPT1A/AGK/MTX3/MICOS13/UQCC3/MFN1/RHOT2/SFXN2/APOO/SFXN1/SLC25A19/CHCHD3/AFG3L2/SAMM50/COX11
GBMvsCON.up	GO:0000124	SAGA complex	6/2643	38/30411	0.107822923	0.297938283	0.229865687	O75486/P49848/Q15393/Q16514/Q96ES7/Q9NPA8	6	SUPT3H/TAF6/SF3B3/TAF12/SGF29/ENY2
GBMvsCON.up	GO:0016469	proton-transporting two-sector ATPase complex	11/2643	84/30411	0.110989328	0.305284147	0.235533176	O75787/O75947/O75964/P00846/P18859/P27449/P56134/P56381/P56385/Q15904/Q99766	11	ATP6AP2/ATP5PD/ATP5MG/MT-ATP6/ATP5PF/ATP6V0C/ATP5MF/ATP5F1E/ATP5ME/ATP6AP1/DMAC2L
GBMvsCON.up	GO:0044232	organelle membrane contact site	11/2643	84/30411	0.110989328	0.305284147	0.235533176	O96008/P27824/P51572/P56962/Q13637/Q5XKP0/Q96TC7/Q9BUR5/Q9H0X9/Q9NX63/Q9Y320	11	TOMM40/CANX/BCAP31/STX17/RAB32/MICOS13/RMDN3/APOO/OSBPL5/CHCHD3/TMX2
GBMvsCON.up	GO:0033263	CORVET complex	3/2643	14/30411	0.115934127	0.315758409	0.24361429	Q8N3P4/Q8WUH2/Q9H270	3	VPS8/TGFBRAP1/VPS11
GBMvsCON.up	GO:0005638	lamin filament	2/2643	7/30411	0.118237167	0.315758409	0.24361429	P20700/P56537	2	LMNB1/EIF6
GBMvsCON.up	GO:0005785	signal recognition particle receptor complex	2/2643	7/30411	0.118237167	0.315758409	0.24361429	P49458/Q9Y5M8	2	SRP9/SRPRB
GBMvsCON.up	GO:0005850	eukaryotic translation initiation factor 2 complex	2/2643	7/30411	0.118237167	0.315758409	0.24361429	P41091/Q9BY44	2	EIF2S3/EIF2A
GBMvsCON.up	GO:0032398	MHC class Ib protein complex	2/2643	7/30411	0.118237167	0.315758409	0.24361429	P13747/P30511	2	HLA-E/HLA-F
GBMvsCON.up	GO:0042825	TAP complex	2/2643	7/30411	0.118237167	0.315758409	0.24361429	Q03518/Q03519	2	TAP1/TAP2
GBMvsCON.up	GO:0044326	dendritic spine neck	2/2643	7/30411	0.118237167	0.315758409	0.24361429	P51114/Q96SB3	2	FXR1/PPP1R9B
GBMvsCON.up	GO:0070435	Shc-EGFR complex	2/2643	7/30411	0.118237167	0.315758409	0.24361429	P00533/P29353	2	EGFR/SHC1
GBMvsCON.up	GO:0072557	IPAF inflammasome complex	2/2643	7/30411	0.118237167	0.315758409	0.24361429	P29466/P49662	2	CASP1/CASP4
GBMvsCON.up	GO:0072558	NLRP1 inflammasome complex	2/2643	7/30411	0.118237167	0.315758409	0.24361429	P29466/Q9ULZ3	2	CASP1/PYCARD
GBMvsCON.up	GO:0150002	distal dendrite	2/2643	7/30411	0.118237167	0.315758409	0.24361429	P11137/P43005	2	MAP2/SLC1A1
GBMvsCON.up	GO:1905379	beta-N-acetylhexosaminidase complex	2/2643	7/30411	0.118237167	0.315758409	0.24361429	P06865/P07686	2	HEXA/HEXB
GBMvsCON.up	GO:1990726	Lsm1-7-Pat1 complex	2/2643	7/30411	0.118237167	0.315758409	0.24361429	O15116/Q9UK45	2	LSM1/LSM7
GBMvsCON.up	GO:0031209	SCAR complex	4/2643	22/30411	0.118475077	0.315758409	0.24361429	P55160/Q7L576/Q8WUW1/Q9Y6W5	4	NCKAP1L/CYFIP1/BRK1/WASF2
GBMvsCON.up	GO:0070820	tertiary granule	33/2643	308/30411	0.123521591	0.328479983	0.253429254	O00391/O60610/O75787/O75874/P00738/P02763/P02775/P04839/P05107/P07339/P14780/P17931/P25774/P27449/P27918/P42785/P53618/P55160/P61769/P98196/Q12905/Q68CP4/Q6GTX8/Q6IAA8/Q7L576/Q7L591/Q7Z3J2/Q92820/Q9BV40/Q9NPY3/Q9UGN4/Q9UJU6/Q9Y2Q5	33	QSOX1/DIAPH1/ATP6AP2/IDH1/HP/ORM1/PPBP/CYBB/ITGB2/CTSD/MMP9/LGALS3/CTSS/ATP6V0C/CFP/PRCP/COPB1/NCKAP1L/B2M/ATP11A/ILF2/HGSNAT/LAIR1/LAMTOR1/CYFIP1/DOK3/VPS35L/GGH/VAMP8/CD93/CD300A/DBNL/LAMTOR2
GBMvsCON.up	GO:0005666	RNA polymerase III complex	5/2643	31/30411	0.127060146	0.337144139	0.260113834	O15160/P0DPB6/P19388/Q9H1D9/Q9Y535	5	POLR1C/POLR1D/POLR2E/POLR3F/POLR3H
GBMvsCON.up	GO:0005797	Golgi medial cisterna	4/2643	23/30411	0.134088682	0.354229881	0.273295845	P04439/Q0GE19/Q96L58/Q9Y548	4	HLA-A/SLC10A7/B3GALT6/YIPF1
GBMvsCON.up	GO:0071014	post-mRNA release spliceosomal complex	4/2643	23/30411	0.134088682	0.354229881	0.273295845	P52272/Q8WUD4/Q9HCS7/Q9P2K5	4	HNRNPM/CCDC12/XAB2/MYEF2
GBMvsCON.up	GO:0001939	female pronucleus	3/2643	15/30411	0.135996476	0.355364706	0.274171386	O43823/P11166/P83916	3	AKAP8/SLC2A1/CBX1
GBMvsCON.up	GO:0035098	ESC/E(Z) complex	3/2643	15/30411	0.135996476	0.355364706	0.274171386	O75530/Q16576/Q92769	3	EED/RBBP7/HDAC2
GBMvsCON.up	GO:0061617	MICOS complex	3/2643	15/30411	0.135996476	0.355364706	0.274171386	Q5XKP0/Q9BUR5/Q9NX63	3	MICOS13/APOO/CHCHD3
GBMvsCON.up	GO:0098983	symmetric, GABA-ergic, inhibitory synapse	3/2643	15/30411	0.135996476	0.355364706	0.274171386	Q8N0W4/Q8NFZ4/Q9NZ94	3	NLGN4X/NLGN2/NLGN3
GBMvsCON.up	GO:0150005	enzyme activator complex	3/2643	15/30411	0.135996476	0.355364706	0.274171386	P12004/P51946/P51948	3	PCNA/CCNH/MNAT1
GBMvsCON.up	GO:0005790	smooth endoplasmic reticulum	8/2643	59/30411	0.137306196	0.356739092	0.275231754	P11021/P23284/P27635/P27824/P30040/P56962/Q13217/Q9Y4L1	8	HSPA5/PPIB/RPL10/CANX/ERP29/STX17/DNAJC3/HYOU1
GBMvsCON.up	GO:0080008	Cul4-RING E3 ubiquitin ligase complex	8/2643	59/30411	0.137306196	0.356739092	0.275231754	P61962/Q13216/Q5QP82/Q5TAQ9/Q92466/Q96JK2/Q9NV06/Q9NXF7	8	DCAF7/ERCC8/DCAF10/DCAF8/DDB2/DCAF5/DCAF13/DCAF16
GBMvsCON.up	GO:0005778	peroxisomal membrane	14/2643	117/30411	0.1377096	0.356739092	0.275231754	O14678/O60683/O75381/O96011/P33897/P39210/P56589/Q15067/Q7Z434/Q8NBU5/Q92968/Q9BY49/Q9NP80/Q9Y6I8	14	ABCD4/PEX10/PEX14/PEX11B/ABCD1/MPV17/PEX3/ACOX1/MAVS/ATAD1/PEX13/PECR/PNPLA8/PXMP4
GBMvsCON.up	GO:0031903	microbody membrane	14/2643	117/30411	0.1377096	0.356739092	0.275231754	O14678/O60683/O75381/O96011/P33897/P39210/P56589/Q15067/Q7Z434/Q8NBU5/Q92968/Q9BY49/Q9NP80/Q9Y6I8	14	ABCD4/PEX10/PEX14/PEX11B/ABCD1/MPV17/PEX3/ACOX1/MAVS/ATAD1/PEX13/PECR/PNPLA8/PXMP4
GBMvsCON.up	GO:0008305	integrin complex	8/2643	60/30411	0.147126746	0.376742324	0.290664671	P05107/P06756/P08514/P08648/P18084/P20701/P26012/P56199	8	ITGB2/ITGAV/ITGA2B/ITGA5/ITGB5/ITGAL/ITGB8/ITGA1
GBMvsCON.up	GO:0000214	tRNA-intron endonuclease complex	2/2643	8/30411	0.148879038	0.376742324	0.290664671	Q92989/Q9BSV6	2	CLP1/TSEN34
GBMvsCON.up	GO:0000923	equatorial microtubule organizing center	2/2643	8/30411	0.148879038	0.376742324	0.290664671	Q96CW5/Q9BSJ2	2	TUBGCP3/TUBGCP2
GBMvsCON.up	GO:0005588	collagen type V trimer	2/2643	8/30411	0.148879038	0.376742324	0.290664671	P05997/P25940	2	COL5A2/COL5A3
GBMvsCON.up	GO:0019907	cyclin-dependent protein kinase activating kinase holoenzyme complex	2/2643	8/30411	0.148879038	0.376742324	0.290664671	P51946/P51948	2	CCNH/MNAT1
GBMvsCON.up	GO:0030870	Mre11 complex	2/2643	8/30411	0.148879038	0.376742324	0.290664671	P49959/Q92878	2	MRE11/RAD50
GBMvsCON.up	GO:0070761	pre-snoRNP complex	2/2643	8/30411	0.148879038	0.376742324	0.290664671	O00567/Q9NWS0	2	NOP56/PIH1D1
GBMvsCON.up	GO:0070985	transcription factor TFIIK complex	2/2643	8/30411	0.148879038	0.376742324	0.290664671	P51946/P51948	2	CCNH/MNAT1
GBMvsCON.up	GO:0097356	perinucleolar compartment	2/2643	8/30411	0.148879038	0.376742324	0.290664671	Q92673/Q92879	2	SORL1/CELF1
GBMvsCON.up	GO:0140552	TEAD-YAP complex	2/2643	8/30411	0.148879038	0.376742324	0.290664671	P28347/P46937	2	TEAD1/YAP1
GBMvsCON.up	GO:1990779	glycoprotein Ib-IX-V complex	2/2643	8/30411	0.148879038	0.376742324	0.290664671	P07359/P21333	2	GP1BA/FLNA
GBMvsCON.up	GO:1905286	serine-type peptidase complex	4/2643	24/30411	0.150484997	0.380006233	0.293182846	O43464/O75636/P08603/Q03405	4	HTRA2/FCN3/CFH/PLAUR
GBMvsCON.up	GO:0036513	Derlin-1 retrotranslocation complex	3/2643	16/30411	0.157134781	0.380565955	0.293614683	Q8TCT9/Q9BUN8/Q9UBV2	3	HM13/DERL1/SEL1L
GBMvsCON.up	GO:0005581	collagen trimer	16/2643	141/30411	0.164296392	0.380565955	0.293614683	O75636/O75973/P02461/P02462/P02745/P02746/P02747/P05997/P08572/P12109/P21757/P25940/P39060/P51884/Q6AZY7/Q9BXX0	16	FCN3/C1QL1/COL3A1/COL4A1/C1QA/C1QB/C1QC/COL5A2/COL4A2/COL6A1/MSR1/COL5A3/COL18A1/LUM/SCARA3/EMILIN2
GBMvsCON.up	GO:0043198	dendritic shaft	11/2643	91/30411	0.165431382	0.380565955	0.293614683	P11137/P41594/P43005/Q14831/Q53EL9/Q8NFZ4/Q8TBE1/Q92633/Q96I24/Q96J84/Q9NUL3	11	MAP2/GRM5/SLC1A1/GRM7/SEZ6/NLGN2/CNIH3/LPAR1/FUBP3/KIRREL1/STAU2
GBMvsCON.up	GO:1903293	phosphatase complex	11/2643	91/30411	0.165431382	0.380565955	0.293614683	B7ZBB8/O94842/P16333/P60510/Q5MIZ7/Q6UXN9/Q8N9A8/Q8NCN5/Q8TF05/Q96QC0/Q96SB3	11	PPP1R3G/TOX4/NCK1/PPP4C/PPP4R3B/WDR82/CNEP1R1/PDPR/PPP4R1/PPP1R10/PPP1R9B
GBMvsCON.up	GO:0005656	nuclear pre-replicative complex	1/2643	2/30411	0.16626806	0.380565955	0.293614683	Q9BV38	1	WDR18
GBMvsCON.up	GO:0005960	glycine cleavage complex	1/2643	2/30411	0.16626806	0.380565955	0.293614683	P23378	1	GLDC
GBMvsCON.up	GO:0009841	mitochondrial endopeptidase Clp complex	1/2643	2/30411	0.16626806	0.380565955	0.293614683	O76031	1	CLPX
GBMvsCON.up	GO:0016590	ACF complex	1/2643	2/30411	0.16626806	0.380565955	0.293614683	O60264	1	SMARCA5
GBMvsCON.up	GO:0031207	Sec62/Sec63 complex	1/2643	2/30411	0.16626806	0.380565955	0.293614683	Q9UGP8	1	SEC63
GBMvsCON.up	GO:0032144	4-aminobutyrate transaminase complex	1/2643	2/30411	0.16626806	0.380565955	0.293614683	P80404	1	ABAT
GBMvsCON.up	GO:0032419	extrinsic component of lysosome membrane	1/2643	2/30411	0.16626806	0.380565955	0.293614683	P51149	1	RAB7A
GBMvsCON.up	GO:0032545	CURI complex	1/2643	2/30411	0.16626806	0.380565955	0.293614683	Q9H6R4	1	NOL6
GBMvsCON.up	GO:0033291	eukaryotic 80S initiation complex	1/2643	2/30411	0.16626806	0.380565955	0.293614683	P63173	1	RPL38
GBMvsCON.up	GO:0034456	UTP-C complex	1/2643	2/30411	0.16626806	0.380565955	0.293614683	Q9H6R4	1	NOL6
GBMvsCON.up	GO:0034515	proteasome storage granule	1/2643	2/30411	0.16626806	0.380565955	0.293614683	Q13200	1	PSMD2
GBMvsCON.up	GO:0034665	integrin alpha1-beta1 complex	1/2643	2/30411	0.16626806	0.380565955	0.293614683	P56199	1	ITGA1
GBMvsCON.up	GO:0034693	U11/U12 snRNP	1/2643	2/30411	0.16626806	0.380565955	0.293614683	O75533	1	SF3B1
GBMvsCON.up	GO:0034998	oligosaccharyltransferase I complex	1/2643	2/30411	0.16626806	0.380565955	0.293614683	Q8TCJ2	1	STT3B
GBMvsCON.up	GO:0035525	NF-kappaB p50/p65 complex	1/2643	2/30411	0.16626806	0.380565955	0.293614683	Q04206	1	RELA
GBMvsCON.up	GO:0035692	macrophage migration inhibitory factor receptor complex	1/2643	2/30411	0.16626806	0.380565955	0.293614683	P04233	1	CD74
GBMvsCON.up	GO:0035838	growing cell tip	1/2643	2/30411	0.16626806	0.380565955	0.293614683	Q9BTU6	1	PI4K2A
GBMvsCON.up	GO:0036186	early phagosome membrane	1/2643	2/30411	0.16626806	0.380565955	0.293614683	Q13636	1	RAB31
GBMvsCON.up	GO:0036387	pre-replicative complex	1/2643	2/30411	0.16626806	0.380565955	0.293614683	Q9BV38	1	WDR18
GBMvsCON.up	GO:0043257	laminin-8 complex	1/2643	2/30411	0.16626806	0.380565955	0.293614683	P07942	1	LAMB1
GBMvsCON.up	GO:0044301	climbing fiber	1/2643	2/30411	0.16626806	0.380565955	0.293614683	O75973	1	C1QL1
GBMvsCON.up	GO:0070685	macropinocytic cup	1/2643	2/30411	0.16626806	0.380565955	0.293614683	Q9Y5X3	1	SNX5
GBMvsCON.up	GO:0070992	translation initiation complex	1/2643	2/30411	0.16626806	0.380565955	0.293614683	P63173	1	RPL38
GBMvsCON.up	GO:0071261	Ssh1 translocon complex	1/2643	2/30411	0.16626806	0.380565955	0.293614683	P60059	1	SEC61G
GBMvsCON.up	GO:0071540	eukaryotic translation initiation factor 3 complex, eIF3e	1/2643	2/30411	0.16626806	0.380565955	0.293614683	Q14152	1	EIF3A
GBMvsCON.up	GO:0071745	IgA immunoglobulin complex	1/2643	2/30411	0.16626806	0.380565955	0.293614683	P01591	1	JCHAIN
GBMvsCON.up	GO:0071746	IgA immunoglobulin complex, circulating	1/2643	2/30411	0.16626806	0.380565955	0.293614683	P01591	1	JCHAIN
GBMvsCON.up	GO:0071749	polymeric IgA immunoglobulin complex	1/2643	2/30411	0.16626806	0.380565955	0.293614683	P01591	1	JCHAIN
GBMvsCON.up	GO:0071751	secretory IgA immunoglobulin complex	1/2643	2/30411	0.16626806	0.380565955	0.293614683	P01591	1	JCHAIN
GBMvsCON.up	GO:0071819	DUBm complex	1/2643	2/30411	0.16626806	0.380565955	0.293614683	Q9NPA8	1	ENY2
GBMvsCON.up	GO:0090535	WICH complex	1/2643	2/30411	0.16626806	0.380565955	0.293614683	O60264	1	SMARCA5
GBMvsCON.up	GO:0098577	inactive sex chromosome	1/2643	2/30411	0.16626806	0.380565955	0.293614683	Q00839	1	HNRNPU
GBMvsCON.up	GO:0098594	mucin granule	1/2643	2/30411	0.16626806	0.380565955	0.293614683	Q9BV40	1	VAMP8
GBMvsCON.up	GO:0098752	integral component of the cytoplasmic side of the plasma membrane	1/2643	2/30411	0.16626806	0.380565955	0.293614683	Q8NHJ6	1	LILRB4
GBMvsCON.up	GO:0098753	anchored component of the cytoplasmic side of the plasma membrane	1/2643	2/30411	0.16626806	0.380565955	0.293614683	Q9NR22	1	PRMT8
GBMvsCON.up	GO:0106139	symbiont cell surface	1/2643	2/30411	0.16626806	0.380565955	0.293614683	P0C0L4	1	C4A
GBMvsCON.up	GO:0120043	stereocilium shaft	1/2643	2/30411	0.16626806	0.380565955	0.293614683	O94868	1	FCHSD2
GBMvsCON.up	GO:0140738	NLRP6 inflammasome complex	1/2643	2/30411	0.16626806	0.380565955	0.293614683	Q9ULZ3	1	PYCARD
GBMvsCON.up	GO:1990030	pericellular basket	1/2643	2/30411	0.16626806	0.380565955	0.293614683	Q86WK6	1	AMIGO1
GBMvsCON.up	GO:1990231	STING complex	1/2643	2/30411	0.16626806	0.380565955	0.293614683	Q86WV6	1	STING1
GBMvsCON.up	GO:1990298	bub1-bub3 complex	1/2643	2/30411	0.16626806	0.380565955	0.293614683	O43684	1	BUB3
GBMvsCON.up	GO:1990673	intrinsic component of endoplasmic reticulum-Golgi intermediate compartment (ERGIC) membrane	1/2643	2/30411	0.16626806	0.380565955	0.293614683	Q86WV6	1	STING1
GBMvsCON.up	GO:1990701	integral component of endoplasmic reticulum-Golgi intermediate compartment (ERGIC) membrane	1/2643	2/30411	0.16626806	0.380565955	0.293614683	Q86WV6	1	STING1
GBMvsCON.up	GO:1990780	cytoplasmic side of dendritic spine plasma membrane	1/2643	2/30411	0.16626806	0.380565955	0.293614683	Q96SB3	1	PPP1R9B
GBMvsCON.up	GO:1990876	cytoplasmic side of nuclear pore	1/2643	2/30411	0.16626806	0.380565955	0.293614683	P35658	1	NUP214
GBMvsCON.up	GO:0098644	complex of collagen trimers	6/2643	43/30411	0.166537182	0.380565955	0.293614683	P02461/P02462/P05997/P08572/P25940/P51884	6	COL3A1/COL4A1/COL5A2/COL4A2/COL5A3/LUM
GBMvsCON.up	GO:0005639	integral component of nuclear inner membrane	4/2643	25/30411	0.167596261	0.380814187	0.293806199	O94901/Q5SNT2/Q9BTV4/Q9Y2U8	4	SUN1/TMEM201/TMEM43/LEMD3
GBMvsCON.up	GO:0031229	intrinsic component of nuclear inner membrane	4/2643	25/30411	0.167596261	0.380814187	0.293806199	O94901/Q5SNT2/Q9BTV4/Q9Y2U8	4	SUN1/TMEM201/TMEM43/LEMD3
GBMvsCON.up	GO:0044292	dendrite terminus	4/2643	25/30411	0.167596261	0.380814187	0.293806199	P11137/P12931/Q7L576/Q8IY31	4	MAP2/SRC/CYFIP1/IFT20
GBMvsCON.up	GO:0030669	clathrin-coated endocytic vesicle membrane	17/2643	152/30411	0.169719853	0.384911818	0.296967608	P00533/P01130/P01730/P01903/P01909/P01911/P01920/P02649/P02786/P04233/P04440/P11717/P20036/P20645/P41221/Q30154/Q9BV40	17	EGFR/LDLR/CD4/HLA-DRA/HLA-DQA1/HLA-DRB1/HLA-DQB1/APOE/TFRC/CD74/HLA-DPB1/IGF2R/HLA-DPA1/M6PR/WNT5A/HLA-DRB5/VAMP8
GBMvsCON.up	GO:0030136	clathrin-coated vesicle	41/2643	406/30411	0.176461114	0.399446815	0.308181666	O00165/O00203/O14525/O15126/O43752/O60493/O75787/P00533/P01130/P01730/P01903/P01909/P01911/P01920/P02649/P02786/P04233/P04275/P04440/P11717/P20036/P20645/P27449/P41221/P42892/P49755/P49757/P51153/P51159/P51572/P98082/Q10567/Q14677/Q15904/Q30154/Q5VW38/Q6ULP2/Q9BV40/Q9BVK6/Q9H270/Q9UJU6	41	HAX1/AP3B1/ASTN1/SCAMP1/STX6/SNX3/ATP6AP2/EGFR/LDLR/CD4/HLA-DRA/HLA-DQA1/HLA-DRB1/HLA-DQB1/APOE/TFRC/CD74/VWF/HLA-DPB1/IGF2R/HLA-DPA1/M6PR/ATP6V0C/WNT5A/ECE1/TMED10/NUMB/RAB13/RAB27A/BCAP31/DAB2/AP1B1/CLINT1/ATP6AP1/HLA-DRB5/GPR107/AFTPH/VAMP8/TMED9/VPS11/DBNL
GBMvsCON.up	GO:0098985	asymmetric, glutamatergic, excitatory synapse	3/2643	17/30411	0.179194561	0.401087264	0.309447307	Q8N0W4/Q8N2Q7/Q9NZ94	3	NLGN4X/NLGN1/NLGN3
GBMvsCON.up	GO:0000806	Y chromosome	2/2643	9/30411	0.18085632	0.401087264	0.309447307	O75182/P24941	2	SIN3B/CDK2
GBMvsCON.up	GO:0005642	annulate lamellae	2/2643	9/30411	0.18085632	0.401087264	0.309447307	P49792/P63241	2	RANBP2/EIF5A
GBMvsCON.up	GO:0005663	DNA replication factor C complex	2/2643	9/30411	0.18085632	0.401087264	0.309447307	P35251/P40937	2	RFC1/RFC5
GBMvsCON.up	GO:0008275	gamma-tubulin small complex	2/2643	9/30411	0.18085632	0.401087264	0.309447307	Q96CW5/Q9BSJ2	2	TUBGCP3/TUBGCP2
GBMvsCON.up	GO:0030893	meiotic cohesin complex	2/2643	9/30411	0.18085632	0.401087264	0.309447307	Q14683/Q9UQE7	2	SMC1A/SMC3
GBMvsCON.up	GO:0031429	box H/ACA snoRNP complex	2/2643	9/30411	0.18085632	0.401087264	0.309447307	O60832/Q9NX24	2	DKC1/NHP2
GBMvsCON.up	GO:0031499	TRAMP complex	2/2643	9/30411	0.18085632	0.401087264	0.309447307	P42285/Q6NZY4	2	MTREX/ZCCHC8
GBMvsCON.up	GO:0032010	phagolysosome	2/2643	9/30411	0.18085632	0.401087264	0.309447307	P14598/P19878	2	NCF1/NCF2
GBMvsCON.up	GO:0072588	box H/ACA RNP complex	2/2643	9/30411	0.18085632	0.401087264	0.309447307	O60832/Q9NX24	2	DKC1/NHP2
GBMvsCON.up	GO:0110142	ubiquinone biosynthesis complex	2/2643	9/30411	0.18085632	0.401087264	0.309447307	O75208/Q99807	2	COQ9/COQ7
GBMvsCON.up	GO:0032839	dendrite cytoplasm	9/2643	73/30411	0.181203557	0.401117266	0.309470454	O95793/P11137/P23246/P27824/Q00839/Q13003/Q6PJT7/Q7L211/Q9NUL3	9	STAU1/MAP2/SFPQ/CANX/HNRNPU/GRIK3/ZC3H14/ABHD13/STAU2
GBMvsCON.up	GO:0030658	transport vesicle membrane	43/2643	429/30411	0.182687458	0.403658684	0.311431212	O14653/O15126/O43752/O60763/O75396/O75787/O94979/O95295/P01889/P01903/P01909/P01911/P01920/P04233/P04439/P04440/P10321/P13747/P20036/P27449/P30511/P49257/P49755/P51149/P53992/P55735/P56962/P61769/Q10567/Q13190/Q15436/Q15904/Q30154/Q3ZAQ7/Q5T7P8/Q6ULP2/Q86Y82/Q8TBE1/Q92673/Q96EV8/Q9BXF6/Q9UEU0/Q9Y3B3	43	GOSR2/SCAMP1/STX6/USO1/SEC22B/ATP6AP2/SEC31A/SNAPIN/HLA-B/HLA-DRA/HLA-DQA1/HLA-DRB1/HLA-DQB1/CD74/HLA-A/HLA-DPB1/HLA-C/HLA-E/HLA-DPA1/ATP6V0C/HLA-F/LMAN1/TMED10/RAB7A/SEC24C/SEC13/STX17/B2M/AP1B1/STX5/SEC23A/ATP6AP1/HLA-DRB5/VMA21/SYT6/AFTPH/STX12/CNIH3/SORL1/DTNBP1/RAB11FIP5/VTI1B/TMED7
GBMvsCON.up	GO:0031092	platelet alpha granule membrane	5/2643	35/30411	0.18399916	0.405067747	0.312518334	P08514/P09486/P16284/Q6ZUX7/Q96JJ7	5	ITGA2B/SPARC/PECAM1/LHFPL2/TMX3
GBMvsCON.up	GO:0032806	carboxy-terminal domain protein kinase complex	5/2643	35/30411	0.18399916	0.405067747	0.312518334	P18074/P51946/P51948/Q13888/Q13889	5	ERCC2/CCNH/MNAT1/GTF2H2/GTF2H3
GBMvsCON.up	GO:0101003	ficolin-1-rich granule membrane	13/2643	114/30411	0.190339598	0.418259959	0.322696404	O60610/O75787/P05107/P17931/P27449/P42785/P53618/P55160/Q6IAA8/Q7L591/Q7Z3J2/Q9NPY3/Q9UGN4	13	DIAPH1/ATP6AP2/ITGB2/LGALS3/ATP6V0C/PRCP/COPB1/NCKAP1L/LAMTOR1/DOK3/VPS35L/CD93/CD300A
GBMvsCON.up	GO:0001891	phagocytic cup	6/2643	45/30411	0.193142458	0.422872922	0.326255402	P31146/P42331/P55008/P63244/Q13636/Q9Y5X3	6	CORO1A/ARHGAP25/AIF1/RACK1/RAB31/SNX5
GBMvsCON.up	GO:0097346	INO80-type complex	6/2643	45/30411	0.193142458	0.422872922	0.326255402	O96019/Q9BTT0/Q9NPF5/Q9UEE9/Q9Y230/Q9Y265	6	ACTL6A/ANP32E/DMAP1/CFDP1/RUVBL2/RUVBL1
GBMvsCON.up	GO:0120111	neuron projection cytoplasm	21/2643	198/30411	0.199210777	0.435366098	0.335894152	O00203/O60333/O60828/O95295/O95793/P04792/P11137/P23246/P27824/P46060/Q00839/Q13003/Q6PJT7/Q6QNY0/Q7L211/Q8TDH9/Q96EV8/Q99729/Q9NUL3/Q9NX95/Q9UL45	21	AP3B1/KIF1B/PQBP1/SNAPIN/STAU1/HSPB1/MAP2/SFPQ/CANX/RANGAP1/HNRNPU/GRIK3/ZC3H14/BLOC1S3/ABHD13/BLOC1S5/DTNBP1/HNRNPAB/STAU2/SYBU/BLOC1S6
GBMvsCON.up	GO:0030117	membrane coat	18/2643	167/30411	0.20172183	0.43859945	0.338388751	O00203/O14579/O94979/P11717/P35606/P48444/P53618/P53621/P53992/P55735/Q10567/Q14677/Q15436/Q6ULP2/Q9UBC2/Q9UBF2/Q9Y3B3/Q9Y678	18	AP3B1/COPE/SEC31A/IGF2R/COPB2/ARCN1/COPB1/COPA/SEC24C/SEC13/AP1B1/CLINT1/SEC23A/AFTPH/EPS15L1/COPG2/TMED7/COPG1
GBMvsCON.up	GO:0048475	coated membrane	18/2643	167/30411	0.20172183	0.43859945	0.338388751	O00203/O14579/O94979/P11717/P35606/P48444/P53618/P53621/P53992/P55735/Q10567/Q14677/Q15436/Q6ULP2/Q9UBC2/Q9UBF2/Q9Y3B3/Q9Y678	18	AP3B1/COPE/SEC31A/IGF2R/COPB2/ARCN1/COPB1/COPA/SEC24C/SEC13/AP1B1/CLINT1/SEC23A/AFTPH/EPS15L1/COPG2/TMED7/COPG1
GBMvsCON.up	GO:0008287	protein serine/threonine phosphatase complex	10/2643	85/30411	0.20214983	0.43859945	0.338388751	B7ZBB8/O94842/P16333/P60510/Q5MIZ7/Q6UXN9/Q8N9A8/Q8TF05/Q96QC0/Q96SB3	10	PPP1R3G/TOX4/NCK1/PPP4C/PPP4R3B/WDR82/CNEP1R1/PPP4R1/PPP1R10/PPP1R9B
GBMvsCON.up	GO:0099061	integral component of postsynaptic density membrane	10/2643	85/30411	0.20214983	0.43859945	0.338388751	O15427/O43300/Q16827/Q7Z2D5/Q86VH5/Q9NT99/Q9UBN1/Q9ULH4/Q9UPU3/Q9Y6M5	10	SLC16A3/LRRTM2/PTPRO/PLPPR4/LRRTM3/LRRC4B/CACNG4/LRFN2/SORCS3/SLC30A1
GBMvsCON.up	GO:0005779	integral component of peroxisomal membrane	4/2643	27/30411	0.203680697	0.438753042	0.338507251	O96011/P33897/P56589/Q92968	4	PEX11B/ABCD1/PEX3/PEX13
GBMvsCON.up	GO:0031231	intrinsic component of peroxisomal membrane	4/2643	27/30411	0.203680697	0.438753042	0.338507251	O96011/P33897/P56589/Q92968	4	PEX11B/ABCD1/PEX3/PEX13
GBMvsCON.up	GO:0140092	bBAF complex	4/2643	27/30411	0.203680697	0.438753042	0.338507251	P51532/Q12824/Q8NFD5/Q8TAQ2	4	SMARCA4/SMARCB1/ARID1B/SMARCC2
GBMvsCON.up	GO:1904090	peptidase inhibitor complex	4/2643	27/30411	0.203680697	0.438753042	0.338507251	P04004/P05154/P07858/P29466	4	VTN/SERPINA5/CTSB/CASP1
GBMvsCON.up	GO:0070461	SAGA-type complex	7/2643	56/30411	0.210889625	0.453469284	0.349861143	O75486/P49848/Q15393/Q15542/Q16514/Q96ES7/Q9NPA8	7	SUPT3H/TAF6/SF3B3/TAF5/TAF12/SGF29/ENY2
GBMvsCON.up	GO:0005655	nucleolar ribonuclease P complex	2/2643	10/30411	0.213705689	0.454644668	0.350767977	P78346/Q99575	2	RPP30/POP1
GBMvsCON.up	GO:0005784	Sec61 translocon complex	2/2643	10/30411	0.213705689	0.454644668	0.350767977	P51571/P61619	2	SSR4/SEC61A1
GBMvsCON.up	GO:0008537	proteasome activator complex	2/2643	10/30411	0.213705689	0.454644668	0.350767977	Q06323/Q9UL46	2	PSME1/PSME2
GBMvsCON.up	GO:0017177	glucosidase II complex	2/2643	10/30411	0.213705689	0.454644668	0.350767977	P14314/Q14697	2	PRKCSH/GANAB
GBMvsCON.up	GO:0032449	CBM complex	2/2643	10/30411	0.213705689	0.454644668	0.350767977	O95999/Q9UDY8	2	BCL10/MALT1
GBMvsCON.up	GO:0032541	cortical endoplasmic reticulum	2/2643	10/30411	0.213705689	0.454644668	0.350767977	P50402/Q13586	2	EMD/STIM1
GBMvsCON.up	GO:0042575	DNA polymerase complex	5/2643	37/30411	0.21542313	0.457488696	0.352962204	P25205/P49005/P49643/Q14181/Q9UHN1	5	MCM3/POLD2/PRIM2/POLA2/POLG2
GBMvsCON.up	GO:0000109	nucleotide-excision repair complex	4/2643	28/30411	0.222509419	0.466594744	0.359987713	P41208/P54727/Q13216/Q92889	4	CETN2/RAD23B/ERCC8/ERCC4
GBMvsCON.up	GO:0005657	replication fork	13/2643	118/30411	0.224777878	0.466594744	0.359987713	O60264/P12004/P25205/P27694/P35244/P35251/P40937/P49005/P49643/P49959/Q14181/Q96FZ2/Q9NPF5	13	SMARCA5/PCNA/MCM3/RPA1/RPA3/RFC1/RFC5/POLD2/PRIM2/MRE11/POLA2/HMCES/DMAP1
GBMvsCON.up	GO:0030904	retromer complex	3/2643	19/30411	0.22547637	0.466594744	0.359987713	O60493/O60749/Q9Y5X3	3	SNX3/SNX2/SNX5
GBMvsCON.up	GO:0033018	sarcoplasmic reticulum lumen	3/2643	19/30411	0.22547637	0.466594744	0.359987713	O43852/P14625/P55145	3	CALU/HSP90B1/MANF
GBMvsCON.up	GO:0044294	dendritic growth cone	3/2643	19/30411	0.22547637	0.466594744	0.359987713	P11137/P12931/Q7L576	3	MAP2/SRC/CYFIP1
GBMvsCON.up	GO:1990712	HFE-transferrin receptor complex	3/2643	19/30411	0.22547637	0.466594744	0.359987713	P02786/P61769/Q30201	3	TFRC/B2M/HFE
GBMvsCON.up	GO:0005751	mitochondrial respiratory chain complex IV	5/2643	38/30411	0.231726191	0.466594744	0.359987713	O00483/P00414/P10606/P15954/P20674	5	NDUFA4/MT-CO3/COX5B/COX7C/COX5A
GBMvsCON.up	GO:0016234	inclusion body	15/2643	140/30411	0.234946897	0.466594744	0.359987713	O95817/P07203/P10909/P12270/P13639/P43686/P46060/P49792/P52948/P54253/P62195/P62333/Q14146/Q86U42/Q9UMX0	15	BAG3/GPX1/CLU/TPR/EEF2/PSMC4/RANGAP1/RANBP2/NUP98/ATXN1/PSMC5/PSMC6/URB2/PABPN1/UBQLN1
GBMvsCON.up	GO:0000274	mitochondrial proton-transporting ATP synthase, stator stalk	1/2643	3/30411	0.23873192	0.466594744	0.359987713	O75947	1	ATP5PD
GBMvsCON.up	GO:0002133	polycystin complex	1/2643	3/30411	0.23873192	0.466594744	0.359987713	Q13563	1	PKD2
GBMvsCON.up	GO:0005607	laminin-2 complex	1/2643	3/30411	0.23873192	0.466594744	0.359987713	P07942	1	LAMB1
GBMvsCON.up	GO:0005674	transcription factor TFIIF complex	1/2643	3/30411	0.23873192	0.466594744	0.359987713	P35269	1	GTF2F1
GBMvsCON.up	GO:0005745	m-AAA complex	1/2643	3/30411	0.23873192	0.466594744	0.359987713	Q9Y4W6	1	AFG3L2
GBMvsCON.up	GO:0031205	endoplasmic reticulum Sec complex	1/2643	3/30411	0.23873192	0.466594744	0.359987713	Q9UGP8	1	SEC63
GBMvsCON.up	GO:0031391	Elg1 RFC-like complex	1/2643	3/30411	0.23873192	0.466594744	0.359987713	P35251	1	RFC1
GBMvsCON.up	GO:0032301	MutSalpha complex	1/2643	3/30411	0.23873192	0.466594744	0.359987713	P52701	1	MSH6
GBMvsCON.up	GO:0033257	Bcl3/NF-kappaB2 complex	1/2643	3/30411	0.23873192	0.466594744	0.359987713	Q00653	1	NFKB2
GBMvsCON.up	GO:0034674	integrin alpha5-beta1 complex	1/2643	3/30411	0.23873192	0.466594744	0.359987713	P08648	1	ITGA5
GBMvsCON.up	GO:0034688	integrin alphaM-beta2 complex	1/2643	3/30411	0.23873192	0.466594744	0.359987713	P05107	1	ITGB2
GBMvsCON.up	GO:0034718	SMN-Gemin2 complex	1/2643	3/30411	0.23873192	0.466594744	0.359987713	Q8TEQ6	1	GEMIN5
GBMvsCON.up	GO:0035061	interchromatin granule	1/2643	3/30411	0.23873192	0.466594744	0.359987713	Q16630	1	CPSF6
GBMvsCON.up	GO:0036024	protein C inhibitor-TMPRSS7 complex	1/2643	3/30411	0.23873192	0.466594744	0.359987713	P05154	1	SERPINA5
GBMvsCON.up	GO:0036025	protein C inhibitor-TMPRSS11E complex	1/2643	3/30411	0.23873192	0.466594744	0.359987713	P05154	1	SERPINA5
GBMvsCON.up	GO:0036026	protein C inhibitor-PLAT complex	1/2643	3/30411	0.23873192	0.466594744	0.359987713	P05154	1	SERPINA5
GBMvsCON.up	GO:0036027	protein C inhibitor-PLAU complex	1/2643	3/30411	0.23873192	0.466594744	0.359987713	P05154	1	SERPINA5
GBMvsCON.up	GO:0036028	protein C inhibitor-thrombin complex	1/2643	3/30411	0.23873192	0.466594744	0.359987713	P05154	1	SERPINA5
GBMvsCON.up	GO:0036029	protein C inhibitor-KLK3 complex	1/2643	3/30411	0.23873192	0.466594744	0.359987713	P05154	1	SERPINA5
GBMvsCON.up	GO:0036030	protein C inhibitor-plasma kallikrein complex	1/2643	3/30411	0.23873192	0.466594744	0.359987713	P05154	1	SERPINA5
GBMvsCON.up	GO:0036284	tubulobulbar complex	1/2643	3/30411	0.23873192	0.466594744	0.359987713	O15143	1	ARPC1B
GBMvsCON.up	GO:0042565	RNA nuclear export complex	1/2643	3/30411	0.23873192	0.466594744	0.359987713	Q9HAV4	1	XPO5
GBMvsCON.up	GO:0043614	multi-eIF complex	1/2643	3/30411	0.23873192	0.466594744	0.359987713	Q14152	1	EIF3A
GBMvsCON.up	GO:0044217	other organism part	1/2643	3/30411	0.23873192	0.466594744	0.359987713	P0C0L4	1	C4A
GBMvsCON.up	GO:0044308	axonal spine	1/2643	3/30411	0.23873192	0.466594744	0.359987713	Q15075	1	EEA1
GBMvsCON.up	GO:0045025	mitochondrial degradosome	1/2643	3/30411	0.23873192	0.466594744	0.359987713	Q8TCS8	1	PNPT1
GBMvsCON.up	GO:0045244	succinate-CoA ligase complex (GDP-forming)	1/2643	3/30411	0.23873192	0.466594744	0.359987713	P53597	1	SUCLG1
GBMvsCON.up	GO:0045251	electron transfer flavoprotein complex	1/2643	3/30411	0.23873192	0.466594744	0.359987713	P13804	1	ETFA
GBMvsCON.up	GO:0045265	proton-transporting ATP synthase, stator stalk	1/2643	3/30411	0.23873192	0.466594744	0.359987713	O75947	1	ATP5PD
GBMvsCON.up	GO:0070557	PCNA-p21 complex	1/2643	3/30411	0.23873192	0.466594744	0.359987713	P12004	1	PCNA
GBMvsCON.up	GO:0071595	Nem1-Spo7 phosphatase complex	1/2643	3/30411	0.23873192	0.466594744	0.359987713	Q8N9A8	1	CNEP1R1
GBMvsCON.up	GO:0090498	extrinsic component of Golgi membrane	1/2643	3/30411	0.23873192	0.466594744	0.359987713	Q08378	1	GOLGA3
GBMvsCON.up	GO:0097181	protein C inhibitor-coagulation factor V complex	1/2643	3/30411	0.23873192	0.466594744	0.359987713	P05154	1	SERPINA5
GBMvsCON.up	GO:0097182	protein C inhibitor-coagulation factor Xa complex	1/2643	3/30411	0.23873192	0.466594744	0.359987713	P05154	1	SERPINA5
GBMvsCON.up	GO:0097183	protein C inhibitor-coagulation factor XI complex	1/2643	3/30411	0.23873192	0.466594744	0.359987713	P05154	1	SERPINA5
GBMvsCON.up	GO:0098635	protein complex involved in cell-cell adhesion	1/2643	3/30411	0.23873192	0.466594744	0.359987713	Q8N2Q7	1	NLGN1
GBMvsCON.up	GO:0120259	7SK snRNP	1/2643	3/30411	0.23873192	0.466594744	0.359987713	Q7L2J0	1	MEPCE
GBMvsCON.up	GO:1990356	sumoylated E2 ligase complex	1/2643	3/30411	0.23873192	0.466594744	0.359987713	P63279	1	UBE2I
GBMvsCON.up	GO:1990630	IRE1-RACK1-PP2A complex	1/2643	3/30411	0.23873192	0.466594744	0.359987713	P63244	1	RACK1
GBMvsCON.up	GO:1990666	PCSK9-LDLR complex	1/2643	3/30411	0.23873192	0.466594744	0.359987713	P01130	1	LDLR
GBMvsCON.up	GO:1990723	cytoplasmic periphery of the nuclear pore complex	1/2643	3/30411	0.23873192	0.466594744	0.359987713	P46060	1	RANGAP1
GBMvsCON.up	GO:0001527	microfibril	4/2643	29/30411	0.241765916	0.471757519	0.363970903	O95967/P55001/P55081/Q8N2S1	4	EFEMP2/MFAP2/MFAP1/LTBP4
GBMvsCON.up	GO:0032587	ruffle membrane	20/2643	194/30411	0.243851713	0.475056335	0.36651601	O60610/O95786/P00533/P06756/P08648/P12931/P16885/P23396/P31751/P55008/P68104/P78536/Q12792/Q53GL0/Q7Z6J4/Q96SB3/Q9BQL6/Q9ULV4/Q9UNF0/Q9Y490	20	DIAPH1/RIGI/EGFR/ITGAV/ITGA5/SRC/PLCG2/RPS3/AKT2/AIF1/EEF1A1/ADAM17/TWF1/PLEKHO1/FGD2/PPP1R9B/FERMT1/CORO1C/PACSIN2/TLN1
GBMvsCON.up	GO:0005579	membrane attack complex	2/2643	11/30411	0.247034214	0.477387662	0.368314677	P01031/P07357	2	C5/C8A
GBMvsCON.up	GO:0005958	DNA-dependent protein kinase-DNA ligase 4 complex	2/2643	11/30411	0.247034214	0.477387662	0.368314677	P49917/P78527	2	LIG4/PRKDC
GBMvsCON.up	GO:0008541	proteasome regulatory particle, lid subcomplex	2/2643	11/30411	0.247034214	0.477387662	0.368314677	O00231/Q16186	2	PSMD11/ADRM1
GBMvsCON.up	GO:0042406	extrinsic component of endoplasmic reticulum membrane	2/2643	11/30411	0.247034214	0.477387662	0.368314677	P29590/Q15006	2	PML/EMC2
GBMvsCON.up	GO:0097487	multivesicular body, internal vesicle	2/2643	11/30411	0.247034214	0.477387662	0.368314677	P00533/P08962	2	EGFR/CD63
GBMvsCON.up	GO:0031414	N-terminal protein acetyltransferase complex	3/2643	20/30411	0.249410913	0.479667068	0.370073287	P41227/Q6N069/Q9GZZ1	3	NAA10/NAA16/NAA50
GBMvsCON.up	GO:0071953	elastic fiber	3/2643	20/30411	0.249410913	0.479667068	0.370073287	O95967/P15502/Q9UBX5	3	EFEMP2/ELN/FBLN5
GBMvsCON.up	GO:0106068	SUMO ligase complex	3/2643	20/30411	0.249410913	0.479667068	0.370073287	P46060/P49792/P63279	3	RANGAP1/RANBP2/UBE2I
GBMvsCON.up	GO:0032280	symmetric synapse	4/2643	30/30411	0.26137869	0.50108004	0.386593848	Q2Y0W8/Q8N0W4/Q8NFZ4/Q9NZ94	4	SLC4A8/NLGN4X/NLGN2/NLGN3
GBMvsCON.up	GO:1990124	messenger ribonucleoprotein complex	4/2643	30/30411	0.26137869	0.50108004	0.386593848	O95793/P67809/Q99729/Q9NUL3	4	STAU1/YBX1/HNRNPAB/STAU2
GBMvsCON.up	GO:0005721	pericentric heterochromatin	6/2643	50/30411	0.265593157	0.508348686	0.392201762	O60264/O75164/P45973/P83916/Q13185/Q96PU4	6	SMARCA5/KDM4A/CBX5/CBX1/CBX3/UHRF2
GBMvsCON.up	GO:0000805	X chromosome	3/2643	21/30411	0.273694692	0.521364532	0.402243763	A6NHR9/O75182/P24941	3	SMCHD1/SIN3B/CDK2
GBMvsCON.up	GO:0017119	Golgi transport complex	3/2643	21/30411	0.273694692	0.521364532	0.402243763	Q96JB2/Q96MW5/Q9UP83	3	COG3/COG8/COG5
GBMvsCON.up	GO:0098574	cytoplasmic side of lysosomal membrane	3/2643	21/30411	0.273694692	0.521364532	0.402243763	O95295/P68104/Q96B45	3	SNAPIN/EEF1A1/BORCS7
GBMvsCON.up	GO:0005798	Golgi-associated vesicle	17/2643	166/30411	0.274934613	0.522897793	0.403426706	O14579/P11717/P24390/P35606/P42356/P48444/P49755/P51153/P53618/P53621/Q10567/Q6ULP2/Q8TCT7/Q9BVK6/Q9UBF2/Q9Y3B3/Q9Y678	17	COPE/IGF2R/KDELR1/COPB2/PI4KA/ARCN1/TMED10/RAB13/COPB1/COPA/AP1B1/AFTPH/SPPL2B/TMED9/COPG2/TMED7/COPG1
GBMvsCON.up	GO:0099146	intrinsic component of postsynaptic density membrane	10/2643	92/30411	0.276747722	0.525514632	0.405445652	O15427/O43300/Q16827/Q7Z2D5/Q86VH5/Q9NT99/Q9UBN1/Q9ULH4/Q9UPU3/Q9Y6M5	10	SLC16A3/LRRTM2/PTPRO/PLPPR4/LRRTM3/LRRC4B/CACNG4/LRFN2/SORCS3/SLC30A1
GBMvsCON.up	GO:0070069	cytochrome complex	7/2643	61/30411	0.277858875	0.526792378	0.406431461	O00483/P00414/P10606/P15954/P20674/Q7KZN9/Q9Y276	7	NDUFA4/MT-CO3/COX5B/COX7C/COX5A/COX15/BCS1L
GBMvsCON.up	GO:0016461	unconventional myosin complex	2/2643	12/30411	0.280510636	0.529315202	0.408377873	P14649/P60660	2	MYL6B/MYL6
GBMvsCON.up	GO:0070765	gamma-secretase complex	2/2643	12/30411	0.280510636	0.529315202	0.408377873	P49755/Q92542	2	TMED10/NCSTN
GBMvsCON.up	GO:1990635	proximal dendrite	2/2643	12/30411	0.280510636	0.529315202	0.408377873	P11137/P43005	2	MAP2/SLC1A1
GBMvsCON.up	GO:0140288	GBAF complex	4/2643	31/30411	0.281277733	0.529930777	0.408852802	O96019/P51532/Q4VC05/Q92922	4	ACTL6A/SMARCA4/BCL7A/SMARCC1
GBMvsCON.up	GO:0099634	postsynaptic specialization membrane	21/2643	211/30411	0.28977565	0.545086591	0.420545833	O14910/O15427/O43300/P34903/P41594/P42262/P52292/Q16827/Q7Z2D5/Q86VH5/Q8N0W4/Q8N2Q7/Q8NFZ4/Q9NT99/Q9NZ94/Q9NZV8/Q9UBN1/Q9UK17/Q9ULH4/Q9UPU3/Q9Y6M5	21	LIN7A/SLC16A3/LRRTM2/GABRA3/GRM5/GRIA2/KPNA2/PTPRO/PLPPR4/LRRTM3/NLGN4X/NLGN1/NLGN2/LRRC4B/NLGN3/KCND2/CACNG4/KCND3/LRFN2/SORCS3/SLC30A1
GBMvsCON.up	GO:0045120	pronucleus	3/2643	22/30411	0.298203052	0.550284543	0.424556163	O43823/P11166/P83916	3	AKAP8/SLC2A1/CBX1
GBMvsCON.up	GO:0045277	respiratory chain complex IV	5/2643	42/30411	0.299851907	0.550284543	0.424556163	O00483/P00414/P10606/P15954/P20674	5	NDUFA4/MT-CO3/COX5B/COX7C/COX5A
GBMvsCON.up	GO:0097431	mitotic spindle pole	8/2643	73/30411	0.299999359	0.550284543	0.424556163	P78406/Q00613/Q14683/Q8N3U4/Q96DB5/Q96LZ7/Q96TC7/Q9UQE7	8	RAE1/HSF1/SMC1A/STAG2/RMDN1/RMDN2/RMDN3/SMC3
GBMvsCON.up	GO:0030665	clathrin-coated vesicle membrane	26/2643	267/30411	0.30055361	0.550284543	0.424556163	O00203/O75787/P00533/P01130/P01730/P01903/P01909/P01911/P01920/P02649/P02786/P04233/P04440/P11717/P20036/P20645/P27449/P41221/P98082/Q10567/Q14677/Q15904/Q30154/Q6ULP2/Q9BV40/Q9UJU6	26	AP3B1/ATP6AP2/EGFR/LDLR/CD4/HLA-DRA/HLA-DQA1/HLA-DRB1/HLA-DQB1/APOE/TFRC/CD74/HLA-DPB1/IGF2R/HLA-DPA1/M6PR/ATP6V0C/WNT5A/DAB2/AP1B1/CLINT1/ATP6AP1/HLA-DRB5/AFTPH/VAMP8/DBNL
GBMvsCON.up	GO:0097440	apical dendrite	4/2643	32/30411	0.301395057	0.550284543	0.424556163	P10909/P11137/P43005/Q53EL9	4	CLU/MAP2/SLC1A1/SEZ6
GBMvsCON.up	GO:0060076	excitatory synapse	11/2643	105/30411	0.303812186	0.550284543	0.424556163	O15427/O43300/P21802/P42262/Q7L576/Q8N0W4/Q8N2Q7/Q8NFZ4/Q8WX93/Q9NZ94/Q9Y566	11	SLC16A3/LRRTM2/FGFR2/GRIA2/CYFIP1/NLGN4X/NLGN1/NLGN2/PALLD/NLGN3/SHANK1
GBMvsCON.up	GO:0005760	gamma DNA polymerase complex	1/2643	4/30411	0.304899755	0.550284543	0.424556163	Q9UHN1	1	POLG2
GBMvsCON.up	GO:0005900	oncostatin-M receptor complex	1/2643	4/30411	0.304899755	0.550284543	0.424556163	Q99650	1	OSMR
GBMvsCON.up	GO:0009331	glycerol-3-phosphate dehydrogenase complex	1/2643	4/30411	0.304899755	0.550284543	0.424556163	P43304	1	GPD2
GBMvsCON.up	GO:0009361	succinate-CoA ligase complex (ADP-forming)	1/2643	4/30411	0.304899755	0.550284543	0.424556163	P53597	1	SUCLG1
GBMvsCON.up	GO:0030689	Noc complex	1/2643	4/30411	0.304899755	0.550284543	0.424556163	Q9Y3T9	1	NOC2L
GBMvsCON.up	GO:0031515	tRNA (m1A) methyltransferase complex	1/2643	4/30411	0.304899755	0.550284543	0.424556163	Q9BVS5	1	TRMT61B
GBMvsCON.up	GO:0031595	nuclear proteasome complex	1/2643	4/30411	0.304899755	0.550284543	0.424556163	P62195	1	PSMC5
GBMvsCON.up	GO:0032311	angiogenin-PRI complex	1/2643	4/30411	0.304899755	0.550284543	0.424556163	P03950	1	ANG
GBMvsCON.up	GO:0034365	discoidal high-density lipoprotein particle	1/2643	4/30411	0.304899755	0.550284543	0.424556163	P02649	1	APOE
GBMvsCON.up	GO:0034457	Mpp10 complex	1/2643	4/30411	0.304899755	0.550284543	0.424556163	Q9NV31	1	IMP3
GBMvsCON.up	GO:0034689	integrin alphaX-beta2 complex	1/2643	4/30411	0.304899755	0.550284543	0.424556163	P05107	1	ITGB2
GBMvsCON.up	GO:0035866	alphav-beta3 integrin-PKCalpha complex	1/2643	4/30411	0.304899755	0.550284543	0.424556163	P06756	1	ITGAV
GBMvsCON.up	GO:0036398	TCR signalosome	1/2643	4/30411	0.304899755	0.550284543	0.424556163	Q13094	1	LCP2
GBMvsCON.up	GO:0042571	immunoglobulin complex, circulating	1/2643	4/30411	0.304899755	0.550284543	0.424556163	P01591	1	JCHAIN
GBMvsCON.up	GO:0060053	neurofilament cytoskeleton	1/2643	4/30411	0.304899755	0.550284543	0.424556163	O15061	1	SYNM
GBMvsCON.up	GO:0071142	homomeric SMAD protein complex	1/2643	4/30411	0.304899755	0.550284543	0.424556163	Q15796	1	SMAD2
GBMvsCON.up	GO:0097144	BAX complex	1/2643	4/30411	0.304899755	0.550284543	0.424556163	Q07812	1	BAX
GBMvsCON.up	GO:0099617	matrix side of mitochondrial inner membrane	1/2643	4/30411	0.304899755	0.550284543	0.424556163	Q96DA6	1	DNAJC19
GBMvsCON.up	GO:1903349	omegasome membrane	1/2643	4/30411	0.304899755	0.550284543	0.424556163	Q9BV81	1	EMC6
GBMvsCON.up	GO:1990423	RZZ complex	1/2643	4/30411	0.304899755	0.550284543	0.424556163	O43264	1	ZW10
GBMvsCON.up	GO:1990425	ryanodine receptor complex	1/2643	4/30411	0.304899755	0.550284543	0.424556163	P62942	1	FKBP1A
GBMvsCON.up	GO:0031902	late endosome membrane	25/2643	257/30411	0.307037108	0.55331125	0.426891331	A4D1P6/O14653/P01903/P01911/P08962/P28068/P43005/P51149/P51159/Q0VGL1/Q15043/Q30154/Q4VNC1/Q6IAA8/Q8IV08/Q92673/Q96EY5/Q96SU4/Q9BV40/Q9H270/Q9H7F0/Q9HC07/Q9UEU0/Q9Y2Q5/Q9Y548	25	WDR91/GOSR2/HLA-DRA/HLA-DRB1/CD63/HLA-DMB/SLC1A1/RAB7A/RAB27A/LAMTOR4/SLC39A14/HLA-DRB5/ATP13A4/LAMTOR1/PLD3/SORL1/MVB12A/OSBPL9/VAMP8/VPS11/ATP13A3/TMEM165/VTI1B/LAMTOR2/YIPF1
GBMvsCON.up	GO:0030681	multimeric ribonuclease P complex	2/2643	13/30411	0.313857612	0.563069924	0.434420355	P78346/Q99575	2	RPP30/POP1
GBMvsCON.up	GO:0070552	BRISC complex	2/2643	13/30411	0.313857612	0.563069924	0.434420355	P34897/Q9NXR7	2	SHMT2/BABAM2
GBMvsCON.up	GO:0099078	BORC complex	2/2643	13/30411	0.313857612	0.563069924	0.434420355	O95295/Q96B45	2	SNAPIN/BORCS7
GBMvsCON.up	GO:0032281	AMPA glutamate receptor complex	5/2643	43/30411	0.317393318	0.568564484	0.438659524	O95897/P42262/P48058/Q8TBE1/Q9UBN1	5	OLFM2/GRIA2/GRIA4/CNIH3/CACNG4
GBMvsCON.up	GO:0000177	cytoplasmic exosome (RNase complex)	3/2643	23/30411	0.322820208	0.574859096	0.44351595	Q8TCS8/Q9NQT4/Q9Y3B2	3	PNPT1/EXOSC5/EXOSC1
GBMvsCON.up	GO:0000796	condensin complex	3/2643	23/30411	0.322820208	0.574859096	0.44351595	O95347/Q15021/Q9NTJ3	3	SMC2/NCAPD2/SMC4
GBMvsCON.up	GO:0002116	semaphorin receptor complex	3/2643	23/30411	0.322820208	0.574859096	0.44351595	O15031/O60462/P51805	3	PLXNB2/NRP2/PLXNA3
GBMvsCON.up	GO:0005641	nuclear envelope lumen	3/2643	23/30411	0.322820208	0.574859096	0.44351595	P11717/Q8IX12/Q92673	3	IGF2R/CCAR1/SORL1
GBMvsCON.up	GO:0031201	SNARE complex	9/2643	86/30411	0.330916795	0.588405307	0.453967138	O14653/O43752/O75396/P56962/Q13190/Q86Y82/Q9BV40/Q9NZ43/Q9UEU0	9	GOSR2/STX6/SEC22B/STX17/STX5/STX12/VAMP8/USE1/VTI1B
GBMvsCON.up	GO:0060077	inhibitory synapse	5/2643	44/30411	0.33505378	0.594881305	0.458963508	O60941/Q8N0W4/Q8N2Q7/Q8NFZ4/Q9NZ94	5	DTNB/NLGN4X/NLGN1/NLGN2/NLGN3
GBMvsCON.up	GO:0001772	immunological synapse	9/2643	87/30411	0.343419241	0.606128168	0.4676407	O95999/P01903/P01911/P05362/P17931/P31146/Q96L92/Q96RQ9/Q9UJZ1	9	BCL10/HLA-DRA/HLA-DRB1/ICAM1/LGALS3/CORO1A/SNX27/IL4I1/STOML2
GBMvsCON.up	GO:0030991	intraciliary transport particle A	2/2643	14/30411	0.346844859	0.606128168	0.4676407	Q96RY7/Q9HBG6	2	IFT140/IFT122
GBMvsCON.up	GO:0031074	nucleocytoplasmic transport complex	2/2643	14/30411	0.346844859	0.606128168	0.4676407	P52292/Q9HAV4	2	KPNA2/XPO5
GBMvsCON.up	GO:0033588	elongator holoenzyme complex	2/2643	14/30411	0.346844859	0.606128168	0.4676407	O95163/Q8TE02	2	ELP1/ELP5
GBMvsCON.up	GO:0034098	VCP-NPL4-UFD1 AAA ATPase complex	2/2643	14/30411	0.346844859	0.606128168	0.4676407	O94888/Q96CS3	2	UBXN7/FAF2
GBMvsCON.up	GO:0097197	tetraspanin-enriched microdomain	2/2643	14/30411	0.346844859	0.606128168	0.4676407	O75954/Q9Y3Z3	2	TSPAN9/SAMHD1
GBMvsCON.up	GO:0099523	presynaptic cytosol	2/2643	14/30411	0.346844859	0.606128168	0.4676407	P0C2W1/P56545	2	FBXO45/CTBP2
GBMvsCON.up	GO:0000164	protein phosphatase type 1 complex	3/2643	24/30411	0.347439524	0.606128168	0.4676407	B7ZBB8/P16333/Q96SB3	3	PPP1R3G/NCK1/PPP1R9B
GBMvsCON.up	GO:0016600	flotillin complex	3/2643	24/30411	0.347439524	0.606128168	0.4676407	P35221/Q9BX66/Q9ULV4	3	CTNNA1/SORBS1/CORO1C
GBMvsCON.up	GO:0031011	Ino80 complex	3/2643	24/30411	0.347439524	0.606128168	0.4676407	O96019/Q9Y230/Q9Y265	3	ACTL6A/RUVBL2/RUVBL1
GBMvsCON.up	GO:0031094	platelet dense tubular network	3/2643	24/30411	0.347439524	0.606128168	0.4676407	P05154/P16615/Q14571	3	SERPINA5/ATP2A2/ITPR2
GBMvsCON.up	GO:0097470	ribbon synapse	3/2643	24/30411	0.347439524	0.606128168	0.4676407	P16615/P56545/Q8NFZ4	3	ATP2A2/CTBP2/NLGN2
GBMvsCON.up	GO:0043034	costamere	4/2643	35/30411	0.362415661	0.619340938	0.477834632	O15061/P18206/P51114/Q14118	4	SYNM/VCL/FXR1/DAG1
GBMvsCON.up	GO:0097038	perinuclear endoplasmic reticulum	4/2643	35/30411	0.362415661	0.619340938	0.477834632	P04839/P10909/P51572/Q5T7P8	4	CYBB/CLU/BCAP31/SYT6
GBMvsCON.up	GO:0005854	nascent polypeptide-associated complex	1/2643	5/30411	0.365318407	0.619340938	0.477834632	Q9H009	1	NACA2
GBMvsCON.up	GO:0005971	ribonucleoside-diphosphate reductase complex	1/2643	5/30411	0.365318407	0.619340938	0.477834632	P31350	1	RRM2
GBMvsCON.up	GO:0008623	CHRAC	1/2643	5/30411	0.365318407	0.619340938	0.477834632	O60264	1	SMARCA5
GBMvsCON.up	GO:0031262	Ndc80 complex	1/2643	5/30411	0.365318407	0.619340938	0.477834632	Q9HBM1	1	SPC25
GBMvsCON.up	GO:0031523	Myb complex	1/2643	5/30411	0.365318407	0.619340938	0.477834632	P21333	1	FLNA
GBMvsCON.up	GO:0032299	ribonuclease H2 complex	1/2643	5/30411	0.365318407	0.619340938	0.477834632	Q8TDP1	1	RNASEH2C
GBMvsCON.up	GO:0033597	mitotic checkpoint complex	1/2643	5/30411	0.365318407	0.619340938	0.477834632	O43684	1	BUB3
GBMvsCON.up	GO:0034685	integrin alphav-beta6 complex	1/2643	5/30411	0.365318407	0.619340938	0.477834632	P06756	1	ITGAV
GBMvsCON.up	GO:0036502	Derlin-1-VIMP complex	1/2643	5/30411	0.365318407	0.619340938	0.477834632	Q9BUN8	1	DERL1
GBMvsCON.up	GO:0043260	laminin-11 complex	1/2643	5/30411	0.365318407	0.619340938	0.477834632	P11047	1	LAMC1
GBMvsCON.up	GO:0061689	tricellular tight junction	1/2643	5/30411	0.365318407	0.619340938	0.477834632	O60292	1	SIPA1L3
GBMvsCON.up	GO:0061852	retrograte transporter complex, Golgi to ER	1/2643	5/30411	0.365318407	0.619340938	0.477834632	Q96RQ1	1	ERGIC2
GBMvsCON.up	GO:0090443	FAR/SIN/STRIPAK complex	1/2643	5/30411	0.365318407	0.619340938	0.477834632	Q9NRL3	1	STRN4
GBMvsCON.up	GO:0090537	CERF complex	1/2643	5/30411	0.365318407	0.619340938	0.477834632	P28370	1	SMARCA1
GBMvsCON.up	GO:0097361	CIA complex	1/2643	5/30411	0.365318407	0.619340938	0.477834632	O76071	1	CIAO1
GBMvsCON.up	GO:0099544	perisynaptic space	1/2643	5/30411	0.365318407	0.619340938	0.477834632	P43005	1	SLC1A1
GBMvsCON.up	GO:0140007	KICSTOR complex	1/2643	5/30411	0.365318407	0.619340938	0.477834632	Q9Y664	1	KPTN
GBMvsCON.up	GO:1990393	3M complex	1/2643	5/30411	0.365318407	0.619340938	0.477834632	O75147	1	OBSL1
GBMvsCON.up	GO:0043073	germ cell nucleus	12/2643	122/30411	0.371054317	0.62817928	0.4846536	O15164/O75179/P11166/P11388/P12004/P24941/P46937/Q12824/Q92922/Q96EP5/Q9HBE1/Q9Y4C1	12	TRIM24/ANKRD17/SLC2A1/TOP2A/PCNA/CDK2/YAP1/SMARCB1/SMARCC1/DAZAP1/PATZ1/KDM3A
GBMvsCON.up	GO:0005640	nuclear outer membrane	6/2643	57/30411	0.375417319	0.634671755	0.489662681	P42704/P50402/P61970/Q8IWB1/Q9BVC6/Q9NXE4	6	LRPPRC/EMD/NUTF2/ITPRIP/TMEM109/SMPD4
GBMvsCON.up	GO:0031932	TORC2 complex	2/2643	15/30411	0.379283072	0.637619933	0.491937263	O43156/Q9BPZ7	2	TTI1/MAPKAP1
GBMvsCON.up	GO:0036056	filtration diaphragm	2/2643	15/30411	0.379283072	0.637619933	0.491937263	O00592/P46940	2	PODXL/IQGAP1
GBMvsCON.up	GO:0036057	slit diaphragm	2/2643	15/30411	0.379283072	0.637619933	0.491937263	O00592/P46940	2	PODXL/IQGAP1
GBMvsCON.up	GO:0097443	sorting endosome	2/2643	15/30411	0.379283072	0.637619933	0.491937263	P01130/P18031	2	LDLR/PTPN1
GBMvsCON.up	GO:0001673	male germ cell nucleus	9/2643	90/30411	0.381290684	0.640099723	0.493850474	O15164/O75179/P11388/P12004/P24941/Q92922/Q96EP5/Q9HBE1/Q9Y4C1	9	TRIM24/ANKRD17/TOP2A/PCNA/CDK2/SMARCC1/DAZAP1/PATZ1/KDM3A
GBMvsCON.up	GO:0035579	specific granule membrane	17/2643	179/30411	0.387888751	0.650135626	0.501593385	O15126/P04839/P05107/P06756/P20701/P22732/P98196/Q03405/Q07065/Q14165/Q68CP4/Q6GTX8/Q6IAA8/Q96D96/Q9BV40/Q9NPY3/Q9Y2Q5	17	SCAMP1/CYBB/ITGB2/ITGAV/ITGAL/SLC2A5/ATP11A/PLAUR/CKAP4/MLEC/HGSNAT/LAIR1/LAMTOR1/HVCN1/VAMP8/CD93/LAMTOR2
GBMvsCON.up	GO:0046930	pore complex	5/2643	47/30411	0.388350566	0.650135626	0.501593385	O96008/P01031/P07357/P55196/Q07812	5	TOMM40/C5/C8A/AFDN/BAX
GBMvsCON.up	GO:0002177	manchette	3/2643	26/30411	0.396304233	0.660690274	0.509736519	O95295/Q8IY31/Q96SI9	3	SNAPIN/IFT20/STRBP
GBMvsCON.up	GO:0005665	RNA polymerase II, core complex	3/2643	26/30411	0.396304233	0.660690274	0.509736519	O15514/P19388/P30876	3	POLR2D/POLR2E/POLR2B
GBMvsCON.up	GO:0005677	chromatin silencing complex	3/2643	26/30411	0.396304233	0.660690274	0.509736519	O60264/P06400/Q13185	3	SMARCA5/RB1/CBX3
GBMvsCON.up	GO:0033162	melanosome membrane	4/2643	37/30411	0.403065871	0.669178422	0.516285305	P51149/P51159/Q13637/Q96EV8	4	RAB7A/RAB27A/RAB32/DTNBP1
GBMvsCON.up	GO:0045009	chitosome	4/2643	37/30411	0.403065871	0.669178422	0.516285305	P51149/P51159/Q13637/Q96EV8	4	RAB7A/RAB27A/RAB32/DTNBP1
GBMvsCON.up	GO:0090741	pigment granule membrane	4/2643	37/30411	0.403065871	0.669178422	0.516285305	P51149/P51159/Q13637/Q96EV8	4	RAB7A/RAB27A/RAB32/DTNBP1
GBMvsCON.up	GO:0045334	clathrin-coated endocytic vesicle	17/2643	181/30411	0.405907564	0.672966748	0.519208078	P00533/P01130/P01730/P01903/P01909/P01911/P01920/P02649/P02786/P04233/P04440/P11717/P20036/P20645/P41221/Q30154/Q9BV40	17	EGFR/LDLR/CD4/HLA-DRA/HLA-DQA1/HLA-DRB1/HLA-DQB1/APOE/TFRC/CD74/HLA-DPB1/IGF2R/HLA-DPA1/M6PR/WNT5A/HLA-DRB5/VAMP8
GBMvsCON.up	GO:0070971	endoplasmic reticulum exit site	6/2643	59/30411	0.407355418	0.674436931	0.520342356	O94979/P04439/P53992/Q15436/Q96PC5/Q9Y3A6	6	SEC31A/HLA-A/SEC24C/SEC23A/MIA2/TMED5
GBMvsCON.up	GO:0031235	intrinsic component of the cytoplasmic side of the plasma membrane	2/2643	16/30411	0.411018542	0.674800613	0.520622944	Q8NHJ6/Q9NR22	2	LILRB4/PRMT8
GBMvsCON.up	GO:0031265	CD95 death-inducing signaling complex	2/2643	16/30411	0.411018542	0.674800613	0.520622944	P25445/Q14790	2	FAS/CASP8
GBMvsCON.up	GO:0032009	early phagosome	2/2643	16/30411	0.411018542	0.674800613	0.520622944	O60493/Q13636	2	SNX3/RAB31
GBMvsCON.up	GO:0071144	heteromeric SMAD protein complex	2/2643	16/30411	0.411018542	0.674800613	0.520622944	P84022/Q15796	2	SMAD3/SMAD2
GBMvsCON.up	GO:0090724	central region of growth cone	2/2643	16/30411	0.411018542	0.674800613	0.520622944	Q7L576/Q9NRI5	2	CYFIP1/DISC1
GBMvsCON.up	GO:0101019	nucleolar exosome (RNase complex)	2/2643	16/30411	0.411018542	0.674800613	0.520622944	Q9NQT4/Q9Y3B2	2	EXOSC5/EXOSC1
GBMvsCON.up	GO:0005811	lipid droplet	17/2643	182/30411	0.414942111	0.674800613	0.520622944	O43264/P51149/P51572/P51617/Q01105/Q07065/Q15738/Q63HN8/Q6UX53/Q8NBQ5/Q8NF37/Q92538/Q96CS3/Q99541/Q9H2F3/Q9UMS4/Q9Y4K3	17	ZW10/RAB7A/BCAP31/IRAK1/SET/CKAP4/NSDHL/RNF213/METTL7B/HSD17B11/LPCAT1/GBF1/FAF2/PLIN2/HSD3B7/PRPF19/TRAF6
GBMvsCON.up	GO:1990023	mitotic spindle midzone	3/2643	27/30411	0.420382175	0.674800613	0.520622944	Q00839/Q14247/Q9P258	3	HNRNPU/CTTN/RCC2
GBMvsCON.up	GO:0000110	nucleotide-excision repair factor 1 complex	1/2643	6/30411	0.420487237	0.674800613	0.520622944	Q92889	1	ERCC4
GBMvsCON.up	GO:0000306	extrinsic component of vacuolar membrane	1/2643	6/30411	0.420487237	0.674800613	0.520622944	P51149	1	RAB7A
GBMvsCON.up	GO:0005589	collagen type VI trimer	1/2643	6/30411	0.420487237	0.674800613	0.520622944	P12109	1	COL6A1
GBMvsCON.up	GO:0030849	autosome	1/2643	6/30411	0.420487237	0.674800613	0.520622944	O75182	1	SIN3B
GBMvsCON.up	GO:0032444	activin responsive factor complex	1/2643	6/30411	0.420487237	0.674800613	0.520622944	Q15796	1	SMAD2
GBMvsCON.up	GO:0033256	I-kappaB/NF-kappaB complex	1/2643	6/30411	0.420487237	0.674800613	0.520622944	Q00653	1	NFKB2
GBMvsCON.up	GO:0034683	integrin alphav-beta3 complex	1/2643	6/30411	0.420487237	0.674800613	0.520622944	P06756	1	ITGAV
GBMvsCON.up	GO:0035189	Rb-E2F complex	1/2643	6/30411	0.420487237	0.674800613	0.520622944	P06400	1	RB1
GBMvsCON.up	GO:0042709	succinate-CoA ligase complex	1/2643	6/30411	0.420487237	0.674800613	0.520622944	P53597	1	SUCLG1
GBMvsCON.up	GO:0045253	pyruvate dehydrogenase (lipoamide) phosphatase complex	1/2643	6/30411	0.420487237	0.674800613	0.520622944	Q8NCN5	1	PDPR
GBMvsCON.up	GO:0097145	BAK complex	1/2643	6/30411	0.420487237	0.674800613	0.520622944	Q07812	1	BAX
GBMvsCON.up	GO:0097489	multivesicular body, internal vesicle lumen	1/2643	6/30411	0.420487237	0.674800613	0.520622944	P00533	1	EGFR
GBMvsCON.up	GO:0098647	collagen beaded filament	1/2643	6/30411	0.420487237	0.674800613	0.520622944	P12109	1	COL6A1
GBMvsCON.up	GO:0098871	postsynaptic actin cytoskeleton	1/2643	6/30411	0.420487237	0.674800613	0.520622944	Q9Y664	1	KPTN
GBMvsCON.up	GO:0150014	apical distal dendrite	1/2643	6/30411	0.420487237	0.674800613	0.520622944	P11137	1	MAP2
GBMvsCON.up	GO:0005796	Golgi lumen	18/2643	194/30411	0.421774541	0.675963997	0.52152052	O00468/P00734/P00740/P04004/P04070/P07225/P30533/P35052/P41221/P50281/P51884/P59665/P98160/Q13356/Q14118/Q6UVK1/Q96HE7/Q9NZ53	18	AGRN/F2/F9/VTN/PROC/PROS1/LRPAP1/GPC1/WNT5A/MMP14/LUM/DEFA1; DEFA1B/HSPG2/PPIL2/DAG1/CSPG4/ERO1A/PODXL2
GBMvsCON.up	GO:0031519	PcG protein complex	6/2643	60/30411	0.423281369	0.676574741	0.521991722	O75530/Q14157/Q16576/Q92769/Q99496/Q9HC52	6	EED/UBAP2L/RBBP7/HDAC2/RNF2/CBX8
GBMvsCON.up	GO:0036019	endolysosome	6/2643	60/30411	0.423281369	0.676574741	0.521991722	P01130/P04196/P07858/P25774/Q99538/Q9H6Y7	6	LDLR/HRG/CTSB/CTSS/LGMN/RNF167
GBMvsCON.up	GO:0098982	GABA-ergic synapse	14/2643	150/30411	0.431053337	0.688082484	0.530870189	O43300/O94779/P34903/P56545/Q14118/Q16827/Q8N0W4/Q8N2Q7/Q8NFZ4/Q99623/Q9H156/Q9NZ94/Q9NZV8/Q9UK17	14	LRRTM2/CNTN5/GABRA3/CTBP2/DAG1/PTPRO/NLGN4X/NLGN1/NLGN2/PHB2/SLITRK2/NLGN3/KCND2/KCND3
GBMvsCON.up	GO:0031985	Golgi cisterna	17/2643	184/30411	0.433037381	0.690332802	0.532606356	P04439/P51572/P98194/Q08378/Q08379/Q0GE19/Q10472/Q495W5/Q8N6G5/Q8NBZ7/Q8NEW0/Q92673/Q96JB2/Q96L58/Q9H4A5/Q9UBV7/Q9Y548	17	HLA-A/BCAP31/ATP2C1/GOLGA3/GOLGA2/SLC10A7/GALNT1/FUT11/CSGALNACT2/UXS1/SLC30A7/SORL1/COG3/B3GALT6/GOLPH3L/B4GALT7/YIPF1
GBMvsCON.up	GO:0038201	TOR complex	2/2643	17/30411	0.441928406	0.703573436	0.542821786	O43156/Q9BPZ7	2	TTI1/MAPKAP1
GBMvsCON.up	GO:0000178	exosome (RNase complex)	3/2643	28/30411	0.444126905	0.70613828	0.544800617	Q8TCS8/Q9NQT4/Q9Y3B2	3	PNPT1/EXOSC5/EXOSC1
GBMvsCON.up	GO:0032580	Golgi cisterna membrane	12/2643	129/30411	0.447064522	0.709869955	0.547679683	P51572/P98194/Q08378/Q08379/Q10472/Q495W5/Q8N6G5/Q8NBZ7/Q96JB2/Q96L58/Q9H4A5/Q9UBV7	12	BCAP31/ATP2C1/GOLGA3/GOLGA2/GALNT1/FUT11/CSGALNACT2/UXS1/COG3/B3GALT6/GOLPH3L/B4GALT7
GBMvsCON.up	GO:0005884	actin filament	20/2643	222/30411	0.467403907	0.726304188	0.560359041	O00151/O43586/O60610/P08631/P12814/P12931/P28289/P29536/P31146/P46940/P55008/Q12792/Q14247/Q16643/Q6JBY9/Q8WX93/Q96HC4/Q9HCC8/Q9UJU6/Q9Y5K6	20	PDLIM1/PSTPIP1/DIAPH1/HCK/ACTN1/SRC/TMOD1/LMOD1/CORO1A/IQGAP1/AIF1/TWF1/CTTN/DBN1/RCSD1/PALLD/PDLIM5/GDPD2/DBNL/CD2AP
GBMvsCON.up	GO:0043020	NADPH oxidase complex	3/2643	29/30411	0.46747625	0.726304188	0.560359041	P04839/P14598/P19878	3	CYBB/NCF1/NCF2
GBMvsCON.up	GO:1905354	exoribonuclease complex	3/2643	29/30411	0.46747625	0.726304188	0.560359041	Q8TCS8/Q9NQT4/Q9Y3B2	3	PNPT1/EXOSC5/EXOSC1
GBMvsCON.up	GO:0016342	catenin complex	6/2643	63/30411	0.470597004	0.726304188	0.560359041	O60716/P33151/P35221/P55287/Q13634/Q96JQ0	6	CTNND1/CDH5/CTNNA1/CDH11/CDH18/DCHS1
GBMvsCON.up	GO:0000811	GINS complex	1/2643	7/30411	0.470862249	0.726304188	0.560359041	Q9BRX5	1	GINS3
GBMvsCON.up	GO:0001740	Barr body	1/2643	7/30411	0.470862249	0.726304188	0.560359041	A6NHR9	1	SMCHD1
GBMvsCON.up	GO:0031465	Cul4B-RING E3 ubiquitin ligase complex	1/2643	7/30411	0.470862249	0.726304188	0.560359041	Q92466	1	DDB2
GBMvsCON.up	GO:0032021	NELF complex	1/2643	7/30411	0.470862249	0.726304188	0.560359041	P18615	1	NELFE
GBMvsCON.up	GO:0032389	MutLalpha complex	1/2643	7/30411	0.470862249	0.726304188	0.560359041	P54278	1	PMS2
GBMvsCON.up	GO:0032777	Piccolo NuA4 histone acetyltransferase complex	1/2643	7/30411	0.470862249	0.726304188	0.560359041	Q9H2F5	1	EPC1
GBMvsCON.up	GO:0043190	ATP-binding cassette (ABC) transporter complex	1/2643	7/30411	0.470862249	0.726304188	0.560359041	O14678	1	ABCD4
GBMvsCON.up	GO:0043541	UDP-N-acetylglucosamine transferase complex	1/2643	7/30411	0.470862249	0.726304188	0.560359041	Q93063	1	EXT2
GBMvsCON.up	GO:0051286	cell tip	1/2643	7/30411	0.470862249	0.726304188	0.560359041	Q9BTU6	1	PI4K2A
GBMvsCON.up	GO:0070695	FHF complex	1/2643	7/30411	0.470862249	0.726304188	0.560359041	Q86VS8	1	HOOK3
GBMvsCON.up	GO:0097025	MPP7-DLG1-LIN7 complex	1/2643	7/30411	0.470862249	0.726304188	0.560359041	O14910	1	LIN7A
GBMvsCON.up	GO:0097444	spine apparatus	1/2643	7/30411	0.470862249	0.726304188	0.560359041	Q8N3V7	1	SYNPO
GBMvsCON.up	GO:0098575	lumenal side of lysosomal membrane	1/2643	7/30411	0.470862249	0.726304188	0.560359041	P10619	1	CTSA
GBMvsCON.up	GO:0098843	postsynaptic endocytic zone	1/2643	7/30411	0.470862249	0.726304188	0.560359041	P42262	1	GRIA2
GBMvsCON.up	GO:1990246	uniplex complex	1/2643	7/30411	0.470862249	0.726304188	0.560359041	Q8IYU8	1	MICU2
GBMvsCON.up	GO:1990589	ATF4-CREB1 transcription factor complex	1/2643	7/30411	0.470862249	0.726304188	0.560359041	P16220	1	CREB1
GBMvsCON.up	GO:0000220	vacuolar proton-transporting V-type ATPase, V0 domain	2/2643	18/30411	0.471916448	0.726304188	0.560359041	O75787/P27449	2	ATP6AP2/ATP6V0C
GBMvsCON.up	GO:0005587	collagen type IV trimer	2/2643	18/30411	0.471916448	0.726304188	0.560359041	P02462/P08572	2	COL4A1/COL4A2
GBMvsCON.up	GO:0034464	BBSome	2/2643	18/30411	0.471916448	0.726304188	0.560359041	Q8IWZ6/Q8TAM2	2	BBS7/TTC8
GBMvsCON.up	GO:0099091	postsynaptic specialization, intracellular component	2/2643	18/30411	0.471916448	0.726304188	0.560359041	O60716/P12931	2	CTNND1/SRC
GBMvsCON.up	GO:0031904	endosome lumen	7/2643	75/30411	0.480113244	0.737852746	0.569268999	P07858/P08962/P25774/P30533/P61769/Q99538/Q9UIQ6	7	CTSB/CD63/CTSS/LRPAP1/B2M/LGMN/LNPEP
GBMvsCON.up	GO:0016528	sarcoplasm	16/2643	178/30411	0.482198232	0.737852746	0.569268999	O00165/O00512/O43852/P07996/P14625/P16157/P16615/P30626/P55145/P62942/Q13586/Q14571/Q15717/Q96EV8/Q9BVC6/Q9Y6A1	16	HAX1/BCL9/CALU/THBS1/HSP90B1/ANK1/ATP2A2/SRI/MANF/FKBP1A/STIM1/ITPR2/ELAVL1/DTNBP1/TMEM109/POMT1
GBMvsCON.up	GO:0043186	P granule	4/2643	41/30411	0.4824894	0.737852746	0.569268999	O00571/P42694/Q9HCE1/Q9Y2W6	4	DDX3X/HELZ/MOV10/TDRKH
GBMvsCON.up	GO:0045495	pole plasm	4/2643	41/30411	0.4824894	0.737852746	0.569268999	O00571/P42694/Q9HCE1/Q9Y2W6	4	DDX3X/HELZ/MOV10/TDRKH
GBMvsCON.up	GO:0060293	germ plasm	4/2643	41/30411	0.4824894	0.737852746	0.569268999	O00571/P42694/Q9HCE1/Q9Y2W6	4	DDX3X/HELZ/MOV10/TDRKH
GBMvsCON.up	GO:0030173	integral component of Golgi membrane	11/2643	121/30411	0.484233875	0.739579565	0.570601276	O00391/O15258/O60507/O95070/P78382/P98194/Q8IXL6/Q8N2H4/Q8N6G5/Q8TB61/Q969X5	11	QSOX1/RER1/TPST1/YIF1A/SLC35A1/ATP2C1/FAM20C/SYS1/CSGALNACT2/SLC35B2/ERGIC1
GBMvsCON.up	GO:0070821	tertiary granule membrane	12/2643	133/30411	0.490260415	0.747062011	0.576374141	O75787/P04839/P05107/P27449/P53618/P98196/Q68CP4/Q6GTX8/Q9BV40/Q9NPY3/Q9UGN4/Q9Y2Q5	12	ATP6AP2/CYBB/ITGB2/ATP6V0C/COPB1/ATP11A/HGSNAT/LAIR1/VAMP8/CD93/CD300A/LAMTOR2
GBMvsCON.up	GO:0098831	presynaptic active zone cytoplasmic component	3/2643	30/30411	0.490375979	0.747062011	0.576374141	O60716/P56545/Q8IUD2	3	CTNND1/CTBP2/ERC1
GBMvsCON.up	GO:0008023	transcription elongation factor complex	7/2643	76/30411	0.494351448	0.752165114	0.580311293	P18615/P60002/Q03111/Q08945/Q15560/Q8WVC0/Q9Y5B9	7	NELFE/ELOF1/MLLT1/SSRP1/TCEA2/LEO1/SUPT16H
GBMvsCON.up	GO:0016529	sarcoplasmic reticulum	13/2643	145/30411	0.495754385	0.752616371	0.580659447	O00165/O43852/P07996/P14625/P16157/P16615/P30626/P55145/P62942/Q13586/Q14571/Q9BVC6/Q9Y6A1	13	HAX1/CALU/THBS1/HSP90B1/ANK1/ATP2A2/SRI/MANF/FKBP1A/STIM1/ITPR2/TMEM109/POMT1
GBMvsCON.up	GO:0000176	nuclear exosome (RNase complex)	2/2643	19/30411	0.500909398	0.752616371	0.580659447	Q9NQT4/Q9Y3B2	2	EXOSC5/EXOSC1
GBMvsCON.up	GO:0000782	telomere cap complex	2/2643	19/30411	0.500909398	0.752616371	0.580659447	P12956/P13010	2	XRCC6/XRCC5
GBMvsCON.up	GO:0000783	nuclear telomere cap complex	2/2643	19/30411	0.500909398	0.752616371	0.580659447	P12956/P13010	2	XRCC6/XRCC5
GBMvsCON.up	GO:0000808	origin recognition complex	2/2643	19/30411	0.500909398	0.752616371	0.580659447	P49736/Q9BWE0	2	MCM2/REPIN1
GBMvsCON.up	GO:0005664	nuclear origin of replication recognition complex	2/2643	19/30411	0.500909398	0.752616371	0.580659447	P49736/Q9BWE0	2	MCM2/REPIN1
GBMvsCON.up	GO:0031095	platelet dense tubular network membrane	2/2643	19/30411	0.500909398	0.752616371	0.580659447	P16615/Q14571	2	ATP2A2/ITPR2
GBMvsCON.up	GO:0031313	extrinsic component of endosome membrane	2/2643	19/30411	0.500909398	0.752616371	0.580659447	A4D1P6/Q9Y5X3	2	WDR91/SNX5
GBMvsCON.up	GO:0042589	zymogen granule membrane	2/2643	19/30411	0.500909398	0.752616371	0.580659447	O15126/P49755	2	SCAMP1/TMED10
GBMvsCON.up	GO:0070533	BRCA1-C complex	2/2643	19/30411	0.500909398	0.752616371	0.580659447	P49959/Q92878	2	MRE11/RAD50
GBMvsCON.up	GO:0005795	Golgi stack	22/2643	250/30411	0.508198246	0.755797494	0.583113751	O60763/P04439/P51572/P51690/P98194/Q08378/Q08379/Q0GE19/Q10469/Q10472/Q14789/Q495W5/Q8IWU5/Q8N6G5/Q8NBZ7/Q8NEW0/Q92673/Q96JB2/Q96L58/Q9H4A5/Q9UBV7/Q9Y548	22	USO1/HLA-A/BCAP31/ARSL/ATP2C1/GOLGA3/GOLGA2/SLC10A7/MGAT2/GALNT1/GOLGB1/FUT11/SULF2/CSGALNACT2/UXS1/SLC30A7/SORL1/COG3/B3GALT6/GOLPH3L/B4GALT7/YIPF1
GBMvsCON.up	GO:0005912	adherens junction	31/2643	354/30411	0.509913497	0.755797494	0.583113751	A6NKD9/O00151/O14910/O15061/O60716/P15692/P18206/P31949/P33151/P35221/P55196/P55287/P78310/P78504/Q0ZGT2/Q13634/Q14118/Q15417/Q15942/Q8TDM6/Q92692/Q96AP7/Q96HC4/Q96JQ0/Q96SB3/Q96TA1/Q9BX66/Q9C0C2/Q9NYL9/Q9UGP4/Q9Y490	31	CCDC85C/PDLIM1/LIN7A/SYNM/CTNND1/VEGFA/VCL/S100A11/CDH5/CTNNA1/AFDN/CDH11/CXADR/JAG1/NEXN/CDH18/DAG1/CNN3/ZYX/DLG5/NECTIN2/ESAM/PDLIM5/DCHS1/PPP1R9B/NIBAN2/SORBS1/TNKS1BP1/TMOD3/LIMD1/TLN1
GBMvsCON.up	GO:0030140	trans-Golgi network transport vesicle	6/2643	66/30411	0.516766786	0.755797494	0.583113751	P11717/P49755/P51153/Q10567/Q6ULP2/Q9BVK6	6	IGF2R/TMED10/RAB13/AP1B1/AFTPH/TMED9
GBMvsCON.up	GO:0000127	transcription factor TFIIIC complex	1/2643	8/30411	0.51685985	0.755797494	0.583113751	Q8WUA4	1	GTF3C2
GBMvsCON.up	GO:0001739	sex chromatin	1/2643	8/30411	0.51685985	0.755797494	0.583113751	Q99496	1	RNF2
GBMvsCON.up	GO:0002095	caveolar macromolecular signaling complex	1/2643	8/30411	0.51685985	0.755797494	0.583113751	P51636	1	CAV2
GBMvsCON.up	GO:0014802	terminal cisterna	1/2643	8/30411	0.51685985	0.755797494	0.583113751	P62942	1	FKBP1A
GBMvsCON.up	GO:0016035	zeta DNA polymerase complex	1/2643	8/30411	0.51685985	0.755797494	0.583113751	P49005	1	POLD2
GBMvsCON.up	GO:0030478	actin cap	1/2643	8/30411	0.51685985	0.755797494	0.583113751	Q05682	1	CALD1
GBMvsCON.up	GO:0031302	intrinsic component of endosome membrane	1/2643	8/30411	0.51685985	0.755797494	0.583113751	P42892	1	ECE1
GBMvsCON.up	GO:0031315	extrinsic component of mitochondrial outer membrane	1/2643	8/30411	0.51685985	0.755797494	0.583113751	Q6SZW1	1	SARM1
GBMvsCON.up	GO:0031931	TORC1 complex	1/2643	8/30411	0.51685985	0.755797494	0.583113751	O43156	1	TTI1
GBMvsCON.up	GO:0032983	kainate selective glutamate receptor complex	1/2643	8/30411	0.51685985	0.755797494	0.583113751	Q13003	1	GRIK3
GBMvsCON.up	GO:0035867	alphav-beta3 integrin-IGF-1-IGF1R complex	1/2643	8/30411	0.51685985	0.755797494	0.583113751	P06756	1	ITGAV
GBMvsCON.up	GO:0035976	transcription factor AP-1 complex	1/2643	8/30411	0.51685985	0.755797494	0.583113751	Q13469	1	NFATC2
GBMvsCON.up	GO:0046581	intercellular canaliculus	1/2643	8/30411	0.51685985	0.755797494	0.583113751	P27487	1	DPP4
GBMvsCON.up	GO:0070522	ERCC4-ERCC1 complex	1/2643	8/30411	0.51685985	0.755797494	0.583113751	Q92889	1	ERCC4
GBMvsCON.up	GO:0072563	endothelial microparticle	1/2643	8/30411	0.51685985	0.755797494	0.583113751	P17813	1	ENG
GBMvsCON.up	GO:0097123	cyclin A1-CDK2 complex	1/2643	8/30411	0.51685985	0.755797494	0.583113751	P24941	1	CDK2
GBMvsCON.up	GO:0097135	cyclin E2-CDK2 complex	1/2643	8/30411	0.51685985	0.755797494	0.583113751	P24941	1	CDK2
GBMvsCON.up	GO:0097422	tubular endosome	1/2643	8/30411	0.51685985	0.755797494	0.583113751	Q9Y5X3	1	SNX5
GBMvsCON.up	GO:0150001	primary dendrite	1/2643	8/30411	0.51685985	0.755797494	0.583113751	P11137	1	MAP2
GBMvsCON.up	GO:0031307	integral component of mitochondrial outer membrane	4/2643	43/30411	0.520619125	0.76036961	0.586641235	O96008/P50416/Q8IWA4/Q8IXI1	4	TOMM40/CPT1A/MFN1/RHOT2
GBMvsCON.up	GO:0031264	death-inducing signaling complex	2/2643	20/30411	0.528853675	0.766805931	0.591606993	P25445/Q14790	2	FAS/CASP8
GBMvsCON.up	GO:0032300	mismatch repair complex	2/2643	20/30411	0.528853675	0.766805931	0.591606993	P52701/P54278	2	MSH6/PMS2
GBMvsCON.up	GO:0071141	SMAD protein complex	2/2643	20/30411	0.528853675	0.766805931	0.591606993	P84022/Q15796	2	SMAD3/SMAD2
GBMvsCON.up	GO:0098642	network-forming collagen trimer	2/2643	20/30411	0.528853675	0.766805931	0.591606993	P02462/P08572	2	COL4A1/COL4A2
GBMvsCON.up	GO:0098645	collagen network	2/2643	20/30411	0.528853675	0.766805931	0.591606993	P02462/P08572	2	COL4A1/COL4A2
GBMvsCON.up	GO:0140445	chromosome, telomeric repeat region	2/2643	20/30411	0.528853675	0.766805931	0.591606993	P12956/P13010	2	XRCC6/XRCC5
GBMvsCON.up	GO:0098839	postsynaptic density membrane	14/2643	160/30411	0.53015979	0.767773576	0.592353551	O14910/O15427/O43300/P41594/P42262/Q16827/Q7Z2D5/Q86VH5/Q8N0W4/Q9NT99/Q9UBN1/Q9ULH4/Q9UPU3/Q9Y6M5	14	LIN7A/SLC16A3/LRRTM2/GRM5/GRIA2/PTPRO/PLPPR4/LRRTM3/NLGN4X/LRRC4B/CACNG4/LRFN2/SORCS3/SLC30A1
GBMvsCON.up	GO:0055037	recycling endosome	32/2643	370/30411	0.538680944	0.778953297	0.600978943	O14828/O14966/O15126/O15127/O15431/O43752/O94868/P01889/P02786/P04439/P10321/P13747/P30101/P30511/P43005/P51153/P54922/P61769/P78524/P98196/Q30201/Q4VNC1/Q86Y82/Q8IWU2/Q92673/Q96C92/Q9BV40/Q9BXF6/Q9H7F0/Q9P2M4/Q9UEU0/Q9UNF0	32	SCAMP3/RAB29/SCAMP1/SCAMP2/SLC31A1/STX6/FCHSD2/HLA-B/TFRC/HLA-A/HLA-C/HLA-E/PDIA3/HLA-F/SLC1A1/RAB13/ADPRH/B2M/DENND2B/ATP11A/HFE/ATP13A4/STX12/LMTK2/SORL1/ENTR1/VAMP8/RAB11FIP5/ATP13A3/TBC1D14/VTI1B/PACSIN2
GBMvsCON.up	GO:0031306	intrinsic component of mitochondrial outer membrane	4/2643	44/30411	0.53917566	0.778953297	0.600978943	O96008/P50416/Q8IWA4/Q8IXI1	4	TOMM40/CPT1A/MFN1/RHOT2
GBMvsCON.up	GO:0031528	microvillus membrane	5/2643	56/30411	0.543107692	0.783692012	0.604634961	O00592/P06756/P16444/P50443/P55157	5	PODXL/ITGAV/DPEP1/SLC26A2/MTTP
GBMvsCON.up	GO:0031228	intrinsic component of Golgi membrane	11/2643	127/30411	0.550475583	0.787514737	0.607584275	O00391/O15258/O60507/O95070/P78382/P98194/Q8IXL6/Q8N2H4/Q8N6G5/Q8TB61/Q969X5	11	QSOX1/RER1/TPST1/YIF1A/SLC35A1/ATP2C1/FAM20C/SYS1/CSGALNACT2/SLC35B2/ERGIC1
GBMvsCON.up	GO:0010369	chromocenter	2/2643	21/30411	0.555712515	0.787514737	0.607584275	P45973/P83916	2	CBX5/CBX1
GBMvsCON.up	GO:0033179	proton-transporting V-type ATPase, V0 domain	2/2643	21/30411	0.555712515	0.787514737	0.607584275	O75787/P27449	2	ATP6AP2/ATP6V0C
GBMvsCON.up	GO:0097179	protease inhibitor complex	2/2643	21/30411	0.555712515	0.787514737	0.607584275	P05154/P29466	2	SERPINA5/CASP1
GBMvsCON.up	GO:0098651	basement membrane collagen trimer	2/2643	21/30411	0.555712515	0.787514737	0.607584275	P02462/P08572	2	COL4A1/COL4A2
GBMvsCON.up	GO:0099023	vesicle tethering complex	10/2643	116/30411	0.558611049	0.787514737	0.607584275	A2RRP1/O43264/Q03169/Q8N3P4/Q8WUH2/Q8WVR3/Q96JB2/Q96MW5/Q9H270/Q9UP83	10	NBAS/ZW10/TNFAIP2/VPS8/TGFBRAP1/TRAPPC14/COG3/COG8/VPS11/COG5
GBMvsCON.up	GO:0000275	mitochondrial proton-transporting ATP synthase complex, catalytic sector F(1)	1/2643	9/30411	0.558860292	0.787514737	0.607584275	P56381	1	ATP5F1E
GBMvsCON.up	GO:0000506	glycosylphosphatidylinositol-N-acetylglucosaminyltransferase (GPI-GnT) complex	1/2643	9/30411	0.558860292	0.787514737	0.607584275	Q9BRB3	1	PIGQ
GBMvsCON.up	GO:0005601	classical-complement-pathway C3/C5 convertase complex	1/2643	9/30411	0.558860292	0.787514737	0.607584275	P00751	1	CFB
GBMvsCON.up	GO:0005672	transcription factor TFIIA complex	1/2643	9/30411	0.558860292	0.787514737	0.607584275	P52657	1	GTF2A2
GBMvsCON.up	GO:0005827	polar microtubule	1/2643	9/30411	0.558860292	0.787514737	0.607584275	Q96CW5	1	TUBGCP3
GBMvsCON.up	GO:0016593	Cdc73/Paf1 complex	1/2643	9/30411	0.558860292	0.787514737	0.607584275	Q8WVC0	1	LEO1
GBMvsCON.up	GO:0030868	smooth endoplasmic reticulum membrane	1/2643	9/30411	0.558860292	0.787514737	0.607584275	P56962	1	STX17
GBMvsCON.up	GO:0031466	Cul5-RING ubiquitin ligase complex	1/2643	9/30411	0.558860292	0.787514737	0.607584275	Q9UBF6	1	RNF7
GBMvsCON.up	GO:0033503	HULC complex	1/2643	9/30411	0.558860292	0.787514737	0.607584275	O75150	1	RNF40
GBMvsCON.up	GO:0042587	glycogen granule	1/2643	9/30411	0.558860292	0.787514737	0.607584275	P49585	1	PCYT1A
GBMvsCON.up	GO:0097433	dense body	1/2643	9/30411	0.558860292	0.787514737	0.607584275	Q7KZF4	1	SND1
GBMvsCON.up	GO:0097451	glial limiting end-foot	1/2643	9/30411	0.558860292	0.787514737	0.607584275	Q9Y653	1	ADGRG1
GBMvsCON.up	GO:0120199	cone photoreceptor outer segment	1/2643	9/30411	0.558860292	0.787514737	0.607584275	Q96RY7	1	IFT140
GBMvsCON.up	GO:1902636	kinociliary basal body	1/2643	9/30411	0.558860292	0.787514737	0.607584275	Q8IY31	1	IFT20
GBMvsCON.up	GO:0032809	neuronal cell body membrane	4/2643	46/30411	0.575148746	0.809518493	0.624560638	Q2Y0W8/Q6ZN44/Q86WK6/Q9NZV8	4	SLC4A8/UNC5A/AMIGO1/KCND2
GBMvsCON.up	GO:0099055	integral component of postsynaptic membrane	20/2643	236/30411	0.580910086	0.815541517	0.629207528	O15427/O43300/O60462/P27824/P34903/P41594/Q16827/Q7Z2D5/Q86VH5/Q8N0W4/Q8N2Q7/Q8NFZ4/Q9NT99/Q9NZ94/Q9NZV8/Q9UBN1/Q9UK17/Q9ULH4/Q9UPU3/Q9Y6M5	20	SLC16A3/LRRTM2/NRP2/CANX/GABRA3/GRM5/PTPRO/PLPPR4/LRRTM3/NLGN4X/NLGN1/NLGN2/LRRC4B/NLGN3/KCND2/CACNG4/KCND3/LRFN2/SORCS3/SLC30A1
GBMvsCON.up	GO:0019908	nuclear cyclin-dependent protein kinase holoenzyme complex	2/2643	22/30411	0.581463461	0.815541517	0.629207528	P51946/P51948	2	CCNH/MNAT1
GBMvsCON.up	GO:0099059	integral component of presynaptic active zone membrane	2/2643	22/30411	0.581463461	0.815541517	0.629207528	P23634/P27824	2	ATP2B4/CANX
GBMvsCON.up	GO:0008328	ionotropic glutamate receptor complex	6/2643	71/30411	0.58985984	0.823219479	0.635131238	O95897/P42262/P48058/Q13003/Q8TBE1/Q9UBN1	6	OLFM2/GRIA2/GRIA4/GRIK3/CNIH3/CACNG4
GBMvsCON.up	GO:0090543	Flemming body	6/2643	71/30411	0.58985984	0.823219479	0.635131238	O95319/P37198/Q15058/Q96JM3/Q96LT7/Q9NR09	6	CELF2/NUP62/KIF14/CHAMP1/C9orf72/BIRC6
GBMvsCON.up	GO:0005749	mitochondrial respiratory chain complex II, succinate dehydrogenase complex (ubiquinone)	1/2643	10/30411	0.597210803	0.823219479	0.635131238	Q99643	1	SDHC
GBMvsCON.up	GO:0032807	DNA ligase IV complex	1/2643	10/30411	0.597210803	0.823219479	0.635131238	P49917	1	LIG4
GBMvsCON.up	GO:0035985	senescence-associated heterochromatin focus	1/2643	10/30411	0.597210803	0.823219479	0.635131238	P42771	1	CDKN2A
GBMvsCON.up	GO:0044352	pinosome	1/2643	10/30411	0.597210803	0.823219479	0.635131238	P50281	1	MMP14
GBMvsCON.up	GO:0044354	macropinosome	1/2643	10/30411	0.597210803	0.823219479	0.635131238	P50281	1	MMP14
GBMvsCON.up	GO:0045257	succinate dehydrogenase complex (ubiquinone)	1/2643	10/30411	0.597210803	0.823219479	0.635131238	Q99643	1	SDHC
GBMvsCON.up	GO:0045261	proton-transporting ATP synthase complex, catalytic core F(1)	1/2643	10/30411	0.597210803	0.823219479	0.635131238	P56381	1	ATP5F1E
GBMvsCON.up	GO:0045273	respiratory chain complex II	1/2643	10/30411	0.597210803	0.823219479	0.635131238	Q99643	1	SDHC
GBMvsCON.up	GO:0045281	succinate dehydrogenase complex	1/2643	10/30411	0.597210803	0.823219479	0.635131238	Q99643	1	SDHC
GBMvsCON.up	GO:0045283	fumarate reductase complex	1/2643	10/30411	0.597210803	0.823219479	0.635131238	Q99643	1	SDHC
GBMvsCON.up	GO:0060473	cortical granule	1/2643	10/30411	0.597210803	0.823219479	0.635131238	P07686	1	HEXB
GBMvsCON.up	GO:0071547	piP-body	1/2643	10/30411	0.597210803	0.823219479	0.635131238	Q9Y2W6	1	TDRKH
GBMvsCON.up	GO:0097457	hippocampal mossy fiber	1/2643	10/30411	0.597210803	0.823219479	0.635131238	Q2Y0W8	1	SLC4A8
GBMvsCON.up	GO:0005916	fascia adherens	2/2643	23/30411	0.606096152	0.832602942	0.642370779	P12814/P18206	2	ACTN1/VCL
GBMvsCON.up	GO:0030062	mitochondrial tricarboxylic acid cycle enzyme complex	2/2643	23/30411	0.606096152	0.832602942	0.642370779	P53597/P82909	2	SUCLG1/MRPS36
GBMvsCON.up	GO:0042588	zymogen granule	2/2643	23/30411	0.606096152	0.832602942	0.642370779	O15126/P49755	2	SCAMP1/TMED10
GBMvsCON.up	GO:1904115	axon cytoplasm	11/2643	133/30411	0.613288371	0.841521258	0.649251448	O00203/O60333/O95295/P04792/P46060/Q6PJT7/Q6QNY0/Q8TDH9/Q96EV8/Q9NX95/Q9UL45	11	AP3B1/KIF1B/SNAPIN/HSPB1/RANGAP1/ZC3H14/BLOC1S3/BLOC1S5/DTNBP1/SYBU/BLOC1S6
GBMvsCON.up	GO:0000421	autophagosome membrane	7/2643	85/30411	0.615401348	0.84345772	0.65074547	O15321/O75787/P04844/P51149/P56962/Q15139/Q86WV6	7	TM9SF1/ATP6AP2/RPN2/RAB7A/STX17/PRKD1/STING1
GBMvsCON.up	GO:0072686	mitotic spindle	28/2643	336/30411	0.620821382	0.849917199	0.655729094	O60610/P12270/P23396/P35236/P37198/P46060/P78406/Q00613/Q00839/Q08379/Q13563/Q14247/Q14683/Q7Z5K2/Q8N3U4/Q8WVR3/Q969S2/Q96DB5/Q96ES7/Q96LZ7/Q96TC7/Q9BVA1/Q9BZK7/Q9HC35/Q9P258/Q9UQE7/Q9Y2S7/Q9Y6K9	28	DIAPH1/TPR/RPS3/PTPN7/NUP62/RANGAP1/RAE1/HSF1/HNRNPU/GOLGA2/PKD2/CTTN/SMC1A/WAPL/STAG2/TRAPPC14/NEIL2/RMDN1/SGF29/RMDN2/RMDN3/TUBB2B/TBL1XR1/EML4/RCC2/SMC3/POLDIP2/IKBKG
GBMvsCON.up	GO:0097542	ciliary tip	7/2643	86/30411	0.627859546	0.851592386	0.657021536	Q8IY31/Q96EX3/Q96LB3/Q96RY7/Q9BW83/Q9H7X7/Q9HBG6	7	IFT20/DYNC2I2/IFT74/IFT140/IFT27/IFT22/IFT122
GBMvsCON.up	GO:0030121	AP-1 adaptor complex	2/2643	24/30411	0.629610391	0.851592386	0.657021536	Q10567/Q6ULP2	2	AP1B1/AFTPH
GBMvsCON.up	GO:0033391	chromatoid body	2/2643	24/30411	0.629610391	0.851592386	0.657021536	P06730/Q08J23	2	EIF4E/NSUN2
GBMvsCON.up	GO:0097550	transcription preinitiation complex	2/2643	24/30411	0.629610391	0.851592386	0.657021536	Q00403/Q13889	2	GTF2B/GTF2H3
GBMvsCON.up	GO:0001940	male pronucleus	1/2643	11/30411	0.632228462	0.851592386	0.657021536	P83916	1	CBX1
GBMvsCON.up	GO:0019814	immunoglobulin complex	1/2643	11/30411	0.632228462	0.851592386	0.657021536	P01591	1	JCHAIN
GBMvsCON.up	GO:0031390	Ctf18 RFC-like complex	1/2643	11/30411	0.632228462	0.851592386	0.657021536	P40937	1	RFC5
GBMvsCON.up	GO:0042564	NLS-dependent protein nuclear import complex	1/2643	11/30411	0.632228462	0.851592386	0.657021536	P52292	1	KPNA2
GBMvsCON.up	GO:0044307	dendritic branch	1/2643	11/30411	0.632228462	0.851592386	0.657021536	P11137	1	MAP2
GBMvsCON.up	GO:0045180	basal cortex	1/2643	11/30411	0.632228462	0.851592386	0.657021536	Q13563	1	PKD2
GBMvsCON.up	GO:0071546	pi-body	1/2643	11/30411	0.632228462	0.851592386	0.657021536	Q9Y2W6	1	TDRKH
GBMvsCON.up	GO:0097013	phagocytic vesicle lumen	1/2643	11/30411	0.632228462	0.851592386	0.657021536	P05164	1	MPO
GBMvsCON.up	GO:0097124	cyclin A2-CDK2 complex	1/2643	11/30411	0.632228462	0.851592386	0.657021536	P24941	1	CDK2
GBMvsCON.up	GO:0097134	cyclin E1-CDK2 complex	1/2643	11/30411	0.632228462	0.851592386	0.657021536	P24941	1	CDK2
GBMvsCON.up	GO:0000794	condensed nuclear chromosome	12/2643	147/30411	0.632672214	0.851592386	0.657021536	O60216/O95347/P18754/P42704/P63279/Q14683/Q7Z5K2/Q92878/Q9BYG3/Q9H6R4/Q9NTJ3/Q9UQE7	12	RAD21/SMC2/RCC1/LRPPRC/UBE2I/SMC1A/WAPL/RAD50/NIFK/NOL6/SMC4/SMC3
GBMvsCON.up	GO:0031256	leading edge membrane	29/2643	350/30411	0.634389165	0.852166107	0.657464174	O60610/O75787/O95786/P00533/P06756/P08648/P12931/P16885/P23396/P27487/P31751/P34903/P50552/P55008/P68104/P78536/Q12792/Q13433/Q53GL0/Q6UVK1/Q6ZN44/Q7Z6J4/Q92508/Q96SB3/Q9BQL6/Q9HCK4/Q9ULV4/Q9UNF0/Q9Y490	29	DIAPH1/ATP6AP2/RIGI/EGFR/ITGAV/ITGA5/SRC/PLCG2/RPS3/DPP4/AKT2/GABRA3/VASP/AIF1/EEF1A1/ADAM17/TWF1/SLC39A6/PLEKHO1/CSPG4/UNC5A/FGD2/PIEZO1/PPP1R9B/FERMT1/ROBO2/CORO1C/PACSIN2/TLN1
GBMvsCON.up	GO:0120293	dynein axonemal particle	3/2643	37/30411	0.634985276	0.852166107	0.657464174	Q9BV38/Q9Y230/Q9Y265	3	WDR18/RUVBL2/RUVBL1
GBMvsCON.up	GO:0089717	spanning component of membrane	5/2643	62/30411	0.635225318	0.852166107	0.657464174	P00533/Q8N0W4/Q8N2Q7/Q8NFZ4/Q9NZ94	5	EGFR/NLGN4X/NLGN1/NLGN2/NLGN3
GBMvsCON.up	GO:0070160	tight junction	17/2643	208/30411	0.640720421	0.858579649	0.662412358	A6NKD9/O14910/O60292/O95786/P16989/P33151/P50552/P51153/P55196/P78310/Q71H61/Q8IUK5/Q8IY63/Q8N3V7/Q96AP7/Q9BRK3/Q9Y624	17	CCDC85C/LIN7A/SIPA1L3/RIGI/YBX3/CDH5/VASP/RAB13/AFDN/CXADR/ILDR2/PLXDC1/AMOTL1/SYNPO/ESAM/MXRA8/F11R
GBMvsCON.up	GO:0031464	Cul4A-RING E3 ubiquitin ligase complex	2/2643	25/30411	0.652014459	0.870365651	0.671505507	Q13216/Q92466	2	ERCC8/DDB2
GBMvsCON.up	GO:0031616	spindle pole centrosome	2/2643	25/30411	0.652014459	0.870365651	0.671505507	P06748/P50402	2	NPM1/EMD
GBMvsCON.up	GO:0032591	dendritic spine membrane	2/2643	25/30411	0.652014459	0.870365651	0.671505507	O75787/Q96SB3	2	ATP6AP2/PPP1R9B
GBMvsCON.up	GO:0044309	neuron spine	29/2643	353/30411	0.652679809	0.870365651	0.671505507	O43166/O60716/O75787/P12814/P25685/P27824/P32121/P41594/P42262/P43005/P48058/P51114/Q14247/Q15075/Q16827/Q53EL9/Q7L576/Q8N2Q7/Q8N3V7/Q92633/Q96EV8/Q96SB3/Q9NP74/Q9NRL3/Q9NSA2/Q9NZV8/Q9UK17/Q9Y250/Q9Y566	29	SIPA1L1/CTNND1/ATP6AP2/ACTN1/DNAJB1/CANX/ARRB2/GRM5/GRIA2/SLC1A1/GRIA4/FXR1/CTTN/EEA1/PTPRO/SEZ6/CYFIP1/NLGN1/SYNPO/LPAR1/DTNBP1/PPP1R9B/PALMD/STRN4/KCND1/KCND2/KCND3/LZTS1/SHANK1
GBMvsCON.up	GO:0044295	axonal growth cone	3/2643	38/30411	0.653136287	0.870365651	0.671505507	P21333/Q7L576/Q96LT7	3	FLNA/CYFIP1/C9orf72
GBMvsCON.up	GO:0032783	super elongation complex	1/2643	12/30411	0.66420281	0.874448825	0.674655762	Q03111	1	MLLT1
GBMvsCON.up	GO:0043625	delta DNA polymerase complex	1/2643	12/30411	0.66420281	0.874448825	0.674655762	P49005	1	POLD2
GBMvsCON.up	GO:0044302	dentate gyrus mossy fiber	1/2643	12/30411	0.66420281	0.874448825	0.674655762	Q2Y0W8	1	SLC4A8
GBMvsCON.up	GO:0045252	oxoglutarate dehydrogenase complex	1/2643	12/30411	0.66420281	0.874448825	0.674655762	P82909	1	MRPS36
GBMvsCON.up	GO:0048788	cytoskeleton of presynaptic active zone	1/2643	12/30411	0.66420281	0.874448825	0.674655762	Q8IUD2	1	ERC1
GBMvsCON.up	GO:0097413	Lewy body	1/2643	12/30411	0.66420281	0.874448825	0.674655762	P07203	1	GPX1
GBMvsCON.up	GO:0098690	glycinergic synapse	1/2643	12/30411	0.66420281	0.874448825	0.674655762	Q8NFZ4	1	NLGN2
GBMvsCON.up	GO:0098837	postsynaptic recycling endosome	1/2643	12/30411	0.66420281	0.874448825	0.674655762	Q86Y82	1	STX12
GBMvsCON.up	GO:0098892	extrinsic component of postsynaptic specialization membrane	1/2643	12/30411	0.66420281	0.874448825	0.674655762	P52292	1	KPNA2
GBMvsCON.up	GO:0099571	postsynaptic cytoskeleton	1/2643	12/30411	0.66420281	0.874448825	0.674655762	Q9Y664	1	KPTN
GBMvsCON.up	GO:1990075	periciliary membrane compartment	1/2643	12/30411	0.66420281	0.874448825	0.674655762	O75695	1	RP2
GBMvsCON.up	GO:0030864	cortical actin cytoskeleton	13/2643	163/30411	0.667793979	0.878214838	0.677561321	P11166/P12814/P31146/P46940/P68104/Q05682/Q12802/Q14247/Q14847/Q16643/Q96SB3/Q9H204/Q9UJU6	13	SLC2A1/ACTN1/CORO1A/IQGAP1/EEF1A1/CALD1/AKAP13/CTTN/LASP1/DBN1/PPP1R9B/MED28/DBNL
GBMvsCON.up	GO:0001725	stress fiber	12/2643	151/30411	0.669433383	0.878375237	0.677685072	O00151/O60292/O95817/P12814/Q13418/Q13643/Q15654/Q15942/Q8N3V7/Q8WX93/Q96HC4/Q9BX66	12	PDLIM1/SIPA1L3/BAG3/ACTN1/ILK/FHL3/TRIP6/ZYX/SYNPO/PALLD/PDLIM5/SORBS1
GBMvsCON.up	GO:0097517	contractile actin filament bundle	12/2643	151/30411	0.669433383	0.878375237	0.677685072	O00151/O60292/O95817/P12814/Q13418/Q13643/Q15654/Q15942/Q8N3V7/Q8WX93/Q96HC4/Q9BX66	12	PDLIM1/SIPA1L3/BAG3/ACTN1/ILK/FHL3/TRIP6/ZYX/SYNPO/PALLD/PDLIM5/SORBS1
GBMvsCON.up	GO:0098936	intrinsic component of postsynaptic membrane	20/2643	248/30411	0.67010823	0.878375237	0.677685072	O15427/O43300/O60462/P27824/P34903/P41594/Q16827/Q7Z2D5/Q86VH5/Q8N0W4/Q8N2Q7/Q8NFZ4/Q9NT99/Q9NZ94/Q9NZV8/Q9UBN1/Q9UK17/Q9ULH4/Q9UPU3/Q9Y6M5	20	SLC16A3/LRRTM2/NRP2/CANX/GABRA3/GRM5/PTPRO/PLPPR4/LRRTM3/NLGN4X/NLGN1/NLGN2/LRRC4B/NLGN3/KCND2/CACNG4/KCND3/LRFN2/SORCS3/SLC30A1
GBMvsCON.up	GO:0044298	cell body membrane	4/2643	52/30411	0.672759965	0.880669228	0.679454935	Q2Y0W8/Q6ZN44/Q86WK6/Q9NZV8	4	SLC4A8/UNC5A/AMIGO1/KCND2
GBMvsCON.up	GO:0001674	female germ cell nucleus	2/2643	26/30411	0.673323645	0.880669228	0.679454935	P11166/P46937	2	SLC2A1/YAP1
GBMvsCON.up	GO:0042641	actomyosin	13/2643	164/30411	0.676348165	0.88366358	0.681765141	O00151/O60292/O95817/P12814/Q13418/Q13643/Q15654/Q15942/Q16643/Q8N3V7/Q8WX93/Q96HC4/Q9BX66	13	PDLIM1/SIPA1L3/BAG3/ACTN1/ILK/FHL3/TRIP6/ZYX/DBN1/SYNPO/PALLD/PDLIM5/SORBS1
GBMvsCON.up	GO:0098878	neurotransmitter receptor complex	6/2643	78/30411	0.681492105	0.889417492	0.686204405	O95897/P42262/P48058/Q13003/Q8TBE1/Q9UBN1	6	OLFM2/GRIA2/GRIA4/GRIK3/CNIH3/CACNG4
GBMvsCON.up	GO:0030496	midbody	30/2643	371/30411	0.687907904	0.89194759	0.688156429	O60216/O60716/O95319/P11021/P11166/P14625/P28838/P37198/P46940/P63244/P84090/Q00839/Q14146/Q14166/Q15058/Q15424/Q16512/Q68DK2/Q6DKK2/Q8WVR3/Q96C92/Q96CT7/Q96EV8/Q96JM3/Q96LT7/Q9HC35/Q9NR09/Q9P258/Q9Y2S7/Q9Y2Y0	30	RAD21/CTNND1/CELF2/HSPA5/SLC2A1/HSP90B1/LAP3/NUP62/IQGAP1/RACK1/ERH/HNRNPU/URB2/TTLL12/KIF14/SAFB/PKN1/ZFYVE26/TTC19/TRAPPC14/ENTR1/CCDC124/DTNBP1/CHAMP1/C9orf72/EML4/BIRC6/RCC2/POLDIP2/ARL2BP
GBMvsCON.up	GO:0016235	aggresome	5/2643	66/30411	0.689842653	0.89194759	0.688156429	O95817/P13639/P46060/Q14146/Q9UMX0	5	BAG3/EEF2/RANGAP1/URB2/UBQLN1
GBMvsCON.up	GO:0032432	actin filament bundle	13/2643	166/30411	0.693072882	0.89194759	0.688156429	O00151/O60292/O95817/P12814/P21333/Q13418/Q13643/Q15654/Q15942/Q8N3V7/Q8WX93/Q96HC4/Q9BX66	13	PDLIM1/SIPA1L3/BAG3/ACTN1/FLNA/ILK/FHL3/TRIP6/ZYX/SYNPO/PALLD/PDLIM5/SORBS1
GBMvsCON.up	GO:0005592	collagen type XI trimer	1/2643	13/30411	0.693398243	0.89194759	0.688156429	P05997	1	COL5A2
GBMvsCON.up	GO:0036449	microtubule minus-end	1/2643	13/30411	0.693398243	0.89194759	0.688156429	Q08AD1	1	CAMSAP2
GBMvsCON.up	GO:0090576	RNA polymerase III transcription regulator complex	1/2643	13/30411	0.693398243	0.89194759	0.688156429	Q8WUA4	1	GTF3C2
GBMvsCON.up	GO:0097208	alveolar lamellar body	1/2643	13/30411	0.693398243	0.89194759	0.688156429	P51149	1	RAB7A
GBMvsCON.up	GO:0097226	sperm mitochondrial sheath	1/2643	13/30411	0.693398243	0.89194759	0.688156429	P54819	1	AK2
GBMvsCON.up	GO:0097418	neurofibrillary tangle	1/2643	13/30411	0.693398243	0.89194759	0.688156429	P10909	1	CLU
GBMvsCON.up	GO:0098826	endoplasmic reticulum tubular network membrane	1/2643	13/30411	0.693398243	0.89194759	0.688156429	Q6DD88	1	ATL3
GBMvsCON.up	GO:1990769	proximal neuron projection	1/2643	13/30411	0.693398243	0.89194759	0.688156429	P11137	1	MAP2
GBMvsCON.up	GO:0042583	chromaffin granule	2/2643	27/30411	0.693558962	0.89194759	0.688156429	P10909/P30626	2	CLU/SRI
GBMvsCON.up	GO:0044300	cerebellar mossy fiber	2/2643	27/30411	0.693558962	0.89194759	0.688156429	O00712/Q9NT99	2	NFIB/LRRC4B
GBMvsCON.up	GO:1990204	oxidoreductase complex	17/2643	215/30411	0.693819464	0.89194759	0.688156429	O00483/O43169/O75380/P04839/P07237/P13674/P13804/P14598/P19878/P23378/P31350/P43304/P82909/Q5VT66/Q99643/Q9UI09/Q9Y276	17	NDUFA4/CYB5B/NDUFS6/CYBB/P4HB/P4HA1/ETFA/NCF1/NCF2/GLDC/RRM2/GPD2/MRPS36/MTARC1/SDHC/NDUFA12/BCS1L
GBMvsCON.up	GO:0000922	spindle pole	24/2643	300/30411	0.694808394	0.892264626	0.688401029	O43264/O60216/P06748/P37198/P50402/P78406/Q00613/Q00839/Q08379/Q14683/Q16539/Q5SNT2/Q8N3U4/Q8NHV4/Q96CW5/Q96DB5/Q96IK1/Q96LZ7/Q96TC7/Q9BSJ2/Q9NR09/Q9UBK9/Q9UQE7/Q9Y6K9	24	ZW10/RAD21/NPM1/NUP62/EMD/RAE1/HSF1/HNRNPU/GOLGA2/SMC1A/MAPK14/TMEM201/STAG2/NEDD1/TUBGCP3/RMDN1/BOD1/RMDN2/RMDN3/TUBGCP2/BIRC6/UXT/SMC3/IKBKG
GBMvsCON.up	GO:0030175	filopodium	17/2643	216/30411	0.701021924	0.899283194	0.693816003	O00592/O15357/P06756/P11137/P12931/P50552/P51114/P78310/Q12792/Q14118/Q7L576/Q8IX05/Q8N2Q7/Q8N8S7/Q8NEJ9/Q96EX3/Q96SB3	17	PODXL/INPPL1/ITGAV/MAP2/SRC/VASP/FXR1/CXADR/TWF1/DAG1/CYFIP1/CD302/NLGN1/ENAH/NGDN/DYNC2I2/PPP1R9B
GBMvsCON.up	GO:0043197	dendritic spine	28/2643	352/30411	0.716153935	0.912982645	0.704385419	O43166/O60716/O75787/P12814/P25685/P27824/P32121/P41594/P42262/P43005/P48058/P51114/Q14247/Q16827/Q53EL9/Q7L576/Q8N2Q7/Q8N3V7/Q92633/Q96EV8/Q96SB3/Q9NP74/Q9NRL3/Q9NSA2/Q9NZV8/Q9UK17/Q9Y250/Q9Y566	28	SIPA1L1/CTNND1/ATP6AP2/ACTN1/DNAJB1/CANX/ARRB2/GRM5/GRIA2/SLC1A1/GRIA4/FXR1/CTTN/PTPRO/SEZ6/CYFIP1/NLGN1/SYNPO/LPAR1/DTNBP1/PPP1R9B/PALMD/STRN4/KCND1/KCND2/KCND3/LZTS1/SHANK1
GBMvsCON.up	GO:0014704	intercalated disc	7/2643	94/30411	0.718830081	0.912982645	0.704385419	O15431/O75147/P11166/P12814/P18206/P35221/P78310	7	SLC31A1/OBSL1/SLC2A1/ACTN1/VCL/CTNNA1/CXADR
GBMvsCON.up	GO:0031233	intrinsic component of external side of plasma membrane	3/2643	42/30411	0.719183199	0.912982645	0.704385419	P07359/P08571/Q13443	3	GP1BA/CD14/ADAM9
GBMvsCON.up	GO:0005851	eukaryotic translation initiation factor 2B complex	1/2643	14/30411	0.720056196	0.912982645	0.704385419	Q13144	1	EIF2B5
GBMvsCON.up	GO:0005947	mitochondrial alpha-ketoglutarate dehydrogenase complex	1/2643	14/30411	0.720056196	0.912982645	0.704385419	P82909	1	MRPS36
GBMvsCON.up	GO:0030061	mitochondrial crista	1/2643	14/30411	0.720056196	0.912982645	0.704385419	P18031	1	PTPN1
GBMvsCON.up	GO:0030897	HOPS complex	1/2643	14/30411	0.720056196	0.912982645	0.704385419	Q9H270	1	VPS11
GBMvsCON.up	GO:0031088	platelet dense granule membrane	1/2643	14/30411	0.720056196	0.912982645	0.704385419	P08962	1	CD63
GBMvsCON.up	GO:0031232	extrinsic component of external side of plasma membrane	1/2643	14/30411	0.720056196	0.912982645	0.704385419	P00747	1	PLG
GBMvsCON.up	GO:0060187	cell pole	1/2643	14/30411	0.720056196	0.912982645	0.704385419	Q9BTU6	1	PI4K2A
GBMvsCON.up	GO:0099092	postsynaptic density, intracellular component	1/2643	14/30411	0.720056196	0.912982645	0.704385419	O60716	1	CTNND1
GBMvsCON.up	GO:0098685	Schaffer collateral - CA1 synapse	10/2643	133/30411	0.728812534	0.921887555	0.711255746	O43300/O60716/P00747/P41594/P55287/Q96EV8/Q9BVA1/Q9ULH4/Q9Y566/Q9Y6M5	10	LRRTM2/CTNND1/PLG/GRM5/CDH11/DTNBP1/TUBB2B/LRFN2/SHANK1/SLC30A1
GBMvsCON.up	GO:0032059	bleb	2/2643	29/30411	0.730914176	0.921887555	0.711255746	O95466/P08575	2	FMNL1/PTPRC
GBMvsCON.up	GO:0035102	PRC1 complex	2/2643	29/30411	0.730914176	0.921887555	0.711255746	Q99496/Q9HC52	2	RNF2/CBX8
GBMvsCON.up	GO:0043256	laminin complex	2/2643	29/30411	0.730914176	0.921887555	0.711255746	P07942/P11047	2	LAMB1/LAMC1
GBMvsCON.up	GO:0098945	intrinsic component of presynaptic active zone membrane	2/2643	29/30411	0.730914176	0.921887555	0.711255746	P23634/P27824	2	ATP2B4/CANX
GBMvsCON.up	GO:1990907	beta-catenin-TCF complex	3/2643	43/30411	0.734075505	0.924904357	0.713583272	O00512/P15884/Q04726	3	BCL9/TCF4/TLE3
GBMvsCON.up	GO:0034451	centriolar satellite	14/2643	184/30411	0.736653696	0.92625813	0.714627737	O00592/O43809/O95613/Q03518/Q12873/Q13045/Q14498/Q76N32/Q86VS8/Q8WVR3/Q8WXW3/Q9BXF6/Q9UIA0/Q9Y5K6	14	PODXL/NUDT21/PCNT/TAP1/CHD3/FLII/RBM39/CEP68/HOOK3/TRAPPC14/PIBF1/RAB11FIP5/CYTH4/CD2AP
GBMvsCON.up	GO:0043296	apical junction complex	19/2643	247/30411	0.744004496	0.92625813	0.714627737	A6NKD9/O14910/O60716/O95786/P16989/P33151/P35221/P50552/P51153/P78310/Q71H61/Q8IUK5/Q8IY63/Q8N3V7/Q92692/Q96AP7/Q9BRK3/Q9BX66/Q9Y624	19	CCDC85C/LIN7A/CTNND1/RIGI/YBX3/CDH5/CTNNA1/VASP/RAB13/CXADR/ILDR2/PLXDC1/AMOTL1/SYNPO/NECTIN2/ESAM/MXRA8/SORBS1/F11R
GBMvsCON.up	GO:0000940	outer kinetochore	1/2643	15/30411	0.744397133	0.92625813	0.714627737	Q96IK1	1	BOD1
GBMvsCON.up	GO:0005757	mitochondrial permeability transition pore complex	1/2643	15/30411	0.744397133	0.92625813	0.714627737	Q07812	1	BAX
GBMvsCON.up	GO:0005890	sodium:potassium-exchanging ATPase complex	1/2643	15/30411	0.744397133	0.92625813	0.714627737	P54709	1	ATP1B3
GBMvsCON.up	GO:0008303	caspase complex	1/2643	15/30411	0.744397133	0.92625813	0.714627737	P55211	1	CASP9
GBMvsCON.up	GO:0014731	spectrin-associated cytoskeleton	1/2643	15/30411	0.744397133	0.92625813	0.714627737	P16157	1	ANK1
GBMvsCON.up	GO:0043203	axon hillock	1/2643	15/30411	0.744397133	0.92625813	0.714627737	P11137	1	MAP2
GBMvsCON.up	GO:0072669	tRNA-splicing ligase complex	1/2643	15/30411	0.744397133	0.92625813	0.714627737	Q52LJ0	1	FAM98B
GBMvsCON.up	GO:0097342	ripoptosome	1/2643	15/30411	0.744397133	0.92625813	0.714627737	Q14790	1	CASP8
GBMvsCON.up	GO:0099026	anchored component of presynaptic membrane	1/2643	15/30411	0.744397133	0.92625813	0.714627737	O94779	1	CNTN5
GBMvsCON.up	GO:0099569	presynaptic cytoskeleton	1/2643	15/30411	0.744397133	0.92625813	0.714627737	Q8IUD2	1	ERC1
GBMvsCON.up	GO:0005923	bicellular tight junction	15/2643	198/30411	0.747570807	0.928553925	0.716398991	A6NKD9/O14910/O95786/P16989/P33151/P50552/P51153/P78310/Q71H61/Q8IUK5/Q8IY63/Q8N3V7/Q96AP7/Q9BRK3/Q9Y624	15	CCDC85C/LIN7A/RIGI/YBX3/CDH5/VASP/RAB13/CXADR/ILDR2/PLXDC1/AMOTL1/SYNPO/ESAM/MXRA8/F11R
GBMvsCON.up	GO:0000930	gamma-tubulin complex	2/2643	30/30411	0.748095476	0.928553925	0.716398991	Q96CW5/Q9BSJ2	2	TUBGCP3/TUBGCP2
GBMvsCON.up	GO:0033017	sarcoplasmic reticulum membrane	6/2643	84/30411	0.748559695	0.928553925	0.716398991	P16615/P30626/P62942/Q13586/Q14571/Q9BVC6	6	ATP2A2/SRI/FKBP1A/STIM1/ITPR2/TMEM109
GBMvsCON.up	GO:0005865	striated muscle thin filament	3/2643	45/30411	0.761977691	0.942281054	0.726989761	P28289/P29536/Q9NYL9	3	TMOD1/LMOD1/TMOD3
GBMvsCON.up	GO:0032585	multivesicular body membrane	3/2643	45/30411	0.761977691	0.942281054	0.726989761	P08962/P51159/Q92673	3	CD63/RAB27A/SORL1
GBMvsCON.up	GO:0090665	glycoprotein complex	3/2643	45/30411	0.761977691	0.942281054	0.726989761	P07359/P21333/Q14118	3	GP1BA/FLNA/DAG1
GBMvsCON.up	GO:0000137	Golgi cis cisterna	2/2643	31/30411	0.764324174	0.943173072	0.727677972	Q08379/Q8NEW0	2	GOLGA2/SLC30A7
GBMvsCON.up	GO:0016011	dystroglycan complex	1/2643	16/30411	0.766622372	0.943173072	0.727677972	Q14118	1	DAG1
GBMvsCON.up	GO:0031371	ubiquitin conjugating enzyme complex	1/2643	16/30411	0.766622372	0.943173072	0.727677972	O75150	1	RNF40
GBMvsCON.up	GO:0033106	cis-Golgi network membrane	1/2643	16/30411	0.766622372	0.943173072	0.727677972	P98194	1	ATP2C1
GBMvsCON.up	GO:0097441	basal dendrite	1/2643	16/30411	0.766622372	0.943173072	0.727677972	P11137	1	MAP2
GBMvsCON.up	GO:0016605	PML body	16/2643	215/30411	0.776607995	0.954481401	0.736402587	P06400/P23497/P27694/P29590/P45973/P49959/P55854/P63165/P63279/Q00613/Q12873/Q6NT76/Q93009/Q96AZ6/Q9UBW7/Q9UER7	16	RB1/SP100/RPA1/PML/CBX5/MRE11/SUMO3/SUMO1/UBE2I/HSF1/CHD3/HMBOX1/USP7/ISG20/ZMYM2/DAXX
GBMvsCON.up	GO:0030016	myofibril	36/2643	462/30411	0.777977697	0.955188143	0.736947853	O00151/O00757/O15061/O43819/O75147/O95817/P04792/P08253/P11166/P12814/P16157/P18206/P21333/P23634/P28289/P29536/P30626/P49257/P51114/P60900/P61313/P62942/Q05682/Q0ZGT2/Q12792/Q13418/Q13643/Q14118/Q14331/Q16527/Q5VU43/Q8N3V7/Q8WX93/Q96HC4/Q9NYL9/Q9ULV4	36	PDLIM1/FBP2/SYNM/SCO2/OBSL1/BAG3/HSPB1/MMP2/SLC2A1/ACTN1/ANK1/VCL/FLNA/ATP2B4/TMOD1/LMOD1/SRI/LMAN1/FXR1/PSMA6/RPL15/FKBP1A/CALD1/NEXN/TWF1/ILK/FHL3/DAG1/FRG1/CSRP2/PDE4DIP/SYNPO/PALLD/PDLIM5/TMOD3/CORO1C
GBMvsCON.up	GO:0005767	secondary lysosome	2/2643	32/30411	0.779636005	0.955272659	0.737013059	P14598/P19878	2	NCF1/NCF2
GBMvsCON.up	GO:0042599	lamellar body	2/2643	32/30411	0.779636005	0.955272659	0.737013059	P51149/Q07065	2	RAB7A/CKAP4
GBMvsCON.up	GO:0000813	ESCRT I complex	1/2643	17/30411	0.786915745	0.95639305	0.737877464	Q96EY5	1	MVB12A
GBMvsCON.up	GO:0005614	interstitial matrix	1/2643	17/30411	0.786915745	0.95639305	0.737877464	Q76M96	1	CCDC80
GBMvsCON.up	GO:0030123	AP-3 adaptor complex	1/2643	17/30411	0.786915745	0.95639305	0.737877464	O00203	1	AP3B1
GBMvsCON.up	GO:0070776	MOZ/MORF histone acetyltransferase complex	1/2643	17/30411	0.786915745	0.95639305	0.737877464	Q9HAF1	1	MEAF6
GBMvsCON.up	GO:0097180	serine protease inhibitor complex	1/2643	17/30411	0.786915745	0.95639305	0.737877464	P05154	1	SERPINA5
GBMvsCON.up	GO:0098691	dopaminergic synapse	1/2643	17/30411	0.786915745	0.95639305	0.737877464	Q8NFZ4	1	NLGN2
GBMvsCON.up	GO:0098890	extrinsic component of postsynaptic membrane	1/2643	17/30411	0.786915745	0.95639305	0.737877464	P52292	1	KPNA2
GBMvsCON.up	GO:0098993	anchored component of synaptic vesicle membrane	1/2643	17/30411	0.786915745	0.95639305	0.737877464	P51149	1	RAB7A
GBMvsCON.up	GO:0043292	contractile fiber	37/2643	477/30411	0.789468077	0.957611305	0.738817374	O00151/O00757/O15061/O43819/O75147/O95817/P04792/P08253/P11166/P12814/P14649/P16157/P18206/P21333/P23634/P28289/P29536/P30626/P49257/P51114/P60900/P61313/P62942/Q05682/Q0ZGT2/Q12792/Q13418/Q13643/Q14118/Q14331/Q16527/Q5VU43/Q8N3V7/Q8WX93/Q96HC4/Q9NYL9/Q9ULV4	37	PDLIM1/FBP2/SYNM/SCO2/OBSL1/BAG3/HSPB1/MMP2/SLC2A1/ACTN1/MYL6B/ANK1/VCL/FLNA/ATP2B4/TMOD1/LMOD1/SRI/LMAN1/FXR1/PSMA6/RPL15/FKBP1A/CALD1/NEXN/TWF1/ILK/FHL3/DAG1/FRG1/CSRP2/PDE4DIP/SYNPO/PALLD/PDLIM5/TMOD3/CORO1C
GBMvsCON.up	GO:0044853	plasma membrane raft	17/2643	230/30411	0.790928821	0.957611305	0.738817374	P05107/P08631/P11166/P12931/P13861/P23634/P24158/P35221/P51636/Q13094/Q13586/Q14118/Q9BX66/Q9NZC2/Q9NZV8/Q9ULV4/Q9UNF0	17	ITGB2/HCK/SLC2A1/SRC/PRKAR2A/ATP2B4/PRTN3/CTNNA1/CAV2/LCP2/STIM1/DAG1/SORBS1/TREM2/KCND2/CORO1C/PACSIN2
GBMvsCON.up	GO:0032391	photoreceptor connecting cilium	5/2643	75/30411	0.791325716	0.957611305	0.738817374	P41208/Q8IY31/Q8TAM2/Q96RY7/Q9HBG6	5	CETN2/IFT20/TTC8/IFT140/IFT122
GBMvsCON.up	GO:0005905	clathrin-coated pit	11/2643	154/30411	0.792507385	0.957611305	0.738817374	O94868/P01130/P02786/P10809/P32121/P49757/P98082/Q07954/Q14247/Q96D71/Q9UBC2	11	FCHSD2/LDLR/TFRC/HSPD1/ARRB2/NUMB/DAB2/LRP1/CTTN/REPS1/EPS15L1
GBMvsCON.up	GO:0034045	phagophore assembly site membrane	2/2643	33/30411	0.794067692	0.957611305	0.738817374	P51149/Q9H0U4	2	RAB7A/RAB1B
GBMvsCON.up	GO:0098533	ATPase dependent transmembrane transport complex	2/2643	33/30411	0.794067692	0.957611305	0.738817374	O14678/P54709	2	ABCD4/ATP1B3
GBMvsCON.up	GO:0030118	clathrin coat	6/2643	89/30411	0.796126835	0.957611305	0.738817374	O00203/P11717/Q10567/Q14677/Q6ULP2/Q9UBC2	6	AP3B1/IGF2R/AP1B1/CLINT1/AFTPH/EPS15L1
GBMvsCON.up	GO:0071782	endoplasmic reticulum tubular network	3/2643	48/30411	0.799319967	0.957611305	0.738817374	P50402/Q13586/Q6DD88	3	EMD/STIM1/ATL3
GBMvsCON.up	GO:0098562	cytoplasmic side of membrane	30/2643	394/30411	0.801611718	0.957611305	0.738817374	O43464/O95295/P06703/P08575/P08631/P12931/P16157/P18031/P35236/P46940/P51636/P61353/P62273/P62854/P62857/P62942/P68104/Q13490/Q13563/Q6YHU6/Q86YV0/Q8NHJ6/Q8TCT7/Q8TCT9/Q96B45/Q96SB3/Q9NR22/Q9NZI2/Q9Y4K3/Q9Y5X3	30	HTRA2/SNAPIN/S100A6/PTPRC/HCK/SRC/ANK1/PTPN1/PTPN7/IQGAP1/CAV2/RPL27/RPS29/RPS26/RPS28/FKBP1A/EEF1A1/BIRC2/PKD2/THADA/RASAL3/LILRB4/SPPL2B/HM13/BORCS7/PPP1R9B/PRMT8/KCNIP1/TRAF6/SNX5
GBMvsCON.up	GO:0000800	lateral element	1/2643	18/30411	0.805445116	0.957611305	0.738817374	Q9UQE7	1	SMC3
GBMvsCON.up	GO:0005750	mitochondrial respiratory chain complex III	1/2643	18/30411	0.805445116	0.957611305	0.738817374	Q9Y276	1	BCS1L
GBMvsCON.up	GO:0018995	host cellular component	1/2643	18/30411	0.805445116	0.957611305	0.738817374	P52292	1	KPNA2
GBMvsCON.up	GO:0031588	nucleotide-activated protein kinase complex	1/2643	18/30411	0.805445116	0.957611305	0.738817374	P13861	1	PRKAR2A
GBMvsCON.up	GO:0032593	insulin-responsive compartment	1/2643	18/30411	0.805445116	0.957611305	0.738817374	P51153	1	RAB13
GBMvsCON.up	GO:0042584	chromaffin granule membrane	1/2643	18/30411	0.805445116	0.957611305	0.738817374	P30626	1	SRI
GBMvsCON.up	GO:0043657	host cell	1/2643	18/30411	0.805445116	0.957611305	0.738817374	P52292	1	KPNA2
GBMvsCON.up	GO:0044327	dendritic spine head	1/2643	18/30411	0.805445116	0.957611305	0.738817374	Q96SB3	1	PPP1R9B
GBMvsCON.up	GO:0044545	NSL complex	1/2643	18/30411	0.805445116	0.957611305	0.738817374	P51610	1	HCFC1
GBMvsCON.up	GO:0045275	respiratory chain complex III	1/2643	18/30411	0.805445116	0.957611305	0.738817374	Q9Y276	1	BCS1L
GBMvsCON.up	GO:0070531	BRCA1-A complex	1/2643	18/30411	0.805445116	0.957611305	0.738817374	Q9NXR7	1	BABAM2
GBMvsCON.up	GO:0070775	H3 histone acetyltransferase complex	1/2643	18/30411	0.805445116	0.957611305	0.738817374	Q9HAF1	1	MEAF6
GBMvsCON.up	GO:0098684	photoreceptor ribbon synapse	1/2643	18/30411	0.805445116	0.957611305	0.738817374	P56545	1	CTBP2
GBMvsCON.up	GO:0030130	clathrin coat of trans-Golgi network vesicle	2/2643	34/30411	0.8076565	0.958277934	0.739331692	Q10567/Q6ULP2	2	AP1B1/AFTPH
GBMvsCON.up	GO:0031430	M band	2/2643	34/30411	0.8076565	0.958277934	0.739331692	O75147/P16157	2	OBSL1/ANK1
GBMvsCON.up	GO:0005776	autophagosome	14/2643	195/30411	0.808397525	0.958277934	0.739331692	O15321/O75787/P04844/P51149/P54922/P56962/Q15139/Q86WV6/Q96LT7/Q9H270/Q9NRR5/Q9P2M4/Q9UHD9/Q9UMX0	14	TM9SF1/ATP6AP2/RPN2/RAB7A/ADPRH/STX17/PRKD1/STING1/C9orf72/VPS11/UBQLN4/TBC1D14/UBQLN2/UBQLN1
GBMvsCON.up	GO:0033176	proton-transporting V-type ATPase complex	3/2643	49/30411	0.810624733	0.959971359	0.740638206	O75787/P27449/Q15904	3	ATP6AP2/ATP6V0C/ATP6AP1
GBMvsCON.up	GO:0030427	site of polarized growth	27/2643	360/30411	0.81507826	0.964295344	0.743974251	O60716/O75312/P00519/P03950/P11137/P12931/P21333/P46940/P51114/P53621/P78310/Q14247/Q16643/Q16827/Q7L576/Q7Z333/Q8IWU2/Q8WX93/Q8WXX7/Q96EV8/Q96LT7/Q96N67/Q96SB3/Q9BTU6/Q9NRI5/Q9UBF2/Q9UJU6	27	CTNND1/ZPR1/ABL1/ANG/MAP2/SRC/FLNA/IQGAP1/FXR1/COPA/CXADR/CTTN/DBN1/PTPRO/CYFIP1/SETX/LMTK2/PALLD/AUTS2/DTNBP1/C9orf72/DOCK7/PPP1R9B/PI4K2A/DISC1/COPG2/DBNL
GBMvsCON.up	GO:0099699	integral component of synaptic membrane	22/2643	298/30411	0.817227269	0.965887097	0.745202323	O15427/O43300/O60462/P23634/P27824/P34903/P41594/Q16827/Q7Z2D5/Q86VH5/Q8N0W4/Q8N2Q7/Q8NFZ4/Q92542/Q9NT99/Q9NZ94/Q9NZV8/Q9UBN1/Q9UK17/Q9ULH4/Q9UPU3/Q9Y6M5	22	SLC16A3/LRRTM2/NRP2/ATP2B4/CANX/GABRA3/GRM5/PTPRO/PLPPR4/LRRTM3/NLGN4X/NLGN1/NLGN2/NCSTN/LRRC4B/NLGN3/KCND2/CACNG4/KCND3/LRFN2/SORCS3/SLC30A1
GBMvsCON.up	GO:0032433	filopodium tip	2/2643	35/30411	0.820439867	0.968150096	0.746948274	Q7L576/Q8N2Q7	2	CYFIP1/NLGN1
GBMvsCON.up	GO:0030131	clathrin adaptor complex	3/2643	50/30411	0.821385767	0.968150096	0.746948274	O00203/Q10567/Q6ULP2	3	AP3B1/AP1B1/AFTPH
GBMvsCON.up	GO:0097450	astrocyte end-foot	1/2643	19/30411	0.822363767	0.968150096	0.746948274	Q9Y653	1	ADGRG1
GBMvsCON.up	GO:0098981	cholinergic synapse	1/2643	19/30411	0.822363767	0.968150096	0.746948274	Q9Y2H0	1	DLGAP4
GBMvsCON.up	GO:0036379	myofilament	3/2643	51/30411	0.831620478	0.972055621	0.749961469	P28289/P29536/Q9NYL9	3	TMOD1/LMOD1/TMOD3
GBMvsCON.up	GO:0031362	anchored component of external side of plasma membrane	2/2643	36/30411	0.832455095	0.972055621	0.749961469	P07359/P08571	2	GP1BA/CD14
GBMvsCON.up	GO:0045239	tricarboxylic acid cycle enzyme complex	2/2643	36/30411	0.832455095	0.972055621	0.749961469	P53597/P82909	2	SUCLG1/MRPS36
GBMvsCON.up	GO:0005833	hemoglobin complex	1/2643	20/30411	0.837811666	0.972055621	0.749961469	Q9NZD4	1	AHSP
GBMvsCON.up	GO:0030056	hemidesmosome	1/2643	20/30411	0.837811666	0.972055621	0.749961469	Q96RT1	1	ERBIN
GBMvsCON.up	GO:0031838	haptoglobin-hemoglobin complex	1/2643	20/30411	0.837811666	0.972055621	0.749961469	P00738	1	HP
GBMvsCON.up	GO:0034992	microtubule organizing center attachment site	1/2643	20/30411	0.837811666	0.972055621	0.749961469	O94901	1	SUN1
GBMvsCON.up	GO:0034993	meiotic nuclear membrane microtubule tethering complex	1/2643	20/30411	0.837811666	0.972055621	0.749961469	O94901	1	SUN1
GBMvsCON.up	GO:0060091	kinocilium	1/2643	20/30411	0.837811666	0.972055621	0.749961469	Q8IY31	1	IFT20
GBMvsCON.up	GO:0070369	beta-catenin-TCF7L2 complex	1/2643	20/30411	0.837811666	0.972055621	0.749961469	P15884	1	TCF4
GBMvsCON.up	GO:0097136	Bcl-2 family protein complex	1/2643	20/30411	0.837811666	0.972055621	0.749961469	Q07812	1	BAX
GBMvsCON.up	GO:0097732	9+2 non-motile cilium	1/2643	20/30411	0.837811666	0.972055621	0.749961469	Q8IY31	1	IFT20
GBMvsCON.up	GO:0106083	nuclear membrane protein complex	1/2643	20/30411	0.837811666	0.972055621	0.749961469	O94901	1	SUN1
GBMvsCON.up	GO:0106094	nuclear membrane microtubule tethering complex	1/2643	20/30411	0.837811666	0.972055621	0.749961469	O94901	1	SUN1
GBMvsCON.up	GO:0140268	endoplasmic reticulum-plasma membrane contact site	1/2643	20/30411	0.837811666	0.972055621	0.749961469	Q9H0X9	1	OSBPL5
GBMvsCON.up	GO:0005868	cytoplasmic dynein complex	2/2643	37/30411	0.843739085	0.976106236	0.753086605	P12270/Q96EX3	2	TPR/DYNC2I2
GBMvsCON.up	GO:0012510	trans-Golgi network transport vesicle membrane	2/2643	37/30411	0.843739085	0.976106236	0.753086605	Q10567/Q6ULP2	2	AP1B1/AFTPH
GBMvsCON.up	GO:0036020	endolysosome membrane	2/2643	37/30411	0.843739085	0.976106236	0.753086605	P01130/Q9H6Y7	2	LDLR/RNF167
GBMvsCON.up	GO:0051233	spindle midzone	4/2643	67/30411	0.84488076	0.976487186	0.753380515	Q00839/Q14247/Q15058/Q9P258	4	HNRNPU/CTTN/KIF14/RCC2
GBMvsCON.up	GO:0030863	cortical cytoskeleton	15/2643	215/30411	0.846087357	0.976942366	0.753731696	P11166/P12814/P28289/P31146/P46940/P68104/Q05682/Q12802/Q14247/Q14847/Q16643/Q8IUD2/Q96SB3/Q9H204/Q9UJU6	15	SLC2A1/ACTN1/TMOD1/CORO1A/IQGAP1/EEF1A1/CALD1/AKAP13/CTTN/LASP1/DBN1/ERC1/PPP1R9B/MED28/DBNL
GBMvsCON.up	GO:0030285	integral component of synaptic vesicle membrane	3/2643	53/30411	0.85058222	0.979907925	0.756019688	O15126/O43752/Q86Y82	3	SCAMP1/STX6/STX12
GBMvsCON.up	GO:0005859	muscle myosin complex	1/2643	21/30411	0.851916624	0.979907925	0.756019688	P14649	1	MYL6B
GBMvsCON.up	GO:0034751	aryl hydrocarbon receptor complex	1/2643	21/30411	0.851916624	0.979907925	0.756019688	Q9HBZ2	1	ARNT2
GBMvsCON.up	GO:1990498	mitotic spindle microtubule	1/2643	21/30411	0.851916624	0.979907925	0.756019688	Q00839	1	HNRNPU
GBMvsCON.up	GO:0098802	plasma membrane signaling receptor complex	25/2643	345/30411	0.855021865	0.981571299	0.757303017	O43464/O95897/P01730/P02786/P05107/P06756/P07359/P08514/P08648/P18084/P20701/P21333/P25942/P26012/P42262/P48058/P56199/P61769/Q13003/Q13490/Q30201/Q8TBE1/Q99650/Q9UBN1/Q9Y4K3	25	HTRA2/OLFM2/CD4/TFRC/ITGB2/ITGAV/GP1BA/ITGA2B/ITGA5/ITGB5/ITGAL/FLNA/CD40/ITGB8/GRIA2/GRIA4/ITGA1/B2M/GRIK3/BIRC2/HFE/CNIH3/OSMR/CACNG4/TRAF6
GBMvsCON.up	GO:0097386	glial cell projection	5/2643	83/30411	0.85790371	0.981571299	0.757303017	P41594/P43005/P55008/Q2Y0W8/Q9Y653	5	GRM5/SLC1A1/AIF1/SLC4A8/ADGRG1
GBMvsCON.up	GO:0031941	filamentous actin	3/2643	54/30411	0.859345345	0.981571299	0.757303017	O00151/Q96HC4/Q9Y5K6	3	PDLIM1/PDLIM5/CD2AP
GBMvsCON.up	GO:0044291	cell-cell contact zone	9/2643	139/30411	0.862413575	0.981571299	0.757303017	O15431/O75147/P11166/P12814/P18206/P35221/P55196/P78310/Q92692	9	SLC31A1/OBSL1/SLC2A1/ACTN1/VCL/CTNNA1/AFDN/CXADR/NECTIN2
GBMvsCON.up	GO:0070469	respirasome	11/2643	166/30411	0.863206294	0.981571299	0.757303017	O00483/O75380/P00414/P10606/P15954/P20674/Q6DKK2/Q7KZN9/Q99643/Q9UI09/Q9Y276	11	NDUFA4/NDUFS6/MT-CO3/COX5B/COX7C/COX5A/TTC19/COX15/SDHC/NDUFA12/BCS1L
GBMvsCON.up	GO:0099240	intrinsic component of synaptic membrane	23/2643	322/30411	0.863808386	0.981571299	0.757303017	O15427/O43300/O60462/O94779/P23634/P27824/P34903/P41594/Q16827/Q7Z2D5/Q86VH5/Q8N0W4/Q8N2Q7/Q8NFZ4/Q92542/Q9NT99/Q9NZ94/Q9NZV8/Q9UBN1/Q9UK17/Q9ULH4/Q9UPU3/Q9Y6M5	23	SLC16A3/LRRTM2/NRP2/CNTN5/ATP2B4/CANX/GABRA3/GRM5/PTPRO/PLPPR4/LRRTM3/NLGN4X/NLGN1/NLGN2/NCSTN/LRRC4B/NLGN3/KCND2/CACNG4/KCND3/LRFN2/SORCS3/SLC30A1
GBMvsCON.up	GO:0031143	pseudopodium	2/2643	39/30411	0.864257738	0.981571299	0.757303017	P04049/P12814	2	RAF1/ACTN1
GBMvsCON.up	GO:0000138	Golgi trans cisterna	1/2643	22/30411	0.864795346	0.981571299	0.757303017	Q9Y548	1	YIPF1
GBMvsCON.up	GO:0045240	dihydrolipoyl dehydrogenase complex	1/2643	22/30411	0.864795346	0.981571299	0.757303017	P82909	1	MRPS36
GBMvsCON.up	GO:0070938	contractile ring	1/2643	22/30411	0.864795346	0.981571299	0.757303017	Q14118	1	DAG1
GBMvsCON.up	GO:0071664	catenin-TCF7L2 complex	1/2643	22/30411	0.864795346	0.981571299	0.757303017	P15884	1	TCF4
GBMvsCON.up	GO:0099243	extrinsic component of synaptic membrane	1/2643	22/30411	0.864795346	0.981571299	0.757303017	P52292	1	KPNA2
GBMvsCON.up	GO:0140672	ATAC complex	1/2643	22/30411	0.864795346	0.981571299	0.757303017	Q96ES7	1	SGF29
GBMvsCON.up	GO:1990229	iron-sulfur cluster assembly complex	1/2643	22/30411	0.864795346	0.981571299	0.757303017	Q86SX6	1	GLRX5
GBMvsCON.up	GO:0098563	intrinsic component of synaptic vesicle membrane	4/2643	70/30411	0.868159727	0.98446037	0.759531996	O15126/O43752/P51149/Q86Y82	4	SCAMP1/STX6/RAB7A/STX12
GBMvsCON.up	GO:0005746	mitochondrial respirasome	10/2643	154/30411	0.870190685	0.985833368	0.760591293	O00483/O75380/P00414/P10606/P15954/P20674/Q7KZN9/Q99643/Q9UI09/Q9Y276	10	NDUFA4/NDUFS6/MT-CO3/COX5B/COX7C/COX5A/COX15/SDHC/NDUFA12/BCS1L
GBMvsCON.up	GO:0031527	filopodium membrane	2/2643	40/30411	0.8735625	0.986534072	0.761131901	P06756/P50552	2	ITGAV/VASP
GBMvsCON.up	GO:0099738	cell cortex region	4/2643	71/30411	0.87522165	0.986534072	0.761131901	O60716/P56545/Q13563/Q8IUD2	4	CTNND1/CTBP2/PKD2/ERC1
GBMvsCON.up	GO:0030426	growth cone	25/2643	351/30411	0.875816582	0.986534072	0.761131901	O60716/O75312/P00519/P03950/P11137/P12931/P21333/P46940/P51114/P53621/P78310/Q14247/Q16643/Q16827/Q7L576/Q7Z333/Q8IWU2/Q8WX93/Q8WXX7/Q96EV8/Q96LT7/Q96N67/Q96SB3/Q9NRI5/Q9UBF2	25	CTNND1/ZPR1/ABL1/ANG/MAP2/SRC/FLNA/IQGAP1/FXR1/COPA/CXADR/CTTN/DBN1/PTPRO/CYFIP1/SETX/LMTK2/PALLD/AUTS2/DTNBP1/C9orf72/DOCK7/PPP1R9B/DISC1/COPG2
GBMvsCON.up	GO:0005952	cAMP-dependent protein kinase complex	1/2643	23/30411	0.8765544	0.986534072	0.761131901	P13861	1	PRKAR2A
GBMvsCON.up	GO:0044194	cytolytic granule	1/2643	23/30411	0.8765544	0.986534072	0.761131901	Q01085	1	TIAL1
GBMvsCON.up	GO:1990071	TRAPPII protein complex	1/2643	23/30411	0.8765544	0.986534072	0.761131901	Q8WVR3	1	TRAPPC14
GBMvsCON.up	GO:1990531	phospholipid-translocating ATPase complex	1/2643	23/30411	0.8765544	0.986534072	0.761131901	P98196	1	ATP11A
GBMvsCON.up	GO:0000407	phagophore assembly site	4/2643	72/30411	0.881953777	0.991682357	0.765103912	P51149/Q86Y82/Q9H0U4/Q9UNH6	4	RAB7A/STX12/RAB1B/SNX7
GBMvsCON.up	GO:0030125	clathrin vesicle coat	3/2643	57/30411	0.882980545	0.991908987	0.765278761	Q10567/Q14677/Q6ULP2	3	AP1B1/CLINT1/AFTPH
GBMvsCON.up	GO:0001931	uropod	1/2643	24/30411	0.887291096	0.993039011	0.766150599	O43586	1	PSTPIP1
GBMvsCON.up	GO:0031254	cell trailing edge	1/2643	24/30411	0.887291096	0.993039011	0.766150599	O43586	1	PSTPIP1
GBMvsCON.up	GO:0099144	anchored component of synaptic membrane	1/2643	24/30411	0.887291096	0.993039011	0.766150599	O94779	1	CNTN5
GBMvsCON.up	GO:1990909	Wnt signalosome	1/2643	24/30411	0.887291096	0.993039011	0.766150599	O95980	1	RECK
GBMvsCON.up	GO:0044666	MLL3/4 complex	3/2643	58/30411	0.890033709	0.993776787	0.766719809	O14686/Q15291/Q9C005	3	KMT2D/RBBP5/DPY30
GBMvsCON.up	GO:0016460	myosin II complex	2/2643	42/30411	0.890430615	0.993776787	0.766719809	P14649/P60660	2	MYL6B/MYL6
GBMvsCON.up	GO:0097449	astrocyte projection	2/2643	42/30411	0.890430615	0.993776787	0.766719809	P41594/Q9Y653	2	GRM5/ADGRG1
GBMvsCON.up	GO:1902554	serine/threonine protein kinase complex	15/2643	227/30411	0.895761605	0.995666977	0.76817813	P12004/P12956/P13010/P13861/P18074/P24941/P51946/P51948/P78527/Q13888/Q13889/Q86WV6/Q8IUD2/Q9ULZ3/Q9Y6K9	15	PCNA/XRCC6/XRCC5/PRKAR2A/ERCC2/CDK2/CCNH/MNAT1/PRKDC/GTF2H2/GTF2H3/STING1/ERC1/PYCARD/IKBKG
GBMvsCON.up	GO:0031672	A band	3/2643	59/30411	0.896703403	0.995666977	0.76817813	O75147/P16157/P61313	3	OBSL1/ANK1/RPL15
GBMvsCON.up	GO:0042101	T cell receptor complex	1/2643	25/30411	0.89709429	0.995666977	0.76817813	P01730	1	CD4
GBMvsCON.up	GO:0061827	sperm head	1/2643	25/30411	0.89709429	0.995666977	0.76817813	P25685	1	DNAJB1
GBMvsCON.up	GO:0097524	sperm plasma membrane	1/2643	25/30411	0.89709429	0.995666977	0.76817813	P14625	1	HSP90B1
GBMvsCON.up	GO:0098845	postsynaptic endosome	1/2643	25/30411	0.89709429	0.995666977	0.76817813	Q86Y82	1	STX12
GBMvsCON.up	GO:0098803	respiratory chain complex	9/2643	147/30411	0.900644182	0.998684785	0.770506433	O00483/O75380/P00414/P10606/P15954/P20674/Q99643/Q9UI09/Q9Y276	9	NDUFA4/NDUFS6/MT-CO3/COX5B/COX7C/COX5A/SDHC/NDUFA12/BCS1L
GBMvsCON.up	GO:0017053	transcription repressor complex	10/2643	162/30411	0.905269748	0.999999652	0.77152088	P07305/P09429/P45973/P51858/P56545/Q13547/Q96T58/Q9BZK7/Q9UHI6/Q9Y618	10	H1-0/HMGB1/CBX5/HDGF/CTBP2/HDAC1/SPEN/TBL1XR1/DDX20/NCOR2
GBMvsCON.up	GO:0090533	cation-transporting ATPase complex	1/2643	26/30411	0.906045115	0.999999652	0.77152088	P54709	1	ATP1B3
GBMvsCON.up	GO:1990454	L-type voltage-gated calcium channel complex	1/2643	26/30411	0.906045115	0.999999652	0.77152088	Q9UBN1	1	CACNG4
GBMvsCON.up	GO:0000242	pericentriolar material	2/2643	45/30411	0.911848187	0.999999652	0.77152088	Q86VS8/Q8NHV4	2	HOOK3/NEDD1
GBMvsCON.up	GO:0048787	presynaptic active zone membrane	2/2643	45/30411	0.911848187	0.999999652	0.77152088	P23634/P27824	2	ATP2B4/CANX
GBMvsCON.up	GO:0005828	kinetochore microtubule	1/2643	27/30411	0.91421766	0.999999652	0.77152088	O43264	1	ZW10
GBMvsCON.up	GO:0000795	synaptonemal complex	3/2643	62/30411	0.914579862	0.999999652	0.77152088	P63279/Q7Z5K2/Q9UQE7	3	UBE2I/WAPL/SMC3
GBMvsCON.up	GO:0002080	acrosomal membrane	3/2643	62/30411	0.914579862	0.999999652	0.77152088	P05154/P51636/Q08431	3	SERPINA5/CAV2/MFGE8
GBMvsCON.up	GO:0099086	synaptonemal structure	3/2643	62/30411	0.914579862	0.999999652	0.77152088	P63279/Q7Z5K2/Q9UQE7	3	UBE2I/WAPL/SMC3
GBMvsCON.up	GO:0030018	Z disc	18/2643	273/30411	0.915002753	0.999999652	0.77152088	O00151/O00757/O75147/O95817/P04792/P11166/P12814/P21333/P23634/P30626/P62942/Q0ZGT2/Q13643/Q14331/Q16527/Q8N3V7/Q8WX93/Q96HC4	18	PDLIM1/FBP2/OBSL1/BAG3/HSPB1/SLC2A1/ACTN1/FLNA/ATP2B4/SRI/FKBP1A/NEXN/FHL3/FRG1/CSRP2/SYNPO/PALLD/PDLIM5
GBMvsCON.up	GO:0046658	anchored component of plasma membrane	6/2643	108/30411	0.91605973	0.999999652	0.77152088	O94779/P07359/P08571/P35052/Q7L9B9/Q9NR22	6	CNTN5/GP1BA/CD14/GPC1/EEPD1/PRMT8
GBMvsCON.up	GO:0016471	vacuolar proton-transporting V-type ATPase complex	2/2643	47/30411	0.923873043	0.999999652	0.77152088	O75787/P27449	2	ATP6AP2/ATP6V0C
GBMvsCON.up	GO:0000145	exocyst	1/2643	30/30411	0.934713212	0.999999652	0.77152088	Q03169	1	TNFAIP2
GBMvsCON.up	GO:0030008	TRAPP complex	1/2643	30/30411	0.934713212	0.999999652	0.77152088	Q8WVR3	1	TRAPPC14
GBMvsCON.up	GO:1902711	GABA-A receptor complex	1/2643	30/30411	0.934713212	0.999999652	0.77152088	P34903	1	GABRA3
GBMvsCON.up	GO:0097228	sperm principal piece	2/2643	50/30411	0.939044251	0.999999652	0.77152088	P23634/Q9BW83	2	ATP2B4/IFT27
GBMvsCON.up	GO:0043195	terminal bouton	4/2643	84/30411	0.941066363	0.999999652	0.77152088	P27708/Q13003/Q2Y0W8/Q7L576	4	CAD/GRIK3/SLC4A8/CYFIP1
GBMvsCON.up	GO:0000152	nuclear ubiquitin ligase complex	4/2643	86/30411	0.947756885	0.999999652	0.77152088	Q99496/Q9HC52/Q9NXR7/Q9UJX6	4	RNF2/CBX8/BABAM2/ANAPC2
GBMvsCON.up	GO:0030119	AP-type membrane coat adaptor complex	3/2643	70/30411	0.949321016	0.999999652	0.77152088	O00203/Q10567/Q6ULP2	3	AP3B1/AP1B1/AFTPH
GBMvsCON.up	GO:0030132	clathrin coat of coated pit	1/2643	33/30411	0.950313266	0.999999652	0.77152088	Q9UBC2	1	EPS15L1
GBMvsCON.up	GO:0030017	sarcomere	28/2643	424/30411	0.95229172	0.999999652	0.77152088	O00151/O00757/O75147/O95817/P04792/P08253/P11166/P12814/P16157/P21333/P23634/P28289/P29536/P30626/P49257/P60900/P61313/P62942/Q0ZGT2/Q13418/Q13643/Q14331/Q16527/Q8N3V7/Q8WX93/Q96HC4/Q9NYL9/Q9ULV4	28	PDLIM1/FBP2/OBSL1/BAG3/HSPB1/MMP2/SLC2A1/ACTN1/ANK1/FLNA/ATP2B4/TMOD1/LMOD1/SRI/LMAN1/PSMA6/RPL15/FKBP1A/NEXN/ILK/FHL3/FRG1/CSRP2/SYNPO/PALLD/PDLIM5/TMOD3/CORO1C
GBMvsCON.up	GO:1902911	protein kinase complex	15/2643	249/30411	0.952850295	0.999999652	0.77152088	P12004/P12956/P13010/P13861/P18074/P24941/P51946/P51948/P78527/Q13888/Q13889/Q86WV6/Q8IUD2/Q9ULZ3/Q9Y6K9	15	PCNA/XRCC6/XRCC5/PRKAR2A/ERCC2/CDK2/CCNH/MNAT1/PRKDC/GTF2H2/GTF2H3/STING1/ERC1/PYCARD/IKBKG
GBMvsCON.up	GO:0034707	chloride channel complex	4/2643	88/30411	0.953744127	0.999999652	0.77152088	O15247/P34903/P51798/Q86WC4	4	CLIC2/GABRA3/CLCN7/OSTM1
GBMvsCON.up	GO:0097225	sperm midpiece	4/2643	88/30411	0.953744127	0.999999652	0.77152088	P10809/P54819/Q96RQ9/Q9BW83	4	HSPD1/AK2/IL4I1/IFT27
GBMvsCON.up	GO:0045171	intercellular bridge	8/2643	150/30411	0.9546157	0.999999652	0.77152088	O00391/O75937/Q03013/Q7Z333/Q7Z5K2/Q96TC7/Q9BVA1/Q9UIA0	8	QSOX1/DNAJC8/GSTM4/SETX/WAPL/RMDN3/TUBB2B/CYTH4
GBMvsCON.up	GO:0033178	proton-transporting two-sector ATPase complex, catalytic domain	1/2643	34/30411	0.954636198	0.999999652	0.77152088	P56381	1	ATP5F1E
GBMvsCON.up	GO:0032838	plasma membrane bounded cell projection cytoplasm	29/2643	440/30411	0.956092315	0.999999652	0.77152088	O00203/O43602/O60333/O60828/O95295/O95793/P04792/P11137/P13861/P23246/P27824/P46060/Q00839/Q0VDD8/Q13003/Q6PJT7/Q6QNY0/Q7L211/Q86WT1/Q8IWZ6/Q8TDH9/Q96EV8/Q96EX3/Q96RY7/Q99729/Q9NUL3/Q9NX95/Q9UL45/Q9Y6A4	29	AP3B1/DCX/KIF1B/PQBP1/SNAPIN/STAU1/HSPB1/MAP2/PRKAR2A/SFPQ/CANX/RANGAP1/HNRNPU/DNAH14/GRIK3/ZC3H14/BLOC1S3/ABHD13/TTC30A/BBS7/BLOC1S5/DTNBP1/DYNC2I2/IFT140/HNRNPAB/STAU2/SYBU/BLOC1S6/CFAP20
GBMvsCON.up	GO:0005858	axonemal dynein complex	1/2643	35/30411	0.958583149	0.999999652	0.77152088	Q0VDD8	1	DNAH14
GBMvsCON.up	GO:0098688	parallel fiber to Purkinje cell synapse	1/2643	35/30411	0.958583149	0.999999652	0.77152088	O15427	1	SLC16A3
GBMvsCON.up	GO:0031674	I band	18/2643	295/30411	0.960225991	0.999999652	0.77152088	O00151/O00757/O75147/O95817/P04792/P11166/P12814/P21333/P23634/P30626/P62942/Q0ZGT2/Q13643/Q14331/Q16527/Q8N3V7/Q8WX93/Q96HC4	18	PDLIM1/FBP2/OBSL1/BAG3/HSPB1/SLC2A1/ACTN1/FLNA/ATP2B4/SRI/FKBP1A/NEXN/FHL3/FRG1/CSRP2/SYNPO/PALLD/PDLIM5
GBMvsCON.up	GO:0001669	acrosomal vesicle	14/2643	241/30411	0.96274327	0.999999652	0.77152088	O95295/P05154/P07686/P19878/P35221/P51636/P56199/P78310/Q08431/Q8IY31/Q92805/Q96RQ9/Q9GZT3/Q9Y6A1	14	SNAPIN/SERPINA5/HEXB/NCF2/CTNNA1/CAV2/ITGA1/CXADR/MFGE8/IFT20/GOLGA1/IL4I1/SLIRP/POMT1
GBMvsCON.up	GO:0032590	dendrite membrane	3/2643	75/30411	0.963792774	0.999999652	0.77152088	O75787/P34903/Q96SB3	3	ATP6AP2/GABRA3/PPP1R9B
GBMvsCON.up	GO:0048786	presynaptic active zone	7/2643	140/30411	0.964789534	0.999999652	0.77152088	O60716/P23634/P27824/P56545/Q14831/Q8IUD2/Q99623	7	CTNND1/ATP2B4/CANX/CTBP2/GRM7/ERC1/PHB2
GBMvsCON.up	GO:0016010	dystrophin-associated glycoprotein complex	1/2643	37/30411	0.965477022	0.999999652	0.77152088	Q14118	1	DAG1
GBMvsCON.up	GO:1902710	GABA receptor complex	1/2643	37/30411	0.965477022	0.999999652	0.77152088	P34903	1	GABRA3
GBMvsCON.up	GO:0005876	spindle microtubule	7/2643	141/30411	0.966579041	0.999999652	0.77152088	O43264/Q00839/Q96CW5/Q96DB5/Q96IK1/Q96LZ7/Q96TC7	7	ZW10/HNRNPU/TUBGCP3/RMDN1/BOD1/RMDN2/RMDN3
GBMvsCON.up	GO:0005879	axonemal microtubule	2/2643	58/30411	0.966688461	0.999999652	0.77152088	Q86WT1/Q9Y6A4	2	TTC30A/CFAP20
GBMvsCON.up	GO:0098686	hippocampal mossy fiber to CA3 synapse	3/2643	77/30411	0.968409718	0.999999652	0.77152088	O43300/O60716/Q96EV8	3	LRRTM2/CTNND1/DTNBP1
GBMvsCON.up	GO:0043204	perikaryon	17/2643	288/30411	0.969234459	0.999999652	0.77152088	O14525/O75312/P21333/P43005/P55008/P56199/P63244/Q13003/Q13283/Q76NI1/Q86WK6/Q8N3V7/Q96LT7/Q9BTU6/Q9NV29/Q9NZV8/Q9UJU6	17	ASTN1/ZPR1/FLNA/SLC1A1/AIF1/ITGA1/RACK1/GRIK3/G3BP1/KNDC1/AMIGO1/SYNPO/C9orf72/PI4K2A/TMEM100/KCND2/DBNL
GBMvsCON.up	GO:0005901	caveola	9/2643	173/30411	0.969354027	0.999999652	0.77152088	P08631/P11166/P12931/P23634/P35221/P51636/Q9BX66/Q9ULV4/Q9UNF0	9	HCK/SLC2A1/SRC/ATP2B4/CTNNA1/CAV2/SORBS1/CORO1C/PACSIN2
GBMvsCON.up	GO:0000307	cyclin-dependent protein kinase holoenzyme complex	4/2643	95/30411	0.970059348	0.999999652	0.77152088	P12004/P24941/P51946/P51948	4	PCNA/CDK2/CCNH/MNAT1
GBMvsCON.up	GO:0035869	ciliary transition zone	6/2643	128/30411	0.970908977	0.999999652	0.77152088	A6NIH7/P41208/Q8IY31/Q8TAM2/Q96RY7/Q9HBG6	6	UNC119B/CETN2/IFT20/TTC8/IFT140/IFT122
GBMvsCON.up	GO:0016327	apicolateral plasma membrane	1/2643	39/30411	0.971223765	0.999999652	0.77152088	P78310	1	CXADR
GBMvsCON.up	GO:0005871	kinesin complex	4/2643	96/30411	0.971893304	0.999999652	0.77152088	O60333/Q15058/Q9NQT8/Q9NRI5	4	KIF1B/KIF14/KIF13B/DISC1
GBMvsCON.up	GO:0016328	lateral plasma membrane	6/2643	129/30411	0.972487406	0.999999652	0.77152088	O15427/P46940/P51153/Q16827/Q9ULK5/Q9ULV4	6	SLC16A3/IQGAP1/RAB13/PTPRO/VANGL2/CORO1C
GBMvsCON.up	GO:0005680	anaphase-promoting complex	1/2643	40/30411	0.9737279	0.999999652	0.77152088	Q9UJX6	1	ANAPC2
GBMvsCON.up	GO:0030673	axolemma	1/2643	40/30411	0.9737279	0.999999652	0.77152088	Q9HCK4	1	ROBO2
GBMvsCON.up	GO:0001533	cornified envelope	3/2643	80/30411	0.974303974	0.999999652	0.77152088	P04792/P19338/Q07283	3	HSPB1/NCL/TCHH
GBMvsCON.up	GO:0030286	dynein complex	4/2643	98/30411	0.975249831	0.999999652	0.77152088	P12270/Q0VDD8/Q96EX3/Q9NRI5	4	TPR/DNAH14/DYNC2I2/DISC1
GBMvsCON.up	GO:0033268	node of Ranvier	1/2643	41/30411	0.976014198	0.999999652	0.77152088	Q14118	1	DAG1
GBMvsCON.up	GO:0036452	ESCRT complex	1/2643	41/30411	0.976014198	0.999999652	0.77152088	Q96EY5	1	MVB12A
GBMvsCON.up	GO:0044214	spanning component of plasma membrane	1/2643	41/30411	0.976014198	0.999999652	0.77152088	P00533	1	EGFR
GBMvsCON.up	GO:0042383	sarcolemma	17/2643	296/30411	0.977486158	0.999999652	0.77152088	O15061/P11166/P12109/P18206/P22732/P23634/P30626/P51636/Q14118/Q92542/Q96EV8/Q9H9S5/Q9NXE4/Q9UBN1/Q9UK17/Q9ULV4/Q9Y6M5	17	SYNM/SLC2A1/COL6A1/VCL/SLC2A5/ATP2B4/SRI/CAV2/DAG1/NCSTN/DTNBP1/FKRP/SMPD4/CACNG4/KCND3/CORO1C/SLC30A1
GBMvsCON.up	GO:0005747	mitochondrial respiratory chain complex I	3/2643	83/30411	0.979143429	0.999999652	0.77152088	O00483/O75380/Q9UI09	3	NDUFA4/NDUFS6/NDUFA12
GBMvsCON.up	GO:0030964	NADH dehydrogenase complex	3/2643	83/30411	0.979143429	0.999999652	0.77152088	O00483/O75380/Q9UI09	3	NDUFA4/NDUFS6/NDUFA12
GBMvsCON.up	GO:0045271	respiratory chain complex I	3/2643	83/30411	0.979143429	0.999999652	0.77152088	O00483/O75380/Q9UI09	3	NDUFA4/NDUFS6/NDUFA12
GBMvsCON.up	GO:0032420	stereocilium	4/2643	101/30411	0.979585608	0.999999652	0.77152088	O43306/O94868/Q8IY31/Q9Y664	4	ADCY6/FCHSD2/IFT20/KPTN
GBMvsCON.up	GO:0090571	RNA polymerase II transcription repressor complex	1/2643	43/30411	0.98000741	0.999999652	0.77152088	Q9UHI6	1	DDX20
GBMvsCON.up	GO:0060170	ciliary membrane	5/2643	119/30411	0.980887486	0.999999652	0.77152088	Q13563/Q8IWZ6/Q8TAM2/Q96QV1/Q9BRK3	5	PKD2/BBS7/TTC8/HHIP/MXRA8
GBMvsCON.up	GO:0005771	multivesicular body	5/2643	121/30411	0.983079628	0.999999652	0.77152088	P00533/P04233/P08962/P51159/Q92673	5	EGFR/CD74/CD63/RAB27A/SORL1
GBMvsCON.up	GO:1990752	microtubule end	2/2643	67/30411	0.98339633	0.999999652	0.77152088	Q08AD1/Q9P270	2	CAMSAP2/SLAIN2
GBMvsCON.up	GO:0005891	voltage-gated calcium channel complex	3/2643	87/30411	0.984258239	0.999999652	0.77152088	P62942/Q5VU97/Q9UBN1	3	FKBP1A/CACHD1/CACNG4
GBMvsCON.up	GO:0032589	neuron projection membrane	5/2643	123/30411	0.985033638	0.999999652	0.77152088	O75787/P34903/Q6ZN44/Q96SB3/Q9HCK4	5	ATP6AP2/GABRA3/UNC5A/PPP1R9B/ROBO2
GBMvsCON.up	GO:0034706	sodium channel complex	1/2643	47/30411	0.986110637	0.999999652	0.77152088	Q13003	1	GRIK3
GBMvsCON.up	GO:0019005	SCF ubiquitin ligase complex	4/2643	107/30411	0.986197348	0.999999652	0.77152088	P0C2W1/Q96K76/Q9NRD1/Q9UKT5	4	FBXO45/USP47/FBXO6/FBXO4
GBMvsCON.up	GO:0032421	stereocilium bundle	4/2643	111/30411	0.989412613	0.999999652	0.77152088	O43306/O94868/Q8IY31/Q9Y664	4	ADCY6/FCHSD2/IFT20/KPTN
GBMvsCON.up	GO:0005921	gap junction	1/2643	50/30411	0.989431144	0.999999652	0.77152088	Q16643	1	DBN1
GBMvsCON.up	GO:0036064	ciliary basal body	17/2643	316/30411	0.990126918	0.999999652	0.77152088	O75695/P28070/P41208/Q08AD1/Q13563/Q8IUD2/Q8IWZ6/Q8IY31/Q8NHV4/Q8TAM2/Q8TDM6/Q96C92/Q96EX3/Q96RY7/Q9HBG6/Q9NRI5/Q9Y6A4	17	RP2/PSMB4/CETN2/CAMSAP2/PKD2/ERC1/BBS7/IFT20/NEDD1/TTC8/DLG5/ENTR1/DYNC2I2/IFT140/IFT122/DISC1/CFAP20
GBMvsCON.up	GO:0016323	basolateral plasma membrane	26/2643	447/30411	0.99110001	0.999999652	0.77152088	O14910/O15427/O15438/P00533/P01130/P02786/P11166/P16157/P23634/P30825/P32121/P49757/P54709/P55157/P78310/Q07954/Q13563/Q14118/Q15043/Q6P4Q7/Q96RT1/Q99808/Q9BY67/Q9UHW9/Q9Y289/Q9Y6W5	26	LIN7A/SLC16A3/ABCC3/EGFR/LDLR/TFRC/SLC2A1/ANK1/ATP2B4/SLC7A1/ARRB2/NUMB/ATP1B3/MTTP/CXADR/LRP1/PKD2/DAG1/SLC39A14/CNNM4/ERBIN/SLC29A1/CADM1/SLC12A6/SLC5A6/WASF2
GBMvsCON.up	GO:0043194	axon initial segment	1/2643	52/30411	0.99119117	0.999999652	0.77152088	P11137	1	MAP2
GBMvsCON.up	GO:0005881	cytoplasmic microtubule	7/2643	166/30411	0.991562735	0.999999652	0.77152088	O95999/Q86WT1/Q8N392/Q9BSJ2/Q9NX95/Q9Y5M8/Q9Y6A4	7	BCL10/TTC30A/ARHGAP18/TUBGCP2/SYBU/SRPRB/CFAP20
GBMvsCON.up	GO:0097546	ciliary base	3/2643	96/30411	0.991739462	0.999999652	0.77152088	P13861/Q8IY31/Q9NRI5	3	PRKAR2A/IFT20/DISC1
GBMvsCON.up	GO:0019897	extrinsic component of plasma membrane	19/2643	350/30411	0.991979355	0.999999652	0.77152088	O60716/P00747/P06703/P08631/P12931/P33151/P35221/P46940/P49757/P51636/P52292/P55287/Q08431/Q13634/Q15075/Q96JQ0/Q9NZI2/Q9UJZ1/Q9Y5X3	19	CTNND1/PLG/S100A6/HCK/SRC/CDH5/CTNNA1/IQGAP1/NUMB/CAV2/KPNA2/CDH11/MFGE8/CDH18/EEA1/DCHS1/KCNIP1/STOML2/SNX5
GBMvsCON.up	GO:0005902	microvillus	7/2643	167/30411	0.992035726	0.999999652	0.77152088	O00592/P06756/P16444/P50443/P55157/Q8IX05/Q8IY31	7	PODXL/ITGAV/DPEP1/SLC26A2/MTTP/CD302/IFT20
GBMvsCON.up	GO:0098858	actin-based cell projection	24/2643	423/30411	0.992400783	0.999999652	0.77152088	O00592/O15357/O43306/O94868/P06756/P11137/P12931/P16444/P50443/P50552/P51114/P55157/P78310/Q12792/Q14118/Q7L576/Q8IX05/Q8IY31/Q8N2Q7/Q8N8S7/Q8NEJ9/Q96EX3/Q96SB3/Q9Y664	24	PODXL/INPPL1/ADCY6/FCHSD2/ITGAV/MAP2/SRC/DPEP1/SLC26A2/VASP/FXR1/MTTP/CXADR/TWF1/DAG1/CYFIP1/CD302/IFT20/NLGN1/ENAH/NGDN/DYNC2I2/PPP1R9B/KPTN
GBMvsCON.up	GO:0035371	microtubule plus-end	1/2643	54/30411	0.992658191	0.999999652	0.77152088	Q9P270	1	SLAIN2
GBMvsCON.up	GO:0031225	anchored component of membrane	13/2643	266/30411	0.993614638	0.999999652	0.77152088	O94779/O95497/O95980/P07359/P08571/P16444/P21589/P35052/P51149/Q03405/Q7L9B9/Q8N2G4/Q9NR22	13	CNTN5/VNN1/RECK/GP1BA/CD14/DPEP1/NT5E/GPC1/RAB7A/PLAUR/EEPD1/LYPD1/PRMT8
GBMvsCON.up	GO:0030315	T-tubule	4/2643	120/30411	0.99423603	0.999999652	0.77152088	P23634/P30626/Q9UBN1/Q9Y6M5	4	ATP2B4/SRI/CACNG4/SLC30A1
GBMvsCON.up	GO:0031461	cullin-RING ubiquitin ligase complex	15/2643	299/30411	0.994373727	0.999999652	0.77152088	P0C2W1/P61962/Q13216/Q5QP82/Q5TAQ9/Q92466/Q96JK2/Q96K76/Q9H0H3/Q9NRD1/Q9NV06/Q9NXF7/Q9UBF6/Q9UJX6/Q9UKT5	15	FBXO45/DCAF7/ERCC8/DCAF10/DCAF8/DDB2/DCAF5/USP47/KLHL25/FBXO6/DCAF13/DCAF16/RNF7/ANAPC2/FBXO4
GBMvsCON.up	GO:0030672	synaptic vesicle membrane	10/2643	223/30411	0.994711546	0.999999652	0.77152088	O15126/O43752/O75787/O95295/P27449/P51149/Q15904/Q5T7P8/Q86Y82/Q96EV8	10	SCAMP1/STX6/ATP6AP2/SNAPIN/ATP6V0C/RAB7A/ATP6AP1/SYT6/STX12/DTNBP1
GBMvsCON.up	GO:0099501	exocytic vesicle membrane	10/2643	223/30411	0.994711546	0.999999652	0.77152088	O15126/O43752/O75787/O95295/P27449/P51149/Q15904/Q5T7P8/Q86Y82/Q96EV8	10	SCAMP1/STX6/ATP6AP2/SNAPIN/ATP6V0C/RAB7A/ATP6AP1/SYT6/STX12/DTNBP1
GBMvsCON.up	GO:0001750	photoreceptor outer segment	6/2643	157/30411	0.994717564	0.999999652	0.77152088	P23219/P51159/Q12866/Q8IWZ6/Q8IY31/Q96RY7	6	PTGS1/RAB27A/MERTK/BBS7/IFT20/IFT140
GBMvsCON.up	GO:0097733	photoreceptor cell cilium	9/2643	207/30411	0.994724471	0.999999652	0.77152088	P23219/P41208/P51159/Q12866/Q8IWZ6/Q8IY31/Q8TAM2/Q96RY7/Q9HBG6	9	PTGS1/CETN2/RAB27A/MERTK/BBS7/IFT20/TTC8/IFT140/IFT122
GBMvsCON.up	GO:0034704	calcium channel complex	4/2643	124/30411	0.995621286	0.999999652	0.77152088	P62942/Q5VU97/Q8IYU8/Q9UBN1	4	FKBP1A/CACHD1/MICU2/CACNG4
GBMvsCON.up	GO:0005903	brush border	8/2643	196/30411	0.996107768	0.999999652	0.77152088	P12814/P21333/P55157/P60660/Q07075/Q13045/Q14728/Q9Y289	8	ACTN1/FLNA/MTTP/MYL6/ENPEP/FLII/MFSD10/SLC5A6
GBMvsCON.up	GO:0031463	Cul3-RING ubiquitin ligase complex	1/2643	64/30411	0.997047803	0.999999652	0.77152088	Q9H0H3	1	KLHL25
GBMvsCON.up	GO:0031526	brush border membrane	3/2643	110/30411	0.997052801	0.999999652	0.77152088	P55157/Q14728/Q9Y289	3	MTTP/MFSD10/SLC5A6
GBMvsCON.up	GO:0005814	centriole	12/2643	269/30411	0.997490612	0.999999652	0.77152088	O75695/O95613/P11388/P41208/P53384/Q5VT06/Q8IY31/Q8NHV4/Q96CW5/Q96EX3/Q96RY7/Q9Y6A4	12	RP2/PCNT/TOP2A/CETN2/NUBP1/CEP350/IFT20/NEDD1/TUBGCP3/DYNC2I2/IFT140/CFAP20
GBMvsCON.up	GO:0016459	myosin complex	2/2643	91/30411	0.9975594	0.999999652	0.77152088	P14649/P60660	2	MYL6B/MYL6
GBMvsCON.up	GO:0097731	9+0 non-motile cilium	9/2643	223/30411	0.997849172	0.999999652	0.77152088	P23219/P41208/P51159/Q12866/Q8IWZ6/Q8IY31/Q8TAM2/Q96RY7/Q9HBG6	9	PTGS1/CETN2/RAB27A/MERTK/BBS7/IFT20/TTC8/IFT140/IFT122
GBMvsCON.up	GO:0008076	voltage-gated potassium channel complex	5/2643	155/30411	0.998105841	0.999999652	0.77152088	Q6PIL6/Q9NSA2/Q9NZI2/Q9NZV8/Q9UK17	5	KCNIP4/KCND1/KCNIP1/KCND2/KCND3
GBMvsCON.up	GO:0042734	presynaptic membrane	13/2643	291/30411	0.998173167	0.999999652	0.77152088	O94779/P0C2W1/P23634/P27824/Q13003/Q2Y0W8/Q68DU8/Q8IUD2/Q8NFZ4/Q92542/Q96CX2/Q9BTU6/Q9NT99	13	CNTN5/FBXO45/ATP2B4/CANX/GRIK3/SLC4A8/KCTD16/ERC1/NLGN2/NCSTN/KCTD12/PI4K2A/LRRC4B
GBMvsCON.up	GO:0034705	potassium channel complex	6/2643	174/30411	0.998191203	0.999999652	0.77152088	Q13003/Q6PIL6/Q9NSA2/Q9NZI2/Q9NZV8/Q9UK17	6	GRIK3/KCNIP4/KCND1/KCNIP1/KCND2/KCND3
GBMvsCON.up	GO:0009898	cytoplasmic side of plasma membrane	16/2643	342/30411	0.99850133	0.999999652	0.77152088	O43464/P06703/P08575/P08631/P12931/P16157/P35236/P46940/P51636/Q13490/Q8NHJ6/Q96SB3/Q9NR22/Q9NZI2/Q9Y4K3/Q9Y5X3	16	HTRA2/S100A6/PTPRC/HCK/SRC/ANK1/PTPN7/IQGAP1/CAV2/BIRC2/LILRB4/PPP1R9B/PRMT8/KCNIP1/TRAF6/SNX5
GBMvsCON.up	GO:0032153	cell division site	4/2643	142/30411	0.998767225	0.999999652	0.77152088	O43586/Q16512/Q96CW5/Q9BSJ2	4	PSTPIP1/PKN1/TUBGCP3/TUBGCP2
GBMvsCON.up	GO:0045111	intermediate filament cytoskeleton	17/2643	363/30411	0.998854025	0.999999652	0.77152088	O15061/O76009/P01911/P08670/P20700/P48681/P50281/P52739/P56537/Q03252/Q14694/Q14CN4/Q3SXM5/Q8IY21/Q99471/Q9NRI5/Q9UHR5	17	SYNM/KRT33A/HLA-DRB1/VIM/LMNB1/NES/MMP14/ZNF131/EIF6/LMNB2/USP10/KRT72/HSDL1/DDX60/PFDN5/DISC1/SAP30BP
GBMvsCON.up	GO:0032154	cleavage furrow	2/2643	102/30411	0.999007881	0.999999652	0.77152088	O43586/Q16512	2	PSTPIP1/PKN1
GBMvsCON.up	GO:0031594	neuromuscular junction	4/2643	146/30411	0.999075456	0.999999652	0.77152088	O94868/Q8N2Q7/Q9UPQ7/Q9Y2H0	4	FCHSD2/NLGN1/PDZRN3/DLGAP4
GBMvsCON.up	GO:0031234	extrinsic component of cytoplasmic side of plasma membrane	7/2643	204/30411	0.9991605	0.999999652	0.77152088	P06703/P08631/P12931/P46940/P51636/Q9NZI2/Q9Y5X3	7	S100A6/HCK/SRC/IQGAP1/CAV2/KCNIP1/SNX5
GBMvsCON.up	GO:0044304	main axon	4/2643	151/30411	0.999356523	0.999999652	0.77152088	P11137/Q14118/Q96LT7/Q9HCK4	4	MAP2/DAG1/C9orf72/ROBO2
GBMvsCON.up	GO:0098889	intrinsic component of presynaptic membrane	4/2643	153/30411	0.999443817	0.999999652	0.77152088	O94779/P23634/P27824/Q92542	4	CNTN5/ATP2B4/CANX/NCSTN
GBMvsCON.up	GO:0098862	cluster of actin-based cell projections	12/2643	298/30411	0.999477434	0.999999652	0.77152088	O43306/O94868/P12814/P21333/P55157/P60660/Q07075/Q13045/Q14728/Q8IY31/Q9Y289/Q9Y664	12	ADCY6/FCHSD2/ACTN1/FLNA/MTTP/MYL6/ENPEP/FLII/MFSD10/IFT20/SLC5A6/KPTN
GBMvsCON.up	GO:0099056	integral component of presynaptic membrane	3/2643	138/30411	0.999652572	0.999999652	0.77152088	P23634/P27824/Q92542	3	ATP2B4/CANX/NCSTN
GBMvsCON.up	GO:0008021	synaptic vesicle	20/2643	436/30411	0.999683413	0.999999652	0.77152088	O15126/O43752/O60333/O75787/O95295/P27449/P50897/P51149/P51153/Q15904/Q2Y0W8/Q5T7P8/Q86Y82/Q92542/Q96EV8/Q9BVK6/Q9C026/Q9NRI5/Q9NRW7/Q9UEU0	20	SCAMP1/STX6/KIF1B/ATP6AP2/SNAPIN/ATP6V0C/PPT1/RAB7A/RAB13/ATP6AP1/SLC4A8/SYT6/STX12/NCSTN/DTNBP1/TMED9/TRIM9/DISC1/VPS45/VTI1B
GBMvsCON.up	GO:0044306	neuron projection terminus	9/2643	257/30411	0.999715844	0.999999652	0.77152088	O75150/O75494/P27708/P43005/P43378/Q13003/Q2Y0W8/Q7L576/Q8N5G2	9	RNF40/SRSF10/CAD/SLC1A1/PTPN9/GRIK3/SLC4A8/CYFIP1/MACO1
GBMvsCON.up	GO:0043679	axon terminus	7/2643	221/30411	0.999719831	0.999999652	0.77152088	O75150/O75494/P27708/P43005/Q13003/Q2Y0W8/Q7L576	7	RNF40/SRSF10/CAD/SLC1A1/GRIK3/SLC4A8/CYFIP1
GBMvsCON.up	GO:0070382	exocytic vesicle	22/2643	472/30411	0.999750572	0.999999652	0.77152088	O15126/O43752/O60333/O75787/O95295/P27449/P50897/P51149/P51153/P51159/Q15904/Q2Y0W8/Q5T7P8/Q86Y82/Q92542/Q96EV8/Q9BSW7/Q9BVK6/Q9C026/Q9NRI5/Q9NRW7/Q9UEU0	22	SCAMP1/STX6/KIF1B/ATP6AP2/SNAPIN/ATP6V0C/PPT1/RAB7A/RAB13/RAB27A/ATP6AP1/SLC4A8/SYT6/STX12/NCSTN/DTNBP1/SYT17/TMED9/TRIM9/DISC1/VPS45/VTI1B
GBMvsCON.up	GO:0005930	axoneme	8/2643	242/30411	0.999763688	0.999999652	0.77152088	O43602/P13861/Q0VDD8/Q86WT1/Q8IWZ6/Q96EX3/Q96RY7/Q9Y6A4	8	DCX/PRKAR2A/DNAH14/TTC30A/BBS7/DYNC2I2/IFT140/CFAP20
GBMvsCON.up	GO:0097014	ciliary plasm	8/2643	244/30411	0.999792032	0.999999652	0.77152088	O43602/P13861/Q0VDD8/Q86WT1/Q8IWZ6/Q96EX3/Q96RY7/Q9Y6A4	8	DCX/PRKAR2A/DNAH14/TTC30A/BBS7/DYNC2I2/IFT140/CFAP20
GBMvsCON.up	GO:0097730	non-motile cilium	10/2643	280/30411	0.999795406	0.999999652	0.77152088	P23219/P41208/P51159/Q12866/Q13563/Q8IWZ6/Q8IY31/Q8TAM2/Q96RY7/Q9HBG6	10	PTGS1/CETN2/RAB27A/MERTK/PKD2/BBS7/IFT20/TTC8/IFT140/IFT122
GBMvsCON.up	GO:0005875	microtubule associated complex	10/2643	296/30411	0.999923367	0.999999652	0.77152088	O43602/O60333/O95793/P11137/P12270/Q0VDD8/Q15058/Q96EX3/Q9NQT8/Q9NRI5	10	DCX/KIF1B/STAU1/MAP2/TPR/DNAH14/KIF14/DYNC2I2/KIF13B/DISC1
GBMvsCON.up	GO:0005882	intermediate filament	9/2643	281/30411	0.999937173	0.999999652	0.77152088	O15061/O76009/P01911/P08670/P20700/P48681/P56537/Q03252/Q14CN4	9	SYNM/KRT33A/HLA-DRB1/VIM/LMNB1/NES/EIF6/LMNB2/KRT72
GBMvsCON.up	GO:0034703	cation channel complex	15/2643	405/30411	0.999978836	0.999999652	0.77152088	O95897/P42262/P48058/P62942/Q13003/Q13563/Q5VU97/Q6PIL6/Q8IYU8/Q8TBE1/Q9NSA2/Q9NZI2/Q9NZV8/Q9UBN1/Q9UK17	15	OLFM2/GRIA2/GRIA4/FKBP1A/GRIK3/PKD2/CACHD1/KCNIP4/MICU2/CNIH3/KCND1/KCNIP1/KCND2/CACNG4/KCND3
GBMvsCON.up	GO:0045095	keratin filament	1/2643	119/30411	0.99998043	0.999999652	0.77152088	Q14CN4	1	KRT72
GBMvsCON.up	GO:0036126	sperm flagellum	7/2643	269/30411	0.999989265	0.999999652	0.77152088	P10809/P23634/P54709/P54819/Q96RQ9/Q9BW83/Q9GZT3	7	HSPD1/ATP2B4/ATP1B3/AK2/IL4I1/IFT27/SLIRP
GBMvsCON.up	GO:0097729	9+2 motile cilium	8/2643	293/30411	0.999991957	0.999999652	0.77152088	P10809/P23634/P41208/P54709/P54819/Q96RQ9/Q9BW83/Q9GZT3	8	HSPD1/ATP2B4/CETN2/ATP1B3/AK2/IL4I1/IFT27/SLIRP
GBMvsCON.up	GO:0001917	photoreceptor inner segment	1/2643	129/30411	0.999992147	0.999999652	0.77152088	P11166	1	SLC2A1
GBMvsCON.up	GO:0031514	motile cilium	12/2643	417/30411	0.999999652	0.999999652	0.77152088	P10809/P23634/P41208/P54709/P54819/Q13563/Q8IY31/Q96LB3/Q96RQ9/Q9BW83/Q9GZT3/Q9Y6A4	12	HSPD1/ATP2B4/CETN2/ATP1B3/AK2/PKD2/IFT20/IFT74/IL4I1/IFT27/SLIRP/CFAP20
NGMTvsCON.down	GO:0008021	synaptic vesicle	72/1404	436/30411	3.94E-21	3.07E-18	1.93E-18	O00429/O00499/O14908/O14994/O15400/O43236/O43759/O43760/O60641/O95670/P05067/P0DP23/P17600/P20020/P20336/P20339/P21281/P21283/P21579/P23763/P25713/P36543/P48067/P49418/P51793/P59190/P60880/P61006/P61020/P61026/P61266/P63027/Q05084/Q07343/Q13332/Q13492/Q13614/Q14141/Q14183/Q15019/Q16563/Q16623/Q16864/Q5T0D9/Q5T5C0/Q6DN14/Q6DN90/Q7Z6L0/Q8IV01/Q8N145/Q8N4V2/Q8N9I0/Q8TDC3/Q8TDJ6/Q92599/Q92777/Q92930/…	72	DNM1L/BIN1/GIPC1/SYN3/STX7/SEPTIN4/SYNGR1/SYNGR2/SNAP91/ATP6V1G2/APP/CALM1/SYN1/ATP2B1/RAB3A/RAB5A/ATP6V1B2/ATP6V1C1/SYT1/VAMP1/MT3/ATP6V1E1/SLC6A9/AMPH/CLCN4/RAB15/SNAP25/RAB8A/RAB5B/RAB10/STX1B/VAMP2/ICA1/PDE4B/PTPRS/PICALM/MTMR2/SEPTIN6/DOC2A/SEPTIN2/SYPL1/STX1A/ATP6V1F/TPRG1L/STXBP5/MCTP1/IQSEC1/PRRT2/SYT12/LGI3/SVOP/SYT2/BRSK1/DMXL2/SEPTIN8/SYN2/RAB8B/PTPRN2/MAL2/RAB3C/SEPTIN5/SLC30A3/PHAF1/…
NGMTvsCON.down	GO:0070382	exocytic vesicle	74/1404	472/30411	2.49E-20	9.71E-18	6.12E-18	O00429/O00499/O14908/O14994/O15400/O43236/O43759/O43760/O60641/O95670/P05067/P0DP23/P17600/P20020/P20336/P20339/P20340/P21281/P21283/P21579/P23763/P25713/P36543/P48067/P49418/P51793/P59190/P60880/P61006/P61020/P61026/P61266/P63027/Q05084/Q07343/Q13332/Q13492/Q13614/Q14141/Q14183/Q15019/Q16563/Q16623/Q16864/Q5T0D9/Q5T5C0/Q6DN14/Q6DN90/Q7Z6L0/Q8IV01/Q8N145/Q8N4V2/Q8N9I0/Q8TDC3/Q8TDJ6/Q92599/Q92777/…	74	DNM1L/BIN1/GIPC1/SYN3/STX7/SEPTIN4/SYNGR1/SYNGR2/SNAP91/ATP6V1G2/APP/CALM1/SYN1/ATP2B1/RAB3A/RAB5A/RAB6A/ATP6V1B2/ATP6V1C1/SYT1/VAMP1/MT3/ATP6V1E1/SLC6A9/AMPH/CLCN4/RAB15/SNAP25/RAB8A/RAB5B/RAB10/STX1B/VAMP2/ICA1/PDE4B/PTPRS/PICALM/MTMR2/SEPTIN6/DOC2A/SEPTIN2/SYPL1/STX1A/ATP6V1F/TPRG1L/STXBP5/MCTP1/IQSEC1/PRRT2/SYT12/LGI3/SVOP/SYT2/BRSK1/DMXL2/SEPTIN8/SYN2/RAB8B/PTPRN2/MAL2/RAB3C/SEPTIN5/SLC30A3/…
NGMTvsCON.down	GO:0005747	mitochondrial respiratory chain complex I	30/1404	83/30411	2.05E-19	3.20E-17	2.02E-17	O00217/O43674/O43676/O43920/O75251/O75306/O75489/O95139/O95168/O95169/O95178/O95182/O95298/O95299/O96000/P03891/P03905/P03915/P17568/P19404/P28331/P49821/P51970/P56556/Q16718/Q16795/Q86Y39/Q9NX14/Q9P0J0/Q9Y6M9	30	NDUFS8/NDUFB5/NDUFB3/NDUFS5/NDUFS7/NDUFS2/NDUFS3/NDUFB6/NDUFB4/NDUFB8/NDUFB2/NDUFA7/NDUFC2/NDUFA10/NDUFB10/MT-ND2/MT-ND4/MT-ND5/NDUFB7/NDUFV2/NDUFS1/NDUFV1/NDUFA8/NDUFA6/NDUFA5/NDUFA9/NDUFA11/NDUFB11/NDUFA13/NDUFB9
NGMTvsCON.down	GO:0030964	NADH dehydrogenase complex	30/1404	83/30411	2.05E-19	3.20E-17	2.02E-17	O00217/O43674/O43676/O43920/O75251/O75306/O75489/O95139/O95168/O95169/O95178/O95182/O95298/O95299/O96000/P03891/P03905/P03915/P17568/P19404/P28331/P49821/P51970/P56556/Q16718/Q16795/Q86Y39/Q9NX14/Q9P0J0/Q9Y6M9	30	NDUFS8/NDUFB5/NDUFB3/NDUFS5/NDUFS7/NDUFS2/NDUFS3/NDUFB6/NDUFB4/NDUFB8/NDUFB2/NDUFA7/NDUFC2/NDUFA10/NDUFB10/MT-ND2/MT-ND4/MT-ND5/NDUFB7/NDUFV2/NDUFS1/NDUFV1/NDUFA8/NDUFA6/NDUFA5/NDUFA9/NDUFA11/NDUFB11/NDUFA13/NDUFB9
NGMTvsCON.down	GO:0045271	respiratory chain complex I	30/1404	83/30411	2.05E-19	3.20E-17	2.02E-17	O00217/O43674/O43676/O43920/O75251/O75306/O75489/O95139/O95168/O95169/O95178/O95182/O95298/O95299/O96000/P03891/P03905/P03915/P17568/P19404/P28331/P49821/P51970/P56556/Q16718/Q16795/Q86Y39/Q9NX14/Q9P0J0/Q9Y6M9	30	NDUFS8/NDUFB5/NDUFB3/NDUFS5/NDUFS7/NDUFS2/NDUFS3/NDUFB6/NDUFB4/NDUFB8/NDUFB2/NDUFA7/NDUFC2/NDUFA10/NDUFB10/MT-ND2/MT-ND4/MT-ND5/NDUFB7/NDUFV2/NDUFS1/NDUFV1/NDUFA8/NDUFA6/NDUFA5/NDUFA9/NDUFA11/NDUFB11/NDUFA13/NDUFB9
NGMTvsCON.down	GO:0098803	respiratory chain complex	34/1404	147/30411	4.38E-15	5.69E-13	3.58E-13	O00217/O43674/O43676/O43920/O75251/O75306/O75489/O95139/O95168/O95169/O95178/O95182/O95298/O95299/O96000/P03891/P03905/P03915/P09669/P12074/P13073/P14406/P17568/P19404/P28331/P49821/P51970/P56556/Q16718/Q16795/Q86Y39/Q9NX14/Q9P0J0/Q9Y6M9	34	NDUFS8/NDUFB5/NDUFB3/NDUFS5/NDUFS7/NDUFS2/NDUFS3/NDUFB6/NDUFB4/NDUFB8/NDUFB2/NDUFA7/NDUFC2/NDUFA10/NDUFB10/MT-ND2/MT-ND4/MT-ND5/COX6C/COX6A1/COX4I1/COX7A2/NDUFB7/NDUFV2/NDUFS1/NDUFV1/NDUFA8/NDUFA6/NDUFA5/NDUFA9/NDUFA11/NDUFB11/NDUFA13/NDUFB9
NGMTvsCON.down	GO:0030672	synaptic vesicle membrane	42/1404	223/30411	6.49E-15	6.32E-13	3.98E-13	O00429/O00499/O14994/O43759/O43760/O95670/P0DP23/P17600/P20020/P20336/P20339/P21281/P21283/P21579/P23763/P36543/P48067/P49418/P61020/P63027/Q05084/Q13332/Q14183/Q16563/Q16623/Q16864/Q5T0D9/Q6DN14/Q7Z6L0/Q8IV01/Q8N4V2/Q8N9I0/Q8TDJ6/Q92599/Q92777/Q92932/Q969L2/Q96E17/Q99726/Q9BSU1/Q9H3Z4/Q9Y2J0	42	DNM1L/BIN1/SYN3/SYNGR1/SYNGR2/ATP6V1G2/CALM1/SYN1/ATP2B1/RAB3A/RAB5A/ATP6V1B2/ATP6V1C1/SYT1/VAMP1/ATP6V1E1/SLC6A9/AMPH/RAB5B/VAMP2/ICA1/PTPRS/DOC2A/SYPL1/STX1A/ATP6V1F/TPRG1L/MCTP1/PRRT2/SYT12/SVOP/SYT2/DMXL2/SEPTIN8/SYN2/PTPRN2/MAL2/RAB3C/SLC30A3/PHAF1/DNAJC5/RPH3A
NGMTvsCON.down	GO:0099501	exocytic vesicle membrane	42/1404	223/30411	6.49E-15	6.32E-13	3.98E-13	O00429/O00499/O14994/O43759/O43760/O95670/P0DP23/P17600/P20020/P20336/P20339/P21281/P21283/P21579/P23763/P36543/P48067/P49418/P61020/P63027/Q05084/Q13332/Q14183/Q16563/Q16623/Q16864/Q5T0D9/Q6DN14/Q7Z6L0/Q8IV01/Q8N4V2/Q8N9I0/Q8TDJ6/Q92599/Q92777/Q92932/Q969L2/Q96E17/Q99726/Q9BSU1/Q9H3Z4/Q9Y2J0	42	DNM1L/BIN1/SYN3/SYNGR1/SYNGR2/ATP6V1G2/CALM1/SYN1/ATP2B1/RAB3A/RAB5A/ATP6V1B2/ATP6V1C1/SYT1/VAMP1/ATP6V1E1/SLC6A9/AMPH/RAB5B/VAMP2/ICA1/PTPRS/DOC2A/SYPL1/STX1A/ATP6V1F/TPRG1L/MCTP1/PRRT2/SYT12/SVOP/SYT2/DMXL2/SEPTIN8/SYN2/PTPRN2/MAL2/RAB3C/SLC30A3/PHAF1/DNAJC5/RPH3A
NGMTvsCON.down	GO:0005746	mitochondrial respirasome	34/1404	154/30411	1.91E-14	1.65E-12	1.04E-12	O00217/O43674/O43676/O43920/O75251/O75306/O75489/O95139/O95168/O95169/O95178/O95182/O95298/O95299/O96000/P03891/P03905/P03915/P09669/P12074/P13073/P14406/P17568/P19404/P28331/P49821/P51970/P56556/Q16718/Q16795/Q86Y39/Q9NX14/Q9P0J0/Q9Y6M9	34	NDUFS8/NDUFB5/NDUFB3/NDUFS5/NDUFS7/NDUFS2/NDUFS3/NDUFB6/NDUFB4/NDUFB8/NDUFB2/NDUFA7/NDUFC2/NDUFA10/NDUFB10/MT-ND2/MT-ND4/MT-ND5/COX6C/COX6A1/COX4I1/COX7A2/NDUFB7/NDUFV2/NDUFS1/NDUFV1/NDUFA8/NDUFA6/NDUFA5/NDUFA9/NDUFA11/NDUFB11/NDUFA13/NDUFB9
NGMTvsCON.down	GO:0070469	respirasome	35/1404	166/30411	3.46E-14	2.70E-12	1.70E-12	O00217/O43674/O43676/O43920/O75251/O75306/O75489/O95139/O95168/O95169/O95178/O95182/O95298/O95299/O96000/P03891/P03905/P03915/P09669/P12074/P13073/P14406/P17568/P19404/P28331/P49821/P51970/P56556/Q16718/Q16795/Q86Y39/Q9NX14/Q9P0J0/Q9Y241/Q9Y6M9	35	NDUFS8/NDUFB5/NDUFB3/NDUFS5/NDUFS7/NDUFS2/NDUFS3/NDUFB6/NDUFB4/NDUFB8/NDUFB2/NDUFA7/NDUFC2/NDUFA10/NDUFB10/MT-ND2/MT-ND4/MT-ND5/COX6C/COX6A1/COX4I1/COX7A2/NDUFB7/NDUFV2/NDUFS1/NDUFV1/NDUFA8/NDUFA6/NDUFA5/NDUFA9/NDUFA11/NDUFB11/NDUFA13/HIGD1A/NDUFB9
NGMTvsCON.down	GO:0044304	main axon	33/1404	151/30411	6.29E-14	4.46E-12	2.81E-12	O00499/O43526/O94832/O94856/P02686/P04216/P04350/P05067/P10636/P16389/P20916/P46821/P78357/P78559/Q01082/Q02246/Q07699/Q09470/Q12955/Q12959/Q13303/Q15700/Q5T442/Q8IXJ6/Q8TAM6/Q96PR1/Q99250/Q9GZV7/Q9H254/Q9UHC6/Q9UQD0/Q9Y2J2/Q9Y4D2	33	BIN1/KCNQ2/MYO1D/NFASC/MBP/THY1/TUBB4A/APP/MAPT/KCNA2/MAG/MAP1B/CNTNAP1/MAP1A/SPTBN1/CNTN2/SCN1B/KCNA1/ANK3/DLG1/KCNAB2/DLG2/GJC2/SIRT2/ERMN/KCNC2/SCN2A/HAPLN2/SPTBN4/CNTNAP2/SCN8A/EPB41L3/DAGLA
NGMTvsCON.down	GO:0043197	dendritic spine	52/1404	352/30411	1.28E-13	7.88E-12	4.96E-12	O14908/O15066/O43566/O75044/O75334/O75781/P05067/P05937/P10636/P13637/P20020/P25713/P29323/P31323/P35609/P40818/P46821/P60953/P61006/P61586/P63000/P63252/P84074/Q01814/Q07343/Q08209/Q12979/Q13614/Q14003/Q14168/Q14289/Q14832/Q17R89/Q5VST6/Q6MZT1/Q7Z6G8/Q7Z6L0/Q92686/Q96BY6/Q96PQ0/Q96Q42/Q9BT88/Q9HCD6/Q9UK22/Q9UPR5/Q9UQ16/Q9UQB8/Q9UQM7/Q9Y2J0/Q9Y3A3/Q9Y4D2/Q9Y6D5	52	GIPC1/KIF3B/RGS14/SRGAP2/PPFIA2/PALM/APP/CALB1/MAPT/ATP1A3/ATP2B1/MT3/EPHB2/PRKAR2B/ACTN2/USP8/MAP1B/CDC42/RAB8A/RHOA/RAC1/KCNJ2/HPCA/ATP2B2/PDE4B/PPP3CA/ABR/MTMR2/KCNC3/MPP2/PTK2B/GRM3/ARHGAP44/ABHD17B/RGS7BP/ANKS1B/PRRT2/NRGN/DOCK10/SORCS2/ALS2/SYT11/TANC2/FBXO2/SLC8A2/DNM3/BAIAP2/CAMK2A/RPH3A/MOB4/DAGLA/ARFGEF2
NGMTvsCON.down	GO:0005875	microtubule associated complex	47/1404	296/30411	1.31E-13	7.88E-12	4.96E-12	A0MZ66/O00139/O00399/O00423/O14576/O14782/O15066/O43237/O60282/O75935/O95166/O95219/P42025/P43034/P46821/P49354/P49356/P51808/P61163/P63167/P68133/P78559/Q07866/Q12756/Q12840/Q13561/Q14203/Q14204/Q14244/Q4LDG9/Q5TCY1/Q66K74/Q7Z4S6/Q8TF09/Q92845/Q96FJ2/Q96S59/Q9BTE1/Q9BVA0/Q9BW62/Q9GZM8/Q9H0B6/Q9NP97/Q9NZ32/Q9UJW0/Q9Y496/Q9Y6G9	47	SHTN1/KIF2A/DCTN6/EML1/DYNC1I1/KIF3C/KIF3B/DYNC1LI2/KIF5C/DCTN3/GABARAP/SNX4/ACTR1B/PAFAH1B1/MAP1B/FNTA/FNTB/DYNLT3/ACTR1A/DYNLL1/ACTA1/MAP1A/KLC1/KIF1A/KIF5A/DCTN2/DCTN1/DYNC1H1/MAP7/DNAL1/TTBK1/MAP1S/KIF21A/DYNLRB2/KIFAP3/DYNLL2/RANBP9/DCTN5/KATNB1/KATNAL1/NDEL1/KLC2/DYNLRB1/ACTR10/DCTN4/KIF3A/DYNC1LI1
NGMTvsCON.down	GO:0044309	neuron spine	52/1404	353/30411	1.44E-13	8.01E-12	5.04E-12	O14908/O15066/O43566/O75044/O75334/O75781/P05067/P05937/P10636/P13637/P20020/P25713/P29323/P31323/P35609/P40818/P46821/P60953/P61006/P61586/P63000/P63252/P84074/Q01814/Q07343/Q08209/Q12979/Q13614/Q14003/Q14168/Q14289/Q14832/Q17R89/Q5VST6/Q6MZT1/Q7Z6G8/Q7Z6L0/Q92686/Q96BY6/Q96PQ0/Q96Q42/Q9BT88/Q9HCD6/Q9UK22/Q9UPR5/Q9UQ16/Q9UQB8/Q9UQM7/Q9Y2J0/Q9Y3A3/Q9Y4D2/Q9Y6D5	52	GIPC1/KIF3B/RGS14/SRGAP2/PPFIA2/PALM/APP/CALB1/MAPT/ATP1A3/ATP2B1/MT3/EPHB2/PRKAR2B/ACTN2/USP8/MAP1B/CDC42/RAB8A/RHOA/RAC1/KCNJ2/HPCA/ATP2B2/PDE4B/PPP3CA/ABR/MTMR2/KCNC3/MPP2/PTK2B/GRM3/ARHGAP44/ABHD17B/RGS7BP/ANKS1B/PRRT2/NRGN/DOCK10/SORCS2/ALS2/SYT11/TANC2/FBXO2/SLC8A2/DNM3/BAIAP2/CAMK2A/RPH3A/MOB4/DAGLA/ARFGEF2
NGMTvsCON.down	GO:1990204	oxidoreductase complex	37/1404	215/30411	4.49E-12	2.33E-10	1.47E-10	O00217/O43674/O43676/O43837/O43920/O75251/O75306/O75489/O95139/O95168/O95169/O95178/O95182/O95298/O95299/O96000/P03891/P03905/P03915/P17568/P19404/P21695/P28331/P49821/P50213/P51553/P51970/P56556/P63000/Q16718/Q16795/Q86Y39/Q9NX14/Q9P0J0/Q9P2T1/Q9ULD0/Q9Y6M9	37	NDUFS8/NDUFB5/NDUFB3/IDH3B/NDUFS5/NDUFS7/NDUFS2/NDUFS3/NDUFB6/NDUFB4/NDUFB8/NDUFB2/NDUFA7/NDUFC2/NDUFA10/NDUFB10/MT-ND2/MT-ND4/MT-ND5/NDUFB7/NDUFV2/GPD1/NDUFS1/NDUFV1/IDH3A/IDH3G/NDUFA8/NDUFA6/RAC1/NDUFA5/NDUFA9/NDUFA11/NDUFB11/NDUFA13/GMPR2/OGDHL/NDUFB9
NGMTvsCON.down	GO:0043204	perikaryon	43/1404	288/30411	1.17E-11	5.70E-10	3.59E-10	A0MZ66/O14810/O43236/O94832/O95741/P00966/P05067/P09104/P11169/P16389/P17677/P45985/P46821/P84074/Q00535/Q07699/Q09019/Q09470/Q12840/Q13332/Q14003/Q14194/Q15700/Q5T442/Q6MZT1/Q7L099/Q8IVF5/Q8IXJ6/Q8IZQ1/Q8N3R9/Q96PQ0/Q96PR1/Q99574/Q99828/Q9BT88/Q9BZR6/Q9GZN7/Q9HCH3/Q9NPG2/Q9P265/Q9UBB6/Q9UHC6/Q9UPR5	43	SHTN1/CPLX1/SEPTIN4/MYO1D/CPNE6/ASS1/APP/ENO2/SLC2A3/KCNA2/GAP43/MAP2K4/MAP1B/HPCA/CDK5/SCN1B/DMWD/KCNA1/KIF5A/PTPRS/KCNC3/CRMP1/DLG2/GJC2/RGS7BP/RUFY3/TIAM2/SIRT2/WDFY3/PALS1/SORCS2/KCNC2/SERPINI1/CIB1/SYT11/RTN4R/ROGDI/CPNE5/NGB/DIP2B/NCDN/CNTNAP2/SLC8A2
NGMTvsCON.down	GO:0043209	myelin sheath	23/1404	96/30411	5.36E-11	2.46E-09	1.55E-09	O94832/P00918/P02686/P02689/P04350/P07900/P09543/P0DP23/P13637/P20916/P31150/P41743/P60201/Q02246/Q05513/Q12959/Q5T442/Q8IXJ6/Q8N3R9/Q8TAM6/Q8TBF2/Q9BX67/Q9Y342	23	MYO1D/CA2/MBP/PMP2/TUBB4A/HSP90AA1/CNP/CALM1/ATP1A3/MAG/GDI1/PRKCI/PLP1/CNTN2/PRKCZ/DLG1/GJC2/SIRT2/PALS1/ERMN/PRXL2B/JAM3/PLLP
NGMTvsCON.down	GO:0030426	growth cone	47/1404	351/30411	6.34E-11	2.75E-09	1.73E-09	A0MZ66/O00213/O60282/O75128/O95185/P04216/P05067/P07196/P07900/P09104/P0DP23/P10636/P17677/P43034/P46821/P50570/P60880/P80723/Q00535/Q07866/Q13332/Q13509/Q13561/Q13972/Q14194/Q14289/Q15223/Q16658/Q6IBS0/Q7L099/Q7Z406/Q8IVF5/Q8IXJ6/Q8IYI6/Q92574/Q92859/Q93045/Q96Q42/Q99689/Q99828/Q9BVA0/Q9BZR6/Q9GZM8/Q9H169/Q9HC56/Q9UPT6/Q9Y4I1	47	SHTN1/APBB1/KIF5C/COBL/UNC5C/THY1/APP/NEFL/HSP90AA1/ENO2/CALM1/MAPT/GAP43/PAFAH1B1/MAP1B/DNM2/SNAP25/BASP1/CDK5/KLC1/PTPRS/TUBB3/DCTN2/RASGRF1/CRMP1/PTK2B/NECTIN1/FSCN1/TWF2/RUFY3/MYH14/TIAM2/SIRT2/EXOC8/TSC1/NEO1/STMN2/ALS2/FEZ1/CIB1/KATNB1/RTN4R/NDEL1/STMN4/PCDH9/MAPK8IP3/MYO5A
NGMTvsCON.down	GO:0009898	cytoplasmic side of plasma membrane	46/1404	342/30411	8.69E-11	3.56E-09	2.24E-09	O00291/O14775/O43739/O60262/O75781/O94973/O95782/P01116/P04899/P09471/P19086/P20020/P29992/P31749/P36507/P50148/P53680/P60880/P61586/P62873/P62879/P63000/P63010/P63096/P63215/Q03113/Q08209/Q12959/Q13009/Q13303/Q14289/Q14344/Q15438/Q5JWF2/Q5SW96/Q6F5E8/Q96CW1/Q99569/Q99732/Q9BRT3/Q9BZE9/Q9NQC7/Q9P2W3/Q9UK08/Q9UL25/Q9Y5X1	46	HIP1/GNB5/CYTH3/GNG7/PALM/AP2A2/AP2A1/KRAS/GNAI2/GNAO1/GNAZ/ATP2B1/GNA11/AKT1/MAP2K2/GNAQ/AP2S1/SNAP25/RHOA/GNB1/GNB2/RAC1/AP2B1/GNAI1/GNG3/GNA12/PPP3CA/DLG1/TIAM1/KCNAB2/PTK2B/GNA13/CYTH1/GNAS/LDLRAP1/CARMIL2/AP2M1/PKP4/LITAF/MIEN1/ASPSCR1/CYLD/GNG13/GNG8/RAB21/SNX9
NGMTvsCON.down	GO:0098562	cytoplasmic side of membrane	50/1404	394/30411	1.10E-10	4.28E-09	2.70E-09	O00291/O14775/O43739/O60262/O75781/O94973/O95782/P01116/P04899/P09471/P19086/P20020/P20339/P29992/P31689/P31749/P36507/P50148/P53680/P60880/P61586/P62873/P62879/P63000/P63010/P63096/P63215/Q03113/Q05639/Q08209/Q12959/Q13009/Q13303/Q14289/Q14344/Q15438/Q5JWF2/Q5SW96/Q6F5E8/Q96CW1/Q99569/Q99732/Q9BQD3/Q9BRT3/Q9BZE9/Q9NQC7/Q9P2W3/Q9UK08/Q9UL25/Q9Y5X1	50	HIP1/GNB5/CYTH3/GNG7/PALM/AP2A2/AP2A1/KRAS/GNAI2/GNAO1/GNAZ/ATP2B1/RAB5A/GNA11/DNAJA1/AKT1/MAP2K2/GNAQ/AP2S1/SNAP25/RHOA/GNB1/GNB2/RAC1/AP2B1/GNAI1/GNG3/GNA12/EEF1A2/PPP3CA/DLG1/TIAM1/KCNAB2/PTK2B/GNA13/CYTH1/GNAS/LDLRAP1/CARMIL2/AP2M1/PKP4/LITAF/KXD1/MIEN1/ASPSCR1/CYLD/GNG13/GNG8/RAB21/SNX9
NGMTvsCON.down	GO:0030427	site of polarized growth	47/1404	360/30411	1.52E-10	5.62E-09	3.54E-09	A0MZ66/O00213/O60282/O75128/O95185/P04216/P05067/P07196/P07900/P09104/P0DP23/P10636/P17677/P43034/P46821/P50570/P60880/P80723/Q00535/Q07866/Q13332/Q13509/Q13561/Q13972/Q14194/Q14289/Q15223/Q16658/Q6IBS0/Q7L099/Q7Z406/Q8IVF5/Q8IXJ6/Q8IYI6/Q92574/Q92859/Q93045/Q96Q42/Q99689/Q99828/Q9BVA0/Q9BZR6/Q9GZM8/Q9H169/Q9HC56/Q9UPT6/Q9Y4I1	47	SHTN1/APBB1/KIF5C/COBL/UNC5C/THY1/APP/NEFL/HSP90AA1/ENO2/CALM1/MAPT/GAP43/PAFAH1B1/MAP1B/DNM2/SNAP25/BASP1/CDK5/KLC1/PTPRS/TUBB3/DCTN2/RASGRF1/CRMP1/PTK2B/NECTIN1/FSCN1/TWF2/RUFY3/MYH14/TIAM2/SIRT2/EXOC8/TSC1/NEO1/STMN2/ALS2/FEZ1/CIB1/KATNB1/RTN4R/NDEL1/STMN4/PCDH9/MAPK8IP3/MYO5A
NGMTvsCON.down	GO:0030658	transport vesicle membrane	52/1404	429/30411	2.51E-10	8.89E-09	5.60E-09	O00429/O00499/O14994/O43759/O43760/O95670/O95782/P0DP23/P17600/P20020/P20336/P20339/P21281/P21283/P21579/P23763/P36543/P48067/P49418/P61020/P61601/P61966/P63027/Q00610/Q05084/Q13332/Q14183/Q14643/Q16563/Q16623/Q16864/Q5T0D9/Q5TH69/Q6DN14/Q7Z6L0/Q8IV01/Q8N4V2/Q8N9I0/Q8TDJ6/Q92599/Q92686/Q92777/Q92932/Q969L2/Q96E17/Q96JE9/Q99726/Q9BSU1/Q9H3Z4/Q9NV96/Q9Y2J0/Q9Y6B6	52	DNM1L/BIN1/SYN3/SYNGR1/SYNGR2/ATP6V1G2/AP2A1/CALM1/SYN1/ATP2B1/RAB3A/RAB5A/ATP6V1B2/ATP6V1C1/SYT1/VAMP1/ATP6V1E1/SLC6A9/AMPH/RAB5B/NCALD/AP1S1/VAMP2/CLTC/ICA1/PTPRS/DOC2A/ITPR1/SYPL1/STX1A/ATP6V1F/TPRG1L/ARFGEF3/MCTP1/PRRT2/SYT12/SVOP/SYT2/DMXL2/SEPTIN8/NRGN/SYN2/PTPRN2/MAL2/RAB3C/MAP6/SLC30A3/PHAF1/DNAJC5/TMEM30A/RPH3A/SAR1B
NGMTvsCON.down	GO:0030136	clathrin-coated vesicle	50/1404	406/30411	3.18E-10	1.08E-08	6.78E-09	O00291/O14672/O60641/O94973/O95208/O95670/O95741/O95782/P11142/P20336/P20339/P21281/P21283/P21579/P21926/P36543/P38606/P49754/P50570/P53680/P61006/P61601/P61966/P63010/P63027/P98164/Q00610/Q13367/Q13492/Q16864/Q2M2I8/Q5SW96/Q5SYC1/Q8N9I0/Q8NC96/Q92686/Q92930/Q96CW1/Q99523/Q99962/Q9BT88/Q9H201/Q9H267/Q9H3Z4/Q9P2D3/Q9UI12/Q9UM54/Q9Y5K8/Q9Y5X1/Q9Y6I3	50	HIP1/ADAM10/SNAP91/AP2A2/EPN2/ATP6V1G2/CPNE6/AP2A1/HSPA8/RAB3A/RAB5A/ATP6V1B2/ATP6V1C1/SYT1/CD9/ATP6V1E1/ATP6V1A/VPS41/DNM2/AP2S1/RAB8A/NCALD/AP1S1/AP2B1/VAMP2/LRP2/CLTC/AP3B2/PICALM/ATP6V1F/AAK1/LDLRAP1/CLVS2/SYT2/NECAP1/NRGN/RAB8B/AP2M1/SORT1/SH3GL2/SYT11/EPN3/VPS33B/DNAJC5/HEATR5B/ATP6V1H/MYO6/ATP6V1D/SNX9/EPN1
NGMTvsCON.down	GO:1904115	axon cytoplasm	26/1404	133/30411	3.83E-10	1.24E-08	7.84E-09	O14617/O15066/O60282/O75506/P07196/P09936/P10636/P43034/P53677/P78559/Q03001/Q12756/Q12840/Q13367/Q14204/Q15700/Q92572/Q96BM9/Q9GZM8/Q9NZ32/Q9UBP0/Q9UH62/Q9UL25/Q9UPT6/Q9UPW5/Q9Y496	26	AP3D1/KIF3B/KIF5C/HSBP1/NEFL/UCHL1/MAPT/PAFAH1B1/AP3M2/MAP1A/DST/KIF1A/KIF5A/AP3B2/DYNC1H1/DLG2/AP3S1/ARL8A/NDEL1/ACTR10/SPAST/ARMCX3/RAB21/MAPK8IP3/AGTPBP1/KIF3A
NGMTvsCON.down	GO:1905360	GTPase complex	18/1404	75/30411	6.36E-09	1.98E-07	1.25E-07	O14775/O60262/P01112/P04899/P09471/P19086/P29992/P50148/P62873/P62879/P63096/P63215/Q03113/Q14344/Q5JWF2/Q7L523/Q9P2W3/Q9UK08	18	GNB5/GNG7/HRAS/GNAI2/GNAO1/GNAZ/GNA11/GNAQ/GNB1/GNB2/GNAI1/GNG3/GNA12/GNA13/GNAS/RRAGA/GNG13/GNG8
NGMTvsCON.down	GO:0042734	presynaptic membrane	38/1404	291/30411	8.46E-09	2.53E-07	1.60E-07	O00291/O00408/O60641/O75077/P13637/P16389/P20020/P21579/P22001/P23468/P29323/P30531/P48067/P60880/P61266/P61764/P78357/Q01814/Q05193/Q09470/Q12860/Q13492/Q14003/Q14832/Q15223/Q16623/Q16720/Q6MZT1/Q7Z6L0/Q8N126/Q96PR1/Q99250/Q9BT88/Q9C0A0/Q9NRD5/Q9UJD0/Q9UQ52/Q9Y2I2	38	HIP1/PDE2A/SNAP91/ADAM23/ATP1A3/KCNA2/ATP2B1/SYT1/KCNA3/PTPRD/EPHB2/SLC6A1/SLC6A9/SNAP25/STX1B/STXBP1/CNTNAP1/ATP2B2/DNM1/KCNA1/CNTN1/PICALM/KCNC3/GRM3/NECTIN1/STX1A/ATP2B3/RGS7BP/PRRT2/CADM3/KCNC2/SCN2A/SYT11/CNTNAP4/PICK1/RIMS3/CNTN6/NTNG1
NGMTvsCON.down	GO:0030665	clathrin-coated vesicle membrane	36/1404	267/30411	8.88E-09	2.56E-07	1.61E-07	O00291/O94973/O95208/O95670/O95782/P11142/P20336/P20339/P21281/P21283/P21579/P21926/P36543/P38606/P53680/P61601/P61966/P63010/P63027/P98164/Q00610/Q13367/Q16864/Q5SW96/Q8N9I0/Q8NC96/Q92686/Q96CW1/Q99962/Q9BT88/Q9H201/Q9H3Z4/Q9UI12/Q9UM54/Q9Y5K8/Q9Y6I3	36	HIP1/AP2A2/EPN2/ATP6V1G2/AP2A1/HSPA8/RAB3A/RAB5A/ATP6V1B2/ATP6V1C1/SYT1/CD9/ATP6V1E1/ATP6V1A/AP2S1/NCALD/AP1S1/AP2B1/VAMP2/LRP2/CLTC/AP3B2/ATP6V1F/LDLRAP1/SYT2/NECAP1/NRGN/AP2M1/SH3GL2/SYT11/EPN3/DNAJC5/ATP6V1H/MYO6/ATP6V1D/EPN1
NGMTvsCON.down	GO:0120111	neuron projection cytoplasm	30/1404	198/30411	1.03E-08	2.87E-07	1.81E-07	O14617/O15066/O60282/O75506/P07196/P09936/P10636/P43034/P45985/P53677/P78559/P84074/Q03001/Q12756/Q12840/Q13367/Q14204/Q15700/Q92558/Q92572/Q96BM9/Q9GZM8/Q9NZ32/Q9UBP0/Q9UH62/Q9UL25/Q9UPT6/Q9UPW5/Q9UQB8/Q9Y496	30	AP3D1/KIF3B/KIF5C/HSBP1/NEFL/UCHL1/MAPT/PAFAH1B1/MAP2K4/AP3M2/MAP1A/HPCA/DST/KIF1A/KIF5A/AP3B2/DYNC1H1/DLG2/WASF1/AP3S1/ARL8A/NDEL1/ACTR10/SPAST/ARMCX3/RAB21/MAPK8IP3/AGTPBP1/BAIAP2/KIF3A
NGMTvsCON.down	GO:0098800	inner mitochondrial membrane protein complex	34/1404	251/30411	2.03E-08	5.39E-07	3.40E-07	O00217/O43674/O43676/O43920/O75251/O75306/O75489/O95139/O95168/O95169/O95178/O95182/O95298/O95299/O96000/P03891/P03905/P03915/P09669/P12074/P13073/P14406/P17568/P19404/P28331/P49821/P51970/P56556/Q16718/Q16795/Q86Y39/Q9NX14/Q9P0J0/Q9Y6M9	34	NDUFS8/NDUFB5/NDUFB3/NDUFS5/NDUFS7/NDUFS2/NDUFS3/NDUFB6/NDUFB4/NDUFB8/NDUFB2/NDUFA7/NDUFC2/NDUFA10/NDUFB10/MT-ND2/MT-ND4/MT-ND5/COX6C/COX6A1/COX4I1/COX7A2/NDUFB7/NDUFV2/NDUFS1/NDUFV1/NDUFA8/NDUFA6/NDUFA5/NDUFA9/NDUFA11/NDUFB11/NDUFA13/NDUFB9
NGMTvsCON.down	GO:0031234	extrinsic component of cytoplasmic side of plasma membrane	30/1404	204/30411	2.08E-08	5.39E-07	3.40E-07	O00291/O14775/O43739/O60262/P01116/P04899/P09471/P19086/P29992/P31749/P50148/P60880/P61586/P62873/P62879/P63000/P63096/P63215/Q03113/Q13009/Q13303/Q14289/Q14344/Q15438/Q5JWF2/Q6F5E8/Q9NQC7/Q9P2W3/Q9UK08/Q9Y5X1	30	HIP1/GNB5/CYTH3/GNG7/KRAS/GNAI2/GNAO1/GNAZ/GNA11/AKT1/GNAQ/SNAP25/RHOA/GNB1/GNB2/RAC1/GNAI1/GNG3/GNA12/TIAM1/KCNAB2/PTK2B/GNA13/CYTH1/GNAS/CARMIL2/CYLD/GNG13/GNG8/SNX9
NGMTvsCON.down	GO:0055037	recycling endosome	43/1404	370/30411	3.05E-08	7.53E-07	4.74E-07	O14576/O15400/O75110/P05067/P10114/P20338/P51793/P59190/P61006/P61018/P61026/P61225/P63000/Q01484/Q15276/Q17R89/Q4V328/Q5SW96/Q5VST6/Q6DN14/Q8N1B4/Q8N3F8/Q8WZ73/Q92581/Q92597/Q92930/Q96BR1/Q96CV9/Q96DZ5/Q96JG6/Q96PE3/Q96PQ0/Q9BT88/Q9H267/Q9HA65/Q9NZ52/Q9NZN3/Q9UID3/Q9UJ41/Q9Y2I1/Q9Y3L5/Q9Y4I1/Q9Y6D5	43	DYNC1I1/STX7/ATP9A/APP/RAP2A/RAB4A/CLCN4/RAB15/RAB8A/RAB4B/RAB10/RAP2B/RAC1/ANK2/RABEP1/ARHGAP44/GRIPAP1/LDLRAP1/ABHD17B/MCTP1/VPS52/MICALL1/RFFL/SLC9A6/NDRG1/RAB8B/SGK3/OPTN/CLIP3/VPS50/INPP4A/SORCS2/SYT11/VPS33B/TBC1D17/GGA3/EHD3/VPS51/RABGEF1/NISCH/RAP2C/MYO5A/ARFGEF2
NGMTvsCON.down	GO:0033270	paranode region of axon	9/1404	18/30411	3.09E-08	7.53E-07	4.74E-07	P20916/P78357/Q09470/Q5T442/Q8IXJ6/Q8TAM6/Q99250/Q9H254/Q9Y2J2	9	MAG/CNTNAP1/KCNA1/GJC2/SIRT2/ERMN/SCN2A/SPTBN4/EPB41L3
NGMTvsCON.down	GO:0044306	neuron projection terminus	34/1404	257/30411	3.67E-08	8.62E-07	5.43E-07	O00499/O14617/O14810/O43426/O76070/P04156/P05129/P05771/P05937/P09936/P11142/P13637/P16389/P17301/P17658/P20336/P20339/P21579/P22001/P63027/Q09470/Q14141/Q155Q3/Q16143/Q2M2I8/Q5T0D9/Q7Z6L0/Q96PR1/Q9BY11/Q9ULP9/Q9UPP5/Q9UPR5/Q9UQB8/Q9Y2X7	34	BIN1/AP3D1/CPLX1/SYNJ1/SNCG/PRNP/PRKCG/PRKCB/CALB1/UCHL1/HSPA8/ATP1A3/KCNA2/ITGA2/KCNA6/RAB3A/RAB5A/SYT1/KCNA3/VAMP2/KCNA1/SEPTIN6/DIXDC1/SNCB/AAK1/TPRG1L/PRRT2/KCNC2/PACSIN1/TBC1D24/SLC8A2/BAIAP2/GIT1
NGMTvsCON.down	GO:0005834	heterotrimeric G-protein complex	16/1404	66/30411	3.76E-08	8.62E-07	5.43E-07	O14775/O60262/P04899/P09471/P19086/P29992/P50148/P62873/P62879/P63096/P63215/Q03113/Q14344/Q5JWF2/Q9P2W3/Q9UK08	16	GNB5/GNG7/GNAI2/GNAO1/GNAZ/GNA11/GNAQ/GNB1/GNB2/GNAI1/GNG3/GNA12/GNA13/GNAS/GNG13/GNG8
NGMTvsCON.down	GO:0000159	protein phosphatase type 2A complex	10/1404	25/30411	7.37E-08	1.64E-06	1.03E-06	P30153/P62714/P63151/P67775/Q13362/Q14738/Q15173/Q15257/Q16537/Q9Y2T4	10	PPP2R1A/PPP2CB/PPP2R2A/PPP2CA/PPP2R5C/PPP2R5D/PPP2R5B/PTPA/PPP2R5E/PPP2R2C
NGMTvsCON.down	GO:0098858	actin-based cell projection	46/1404	423/30411	7.66E-08	1.66E-06	1.04E-06	A0MZ66/O14745/O75781/O94832/O94856/O95185/O95782/P05067/P05937/P08134/P09543/P17677/P20472/P21281/P35241/P35609/P36543/P38606/P43034/P54762/P60953/P61086/P68133/Q00013/Q00535/Q13496/Q13509/Q14204/Q16658/Q16853/Q6IBS0/Q6P1M0/Q70E73/Q7L099/Q8IVF5/Q8N1I0/Q8TAM6/Q99828/Q9BX67/Q9C0H9/Q9H313/Q9UHI5/Q9UM54/Q9UQB8/Q9Y4I1/Q9Y696	46	SHTN1/NHERF1/PALM/MYO1D/NFASC/UNC5C/AP2A1/APP/CALB1/RHOC/CNP/GAP43/PVALB/ATP6V1B2/RDX/ACTN2/ATP6V1E1/ATP6V1A/PAFAH1B1/EPHB1/CDC42/UBE2K/ACTA1/MPP1/CDK5/MTM1/TUBB3/DYNC1H1/FSCN1/AOC3/TWF2/SLC27A4/RAPH1/RUFY3/TIAM2/DOCK4/ERMN/CIB1/JAM3/SRCIN1/TTYH1/SLC7A8/MYO6/BAIAP2/MYO5A/CLIC4
NGMTvsCON.down	GO:0098563	intrinsic component of synaptic vesicle membrane	16/1404	70/30411	9.16E-08	1.93E-06	1.21E-06	O43759/O95670/P17600/P20020/P20336/P20339/P21579/P48067/P61020/Q13332/Q16563/Q16623/Q969L2/Q96E17/Q99726/Q9H3Z4	16	SYNGR1/ATP6V1G2/SYN1/ATP2B1/RAB3A/RAB5A/SYT1/SLC6A9/RAB5B/PTPRS/SYPL1/STX1A/MAL2/RAB3C/SLC30A3/DNAJC5
NGMTvsCON.down	GO:0044291	cell-cell contact zone	23/1404	139/30411	1.02E-07	2.09E-06	1.32E-06	P05026/P17302/P19634/P36383/P42336/P61225/P63252/Q01484/Q04917/Q07699/Q12955/Q12959/Q13009/Q13153/Q15223/Q8NFZ8/Q96PE5/Q99250/Q99569/Q9BX67/Q9H254/Q9HC56/Q9Y3L5	23	ATP1B1/GJA1/SLC9A1/GJC1/PIK3CA/RAP2B/KCNJ2/ANK2/YWHAH/SCN1B/ANK3/DLG1/TIAM1/PAK1/NECTIN1/CADM4/OPALIN/SCN2A/PKP4/JAM3/SPTBN4/PCDH9/RAP2C
NGMTvsCON.down	GO:0005905	clathrin-coated pit	24/1404	154/30411	1.74E-07	3.48E-06	2.19E-06	O00429/O14526/O43426/O60641/O94973/O95782/P05067/P42566/P49407/P50570/P53680/P61966/P63010/P98164/Q00610/Q13492/Q2M2I8/Q8NC96/Q96CW1/Q96RU3/Q99523/Q9H201/Q9UM54/Q9Y6I3	24	DNM1L/FCHO1/SYNJ1/SNAP91/AP2A2/AP2A1/APP/EPS15/ARRB1/DNM2/AP2S1/AP1S1/AP2B1/LRP2/CLTC/PICALM/AAK1/NECAP1/AP2M1/FNBP1/SORT1/EPN3/MYO6/EPN1
NGMTvsCON.down	GO:0098685	Schaffer collateral - CA1 synapse	22/1404	133/30411	1.93E-07	3.77E-06	2.37E-06	O14810/O14908/P07196/P12036/P17600/P23468/P31321/P41743/P63098/Q00535/Q02952/Q05513/Q08209/Q08828/Q12979/Q14643/Q16352/Q5JU85/Q92777/Q96IG2/Q9UQB8/Q9Y2I2	22	CPLX1/GIPC1/NEFL/NEFH/SYN1/PTPRD/PRKAR1B/PRKCI/PPP3R1/CDK5/AKAP12/PRKCZ/PPP3CA/ADCY1/ABR/ITPR1/INA/IQSEC2/SYN2/FBXL20/BAIAP2/NTNG1
NGMTvsCON.down	GO:0030175	filopodium	29/1404	216/30411	2.63E-07	4.85E-06	3.05E-06	A0MZ66/O14745/O75781/O95185/O95782/P05067/P17677/P35241/P35609/P54762/P60953/P61086/P68133/Q00535/Q13496/Q13509/Q14204/Q16658/Q6IBS0/Q70E73/Q7L099/Q8IVF5/Q8TAM6/Q99828/Q9C0H9/Q9H313/Q9UM54/Q9UQB8/Q9Y4I1	29	SHTN1/NHERF1/PALM/UNC5C/AP2A1/APP/GAP43/RDX/ACTN2/EPHB1/CDC42/UBE2K/ACTA1/CDK5/MTM1/TUBB3/DYNC1H1/FSCN1/TWF2/RAPH1/RUFY3/TIAM2/ERMN/CIB1/SRCIN1/TTYH1/MYO6/BAIAP2/MYO5A
NGMTvsCON.down	GO:0000221	vacuolar proton-transporting V-type ATPase, V1 domain	9/1404	22/30411	2.68E-07	4.85E-06	3.05E-06	O75348/O95670/P21281/P21283/P36543/P38606/Q16864/Q9UI12/Q9Y5K8	9	ATP6V1G1/ATP6V1G2/ATP6V1B2/ATP6V1C1/ATP6V1E1/ATP6V1A/ATP6V1F/ATP6V1H/ATP6V1D
NGMTvsCON.down	GO:0033180	proton-transporting V-type ATPase, V1 domain	9/1404	22/30411	2.68E-07	4.85E-06	3.05E-06	O75348/O95670/P21281/P21283/P36543/P38606/Q16864/Q9UI12/Q9Y5K8	9	ATP6V1G1/ATP6V1G2/ATP6V1B2/ATP6V1C1/ATP6V1E1/ATP6V1A/ATP6V1F/ATP6V1H/ATP6V1D
NGMTvsCON.down	GO:0001726	ruffle	39/1404	348/30411	3.40E-07	6.02E-06	3.79E-06	O14745/O43739/O60331/O75122/O75128/P04271/P09493/P20339/P20936/P21281/P50570/P61586/P63000/Q13153/Q13496/Q15057/Q16658/Q6F5E8/Q6UX15/Q92974/Q96BS2/Q96GD0/Q96Q42/Q96QG7/Q96QT4/Q96S97/Q99755/Q99828/Q9BQI0/Q9BY11/Q9HB21/Q9NYI0/Q9UKG1/Q9UM54/Q9UQB8/Q9Y2L6/Q9Y4G6/Q9Y4I1/Q9Y5X1	39	NHERF1/CYTH3/PIP5K1C/CLASP2/COBL/S100B/TPM1/RAB5A/RASA1/ATP6V1B2/DNM2/RHOA/RAC1/PAK1/MTM1/ACAP2/FSCN1/CARMIL2/LAYN/ARHGEF2/TESC/PDXP/ALS2/MTMR9/TRPM7/MYADM/PIP5K1A/CIB1/AIF1L/PACSIN1/PLEKHA1/PSD3/APPL1/MYO6/BAIAP2/FRMD4B/TLN2/MYO5A/SNX9
NGMTvsCON.down	GO:0019897	extrinsic component of plasma membrane	39/1404	350/30411	3.94E-07	6.82E-06	4.29E-06	O00291/O14775/O43739/O60262/O60641/P01116/P04899/P09471/P19086/P29992/P31749/P40818/P50148/P60880/P61586/P62873/P62879/P63000/P63096/P63215/Q03113/Q08209/Q13009/Q13303/Q13492/Q14289/Q14344/Q15438/Q2M2I8/Q5JWF2/Q6F5E8/Q8WXI2/Q9H159/Q9H201/Q9HCH5/Q9NQC7/Q9P2W3/Q9UK08/Q9Y5X1	39	HIP1/GNB5/CYTH3/GNG7/SNAP91/KRAS/GNAI2/GNAO1/GNAZ/GNA11/AKT1/USP8/GNAQ/SNAP25/RHOA/GNB1/GNB2/RAC1/GNAI1/GNG3/GNA12/PPP3CA/TIAM1/KCNAB2/PICALM/PTK2B/GNA13/CYTH1/AAK1/GNAS/CARMIL2/CNKSR2/CDH19/EPN3/SYTL2/CYLD/GNG13/GNG8/SNX9
NGMTvsCON.down	GO:0031901	early endosome membrane	37/1404	324/30411	4.24E-07	7.11E-06	4.48E-06	O14964/O15400/O75110/O95219/P20338/P20339/P42566/P49754/P51793/P54762/P61020/Q13596/Q13614/Q15276/Q15334/Q4V328/Q5SYC1/Q5VWJ9/Q6IQ20/Q7Z3U7/Q92581/Q92783/Q96DZ5/Q96J02/Q96PE3/Q96PQ0/Q99732/Q99963/Q9BZV1/Q9H267/Q9NV96/Q9NZ52/Q9UJ41/Q9UKG1/Q9UL25/Q9UNH7/Q9Y4D2	37	HGS/STX7/ATP9A/SNX4/RAB4A/RAB5A/EPS15/VPS41/CLCN4/EPHB1/RAB5B/SNX1/MTMR2/RABEP1/LLGL1/GRIPAP1/CLVS2/SNX30/NAPEPLD/MON2/SLC9A6/STAM/CLIP3/ITCH/INPP4A/SORCS2/LITAF/SH3GL3/UBXN6/VPS33B/TMEM30A/GGA3/RABGEF1/APPL1/RAB21/SNX6/DAGLA
NGMTvsCON.down	GO:0043679	axon terminus	29/1404	221/30411	4.29E-07	7.11E-06	4.48E-06	O00499/O14617/O14810/O43426/O76070/P04156/P05129/P05771/P05937/P11142/P13637/P16389/P17301/P17658/P20336/P20339/P22001/Q09470/Q14141/Q155Q3/Q16143/Q2M2I8/Q5T0D9/Q7Z6L0/Q96PR1/Q9BY11/Q9ULP9/Q9UPR5/Q9Y2X7	29	BIN1/AP3D1/CPLX1/SYNJ1/SNCG/PRNP/PRKCG/PRKCB/CALB1/HSPA8/ATP1A3/KCNA2/ITGA2/KCNA6/RAB3A/RAB5A/KCNA3/KCNA1/SEPTIN6/DIXDC1/SNCB/AAK1/TPRG1L/PRRT2/KCNC2/PACSIN1/TBC1D24/SLC8A2/GIT1
NGMTvsCON.down	GO:0005868	cytoplasmic dynein complex	11/1404	37/30411	5.50E-07	8.93E-06	5.62E-06	O14576/O43237/O95219/P51808/P63167/Q14204/Q8TF09/Q96FJ2/Q9NP97/Q9UJW0/Q9Y6G9	11	DYNC1I1/DYNC1LI2/SNX4/DYNLT3/DYNLL1/DYNC1H1/DYNLRB2/DYNLL2/DYNLRB1/DCTN4/DYNC1LI1
NGMTvsCON.down	GO:0030118	clathrin coat	17/1404	89/30411	5.78E-07	9.18E-06	5.78E-06	O43426/O94973/O95208/O95782/P42566/P53677/P53680/P61601/P61966/P63010/Q00610/Q13492/Q8NC96/Q96CW1/Q9H201/Q9NR82/Q9Y6I3	17	SYNJ1/AP2A2/EPN2/AP2A1/EPS15/AP3M2/AP2S1/NCALD/AP1S1/AP2B1/CLTC/PICALM/NECAP1/AP2M1/EPN3/KCNQ5/EPN1
NGMTvsCON.down	GO:0033010	paranodal junction	7/1404	13/30411	5.91E-07	9.21E-06	5.80E-06	O15020/O94856/P16389/P78357/Q8IXJ6/Q9BX67/Q9UHC6	7	SPTBN2/NFASC/KCNA2/CNTNAP1/SIRT2/JAM3/CNTNAP2
[truncated: 2,604 more rows]
