# Supplementary material for: Proteomic and metabolomic analyses illustrate the mechanisms of expression of the O6‐methylguanine‐DNA methyltransferase gene in glioblastoma
Source: CNS Neurosci Ther. 2023 Aug 28;30(2):e14415. doi: 10.1111/cns.14415 (PMC10848106; doi:10.1111/cns.14415)
Supplement: Supplementary file 1 — Table S1. [file CNS-30-e14415-s001.zip › cns14415-sup-0006-TableS6.csv]

Cluster	ID	Description	GeneRatio	BgRatio	pvalue	p.adjust	qvalue	geneID	Count	Symbol
GBMvsCON.up	GO:0003735	structural constituent of ribosome	112/2623	238/29820	1.55E-54	3.43E-51	3.19E-51	O15235/O75394/P05161/P05386/P05387/P05388/P08708/P08865/P09001/P15880/P18077/P18124/P18621/P23396/P25398/P26373/P27635/P30050/P32969/P35268/P36578/P39019/P39023/P40429/P42766/P46776/P46777/P46778/P46779/P46781/P46782/P46783/P47914/P49406/P50914/P51398/P52815/P60866/P61247/P61313/P61353/P61513/P62081/P62241/P62244/P62249/P62263/P62269/P62273/P62277/P62280/P62424/P62701/P62750/P62753/P62829/P62841/…	112	MRPS12/MRPL33/ISG15/RPLP1/RPLP2/RPLP0/RPS17/RPSA/MRPL3/RPS2/RPL35A/RPL7/RPL17/RPS3/RPS12/RPL13/RPL10/RPL12/RPL9; RPL9P7; RPL9P8; RPL9P9/RPL22/RPL4/RPS19/RPL3/RPL13A/RPL35/RPL27A/RPL5/RPL21/RPL28/RPS9/RPS5/RPS10/RPL29/MRPL19/RPL14/DAP3/MRPL12/RPS20/RPS3A/RPL15/RPL27/RPL37A/RPS7/RPS8/RPS15A/RPS16/RPS14/RPS18/RPS29/RPS13/RPS11/RPL7A/RPS4X/RPL23A/RPS6/RPL23/RPS15/RPS24/RPS25/RPS26/RPS28/RPL30/RPL31/R…
GBMvsCON.up	GO:0003713	transcription coactivator activity	82/2623	481/29820	4.71E-09	9.45E-07	8.78E-07	O00151/O00233/O00512/O14686/O14776/O15164/O43294/O60341/O60828/O75486/O94776/O94906/O95999/O96019/P00519/P06748/P09429/P12814/P22392/P25800/P26583/P27695/P35637/P41223/P46937/P49848/P51532/P51610/P52948/P53999/P54259/P55345/P56545/P82094/Q03701/Q08211/Q12824/Q13263/Q13330/Q13490/Q13503/Q14142/Q14258/Q14684/Q14693/Q15648/Q16512/Q16514/Q6P1K2/Q8IX12/Q8IYM9/Q8N163/Q8NFD5/Q8TAQ2/Q92539/Q92793/Q92841/…	82	PDLIM1/PSMD9/BCL9/KMT2D/TCERG1/TRIM24/TGFB1I1/KDM1A/PQBP1/SUPT3H/MTA2/PRPF6/BCL10/ACTL6A/ABL1/NPM1/HMGB1/ACTN1/NME2/LMO1/HMGB2/APEX1/FUS/BUD31/YAP1/TAF6/SMARCA4/HCFC1/NUP98/SUB1/ATN1/PRMT2/CTBP2/TMF1/CEBPZ/DHX9/SMARCB1/TRIM28/MTA1/BIRC2/MED21/TRIM14/TRIM25/RRP1B/LPIN1/MED1/PKN1/TAF12/PMF1/CCAR1/TRIM22/CCAR2/ARID1B/SMARCC2/LPIN2/CREBBP/DDX17/SMARCC1/MED12/MRTFA/CCDC124/RBM14/NIBAN2/MYCBP/WDR77/MTA…
GBMvsCON.up	GO:0043021	ribonucleoprotein complex binding	71/2623	290/29820	1.21E-15	8.92E-13	8.28E-13	O00541/O00571/O15381/O43447/O60828/O75616/O76094/O94906/O95400/P04844/P05386/P06748/P08865/P09012/P09132/P11021/P13051/P13639/P14678/P16989/P17844/P23588/P38919/P41227/P45973/P46199/P49458/P56537/P57678/P60059/P61619/P62314/P63241/P63244/P98179/Q00839/Q05823/Q08211/Q14137/Q16630/Q3ZCQ8/Q5JPE7/Q6N069/Q7KZF4/Q7Z2Z2/Q7Z739/Q8IV48/Q8NC51/Q8TEQ6/Q8WWC4/Q8WWY3/Q92552/Q92616/Q969V3/Q96A33/Q96D46/Q96EY7/…	71	PES1/DDX3X/NVL/PPIH/PQBP1/ERAL1/SRP72/PRPF6/CD2BP2/RPN2/RPLP1/NPM1/RPSA/SNRPA/SRP19/HSPA5/UNG/EEF2/SNRPB/YBX3/DDX5/EIF4B/EIF4A3/NAA10/CBX5/MTIF2/SRP9/EIF6/GEMIN4/SEC61G/SEC61A1/SNRPD1/EIF5A/RACK1/RBM3/HNRNPU/RNASEL/DHX9/BOP1/CPSF6/TIMM50/NOMO2/NAA16/SND1/EFL1/YTHDF3/ERI1/SERBP1/GEMIN5/MAIP1/PRPF31/MRPS27/GCN1/NCLN/CCDC47/NMD3/PTCD3/PYM1/TACO1/DERL1/SPATA5L1/EIF2A/YTHDF1/IFIH1/GTPBP4/WDR12/DERL2/X…
GBMvsCON.up	GO:0004386	helicase activity	64/2623	290/29820	4.58E-12	2.02E-09	1.88E-09	O00571/O14646/O14647/O14981/O43143/O60264/O75643/O95786/P12956/P13010/P17844/P18074/P25205/P26196/P28370/P33991/P33992/P38919/P40937/P42285/P42694/P46063/P49736/P49959/P51532/P60842/Q08211/Q12873/Q13206/Q13283/Q13838/Q14527/Q14562/Q14566/Q14839/Q7L014/Q7L2E3/Q7L7V1/Q7Z333/Q86WJ1/Q86XP3/Q8IY21/Q8N3C0/Q8N8A6/Q8TDD1/Q8TDI0/Q92620/Q92841/Q92878/Q92900/Q9BQ39/Q9BUQ8/Q9BYX4/Q9H0S4/Q9H8H2/Q9HCE1/Q9NR30/…	64	DDX3X/CHD1/CHD2/BTAF1/DHX15/SMARCA5/SNRNP200/RIGI/XRCC6/XRCC5/DDX5/ERCC2/MCM3/DDX6/SMARCA1/MCM4/MCM5/EIF4A3/RFC5/MTREX/HELZ/RECQL/MCM2/MRE11/SMARCA4/EIF4A1/DHX9/CHD3/DDX10/G3BP1/DDX39B/HLTF/DHX8/MCM6/CHD4/DDX46/DHX30/DHX32/SETX/CHD1L/DDX42/DDX60/ASCC3/DDX51/DDX54/CHD5/DHX38/DDX17/RAD50/UPF1/DDX50/DDX23/IFIH1/DDX47/DDX31/MOV10/DDX21/DDX19A/DDX20/DDX41/DDX19B/RUVBL2/RUVBL1/DDX49
GBMvsCON.up	GO:0042393	histone binding	62/2623	442/29820	0.000171393	0.007423668	0.006898169	O14646/O14647/O14686/O14929/O15164/O60264/O60318/O75164/O75607/P06748/P18754/P20962/P25440/P39687/P42224/P45973/P49321/P49736/P51532/P52701/P83916/Q01105/Q03111/Q03164/Q08945/Q12873/Q13185/Q13610/Q14166/Q14839/Q15020/Q15021/Q15291/Q15326/Q16512/Q16576/Q6SPF0/Q8IXQ6/Q8TAQ2/Q8TDB6/Q8TDI0/Q8WUB8/Q92688/Q92782/Q92784/Q92922/Q96ES7/Q96P70/Q96PU4/Q96T23/Q9BQ67/Q9BTT0/Q9BZK7/Q9HC52/Q9NQ92/Q9NWS0/Q9P0U4/…	62	CHD1/CHD2/KMT2D/HAT1/TRIM24/SMARCA5/MCM3AP/KDM4A/NPM3/NPM1/RCC1/PTMS/BRD2/ANP32A/STAT1/CBX5/NASP/MCM2/SMARCA4/MSH6/CBX1/SET/MLLT1/KMT2A/SSRP1/CHD3/CBX3/PWP1/TTLL12/CHD4/SART3/NCAPD2/RBBP5/ZMYND11/PKN1/RBBP7/SAMD1/PARP9/SMARCC2/DTX3L/CHD5/PHF10/ANP32B/DPF1/DPF3/SMARCC1/SGF29/IPO9/UHRF2/RSF1/GRWD1/ANP32E/TBL1XR1/CBX8/COPRS/PIH1D1/CXXC1/AASS/DAXX/ING1/NOC2L/SPIN1
GBMvsCON.up	GO:0045182	translation regulator activity	55/2623	265/29820	1.56E-09	3.46E-07	3.21E-07	B5ME19/O00303/O00425/O15371/O15372/O43432/O60516/O75821/P00374/P04818/P06730/P11940/P13639/P19525/P23588/P24534/P26641/P27635/P29692/P34897/P35268/P38919/P41091/P43897/P46199/P46781/P47813/P48200/P49411/P51114/P55884/P56537/P60842/P62263/P62633/P63241/P68104/Q04637/Q13144/Q13347/Q13542/Q14011/Q14152/Q71UM5/Q7L576/Q7Z2Z2/Q8N9N8/Q92616/Q92879/Q96RP9/Q9BY44/Q9BZC1/Q9UBQ5/Q9UKV8/Q9UPU9	55	EIF3CL/EIF3F/IGF2BP3/EIF3D/EIF3H/EIF4G3/EIF4EBP3/EIF3G/DHFR/TYMS/EIF4E/PABPC1/EEF2/EIF2AK2/EIF4B/EEF1B2/EEF1G/RPL10/EEF1D/SHMT2/RPL22/EIF4A3/EIF2S3/TSFM/MTIF2/RPS9/EIF1AX/IREB2/TUFM/FXR1/EIF3B/EIF6/EIF4A1/RPS14/CNBP/EIF5A/EEF1A1/EIF4G1/EIF2B5/EIF3I/EIF4EBP2/CIRBP/EIF3A/RPS27L/CYFIP1/EFL1/EIF1AD/GCN1/CELF1/GFM1/EIF2A/CELF4/EIF3K/AGO2/SAMD4A
GBMvsCON.up	GO:0003714	transcription corepressor activity	53/2623	340/29820	3.19E-05	0.001958375	0.001819748	O00422/O14776/O43251/O75182/O75381/O75446/O94763/O94776/P06400/P09429/P25685/P27695/P35232/P46937/P51532/P51858/P54259/P56545/Q00839/Q01130/Q04726/Q08117/Q13263/Q13330/Q13547/Q15326/Q15637/Q15648/Q15742/Q53GL7/Q6VMQ6/Q8IU81/Q8IUF8/Q8IX12/Q8IXQ6/Q8IYM9/Q8TDD1/Q92793/Q96T58/Q99471/Q9BTC8/Q9BZK7/Q9HCD5/Q9NPF5/Q9UBK9/Q9UDR5/Q9UER7/Q9UGP4/Q9UIV1/Q9UQ80/Q9Y230/Q9Y3T9/Q9Y618	53	SAP18/TCERG1/RBFOX2/SIN3B/PEX14/SAP30/URI1/MTA2/RB1/HMGB1/DNAJB1/APEX1/PHB1/YAP1/SMARCA4/HDGF/ATN1/CTBP2/HNRNPU/SRSF2/TLE3/TLE5/TRIM28/MTA1/HDAC1/ZMYND11/SF1/MED1/NAB2/PARP10/ATF7IP/IRF2BP1/RIOX2/CCAR1/PARP9/TRIM22/DDX54/CREBBP/SPEN/PFDN5/MTA3/TBL1XR1/NCOA5/DMAP1/UXT/AASS/DAXX/LIMD1/CNOT7/PA2G4/RUVBL2/NOC2L/NCOR2
GBMvsCON.up	GO:0140097	catalytic activity, acting on DNA	53/2623	460/29820	0.026211609	0.303779079	0.282275477	O00115/O00571/O14646/O14647/O14981/O60264/O60832/P11388/P12004/P12956/P13010/P13051/P18074/P23396/P25205/P27695/P28370/P33991/P33992/P35251/P40937/P46063/P49736/P49917/P49959/P51532/P52701/P54278/Q02880/Q08211/Q12873/Q13283/Q14527/Q14566/Q14839/Q53H47/Q7Z333/Q86WJ1/Q8IV08/Q8N3C0/Q8TDI0/Q92878/Q92889/Q92900/Q969S2/Q96AZ6/Q96T23/Q9C0B1/Q9UHN1/Q9UQE7/Q9Y230/Q9Y265/Q9Y2C4	53	DNASE2/DDX3X/CHD1/CHD2/BTAF1/SMARCA5/DKC1/TOP2A/PCNA/XRCC6/XRCC5/UNG/ERCC2/RPS3/MCM3/APEX1/SMARCA1/MCM4/MCM5/RFC1/RFC5/RECQL/MCM2/LIG4/MRE11/SMARCA4/MSH6/PMS2/TOP2B/DHX9/CHD3/G3BP1/HLTF/MCM6/CHD4/SETMAR/SETX/CHD1L/PLD3/ASCC3/CHD5/RAD50/ERCC4/UPF1/NEIL2/ISG20/RSF1/FTO/POLG2/SMC3/RUVBL2/RUVBL1/EXOG
GBMvsCON.up	GO:0005539	glycosaminoglycan binding	52/2623	455/29820	0.031245576	0.330246306	0.30686917	O00468/O14737/O60462/O95967/P00734/P01008/P01042/P01591/P02649/P02749/P02751/P02776/P03950/P03951/P04004/P04196/P05154/P05164/P05452/P05546/P06858/P07996/P08311/P08575/P08603/P15586/P15692/P17813/P18075/P19823/P21246/P21741/P21802/P25940/P29279/P30533/P35268/P35442/P47914/P49746/P51858/Q12841/Q13591/Q15113/Q76M96/Q8IWU5/Q8N2S1/Q9NZ53/Q9NZC2/Q9UBQ6/Q9UKZ4/Q9Y653	52	AGRN/PDCD5/NRP2/EFEMP2/F2/SERPINC1/KNG1/JCHAIN/APOE/APOH/FN1/PF4/ANG/F11/VTN/HRG/SERPINA5/MPO/CLEC3B/SERPIND1/LPL/THBS1/CTSG/PTPRC/CFH/GNS/VEGFA/ENG/BMP7/ITIH2/PTN/MDK/FGFR2/COL5A3/CCN2/LRPAP1/RPL22/THBS2/RPL29/THBS3/HDGF/FSTL1/SEMA5A/PCOLCE/CCDC80/SULF2/LTBP4/PODXL2/TREM2/EXTL2/TENM1/ADGRG1
GBMvsCON.up	GO:0030246	carbohydrate binding	49/2623	471/29820	0.124415129	0.51529363	0.478817554	B7ZBB8/O00469/O00754/O14735/O15460/O60449/O75636/O95479/O95490/P01903/P01911/P02743/P02760/P04004/P05452/P06737/P08236/P0C0L4/P11717/P13674/P17813/P17931/P21246/P22732/P27824/P36222/P47972/P49257/Q04446/Q10472/Q12907/Q14165/Q14697/Q32P28/Q5JPE7/Q86T13/Q8IX05/Q8TET4/Q9BZZ2/Q9H0V9/Q9HAR2/Q9HCU0/Q9NPY3/Q9NRD1/Q9NXG6/Q9UBG0/Q9Y240/Q9Y286/Q9Y336	49	PPP1R3G/PLOD2/MAN2B1/CDIPT/P4HA2/LY75/FCN3/H6PD/ADGRL2/HLA-DRA/HLA-DRB1/APCS/AMBP/VTN/CLEC3B/PYGL/GUSB/C4A/IGF2R/P4HA1/ENG/LGALS3/PTN/SLC2A5/CANX/CHI3L1/NPTX2/LMAN1/GBE1/GALNT1/LMAN2/MLEC/GANAB/P3H1/NOMO2/CLEC14A/CD302/GANC/SIGLEC1/LMAN2L/ADGRL3/CD248/CD93/FBXO6/P4HTM/MRC2/CLEC11A/SIGLEC7/SIGLEC9
GBMvsCON.up	GO:0016741	transferase activity, transferring one-carbon groups	46/2623	366/29820	0.009034784	0.157035223	0.145919175	O14686/O15047/O43148/O75530/P04818/P22087/P22102/P27708/P34897/P40261/P50440/P51580/P55345/P57081/Q03164/Q08J23/Q15291/Q3SY69/Q52LJ0/Q53H47/Q5TEU4/Q6P1Q9/Q6UX53/Q6UXN9/Q7L0Y3/Q7L2J0/Q7L592/Q7Z2T5/Q86W50/Q8IZ69/Q8N1G2/Q8N6R0/Q92979/Q96KQ7/Q99873/Q9BVS5/Q9BZ95/Q9H9B1/Q9HC36/Q9NR22/Q9NV79/Q9NXH9/Q9P0U4/Q9UBP6/Q9UET6/Q9UI30	46	KMT2D/SETD1A/RNMT/EED/TYMS/FBL/GART/CAD/SHMT2/NNMT/GATM/TPMT/PRMT2/WDR4/KMT2A/NSUN2/RBBP5/ALDH1L2/FAM98B/SETMAR/NDUFAF5/METTL2B/METTL7B/WDR82/TRMT10C/MEPCE/NDUFAF7/TRMT1L/METTL16/TRMT2A/CMTR1/METTL13/EMG1/EHMT2/PRMT1/TRMT61B/NSD3/EHMT1/MRM3/PRMT8/PCMTD2/TRMT1/CXXC1/METTL1/FTSJ1/TRMT112
GBMvsCON.up	GO:0008022	protein C-terminus binding	46/2623	380/29820	0.016958223	0.237491296	0.220680006	O75531/O95104/O95999/P00519/P02751/P11388/P11940/P12004/P12931/P12956/P13010/P15884/P18074/P19338/P19878/P29279/P31146/P35232/P38432/P41240/P46937/P49917/P49959/P50895/P54253/P55196/P98082/P98160/Q02880/Q15036/Q15543/Q16610/Q92889/Q93009/Q93074/Q96FS4/Q96SB3/Q99623/Q99700/Q9UBE0/Q9UBX5/Q9UJU6/Q9UKV8/Q9Y520/Q9Y566/Q9Y5K6	46	BANF1/SCAF4/BCL10/ABL1/FN1/TOP2A/PABPC1/PCNA/SRC/XRCC6/XRCC5/TCF4/ERCC2/NCL/NCF2/CCN2/CORO1A/PHB1/COIL/CSK/YAP1/LIG4/MRE11/BCAM/ATXN1/AFDN/DAB2/HSPG2/TOP2B/SNX17/TAF13/ECM1/ERCC4/USP7/MED12/SIPA1/PPP1R9B/PHB2/ATXN2/SAE1/FBLN5/DBNL/AGO2/PRRC2C/SHANK1/CD2AP
GBMvsCON.up	GO:0003730	mRNA 3'-UTR binding	45/2623	210/29820	1.68E-08	3.09E-06	2.88E-06	O00425/O43809/O75150/O76021/O95319/P07910/P09651/P11940/P14866/P16989/P17844/P22626/P29558/P31483/P35637/P42704/P46777/P47974/P51114/P51513/P51991/P62081/Q00839/Q01085/Q08257/Q10570/Q12906/Q13148/Q13151/Q13310/Q14011/Q14103/Q14671/Q15287/Q15717/Q8NC51/Q8TEQ6/Q92615/Q92879/Q92945/Q96EP5/Q9BRU9/Q9BX46/Q9H6E5/Q9NX24	45	IGF2BP3/NUDT21/RNF40/RSL1D1/CELF2/HNRNPC/HNRNPA1/PABPC1/HNRNPL/YBX3/DDX5/HNRNPA2B1/RBMS1/TIA1/FUS/LRPPRC/RPL5/ZFP36L2/FXR1/NOVA1/HNRNPA3/RPS7/HNRNPU/TIAL1/CRYZ/CPSF1/ILF3/TARDBP/HNRNPA0/PABPC4/CIRBP/HNRNPD/PUM1/RNPS1/ELAVL1/SERBP1/GEMIN5/LARP4B/CELF1/KHSRP/DAZAP1/UTP23/RBM24/TUT1/NHP2
GBMvsCON.up	GO:0140101	catalytic activity, acting on a tRNA	45/2623	216/29820	4.10E-08	6.47E-06	6.01E-06	O15091/O43716/O75879/O95363/P07814/P14868/P26639/P26640/P41252/P47897/P49590/P54136/P56192/P57081/P78346/Q08J23/Q15046/Q5JPH6/Q5JTZ9/Q5ST30/Q6P1Q9/Q6PI48/Q7L0Y3/Q7L3T8/Q7Z2T5/Q8IZ69/Q8NBA8/Q96G46/Q99575/Q9BSV6/Q9BVS5/Q9BZE2/Q9C0B1/Q9H0P0/Q9H777/Q9NSD9/Q9NSE4/Q9NWX6/Q9NX74/Q9NXH9/Q9P2J5/Q9UBP6/Q9UET6/Q9Y285/Q9Y606	45	PRORP/GATC/GATB/FARS2/EPRS1/DARS1/TARS1/VARS1/IARS1/QARS1/HARS2/RARS1/MARS1/WDR4/RPP30/NSUN2/KARS1/EARS2/AARS2/VARS2/METTL2B/DARS2/TRMT10C/PARS2/TRMT1L/TRMT2A/DTWD2/DUS3L/POP1/TSEN34/TRMT61B/PUS3/FTO/NT5C3A/ELAC1/FARSB/IARS2/THG1L/DUS2/TRMT1/LARS1/METTL1/FTSJ1/FARSA/PUS1
GBMvsCON.up	GO:0016874	ligase activity	45/2623	289/29820	0.000124129	0.005819545	0.005407597	O43716/O75879/O75947/O75964/O95363/P00846/P07814/P08243/P11586/P14868/P18859/P22102/P26639/P26640/P27449/P27708/P41226/P41252/P47897/P49590/P49915/P49917/P53597/P54136/P56134/P56192/P56381/P56385/Q14258/Q15046/Q5JPH6/Q5JTZ9/Q5ST30/Q6PI48/Q6UB35/Q7L3T8/Q8N2G8/Q96RQ3/Q9HCC0/Q9NSD9/Q9NSE4/Q9P2J5/Q9UBE0/Q9UBT2/Q9Y285	45	GATC/GATB/ATP5PD/ATP5MG/FARS2/MT-ATP6/EPRS1/ASNS/MTHFD1/DARS1/ATP5PF/GART/TARS1/VARS1/ATP6V0C/CAD/UBA7/IARS1/QARS1/HARS2/GMPS/LIG4/SUCLG1/RARS1/ATP5MF/MARS1/ATP5F1E/ATP5ME/TRIM25/KARS1/EARS2/AARS2/VARS2/DARS2/MTHFD1L/PARS2/GHDC/MCCC1/MCCC2/FARSB/IARS2/LARS1/SAE1/UBA2/FARSA
GBMvsCON.up	GO:0061134	peptidase regulator activity	44/2623	412/29820	0.103961535	0.485520151	0.45115165	O14727/O76031/O95980/P01008/P01011/P01023/P01024/P01031/P01033/P01042/P02751/P02760/P02765/P04196/P05154/P05155/P05543/P05546/P07225/P08185/P0C0L4/P16444/P19823/P29466/P35625/P50452/P50454/P51812/P53634/P63244/Q06033/Q06323/Q13490/Q14624/Q15113/Q16186/Q71UM5/Q92934/Q9BXK5/Q9NR09/Q9UGM5/Q9UL46/Q9ULZ3/Q9Y2G2	44	APAF1/CLPX/RECK/SERPINC1/SERPINA3/A2M/C3/C5/TIMP1/KNG1/FN1/AMBP/AHSG/HRG/SERPINA5/SERPING1/SERPINA7/SERPIND1/PROS1/SERPINA6/C4A/DPEP1/ITIH2/CASP1/TIMP3/SERPINB8/SERPINH1/RPS6KA3/CTSC/RACK1/ITIH3/PSME1/BIRC2/ITIH4/PCOLCE/ADRM1/RPS27L/BAD/BCL2L13/BIRC6/FETUB/PSME2/PYCARD/CARD8
GBMvsCON.down	GO:0000287	magnesium ion binding	43/933	414/29820	7.36E-12	1.02E-08	8.40E-09	A6NDG6/O00764/O43236/O43837/O75110/O75582/O94811/O95989/P00492/P06733/P09104/P10114/P11908/P14618/P22694/P29218/P29401/P30520/P30613/P34913/P35813/P36405/P42684/P48163/P48506/P60891/P63096/P84077/Q03426/Q13572/Q15349/Q5VT25/Q6ZVK8/Q8IYB7/Q8N142/Q96DE0/Q96GD0/Q9BU02/Q9NRY6/Q9UHY7/Q9UKK9/Q9Y2H1/Q9Y5S2	43	PGP/PDXK/SEPTIN4/IDH3B/ATP9A/RPS6KA5/TPPP/NUDT3/HPRT1/ENO1/ENO2/RAP2A/PRPS2/PKM/PRKACB/IMPA1/TKT/ADSS2/PKLR/EPHX2/PPM1A/ARL3/ABL2/ME1/GCLC/PRPS1/GNAI1/ARF1/MVK/ITPK1/RPS6KA2/CDC42BPA/NUDT18/DIS3L2/ADSS1/NUDT16/PDXP/THTPA/PLSCR3/ENOPH1/NUDT5/STK38L/CDC42BPB
GBMvsCON.down	GO:0008017	microtubule binding	41/933	473/29820	5.28E-09	2.44E-06	2.01E-06	A6NCE7/O00139/O00423/O14576/O14782/O43566/O60282/O75122/O94811/P04156/P07197/P12036/P36405/P43034/P46821/P50570/P60520/P78559/Q03001/Q05193/Q12756/Q12840/Q14008/Q14203/Q15555/Q16555/Q3V6T2/Q7Z460/Q7Z4S6/Q92597/Q96R06/Q9BPU6/Q9BTV5/Q9BW62/Q9H492/Q9H9H5/Q9P021/Q9UPY8/Q9UQ16/Q9Y3A5/Q9Y496	41	MAP1LC3B2/KIF2A/EML1/DYNC1I1/KIF3C/RGS14/KIF5C/CLASP2/TPPP/PRNP/NEFM/NEFH/ARL3/PAFAH1B1/MAP1B/DNM2/GABARAPL2/MAP1A/DST/DNM1/KIF1A/KIF5A/CKAP5/DCTN1/MAPRE2/DPYSL2/CCDC88A/CLASP1/KIF21A/NDRG1/SPAG5/DPYSL5/FSD1/KATNAL1/MAP1LC3A/MAP6D1/CRIPT/MAPRE3/DNM3/SBDS/KIF3A
GBMvsCON.up	GO:0019843	rRNA binding	41/2623	108/29820	1.14E-16	1.26E-13	1.17E-13	O75616/P03950/P05388/P06748/P23396/P30050/P32969/P39023/P46777/P46781/P46782/P62263/P62269/P62277/P62280/P62701/P62750/P62829/P62913/P62917/P82912/Q05823/Q14011/Q7L8L6/Q8IV48/Q8TDN6/Q92552/Q92979/Q96EY7/Q96I51/Q9BRU9/Q9BSH4/Q9BYC9/Q9H0U6/Q9NR30/Q9NV31/Q9NVS2/Q9NX20/Q9NYY8/Q9Y2R5/Q9Y3B7	41	ERAL1/ANG/RPLP0/NPM1/RPS3/RPL12/RPL9; RPL9P7; RPL9P8; RPL9P9/RPL3/RPL5/RPS9/RPS5/RPS14/RPS18/RPS13/RPS11/RPS4X/RPL23A/RPL23/RPL11/RPL8/MRPS11/RNASEL/CIRBP/FASTKD5/ERI1/BRIX1/MRPS27/EMG1/PTCD3/RCC1L/UTP23/TACO1/MRPL20/MRPL18/DDX21/IMP3/MRPS18A/MRPL16/FASTKD2/MRPS17/MRPL11
GBMvsCON.up	GO:0003727	single-stranded RNA binding	41/2623	148/29820	1.92E-11	7.06E-09	6.56E-09	O00571/O14979/O43347/O60506/O95786/P05455/P07910/P09651/P11940/P23588/P26368/P26599/P29558/P31483/P31943/P36776/P38159/P38919/P51114/P52597/P54253/P62633/Q00839/Q07666/Q08211/Q12906/Q13310/Q6NYC1/Q6PJT7/Q8IY21/Q8TCS8/Q96DH6/Q96EP5/Q96KR1/Q96SI9/Q9BYX4/Q9HC52/Q9UKV8/Q9UNP9/Q9Y580/Q9Y606	41	DDX3X/HNRNPDL/MSI1/SYNCRIP/RIGI/SSB/HNRNPC/HNRNPA1/PABPC1/EIF4B/U2AF2/PTBP1/RBMS1/TIA1/HNRNPH1/LONP1/RBMX/EIF4A3/FXR1/HNRNPF/ATXN1/CNBP/HNRNPU/KHDRBS1/DHX9/ILF3/PABPC4/JMJD6/ZC3H14/DDX60/PNPT1/MSI2/DAZAP1/ZFR/STRBP/IFIH1/CBX8/AGO2/PPIE/RBM7/PUS1
GBMvsCON.up	GO:0003697	single-stranded DNA binding	41/2623	233/29820	1.44E-05	0.001094816	0.001017318	O95347/P01591/P09429/P09651/P10809/P22626/P25205/P26583/P27694/P28370/P29558/P33991/P33992/P35244/P36776/P42704/P46063/P49736/P53999/P54278/P54727/P57721/P62633/P67809/Q00613/Q00839/Q04837/Q08211/Q14566/Q53H47/Q8NFH5/Q92878/Q92889/Q96AE4/Q96FZ2/Q96I24/Q96QR8/Q9BWW4/Q9NTJ3/Q9P2K5/Q9Y3Z3	41	SMC2/JCHAIN/HMGB1/HNRNPA1/HSPD1/HNRNPA2B1/MCM3/HMGB2/RPA1/SMARCA1/RBMS1/MCM4/MCM5/RPA3/LONP1/LRPPRC/RECQL/MCM2/SUB1/PMS2/RAD23B/PCBP3/CNBP/YBX1/HSF1/HNRNPU/SSBP1/DHX9/MCM6/SETMAR/NUP35/RAD50/ERCC4/FUBP1/HMCES/FUBP3/PURB/SSBP3/SMC4/MYEF2/SAMHD1
GBMvsCON.up	GO:0005201	extracellular matrix structural constituent	41/2623	319/29820	0.009161711	0.157035223	0.145919175	O00468/O95967/P01730/P02461/P02462/P02671/P02675/P02679/P02751/P04004/P04275/P05997/P07942/P07996/P08493/P08572/P09486/P11047/P12109/P14543/P15502/P25940/P35442/P36222/P39060/P49746/P51884/P55001/P98160/Q07507/Q08431/Q14112/Q15113/Q15582/Q16270/Q16363/Q16610/Q8N2S1/Q92626/Q9BXX0/Q9UBX5	41	AGRN/EFEMP2/CD4/COL3A1/COL4A1/FGA/FGB/FGG/FN1/VTN/VWF/COL5A2/LAMB1/THBS1/MGP/COL4A2/SPARC/LAMC1/COL6A1/NID1/ELN/COL5A3/THBS2/CHI3L1/COL18A1/THBS3/LUM/MFAP2/HSPG2/DPT/MFGE8/NID2/PCOLCE/TGFBI/IGFBP7/LAMA4/ECM1/LTBP4/PXDN/EMILIN2/FBLN5
GBMvsCON.up	GO:0008201	heparin binding	41/2623	330/29820	0.015649851	0.228943848	0.212737606	O14737/O60462/O95967/P00734/P01008/P01042/P02649/P02749/P02751/P02776/P03950/P03951/P04004/P04196/P05154/P05164/P05452/P05546/P06858/P07996/P08311/P08575/P08603/P15692/P18075/P21246/P21741/P21802/P25940/P29279/P30533/P35268/P35442/P47914/P49746/P51858/Q12841/Q15113/Q76M96/Q9UKZ4/Q9Y653	41	PDCD5/NRP2/EFEMP2/F2/SERPINC1/KNG1/APOE/APOH/FN1/PF4/ANG/F11/VTN/HRG/SERPINA5/MPO/CLEC3B/SERPIND1/LPL/THBS1/CTSG/PTPRC/CFH/VEGFA/BMP7/PTN/MDK/FGFR2/COL5A3/CCN2/LRPAP1/RPL22/THBS2/RPL29/THBS3/HDGF/FSTL1/PCOLCE/CCDC80/TENM1/ADGRG1
GBMvsCON.up	GO:0008168	methyltransferase activity	41/2623	340/29820	0.024393014	0.296066858	0.275109182	O14686/O15047/O43148/O75530/P04818/P22087/P40261/P51580/P55345/P57081/Q03164/Q08J23/Q15291/Q52LJ0/Q53H47/Q5TEU4/Q6P1Q9/Q6UX53/Q6UXN9/Q7L0Y3/Q7L2J0/Q7L592/Q7Z2T5/Q86W50/Q8IZ69/Q8N1G2/Q8N6R0/Q92979/Q96KQ7/Q99873/Q9BVS5/Q9BZ95/Q9H9B1/Q9HC36/Q9NR22/Q9NV79/Q9NXH9/Q9P0U4/Q9UBP6/Q9UET6/Q9UI30	41	KMT2D/SETD1A/RNMT/EED/TYMS/FBL/NNMT/TPMT/PRMT2/WDR4/KMT2A/NSUN2/RBBP5/FAM98B/SETMAR/NDUFAF5/METTL2B/METTL7B/WDR82/TRMT10C/MEPCE/NDUFAF7/TRMT1L/METTL16/TRMT2A/CMTR1/METTL13/EMG1/EHMT2/PRMT1/TRMT61B/NSD3/EHMT1/MRM3/PRMT8/PCMTD2/TRMT1/CXXC1/METTL1/FTSJ1/TRMT112
GBMvsCON.up	GO:0016757	glycosyltransferase activity	41/2623	446/29820	0.407040299	0.728012564	0.676478759	P04062/P04843/P04844/P06737/P06865/P07686/P11172/P19971/P43490/P46976/P46977/Q04446/Q10469/Q10472/Q2PZI1/Q495W5/Q53GL7/Q5NDL2/Q68CQ7/Q6ZPD9/Q6ZXV5/Q7Z4H8/Q8IXQ6/Q8IYK4/Q8N6G5/Q8NAT1/Q8NBI6/Q8NBL1/Q8TCJ2/Q92685/Q93063/Q96L58/Q9BRR3/Q9BT22/Q9NP73/Q9NRP0/Q9NYU2/Q9UBQ6/Q9UBV7/Q9UKY4/Q9Y6A1	41	GBA1/RPN1/RPN2/PYGL/HEXA/HEXB/UMPS/TYMP/NAMPT/GYG1/STT3A/GBE1/MGAT2/GALNT1/DPY19L1/FUT11/PARP10/EOGT/GLT8D1/DPY19L3/TMTC3/POGLUT3/PARP9/COLGALT2/CSGALNACT2/POMGNT2/XXYLT1/POGLUT1/STT3B/ALG3/EXT2/B3GALT6/PGAP4/ALG1/ALG13/OSTC/UGGT1/EXTL2/B4GALT7/POMT2/POMT1
GBMvsCON.up	GO:0090079	translation regulator activity, nucleic acid binding	40/2623	200/29820	6.93E-07	8.51E-05	7.91E-05	B5ME19/O00303/O15371/O15372/O43432/O75821/P00374/P04818/P06730/P11940/P13639/P23588/P24534/P26641/P29692/P34897/P41091/P43897/P46199/P47813/P49411/P55884/P56537/P60842/P63241/P68104/Q04637/Q13144/Q13347/Q14152/Q71UM5/Q7Z2Z2/Q8N9N8/Q92616/Q92879/Q96RP9/Q9BY44/Q9BZC1/Q9UBQ5/Q9UKV8	40	EIF3CL/EIF3F/EIF3D/EIF3H/EIF4G3/EIF3G/DHFR/TYMS/EIF4E/PABPC1/EEF2/EIF4B/EEF1B2/EEF1G/EEF1D/SHMT2/EIF2S3/TSFM/MTIF2/EIF1AX/TUFM/EIF3B/EIF6/EIF4A1/EIF5A/EEF1A1/EIF4G1/EIF2B5/EIF3I/EIF3A/RPS27L/EFL1/EIF1AD/GCN1/CELF1/GFM1/EIF2A/CELF4/EIF3K/AGO2
GBMvsCON.up	GO:0051082	unfolded protein binding	40/2623	223/29820	1.14E-05	0.000933554	0.000867471	O14558/O15212/O15533/O43464/O60925/O75494/O75695/O75953/O76031/P02743/P04792/P06748/P10809/P10909/P11021/P14625/P23284/P25685/P27824/P38646/P48723/P49257/P50454/P61604/Q12931/Q16082/Q7Z4Q2/Q96DZ1/Q99471/Q9H009/Q9H173/Q9HAV7/Q9NYU2/Q9NZD4/Q9UBS4/Q9UHV9/Q9Y230/Q9Y4L1/Q9Y4W6/Q9Y5J6	40	HSPB6/PFDN6/TAPBP/HTRA2/PFDN1/SRSF10/RP2/DNAJB5/CLPX/APCS/HSPB1/NPM1/HSPD1/CLU/HSPA5/HSP90B1/PPIB/DNAJB1/CANX/HSPA9/HSPA13/LMAN1/SERPINH1/HSPE1/TRAP1/HSPB2/HEATR3/ERLEC1/PFDN5/NACA2/SIL1/GRPEL1/UGGT1/AHSP/DNAJB11/PFDN2/RUVBL2/HYOU1/AFG3L2/TIMM10B
GBMvsCON.up	GO:0016853	isomerase activity	40/2623	283/29820	0.001936943	0.052823536	0.049084318	O00391/O15305/O43447/O60832/O75521/O95302/O95900/P07237/P10809/P11388/P13667/P14174/P23284/P24557/P26885/P30101/P30414/P42126/P45877/P62942/Q02880/Q13427/Q14554/Q15084/Q6UXH1/Q8IZ73/Q8NBS9/Q8WUA2/Q96AY3/Q96G03/Q96JJ7/Q96PZ0/Q9BS26/Q9BZE2/Q9H2H8/Q9H7Z7/Q9UHK6/Q9UNP9/Q9Y606/Q9Y680	40	QSOX1/PMM2/PPIH/DKC1/ECI2/FKBP9/TRUB2/P4HB/HSPD1/TOP2A/PDIA4/MIF/PPIB/TBXAS1/FKBP2/PDIA3/NKTR/ECI1/PPIC/FKBP1A/TOP2B/PPIG/PDIA5/PDIA6/CRELD2/RPUSD2/TXNDC5/PPIL4/FKBP10/PGM2/TMX3/PUS7/ERP44/PUS3/PPIL3/PTGES2/AMACR/PPIE/PUS1/FKBP7
GBMvsCON.up	GO:0004518	nuclease activity	40/2623	343/29820	0.040910976	0.369487879	0.343332951	A5YKK6/O00115/O15091/O15162/O77932/P03950/P23396/P25311/P27695/P49959/P54278/P78346/Q05823/Q13283/Q53H47/Q5TA45/Q7KZF4/Q8IU60/Q8IV08/Q8IV48/Q8TCS8/Q92878/Q92889/Q93091/Q96AZ6/Q96C86/Q96GM8/Q99575/Q9BQ61/Q9BSV6/Q9H777/Q9NQT4/Q9UFF9/Q9UIV1/Q9UK59/Q9UKF6/Q9UKV8/Q9ULX3/Q9Y2C4/Q9Y3Z3	40	CNOT1/DNASE2/PRORP/PLSCR1/DXO/ANG/RPS3/AZGP1/APEX1/MRE11/PMS2/RPP30/RNASEL/G3BP1/SETMAR/INTS11/SND1/DCP2/PLD3/ERI1/PNPT1/RAD50/ERCC4/RNASE6/ISG20/DCPS/TOE1/POP1/TRIR/TSEN34/ELAC1/EXOSC5/CNOT8/CNOT7/DBR1/CPSF3/AGO2/NOB1/EXOG/SAMHD1
GBMvsCON.up	GO:0008094	ATP-dependent activity, acting on DNA	38/2623	238/29820	0.000239943	0.009636994	0.00895482	O00571/O14646/O14647/O14981/O60264/P11388/P12956/P13010/P18074/P25205/P28370/P33991/P33992/P35251/P40937/P46063/P49736/P49959/P51532/P52701/P54278/Q02880/Q08211/Q12873/Q13283/Q14527/Q14566/Q14839/Q7Z333/Q86WJ1/Q8N3C0/Q8TDI0/Q92878/Q92900/Q96T23/Q9UQE7/Q9Y230/Q9Y265	38	DDX3X/CHD1/CHD2/BTAF1/SMARCA5/TOP2A/XRCC6/XRCC5/ERCC2/MCM3/SMARCA1/MCM4/MCM5/RFC1/RFC5/RECQL/MCM2/MRE11/SMARCA4/MSH6/PMS2/TOP2B/DHX9/CHD3/G3BP1/HLTF/MCM6/CHD4/SETX/CHD1L/ASCC3/CHD5/RAD50/UPF1/RSF1/SMC3/RUVBL2/RUVBL1
GBMvsCON.down	GO:0035091	phosphatidylinositol binding	36/933	495/29820	3.03E-06	0.000524077	0.000432479	O00291/O00560/O14939/O14964/O43739/O60641/O60784/O75146/O95219/P04216/P06396/P19634/P48739/P63252/Q00169/Q13393/Q13496/Q13576/Q3V6T2/Q5SW96/Q6ZVM7/Q7Z7A4/Q86WG5/Q8IZQ1/Q8NFX7/Q92783/Q96BR1/Q96RF0/Q9H1P3/Q9H6U6/Q9NQ66/Q9NS86/Q9UKG1/Q9Y2I1/Q9Y5J5/Q9Y5X1	36	HIP1/SDCBP/PLD2/HGS/CYTH3/SNAP91/TOM1/HIP1R/SNX4/THY1/GSN/SLC9A1/PITPNB/KCNJ2/PITPNA/PLD1/MTM1/IQGAP2/CCDC88A/LDLRAP1/TOM1L2/PXK/SBF2/WDFY3/STXBP6/STAM/SGK3/SNX18/OSBPL2/BCAS3/PLCB1/LANCL2/APPL1/NISCH/PHLDA3/SNX9
GBMvsCON.up	GO:0003724	RNA helicase activity	36/2623	130/29820	3.21E-10	1.01E-07	9.41E-08	O00571/O43143/O75643/O95786/P17844/P26196/P38919/P42285/P60842/Q08211/Q13206/Q13283/Q13838/Q14562/Q7L014/Q7L2E3/Q7L7V1/Q86XP3/Q8IY21/Q8N8A6/Q8TDD1/Q92620/Q92841/Q92900/Q9BQ39/Q9BUQ8/Q9BYX4/Q9H0S4/Q9H8H2/Q9HCE1/Q9NR30/Q9NUU7/Q9UHI6/Q9UJV9/Q9UMR2/Q9Y6V7	36	DDX3X/DHX15/SNRNP200/RIGI/DDX5/DDX6/EIF4A3/MTREX/EIF4A1/DHX9/DDX10/G3BP1/DDX39B/DHX8/DDX46/DHX30/DHX32/DDX42/DDX60/DDX51/DDX54/DHX38/DDX17/UPF1/DDX50/DDX23/IFIH1/DDX47/DDX31/MOV10/DDX21/DDX19A/DDX20/DDX41/DDX19B/DDX49
GBMvsCON.up	GO:0008186	ATP-dependent activity, acting on RNA	36/2623	133/29820	6.41E-10	1.57E-07	1.46E-07	O00571/O43143/O75643/O95786/P17844/P26196/P38919/P42285/P60842/Q08211/Q13206/Q13283/Q13838/Q14562/Q7L014/Q7L2E3/Q7L7V1/Q86XP3/Q8IY21/Q8N8A6/Q8TDD1/Q92620/Q92841/Q92900/Q9BQ39/Q9BUQ8/Q9BYX4/Q9H0S4/Q9H8H2/Q9HCE1/Q9NR30/Q9NUU7/Q9UHI6/Q9UJV9/Q9UMR2/Q9Y6V7	36	DDX3X/DHX15/SNRNP200/RIGI/DDX5/DDX6/EIF4A3/MTREX/EIF4A1/DHX9/DDX10/G3BP1/DDX39B/DHX8/DDX46/DHX30/DHX32/DDX42/DDX60/DDX51/DDX54/DHX38/DDX17/UPF1/DDX50/DDX23/IFIH1/DDX47/DDX31/MOV10/DDX21/DDX19A/DDX20/DDX41/DDX19B/DDX49
GBMvsCON.up	GO:0140030	modification-dependent protein binding	36/2623	307/29820	0.046943035	0.400375149	0.372033804	O14646/O15164/O75164/P15498/P16885/P25440/P29590/P45973/P51532/P52701/P54727/P55036/P83916/Q03164/Q13185/Q13610/Q14166/Q15291/Q15326/Q53GL7/Q6FIF0/Q6P2Q9/Q86WJ1/Q8TDI0/Q96ES7/Q9HC52/Q9NRR5/Q9NXR7/Q9NYJ8/Q9P0U4/Q9UER7/Q9UHD9/Q9UK53/Q9UMX0/Q9Y657/Q9Y6K9	36	CHD1/TRIM24/KDM4A/VAV1/PLCG2/BRD2/PML/CBX5/SMARCA4/MSH6/RAD23B/PSMD4/CBX1/KMT2A/CBX3/PWP1/TTLL12/RBBP5/ZMYND11/PARP10/ZFAND6/PRPF8/CHD1L/CHD5/SGF29/CBX8/UBQLN4/BABAM2/TAB2/CXXC1/DAXX/UBQLN2/ING1/UBQLN1/SPIN1/IKBKG
GBMvsCON.up	GO:0008236	serine-type peptidase activity	36/2623	329/29820	0.10207583	0.477723533	0.44390693	O43464/O75976/O95084/P00734/P00738/P00739/P00740/P00746/P00747/P00748/P00751/P03951/P04070/P05156/P08253/P08311/P10619/P14780/P24158/P25774/P27487/P36776/P42785/P48740/P50281/P52948/P53634/P67812/Q04756/Q16740/Q6NTF9/Q86WA8/Q9BY50/Q9H300/Q9H3G5/Q9HB40	36	HTRA2/CPD/PRSS23/F2/HP/HPR/F9/CFD/PLG/F12/CFB/F11/PROC/CFI/MMP2/CTSG/CTSA/MMP9/PRTN3/CTSS/DPP4/LONP1/PRCP/MASP1/MMP14/NUP98/CTSC/SEC11A/HGFAC/CLPP/RHBDD2/LONP2/SEC11C/PARL/CPVL/SCPEP1
GBMvsCON.up	GO:0005178	integrin binding	36/2623	334/29820	0.118923476	0.51247529	0.476198716	P02461/P02751/P04004/P04275/P05107/P05161/P05362/P06756/P07237/P07942/P07996/P08514/P08648/P09429/P12814/P12931/P18084/P20701/P21246/P26012/P29279/P32942/P48509/P50281/P56199/P78310/P78536/Q08431/Q13443/Q15582/Q8N2S1/Q99500/Q9BQL6/Q9UBX5/Q9Y490/Q9Y624	36	COL3A1/FN1/VTN/VWF/ITGB2/ISG15/ICAM1/ITGAV/P4HB/LAMB1/THBS1/ITGA2B/ITGA5/HMGB1/ACTN1/SRC/ITGB5/ITGAL/PTN/ITGB8/CCN2/ICAM3/CD151/MMP14/ITGA1/CXADR/ADAM17/MFGE8/ADAM9/TGFBI/LTBP4/S1PR3/FERMT1/FBLN5/TLN1/F11R
GBMvsCON.up	GO:0017171	serine hydrolase activity	36/2623	335/29820	0.122492962	0.51247529	0.476198716	O43464/O75976/O95084/P00734/P00738/P00739/P00740/P00746/P00747/P00748/P00751/P03951/P04070/P05156/P08253/P08311/P10619/P14780/P24158/P25774/P27487/P36776/P42785/P48740/P50281/P52948/P53634/P67812/Q04756/Q16740/Q6NTF9/Q86WA8/Q9BY50/Q9H300/Q9H3G5/Q9HB40	36	HTRA2/CPD/PRSS23/F2/HP/HPR/F9/CFD/PLG/F12/CFB/F11/PROC/CFI/MMP2/CTSG/CTSA/MMP9/PRTN3/CTSS/DPP4/LONP1/PRCP/MASP1/MMP14/NUP98/CTSC/SEC11A/HGFAC/CLPP/RHBDD2/LONP2/SEC11C/PARL/CPVL/SCPEP1
GBMvsCON.up	GO:0019902	phosphatase binding	36/2623	378/29820	0.333043825	0.667598738	0.620341445	B7ZBB8/O00203/O60493/O95793/P00533/P14625/P16157/P17931/P18031/P23634/P33151/P35269/P40763/P41240/P42224/P46940/P53634/P56199/P56962/P63244/P84022/Q13469/Q13615/Q15796/Q16539/Q8IZ21/Q8NHJ6/Q92934/Q96I34/Q96IK1/Q96QC0/Q96SB3/Q9NRL3/Q9NX63/Q9P2B4/Q9UPN7	36	PPP1R3G/AP3B1/SNX3/STAU1/EGFR/HSP90B1/ANK1/LGALS3/PTPN1/ATP2B4/CDH5/GTF2F1/STAT3/CSK/STAT1/IQGAP1/CTSC/ITGA1/STX17/RACK1/SMAD3/NFATC2/MTMR3/SMAD2/MAPK14/PHACTR4/LILRB4/BAD/PPP1R16A/BOD1/PPP1R10/PPP1R9B/STRN4/CHCHD3/CTTNBP2NL/PPP6R1
GBMvsCON.up	GO:0051015	actin filament binding	36/2623	442/29820	0.71098625	0.921134286	0.855929979	O15143/O15144/O15145/O43586/O95466/P00519/P00533/P12814/P21333/P28289/P31146/P35221/P46940/P55008/P55196/P57737/P59998/Q0ZGT2/Q12792/Q13045/Q14247/Q14331/Q14847/Q16643/Q5SNT2/Q6JBY9/Q6WCQ1/Q7L576/Q92747/Q96SB3/Q9BQL6/Q9UJU6/Q9UL45/Q9ULV4/Q9Y490/Q9Y664	36	ARPC1B/ARPC2/ARPC3/PSTPIP1/FMNL1/ABL1/EGFR/ACTN1/FLNA/TMOD1/CORO1A/CTNNA1/IQGAP1/AIF1/AFDN/CORO7/ARPC4/NEXN/TWF1/FLII/CTTN/FRG1/LASP1/DBN1/TMEM201/RCSD1/MPRIP/CYFIP1/ARPC1A/PPP1R9B/FERMT1/DBNL/BLOC1S6/CORO1C/TLN1/KPTN
GBMvsCON.up	GO:0016922	nuclear receptor binding	35/2623	268/29820	0.012019557	0.190607668	0.177115129	A5YKK6/O15164/O43294/O60341/O94906/O95359/P12004/P12931/P17844/P41223/P42224/P51532/P51692/P55345/P56545/P82094/P84022/Q00403/Q14669/Q15648/Q15654/Q16512/Q6AZZ1/Q71SY5/Q8TDD1/Q93074/Q99623/Q9NPJ6/Q9NV06/Q9UBS8/Q9UER7/Q9Y2W1/Q9Y2X0/Q9Y4C1/Q9Y618	35	CNOT1/TRIM24/TGFB1I1/KDM1A/PRPF6/TACC2/PCNA/SRC/DDX5/BUD31/STAT1/SMARCA4/STAT5B/PRMT2/CTBP2/TMF1/SMAD3/GTF2B/TRIP12/MED1/TRIP6/PKN1/TRIM68/MED25/DDX54/MED12/PHB2/MED4/DCAF13/RNF14/DAXX/THRAP3/MED16/KDM3A/NCOR2
GBMvsCON.up	GO:0008757	S-adenosylmethionine-dependent methyltransferase activity	35/2623	269/29820	0.012682095	0.195907322	0.182039636	O14686/O15047/O43148/P22087/P40261/P51580/P55345/P57081/Q03164/Q08J23/Q15291/Q53H47/Q6P1Q9/Q6UX53/Q6UXN9/Q7L0Y3/Q7L2J0/Q7L592/Q7Z2T5/Q86W50/Q8IZ69/Q8N1G2/Q92979/Q96KQ7/Q99873/Q9BVS5/Q9BZ95/Q9H9B1/Q9HC36/Q9NR22/Q9NV79/Q9NXH9/Q9P0U4/Q9UBP6/Q9UET6	35	KMT2D/SETD1A/RNMT/FBL/NNMT/TPMT/PRMT2/WDR4/KMT2A/NSUN2/RBBP5/SETMAR/METTL2B/METTL7B/WDR82/TRMT10C/MEPCE/NDUFAF7/TRMT1L/METTL16/TRMT2A/CMTR1/EMG1/EHMT2/PRMT1/TRMT61B/NSD3/EHMT1/MRM3/PRMT8/PCMTD2/TRMT1/CXXC1/METTL1/FTSJ1
GBMvsCON.up	GO:0035091	phosphatidylinositol binding	35/2623	495/29820	0.929672593	0.999998936	0.92921204	O00522/O60443/O60493/O60749/O94868/P07737/P14598/P16444/P46940/P47712/Q06187/Q12792/Q13045/Q14571/Q15036/Q15075/Q68DK2/Q7Z6J4/Q8IWB7/Q8WV41/Q8WWN8/Q92538/Q96BJ3/Q96L92/Q9BPZ7/Q9BTX7/Q9BZF1/Q9H0X9/Q9H4A5/Q9NPF8/Q9UNH6/Q9Y343/Q9Y490/Q9Y5P4/Q9Y5X3	35	KRIT1/GSDME/SNX3/SNX2/FCHSD2/PFN1/NCF1/DPEP1/IQGAP1/PLA2G4A/BTK/TWF1/FLII/ITPR2/SNX17/EEA1/ZFYVE26/FGD2/WDFY1/SNX33/ARAP3/GBF1/AIDA/SNX27/MAPKAP1/TTPAL/OSBPL8/OSBPL5/GOLPH3L/ADAP2/SNX7/SNX24/TLN1/CERT1/SNX5
GBMvsCON.up	GO:0016758	hexosyltransferase activity	34/2623	315/29820	0.12484233	0.51529363	0.478817554	P04062/P04843/P04844/P06737/P06865/P07686/P19971/P46976/P46977/Q04446/Q10469/Q10472/Q2PZI1/Q495W5/Q5NDL2/Q6ZPD9/Q6ZXV5/Q7Z4H8/Q8IYK4/Q8N6G5/Q8NAT1/Q8NBL1/Q8TCJ2/Q92685/Q93063/Q96L58/Q9BT22/Q9NP73/Q9NRP0/Q9NYU2/Q9UBQ6/Q9UBV7/Q9UKY4/Q9Y6A1	34	GBA1/RPN1/RPN2/PYGL/HEXA/HEXB/TYMP/GYG1/STT3A/GBE1/MGAT2/GALNT1/DPY19L1/FUT11/EOGT/DPY19L3/TMTC3/POGLUT3/COLGALT2/CSGALNACT2/POMGNT2/POGLUT1/STT3B/ALG3/EXT2/B3GALT6/ALG1/ALG13/OSTC/UGGT1/EXTL2/B4GALT7/POMT2/POMT1
GBMvsCON.up	GO:0005126	cytokine receptor binding	34/2623	462/29820	0.883373854	0.998144677	0.927489038	P01031/P02775/P02776/P08648/P14174/P15692/P17813/P29353/P33151/P42224/P48681/P61812/P62942/P78536/P84022/Q12931/Q14116/Q14790/Q15654/Q15796/Q16610/Q3ZCQ8/Q8WUH2/Q8WXW3/Q92626/Q99650/Q99836/Q9NWZ3/Q9NXR7/Q9NZ08/Q9P003/Q9ULZ3/Q9Y4K3/Q9Y5K6	34	C5/PPBP/PF4/ITGA5/MIF/VEGFA/ENG/SHC1/CDH5/STAT1/NES/TGFB2/FKBP1A/ADAM17/SMAD3/TRAP1/IL18/CASP8/TRIP6/SMAD2/ECM1/TIMM50/TGFBRAP1/PIBF1/PXDN/OSMR/MYD88/IRAK4/BABAM2/ERAP1/CNIH4/PYCARD/TRAF6/CD2AP
GBMvsCON.down	GO:0051015	actin filament binding	33/933	442/29820	4.46E-06	0.00058977	0.00048669	A0MZ66/O00291/O00499/O15020/O60861/O75146/O94832/P06396/P06753/P07951/P08133/P09493/P13797/P35580/P35611/P35612/P42684/P60981/Q01082/Q08495/Q13576/Q13796/Q13813/Q7Z406/Q8TAM6/Q92614/Q96PY5/Q9H254/Q9UEY8/Q9UI47/Q9UM54/Q9Y281/Q9Y4I1	33	SHTN1/HIP1/BIN1/SPTBN2/GAS7/HIP1R/MYO1D/GSN/TPM3/TPM2/ANXA6/TPM1/PLS3/MYH10/ADD1/ADD2/ABL2/DSTN/SPTBN1/DMTN/IQGAP2/SHROOM2/SPTAN1/MYH14/ERMN/MYO18A/FMNL2/SPTBN4/ADD3/CTNNA3/MYO6/CFL2/MYO5A
GBMvsCON.up	GO:0003725	double-stranded RNA binding	33/2623	147/29820	4.23E-07	5.50E-05	5.11E-05	O43143/O75569/O95786/O95793/P02786/P08670/P10809/P12814/P19525/P23588/P29728/P55265/P60842/Q00839/Q08211/Q12905/Q12906/Q14699/Q15633/Q15717/Q7L2E3/Q8IY21/Q96KR1/Q96SI9/Q9BYX4/Q9H9J2/Q9NR30/Q9NR56/Q9NUL3/Q9NX74/Q9UKV8/Q9UL40/Q9Y6K5	33	DHX15/PRKRA/RIGI/STAU1/TFRC/VIM/HSPD1/ACTN1/EIF2AK2/EIF4B/OAS2/ADAR/EIF4A1/HNRNPU/DHX9/ILF2/ILF3/RFTN1/TARBP2/ELAVL1/DHX30/DDX60/ZFR/STRBP/IFIH1/MRPL44/DDX21/MBNL1/STAU2/DUS2/AGO2/ZNF346/OAS3
GBMvsCON.up	GO:0008135	translation factor activity, RNA binding	33/2623	152/29820	9.48E-07	0.000110165	0.000102367	B5ME19/O00303/O15371/O15372/O43432/O75821/P06730/P13639/P23588/P24534/P26641/P29692/P41091/P43897/P46199/P47813/P49411/P55884/P56537/P60842/P63241/P68104/Q04637/Q13144/Q13347/Q14152/Q7Z2Z2/Q8N9N8/Q92616/Q96RP9/Q9BY44/Q9UBQ5/Q9UKV8	33	EIF3CL/EIF3F/EIF3D/EIF3H/EIF4G3/EIF3G/EIF4E/EEF2/EIF4B/EEF1B2/EEF1G/EEF1D/EIF2S3/TSFM/MTIF2/EIF1AX/TUFM/EIF3B/EIF6/EIF4A1/EIF5A/EEF1A1/EIF4G1/EIF2B5/EIF3I/EIF3A/EFL1/EIF1AD/GCN1/GFM1/EIF2A/EIF3K/AGO2
GBMvsCON.up	GO:0061135	endopeptidase regulator activity	33/2623	335/29820	0.272473217	0.634284206	0.589385148	O95980/P01008/P01011/P01023/P01024/P01031/P01033/P01042/P02760/P02765/P04196/P05154/P05155/P05543/P05546/P07225/P08185/P0C0L4/P16444/P19823/P35625/P50452/P50454/P51812/Q06033/Q06323/Q13490/Q14624/Q16186/Q9NR09/Q9UGM5/Q9UL46/Q9Y2G2	33	RECK/SERPINC1/SERPINA3/A2M/C3/C5/TIMP1/KNG1/AMBP/AHSG/HRG/SERPINA5/SERPING1/SERPINA7/SERPIND1/PROS1/SERPINA6/C4A/DPEP1/ITIH2/TIMP3/SERPINB8/SERPINH1/RPS6KA3/ITIH3/PSME1/BIRC2/ITIH4/ADRM1/BIRC6/FETUB/PSME2/CARD8
GBMvsCON.up	GO:0016829	lyase activity	33/2623	387/29820	0.60093972	0.846776237	0.786835512	O43306/O43570/O95470/P06132/P09429/P11172/P12956/P13010/P20292/P20594/P23368/P23378/P23396/P24557/P30566/P34897/P35914/P38435/P42126/P48200/P53701/Q03013/Q16822/Q6P587/Q8NBZ7/Q969S2/Q96GA7/Q99735/Q9BSV6/Q9H7Z7/Q9HDC9/Q9NS85/Q9UJ83	33	ADCY6/CA12/SGPL1/UROD/HMGB1/UMPS/XRCC6/XRCC5/ALOX5AP/NPR2/ME2/GLDC/RPS3/TBXAS1/ADSL/SHMT2/HMGCL/GGCX/ECI1/IREB2/HCCS/GSTM4/PCK2/FAHD1/UXS1/NEIL2/SDSL/MGST2/TSEN34/PTGES2/APMAP/CA10/HACL1
GBMvsCON.up	GO:0000287	magnesium ion binding	33/2623	414/29820	0.749124313	0.935452577	0.869234721	A8MXV4/O15162/O75695/O75874/O77932/P00519/P11388/P13995/P24941/P33316/P35914/P51812/P52701/P54922/P78330/P98196/Q13043/Q15382/Q8NBI6/Q96G03/Q96SB4/Q9BTU6/Q9H0P0/Q9H2U2/Q9H4K7/Q9H773/Q9NSD9/Q9NWX6/Q9NWZ3/Q9UBT2/Q9UJ83/Q9Y285/Q9Y6X9	33	NUDT19/PLSCR1/RP2/IDH1/DXO/ABL1/TOP2A/MTHFD2/CDK2/DUT/HMGCL/RPS6KA3/MSH6/ADPRH/PSPH/ATP11A/STK4/RHEB/XXYLT1/PGM2/SRPK1/PI4K2A/NT5C3A/PPA2/MTG2/DCTPP1/FARSB/THG1L/IRAK4/UBA2/HACL1/FARSA/MORC2
GBMvsCON.up	GO:0008017	microtubule binding	33/2623	473/29820	0.935820658	0.999998936	0.92921204	O00522/O43602/O60333/O75381/P11137/P20591/P20592/P23396/P41208/P42704/P78406/Q08379/Q08AD1/Q13586/Q15058/Q5VT06/Q86VS8/Q8N568/Q8N5G2/Q969S2/Q96CW5/Q96DB5/Q96LZ7/Q96SI9/Q96TC7/Q9BSJ2/Q9HC35/Q9NQT8/Q9P258/Q9UBK9/Q9UJV3/Q9Y250/Q9Y295	33	KRIT1/DCX/KIF1B/PEX14/MAP2/MX1/MX2/RPS3/CETN2/LRPPRC/RAE1/GOLGA2/CAMSAP2/STIM1/KIF14/CEP350/HOOK3/DCLK2/MACO1/NEIL2/TUBGCP3/RMDN1/RMDN2/STRBP/RMDN3/TUBGCP2/EML4/KIF13B/RCC2/UXT/MID2/LZTS1/DRG1
GBMvsCON.up	GO:0005085	guanyl-nucleotide exchange factor activity	32/2623	426/29820	0.848752426	0.9816691	0.912179717	A2RUS2/P15498/P18754/P24534/P29692/P78524/P80303/Q02818/Q0VGL1/Q12802/Q13144/Q15052/Q6IAA8/Q6ZUT9/Q70Z35/Q76NI1/Q7L8J4/Q7Z6J4/Q8TCU6/Q92538/Q92608/Q96DR7/Q96HP0/Q96I51/Q96LT7/Q96N67/Q9BRC7/Q9HCE6/Q9NWX6/Q9P258/Q9UIA0/Q9Y2Q5	32	DENND3/VAV1/RCC1/EEF1B2/EEF1D/DENND2B/NUCB2/NUCB1/LAMTOR4/AKAP13/EIF2B5/ARHGEF6/LAMTOR1/DENND5B/PREX2/KNDC1/SH3BP5L/FGD2/PREX1/GBF1/DOCK2/ARHGEF26/DOCK6/RCC1L/C9orf72/DOCK7/PLCD4/ARHGEF10L/THG1L/RCC2/CYTH4/LAMTOR2
GBMvsCON.up	GO:0019207	kinase regulator activity	32/2623	470/29820	0.951154845	0.999998936	0.92921204	A4D1P6/O00571/O95999/P00533/P02765/P04792/P05386/P06748/P13861/P16333/P41594/P42771/P46940/P47897/P51946/P51948/P55160/P63244/Q13043/Q13177/Q13217/Q7L8J4/Q8IWB1/Q8N4X5/Q8NHJ6/Q92616/Q9H2K8/Q9H8S9/Q9NX74/Q9NZC2/Q9UDY8/Q9UER7	32	WDR91/DDX3X/BCL10/EGFR/AHSG/HSPB1/RPLP1/NPM1/PRKAR2A/NCK1/GRM5/CDKN2A/IQGAP1/QARS1/CCNH/MNAT1/NCKAP1L/RACK1/STK4/PAK2/DNAJC3/SH3BP5L/ITPRIP/AFAP1L2/LILRB4/GCN1/TAOK3/MOB1A/DUS2/TREM2/MALT1/DAXX
GBMvsCON.up	GO:0000049	tRNA binding	31/2623	118/29820	2.08E-08	3.54E-06	3.29E-06	O95163/O95363/P05455/P18077/P26639/P41091/P41252/P54136/P56192/P68104/Q08J23/Q12904/Q15046/Q5JPH6/Q5JTZ9/Q6PI48/Q7L0Y3/Q7Z2T5/Q8TE02/Q92552/Q99714/Q9BY44/Q9HAV4/Q9NSE4/Q9NWX6/Q9NX07/Q9NX74/Q9NXH9/Q9UBP6/Q9Y285/Q9Y606	31	ELP1/FARS2/SSB/RPL35A/TARS1/EIF2S3/IARS1/RARS1/MARS1/EEF1A1/NSUN2/AIMP1/KARS1/EARS2/AARS2/DARS2/TRMT10C/TRMT1L/ELP5/MRPS27/HSD17B10/EIF2A/XPO5/IARS2/THG1L/TRNAU1AP/DUS2/TRMT1/METTL1/FARSA/PUS1
GBMvsCON.up	GO:0043022	ribosome binding	31/2623	140/29820	1.28E-06	0.000128501	0.000119404	O76094/P04844/P08865/P09132/P11021/P13639/P41227/P56537/P60059/P61619/P63241/P63244/Q5JPE7/Q6N069/Q7Z2Z2/Q7Z739/Q8IV48/Q8NC51/Q8TEQ6/Q8WWC4/Q92552/Q92616/Q969V3/Q96A33/Q9BRP8/Q9BSH4/Q9BY44/Q9BYJ9/Q9NUL3/Q9UBQ5/Q9UHB9	31	SRP72/RPN2/RPSA/SRP19/HSPA5/EEF2/NAA10/EIF6/SEC61G/SEC61A1/EIF5A/RACK1/NOMO2/NAA16/EFL1/YTHDF3/ERI1/SERBP1/GEMIN5/MAIP1/MRPS27/GCN1/NCLN/CCDC47/PYM1/TACO1/EIF2A/YTHDF1/STAU2/EIF3K/SRP68
GBMvsCON.up	GO:0031490	chromatin DNA binding	31/2623	235/29820	0.015140306	0.228943848	0.212737606	O94776/O94842/O96019/P07305/P07910/P10412/P11831/P16401/P16402/P18754/P27695/P40763/P51532/P84022/Q00613/Q00839/Q04206/Q08211/Q12824/Q13547/Q14839/Q8TAQ2/Q92522/Q92769/Q92793/Q92922/Q9BWE0/Q9UBB5/Q9Y230/Q9Y2U8/Q9Y4C1	31	MTA2/TOX4/ACTL6A/H1-0/HNRNPC/H1-4/SRF/H1-5/H1-3/RCC1/APEX1/STAT3/SMARCA4/SMAD3/HSF1/HNRNPU/RELA/DHX9/SMARCB1/HDAC1/CHD4/SMARCC2/H1-10/HDAC2/CREBBP/SMARCC1/REPIN1/MBD2/RUVBL2/LEMD3/KDM3A
GBMvsCON.up	GO:0019838	growth factor binding	31/2623	254/29820	0.039443606	0.369487879	0.343332951	O00165/O43847/O60462/P00533/P01023/P02461/P02462/P06756/P07996/P11717/P12109/P15880/P17813/P17936/P17948/P18065/P21802/P24593/P29279/P29353/P35052/P35858/P39019/Q14392/Q16270/Q8N2S1/Q92626/Q92896/Q99650/Q9BZZ5/Q9NS15	31	HAX1/NRDC/NRP2/EGFR/A2M/COL3A1/COL4A1/ITGAV/THBS1/IGF2R/COL6A1/RPS2/ENG/IGFBP3/FLT1/IGFBP2/FGFR2/IGFBP5/CCN2/SHC1/GPC1/IGFALS/RPS19/LRRC32/IGFBP7/LTBP4/PXDN/GLG1/OSMR/API5/LTBP3
GBMvsCON.up	GO:0008237	metallopeptidase activity	31/2623	292/29820	0.158418216	0.51529363	0.478817554	O00303/O15372/O43847/O75439/O75844/O75976/P08253/P12955/P14780/P15144/P15169/P16444/P28838/P42892/P50281/P53582/P78536/Q07075/Q10713/Q13443/Q6P179/Q6UB28/Q96IY4/Q96TA2/Q99797/Q9BYT8/Q9HAU8/Q9NZ08/Q9UIQ6/Q9Y256/Q9Y4W6	31	EIF3F/EIF3H/NRDC/PMPCB/ZMPSTE24/CPD/MMP2/PEPD/MMP9/ANPEP/CPN1/DPEP1/LAP3/ECE1/MMP14/METAP1/ADAM17/ENPEP/PMPCA/ADAM9/ERAP2/METAP1D/CPB2/YME1L1/MIPEP/NLN/RNPEPL1/ERAP1/LNPEP/RCE1/AFG3L2
GBMvsCON.up	GO:0019903	protein phosphatase binding	31/2623	298/29820	0.187238053	0.55147848	0.512440988	B7ZBB8/O00203/O60493/O95793/P00533/P14625/P16157/P17931/P18031/P23634/P33151/P35269/P40763/P41240/P42224/P46940/P56199/P56962/P63244/Q13615/Q16539/Q8IZ21/Q8NHJ6/Q92934/Q96I34/Q96IK1/Q96QC0/Q96SB3/Q9NRL3/Q9P2B4/Q9UPN7	31	PPP1R3G/AP3B1/SNX3/STAU1/EGFR/HSP90B1/ANK1/LGALS3/PTPN1/ATP2B4/CDH5/GTF2F1/STAT3/CSK/STAT1/IQGAP1/ITGA1/STX17/RACK1/MTMR3/MAPK14/PHACTR4/LILRB4/BAD/PPP1R16A/BOD1/PPP1R10/PPP1R9B/STRN4/CTTNBP2NL/PPP6R1
GBMvsCON.up	GO:0031406	carboxylic acid binding	31/2623	309/29820	0.246572792	0.600586758	0.55807304	O00468/O00469/O15254/O15460/O15540/P00374/P02654/P02768/P04818/P05154/P06737/P07602/P11717/P13674/P20292/P22307/P23378/P27708/P34897/P43005/P43652/P54136/Q14831/Q15067/Q32P28/Q8WTX7/Q96RQ3/Q99424/Q9NXG6/Q9Y286/Q9Y336	31	AGRN/PLOD2/ACOX3/P4HA2/FABP7/DHFR/APOC1/ALB/TYMS/SERPINA5/PYGL/PSAP/IGF2R/P4HA1/ALOX5AP/SCP2/GLDC/CAD/SHMT2/SLC1A1/AFM/RARS1/GRM7/ACOX1/P3H1/CASTOR1/MCCC1/ACOX2/P4HTM/SIGLEC7/SIGLEC9
GBMvsCON.down	GO:0005516	calmodulin binding	30/933	383/29820	4.69E-06	0.00058977	0.00048669	O14827/O43526/O94832/P02686/P16298/P19634/P35580/P35611/P35612/P46019/P48539/P63098/Q01082/Q08209/Q13424/Q13554/Q13555/Q13576/Q13813/Q14012/Q14123/Q7Z406/Q96NX5/Q96RR4/Q9H9H5/Q9NQ66/Q9UEY8/Q9UM54/Q9UQM7/Q9Y4I1	30	RASGRF2/KCNQ2/MYO1D/MBP/PPP3CB/SLC9A1/MYH10/ADD1/ADD2/PHKA2/PCP4/PPP3R1/SPTBN1/PPP3CA/SNTA1/CAMK2B/CAMK2G/IQGAP2/SPTAN1/CAMK1/PDE1C/MYH14/CAMK1G/CAMKK2/MAP6D1/PLCB1/ADD3/MYO6/CAMK2A/MYO5A
GBMvsCON.up	GO:0017069	snRNA binding	30/2623	69/29820	1.88E-14	1.04E-11	9.65E-12	O43172/O95777/P08579/P08621/P09012/P09661/P10155/P38432/P55769/P62318/P63241/Q00839/Q13838/Q15020/Q15029/Q15393/Q16560/Q5SZQ8/Q6P2Q9/Q7L2J0/Q86W50/Q8TEQ6/Q8WWY3/Q96AZ6/Q96GM8/Q9H6E5/Q9NR30/Q9UK45/Q9Y4Z0/Q9Y580	30	PRPF4/LSM8/SNRPB2/SNRNP70/SNRPA/SNRPA1/RO60/COIL/SNU13/SNRPD3/EIF5A/HNRNPU/DDX39B/SART3/EFTUD2/SF3B3/SNRNP35/CELF3/PRPF8/MEPCE/METTL16/GEMIN5/PRPF31/ISG20/TOE1/TUT1/DDX21/LSM7/LSM4/RBM7
GBMvsCON.up	GO:0002020	protease binding	30/2623	262/29820	0.082379705	0.44860974	0.416854015	O43353/O60337/O95999/P01008/P01023/P01033/P01130/P02461/P02751/P04275/P05154/P06756/P07602/P08311/P14174/P27487/P30626/P35625/P63165/Q13586/Q15020/Q16186/Q16610/Q6NTF9/Q86WA8/Q8IXL6/Q9BUN8/Q9GZP9/Q9UDY8/Q9ULZ3	30	RIPK2/MARCHF6/BCL10/SERPINC1/A2M/TIMP1/LDLR/COL3A1/FN1/VWF/SERPINA5/ITGAV/PSAP/CTSG/MIF/DPP4/SRI/TIMP3/SUMO1/STIM1/SART3/ADRM1/ECM1/RHBDD2/LONP2/FAM20C/DERL1/DERL2/MALT1/PYCARD
GBMvsCON.up	GO:0004252	serine-type endopeptidase activity	30/2623	289/29820	0.195007069	0.569049689	0.528768385	O43464/O95084/P00734/P00738/P00739/P00740/P00746/P00747/P00748/P00751/P03951/P04070/P05156/P08253/P08311/P14780/P24158/P25774/P27487/P36776/P48740/P50281/P53634/P67812/Q04756/Q16740/Q6NTF9/Q86WA8/Q9BY50/Q9H300	30	HTRA2/PRSS23/F2/HP/HPR/F9/CFD/PLG/F12/CFB/F11/PROC/CFI/MMP2/CTSG/MMP9/PRTN3/CTSS/DPP4/LONP1/MASP1/MMP14/CTSC/SEC11A/HGFAC/CLPP/RHBDD2/LONP2/SEC11C/PARL
GBMvsCON.up	GO:0051087	chaperone binding	29/2623	217/29820	0.015573524	0.228943848	0.212737606	O14558/O14976/O15212/O75347/O75953/O95817/P00450/P00747/P01889/P02675/P02751/P02768/P02786/P04275/P10809/P10909/P11021/P25685/P30040/P53634/P61604/Q07812/Q13217/Q13490/Q8IWL3/Q8IXB1/Q9HAV7/Q9HCN8/Q9Y5J7	29	HSPB6/GAK/PFDN6/TBCA/DNAJB5/BAG3/CP/PLG/HLA-B/FGB/FN1/ALB/TFRC/VWF/HSPD1/CLU/HSPA5/DNAJB1/ERP29/CTSC/HSPE1/BAX/DNAJC3/BIRC2/HSCB/DNAJC10/GRPEL1/SDF2L1/TIMM9
GBMvsCON.up	GO:0004866	endopeptidase inhibitor activity	29/2623	307/29820	0.371600978	0.685769892	0.637226318	O95980/P01008/P01011/P01023/P01024/P01031/P01033/P01042/P02760/P02765/P04196/P05154/P05155/P05543/P05546/P07225/P08185/P0C0L4/P16444/P19823/P35625/P50452/P50454/P51812/Q06033/Q13490/Q14624/Q9NR09/Q9UGM5	29	RECK/SERPINC1/SERPINA3/A2M/C3/C5/TIMP1/KNG1/AMBP/AHSG/HRG/SERPINA5/SERPING1/SERPINA7/SERPIND1/PROS1/SERPINA6/C4A/DPEP1/ITIH2/TIMP3/SERPINB8/SERPINH1/RPS6KA3/ITIH3/BIRC2/ITIH4/BIRC6/FETUB
GBMvsCON.up	GO:0030414	peptidase inhibitor activity	29/2623	319/29820	0.454591277	0.765974165	0.711753173	O95980/P01008/P01011/P01023/P01024/P01031/P01033/P01042/P02760/P02765/P04196/P05154/P05155/P05543/P05546/P07225/P08185/P0C0L4/P16444/P19823/P35625/P50452/P50454/P51812/Q06033/Q13490/Q14624/Q9NR09/Q9UGM5	29	RECK/SERPINC1/SERPINA3/A2M/C3/C5/TIMP1/KNG1/AMBP/AHSG/HRG/SERPINA5/SERPING1/SERPINA7/SERPIND1/PROS1/SERPINA6/C4A/DPEP1/ITIH2/TIMP3/SERPINB8/SERPINH1/RPS6KA3/ITIH3/BIRC2/ITIH4/BIRC6/FETUB
GBMvsCON.down	GO:0004721	phosphoprotein phosphatase activity	28/933	336/29820	2.99E-06	0.000524077	0.000432479	A6NDG6/O75061/O95248/P16298/P23468/P30153/P35813/P51452/P53041/P62714/P63098/P67775/Q08209/Q12959/Q12974/Q13496/Q13555/Q13614/Q14738/Q15172/Q15257/Q96GD0/Q9BRF8/Q9BV47/Q9NRX4/Q9UNW1/Q9Y216/Q9Y217	28	PGP/DNAJC6/SBF1/PPP3CB/PTPRD/PPP2R1A/PPM1A/DUSP3/PPP5C/PPP2CB/PPP3R1/PPP2CA/PPP3CA/DLG1/PTP4A2/MTM1/CAMK2G/MTMR2/PPP2R5D/PPP2R5A/PTPA/PDXP/CPPED1/DUSP26/PHPT1/MINPP1/MTMR7/MTMR6
GBMvsCON.down	GO:0005085	guanyl-nucleotide exchange factor activity	28/933	426/29820	0.000206775	0.007154412	0.005903968	A1L390/A4D1U4/O14827/O43739/O95248/P11274/P52306/P62834/Q07890/Q12979/Q13972/Q14185/Q14344/Q15042/Q3V6T2/Q5TH69/Q6DN90/Q6IQ26/Q6ZNW5/Q86WG5/Q8IV61/Q8IVF5/Q8IZD9/Q92556/Q9BZ29/Q9H2M9/Q9UJ41/Q9Y4G8	28	PLEKHG3/DENND11/RASGRF2/CYTH3/SBF1/BCR/RAP1GDS1/RAP1A/SOS2/ABR/RASGRF1/DOCK1/GNA13/RAB3GAP1/CCDC88A/ARFGEF3/IQSEC1/DENND5A/GDPGP1/SBF2/RASGRP3/TIAM2/DOCK3/ELMO1/DOCK9/RAB3GAP2/RABGEF1/RAPGEF2
GBMvsCON.up	GO:0004540	ribonuclease activity	28/2623	188/29820	0.004125073	0.094919641	0.088200567	A5YKK6/O15091/P03950/P25311/P27695/P78346/Q05823/Q5TA45/Q7KZF4/Q8IU60/Q8IV48/Q8TCS8/Q93091/Q96AZ6/Q96C86/Q96GM8/Q99575/Q9BSV6/Q9H777/Q9NQT4/Q9UFF9/Q9UIV1/Q9UK59/Q9UKF6/Q9UKV8/Q9ULX3/Q9Y2C4/Q9Y3Z3	28	CNOT1/PRORP/ANG/AZGP1/APEX1/RPP30/RNASEL/INTS11/SND1/DCP2/ERI1/PNPT1/RNASE6/ISG20/DCPS/TOE1/POP1/TSEN34/ELAC1/EXOSC5/CNOT8/CNOT7/DBR1/CPSF3/AGO2/NOB1/EXOG/SAMHD1
GBMvsCON.up	GO:0047485	protein N-terminus binding	28/2623	212/29820	0.019864429	0.269205673	0.250149418	O00165/O75381/O75531/P04275/P06748/P18074/P20292/P35754/P51532/P51948/P63220/P63241/Q04206/Q13190/Q13490/Q13547/Q13888/Q13889/Q15067/Q15633/Q8IZL8/Q92889/Q92922/Q99623/Q9BZK7/Q9UER7/Q9Y4K3/Q9Y618	28	HAX1/PEX14/BANF1/VWF/NPM1/ERCC2/ALOX5AP/GLRX/SMARCA4/MNAT1/RPS21/EIF5A/RELA/STX5/BIRC2/HDAC1/GTF2H2/GTF2H3/ACOX1/TARBP2/PELP1/ERCC4/SMARCC1/PHB2/TBL1XR1/DAXX/TRAF6/NCOR2
GBMvsCON.up	GO:0016746	acyltransferase activity	28/2623	429/29820	0.965115669	0.999998936	0.92921204	O14929/O60318/O75390/P00488/P15336/P21980/P22307/P36269/P41227/P47712/P50416/Q00403/Q68CP4/Q6N069/Q6UWP7/Q7Z7B1/Q8IVQ6/Q8NCC3/Q8NF37/Q8WUY8/Q92793/Q96MH6/Q9GZZ1/Q9HCL2/Q9NPF4/Q9NPG8/Q9NUQ2/Q9NYG2	28	HAT1/MCM3AP/CS/F13A1/ATF2/TGM2/SCP2/GGT5/NAA10/PLA2G4A/CPT1A/GTF2B/HGSNAT/NAA16/LCLAT1/PIGW/ZDHHC21/PLA2G15/LPCAT1/NAT14/CREBBP/TMEM68/NAA50/GPAM/OSGEP/ZDHHC4/AGPAT5/ZDHHC3
GBMvsCON.down	GO:0005200	structural constituent of cytoskeleton	27/933	189/29820	5.05E-11	3.50E-08	2.89E-08	A6NHL2/O00291/O15020/P04350/P07196/P07197/P07437/P09493/P12036/P35612/P63261/P68133/P68363/P68366/P68371/Q01082/Q12955/Q13509/Q13813/Q13885/Q16352/Q3ZCM7/Q9BUF5/Q9H254/Q9NY65/Q9UEY8/Q9Y2J2	27	TUBAL3/HIP1/SPTBN2/TUBB4A/NEFL/NEFM/TUBB/TPM1/NEFH/ADD2/ACTG1/ACTA1/TUBA1B/TUBA4A/TUBB4B/SPTBN1/ANK3/TUBB3/SPTAN1/TUBB2A/INA/TUBB8/TUBB6/SPTBN4/TUBA8/ADD3/EPB41L3
GBMvsCON.up	GO:0031491	nucleosome binding	27/2623	112/29820	1.06E-06	0.000117518	0.0001092	O60264/O75530/O94776/O96019/P07305/P07910/P10412/P16401/P16402/P18754/P28370/P51532/Q08945/Q12824/Q13547/Q14839/Q5SSJ5/Q86WJ1/Q8NFD5/Q8TAQ2/Q92522/Q92769/Q92922/Q9H147/Q9UBB5/Q9Y3T9/Q9Y5B9	27	SMARCA5/EED/MTA2/ACTL6A/H1-0/HNRNPC/H1-4/H1-5/H1-3/RCC1/SMARCA1/SMARCA4/SSRP1/SMARCB1/HDAC1/CHD4/HP1BP3/CHD1L/ARID1B/SMARCC2/H1-10/HDAC2/SMARCC1/DNTTIP1/MBD2/NOC2L/SUPT16H
GBMvsCON.up	GO:0008238	exopeptidase activity	27/2623	156/29820	0.000508845	0.018426865	0.017122483	O75844/O75976/P03951/P10619/P12955/P15144/P15169/P16444/P27487/P28838/P42785/P50281/P53582/P53634/Q07075/Q6P179/Q6UB28/Q8IYS1/Q92820/Q96IY4/Q9H3G5/Q9HAU8/Q9HB40/Q9NZ08/Q9UBR2/Q9UIQ6/Q9Y256	27	ZMPSTE24/CPD/F11/CTSA/PEPD/ANPEP/CPN1/DPEP1/DPP4/LAP3/PRCP/MMP14/METAP1/CTSC/ENPEP/ERAP2/METAP1D/PM20D2/GGH/CPB2/CPVL/RNPEPL1/SCPEP1/ERAP1/CTSZ/LNPEP/RCE1
GBMvsCON.up	GO:0008514	organic anion transmembrane transporter activity	27/2623	337/29820	0.72282858	0.921134286	0.855929979	O00400/O15427/O94956/O95528/P11166/P12236/P30825/P43005/P50443/P53007/P78382/Q14728/Q15758/Q2Y0W8/Q6KCM7/Q6NUK1/Q7Z2H8/Q8TB61/Q96NB2/Q9BV35/Q9H2D1/Q9H9B4/Q9HC21/Q9NS82/Q9Y226/Q9Y289/Q9Y619	27	SLC33A1/SLC16A3/SLCO2B1/SLC2A10/SLC2A1/SLC25A6/SLC7A1/SLC1A1/SLC26A2/SLC25A1/SLC35A1/MFSD10/SLC1A5/SLC4A8/SLC25A25/SLC25A24/SLC36A1/SLC35B2/SFXN2/SLC25A23/SLC25A32/SFXN1/SLC25A19/SLC7A10/SLC22A13/SLC5A6/SLC25A15
GBMvsCON.up	GO:0019887	protein kinase regulator activity	27/2623	423/29820	0.972400011	0.999998936	0.92921204	O00571/P00533/P04792/P05386/P06748/P13861/P16333/P41594/P42771/P46940/P47897/P51946/P51948/P55160/P63244/Q13043/Q13177/Q13217/Q7L8J4/Q8IWB1/Q8N4X5/Q8NHJ6/Q92616/Q9H2K8/Q9H8S9/Q9NX74/Q9UER7	27	DDX3X/EGFR/HSPB1/RPLP1/NPM1/PRKAR2A/NCK1/GRM5/CDKN2A/IQGAP1/QARS1/CCNH/MNAT1/NCKAP1L/RACK1/STK4/PAK2/DNAJC3/SH3BP5L/ITPRIP/AFAP1L2/LILRB4/GCN1/TAOK3/MOB1A/DUS2/DAXX
GBMvsCON.up	GO:0022853	active ion transmembrane transporter activity	27/2623	499/29820	0.998397983	0.999998936	0.92921204	O00400/O15427/O15438/O94956/O95528/P00414/P10606/P12236/P16615/P20674/P23634/P27449/P43005/P50443/P53007/P98194/Q15043/Q2Y0W8/Q4VNC1/Q7KZN9/Q7Z2H8/Q9H7F0/Q9HD20/Q9UHW9/Q9UP95/Q9Y289/Q9Y666	27	SLC33A1/SLC16A3/ABCC3/SLCO2B1/SLC2A10/MT-CO3/COX5B/SLC25A6/ATP2A2/COX5A/ATP2B4/ATP6V0C/SLC1A1/SLC26A2/SLC25A1/ATP2C1/SLC39A14/SLC4A8/ATP13A4/COX15/SLC36A1/ATP13A3/ATP13A1/SLC12A6/SLC12A4/SLC5A6/SLC12A7
GBMvsCON.up	GO:0005518	collagen binding	26/2623	121/29820	1.57E-05	0.001155409	0.001073621	O75718/P02751/P04004/P04275/P07858/P07996/P09486/P12109/P14543/P14780/P23284/P25774/P25940/P50454/P51884/P56199/P84022/Q13443/Q14112/Q14515/Q15113/Q15582/Q16832/Q32P28/Q9UBG0/Q9Y653	26	CRTAP/FN1/VTN/VWF/CTSB/THBS1/SPARC/COL6A1/NID1/MMP9/PPIB/CTSS/COL5A3/SERPINH1/LUM/ITGA1/SMAD3/ADAM9/NID2/SPARCL1/PCOLCE/TGFBI/DDR2/P3H1/MRC2/ADGRG1
GBMvsCON.up	GO:0003678	DNA helicase activity	26/2623	136/29820	0.000126455	0.005819545	0.005407597	O00571/O14646/O14647/P12956/P13010/P18074/P25205/P33991/P33992/P40937/P46063/P49736/P49959/Q08211/Q12873/Q13283/Q14566/Q14839/Q7Z333/Q86WJ1/Q8N3C0/Q8TDI0/Q92878/Q92900/Q9Y230/Q9Y265	26	DDX3X/CHD1/CHD2/XRCC6/XRCC5/ERCC2/MCM3/MCM4/MCM5/RFC5/RECQL/MCM2/MRE11/DHX9/CHD3/G3BP1/MCM6/CHD4/SETX/CHD1L/ASCC3/CHD5/RAD50/UPF1/RUVBL2/RUVBL1
GBMvsCON.up	GO:0017124	SH3 domain binding	26/2623	231/29820	0.115693647	0.51247529	0.476198716	O15162/O15357/O75368/O75525/P00519/P07203/P14598/P50552/P55211/P78314/P78536/Q05209/Q07666/Q13443/Q2M1Z3/Q6ZUM4/Q8N4X5/Q8N556/Q8N8S7/Q8TED9/Q96D71/Q96EY5/Q96T51/Q9Y566/Q9Y5K6/Q9Y6W5	26	PLSCR1/INPPL1/SH3BGRL/KHDRBS3/ABL1/GPX1/NCF1/VASP/CASP9/SH3BP2/ADAM17/PTPN12/KHDRBS1/ADAM9/ARHGAP31/ARHGAP27/AFAP1L2/AFAP1/ENAH/AFAP1L1/REPS1/MVB12A/RUFY1/SHANK1/CD2AP/WASF2
GBMvsCON.up	GO:0008234	cysteine-type peptidase activity	26/2623	290/29820	0.489475442	0.786109076	0.730462795	O00303/O15484/P07339/P07858/P25774/P29466/P30101/P49662/P53634/P55211/P55212/Q01804/Q14694/Q14790/Q70CQ2/Q92820/Q93009/Q96K76/Q99538/Q9NP73/Q9NVE5/Q9UBR2/Q9UDY8/Q9ULZ3/Q9UPU5/Q9Y256	26	EIF3F/CAPN5/CTSD/CTSB/CTSS/CASP1/PDIA3/CASP4/CTSC/CASP9/CASP6/OTUD4/USP10/CASP8/USP34/GGH/USP7/USP47/LGMN/ALG13/USP40/CTSZ/MALT1/PYCARD/USP24/RCE1
NGMTvsGBM.down	GO:0015399	primary active transmembrane transporter activity	26/289	297/29820	2.17E-17	1.99E-15	1.65E-15	O00217/O00483/O43676/O43678/O43920/O75251/O75306/O75348/O75380/O95169/O95182/O95299/O96000/P05023/P13073/P19404/P20020/P27449/P28331/P49821/P98194/Q16718/Q16795/Q93050/Q9UI12/Q9Y6M9	26	NDUFS8/NDUFA4/NDUFB3/NDUFA2/NDUFS5/NDUFS7/NDUFS2/ATP6V1G1/NDUFS6/NDUFB8/NDUFA7/NDUFA10/NDUFB10/ATP1A1/COX4I1/NDUFV2/ATP2B1/ATP6V0C/NDUFS1/NDUFV1/ATP2C1/NDUFA5/NDUFA9/ATP6V0A1/ATP6V1H/NDUFB9
GBMvsCON.up	GO:0042826	histone deacetylase binding	25/2623	223/29820	0.124886694	0.51529363	0.478817554	O43809/O43823/O94776/P11388/P11831/P16401/P23246/P35232/P45973/P52292/Q02880/Q04206/Q13330/Q13547/Q14103/Q14814/Q14839/Q16512/Q6BDS2/Q92769/Q9BTC8/Q9H7L9/Q9UHI6/Q9Y4K3/Q9Y618	25	NUDT21/AKAP8/MTA2/TOP2A/SRF/H1-5/SFPQ/PHB1/CBX5/KPNA2/TOP2B/RELA/MTA1/HDAC1/HNRNPD/MEF2D/CHD4/PKN1/BLTP3A/HDAC2/MTA3/SUDS3/DDX20/TRAF6/NCOR2
GBMvsCON.up	GO:0016798	hydrolase activity, acting on glycosyl bonds	25/2623	244/29820	0.24022168	0.590436013	0.548640835	O00754/O60476/P04062/P04066/P06865/P07686/P08236/P12004/P13051/P16278/P27695/P33908/P35475/P54922/Q01459/Q04446/Q13724/Q14697/Q6SZW1/Q8TET4/Q969S2/Q99519/Q9BZQ6/Q9UHN6/Q9UKM7	25	MAN2B1/MAN1A2/GBA1/FUCA1/HEXA/HEXB/GUSB/PCNA/UNG/GLB1/APEX1/MAN1A1/IDUA/ADPRH/CTBS/GBE1/MOGS/GANAB/SARM1/GANC/NEIL2/NEU1/EDEM3/CEMIP2/MAN1B1
GBMvsCON.up	GO:0050840	extracellular matrix binding	24/2623	116/29820	6.24E-05	0.003281654	0.003049356	O00468/P04004/P06756/P07996/P08514/P08865/P09486/P14543/P15502/P15692/P17931/P25774/P35052/P50895/Q13443/Q14118/Q14515/Q15582/Q16610/Q86T13/Q92626/Q9HB19/Q9HCU0/Q9Y653	24	AGRN/VTN/ITGAV/THBS1/ITGA2B/RPSA/SPARC/NID1/ELN/VEGFA/LGALS3/CTSS/GPC1/BCAM/ADAM9/DAG1/SPARCL1/TGFBI/ECM1/CLEC14A/PXDN/PLEKHA2/CD248/ADGRG1
GBMvsCON.up	GO:0001540	amyloid-beta binding	24/2623	159/29820	0.006359762	0.130080694	0.120872675	O15212/O43736/O60925/P01130/P02647/P02649/P02745/P04233/P05107/P10909/P21757/P30533/P42262/P48058/P61812/P98160/Q07954/Q8N2Q7/Q92673/Q96D09/Q99471/Q9NQX7/Q9NZC2/Q9UHV9	24	PFDN6/ITM2A/PFDN1/LDLR/APOA1/APOE/C1QA/CD74/ITGB2/CLU/MSR1/LRPAP1/GRIA2/GRIA4/TGFB2/HSPG2/LRP1/NLGN1/SORL1/GPRASP2/PFDN5/ITM2C/TREM2/PFDN2
GBMvsCON.up	GO:0004519	endonuclease activity	24/2623	206/29820	0.095553329	0.459563896	0.427032759	O00115/O15091/P03950/P23396/P27695/P49959/P54278/P78346/Q05823/Q13283/Q53H47/Q5TA45/Q7KZF4/Q92878/Q92889/Q93091/Q99575/Q9BSV6/Q9H777/Q9UK59/Q9UKF6/Q9UKV8/Q9ULX3/Q9Y2C4	24	DNASE2/PRORP/ANG/RPS3/APEX1/MRE11/PMS2/RPP30/RNASEL/G3BP1/SETMAR/INTS11/SND1/RAD50/ERCC4/RNASE6/POP1/TSEN34/ELAC1/DBR1/CPSF3/AGO2/NOB1/EXOG
GBMvsCON.up	GO:0016779	nucleotidyltransferase activity	24/2623	210/29820	0.111984898	0.510050805	0.473945853	O15160/O60832/O60942/O95340/P00519/P0DPB6/P19388/P29728/P30876/P49585/Q13503/Q15046/Q8IYB1/Q8NFF5/Q8TCS8/Q96T66/Q9H1D9/Q9H6E5/Q9H944/Q9NR45/Q9NWX6/Q9UHN1/Q9Y535/Q9Y6K5	24	POLR1C/DKC1/RNGTT/PAPSS2/ABL1/POLR1D/POLR2E/OAS2/POLR2B/PCYT1A/MED21/KARS1/MB21D2/FLAD1/PNPT1/NMNAT3/POLR3F/TUT1/MED20/NANS/THG1L/POLG2/POLR3H/OAS3
GBMvsCON.up	GO:0031072	heat shock protein binding	24/2623	252/29820	0.37249527	0.686273605	0.637694374	O14727/O75937/P02647/P02652/P02786/P05107/P11021/P12270/P23396/P25685/P32455/P37198/P38646/P48723/P51617/Q00059/Q00613/Q07812/Q12907/Q15785/Q8IXB1/Q92769/Q9NUL3/Q9UER7	24	APAF1/DNAJC8/APOA1/APOA2/TFRC/ITGB2/HSPA5/TPR/RPS3/DNAJB1/GBP1/NUP62/HSPA9/HSPA13/IRAK1/TFAM/HSF1/BAX/LMAN2/TOMM34/DNAJC10/HDAC2/STAU2/DAXX
GBMvsCON.up	GO:0016747	acyltransferase activity, transferring groups other than amino-acyl groups	24/2623	379/29820	0.968555552	0.999998936	0.92921204	O14929/O60318/P15336/P21980/P22307/P41227/P47712/P50416/Q00403/Q68CP4/Q6N069/Q6UWP7/Q7Z7B1/Q8IVQ6/Q8NCC3/Q8NF37/Q8WUY8/Q92793/Q9GZZ1/Q9HCL2/Q9NPF4/Q9NPG8/Q9NUQ2/Q9NYG2	24	HAT1/MCM3AP/ATF2/TGM2/SCP2/NAA10/PLA2G4A/CPT1A/GTF2B/HGSNAT/NAA16/LCLAT1/PIGW/ZDHHC21/PLA2G15/LPCAT1/NAT14/CREBBP/NAA50/GPAM/OSGEP/ZDHHC4/AGPAT5/ZDHHC3
GBMvsCON.down	GO:0019902	phosphatase binding	23/933	378/29820	0.002019887	0.038294847	0.031601695	O14745/O75170/P07900/P16298/P19634/P27361/P28482/P56211/P62258/P63098/P78318/P78324/Q12959/Q15257/Q86WG5/Q8NFZ8/Q92845/Q96T49/Q9H254/Q9H4A3/Q9UHD2/Q9Y496/Q9Y570	23	NHERF1/PPP6R2/HSP90AA1/PPP3CB/SLC9A1/MAPK3/MAPK1/ARPP19/YWHAE/PPP3R1/IGBP1/SIRPA/DLG1/PTPA/SBF2/CADM4/KIFAP3/PPP1R16B/SPTBN4/WNK1/TBK1/KIF3A/PPME1
GBMvsCON.up	GO:0140104	molecular carrier activity	23/2623	148/29820	0.005222273	0.115783085	0.107587151	O00244/O15504/O43819/O95817/P10909/P35658/P52292/P53384/Q15006/Q5J8M3/Q5UCC4/Q8N766/Q8TEX9/Q92973/Q96P70/Q96QU8/Q9BTT0/Q9BV81/Q9HAV4/Q9P0I2/Q9UI26/Q9Y3B6/Q9Y5J7	23	ATOX1/NUP42/SCO2/BAG3/CLU/NUP214/KPNA2/NUBP1/EMC2/EMC4/EMC10/EMC1/IPO4/TNPO1/IPO9/XPO6/ANP32E/EMC6/XPO5/EMC3/IPO11/EMC9/TIMM9
GBMvsCON.up	GO:1901981	phosphatidylinositol phosphate binding	23/2623	319/29820	0.867057853	0.98731654	0.917427392	O00522/O60443/O60493/O94868/P07737/P46940/P47712/Q06187/Q12792/Q13045/Q68DK2/Q7Z6J4/Q8WWN8/Q92538/Q96L92/Q9BPZ7/Q9BTX7/Q9BZF1/Q9H0X9/Q9H4A5/Q9NPF8/Q9Y343/Q9Y5P4	23	KRIT1/GSDME/SNX3/FCHSD2/PFN1/IQGAP1/PLA2G4A/BTK/TWF1/FLII/ZFYVE26/FGD2/ARAP3/GBF1/SNX27/MAPKAP1/TTPAL/OSBPL8/OSBPL5/GOLPH3L/ADAP2/SNX24/CERT1
GBMvsCON.down	GO:0001664	G protein-coupled receptor binding	22/933	467/29820	0.038603835	0.190908356	0.157541501	O00560/O14745/P04156/P04899/P09936/P0DMV8/P0DP23/P11233/P13637/P19086/P29992/P50148/P50570/P54577/P63096/Q14344/Q5JWF2/Q8WUM4/Q96F85/Q96J02/Q9UQ16/Q9Y4G8	22	SDCBP/NHERF1/PRNP/GNAI2/UCHL1/HSPA1A/CALM1/RALA/ATP1A3/GNAZ/GNA11/GNAQ/DNM2/YARS1/GNAI1/GNA13/GNAS/PDCD6IP/CNRIP1/ITCH/DNM3/RAPGEF2
GBMvsCON.up	GO:0036002	pre-mRNA binding	22/2623	76/29820	3.68E-07	5.08E-05	4.72E-05	O95319/P09651/P14866/P17844/P22626/P26368/P26599/P62995/Q00839/Q01081/Q13148/Q13247/Q15633/Q15637/Q5SZQ8/Q6P2Q9/Q8IV48/Q8N6W0/Q92879/Q9BX46/Q9BZC1/Q9Y580	22	CELF2/HNRNPA1/HNRNPL/DDX5/HNRNPA2B1/U2AF2/PTBP1/TRA2B/HNRNPU/U2AF1/TARDBP/SRSF6/TARBP2/SF1/CELF3/PRPF8/ERI1/CELF5/CELF1/RBM24/CELF4/RBM7
GBMvsCON.up	GO:0003743	translation initiation factor activity	22/2623	97/29820	2.86E-05	0.001859725	0.00172808	B5ME19/O00303/O15371/O15372/O43432/O75821/P06730/P23588/P41091/P46199/P47813/P55884/P56537/P60842/Q04637/Q13144/Q13347/Q14152/Q8N9N8/Q9BY44/Q9UBQ5/Q9UKV8	22	EIF3CL/EIF3F/EIF3D/EIF3H/EIF4G3/EIF3G/EIF4E/EIF4B/EIF2S3/MTIF2/EIF1AX/EIF3B/EIF6/EIF4A1/EIF4G1/EIF2B5/EIF3I/EIF3A/EIF1AD/EIF2A/EIF3K/AGO2
GBMvsCON.up	GO:0004197	cysteine-type endopeptidase activity	22/2623	187/29820	0.098822379	0.469363952	0.436139099	O15484/P07339/P07858/P25774/P29466/P30101/P49662/P53634/P55211/P55212/Q14694/Q14790/Q70CQ2/Q93009/Q96K76/Q99538/Q9NVE5/Q9UBR2/Q9UDY8/Q9ULZ3/Q9UPU5/Q9Y256	22	CAPN5/CTSD/CTSB/CTSS/CASP1/PDIA3/CASP4/CTSC/CASP9/CASP6/USP10/CASP8/USP34/USP7/USP47/LGMN/USP40/CTSZ/MALT1/PYCARD/USP24/RCE1
GBMvsCON.up	GO:0000149	SNARE binding	22/2623	199/29820	0.157476805	0.51529363	0.478817554	A2RRP1/O14653/O43752/O75150/O95295/P00519/P49755/P53992/P56962/Q03169/Q08379/Q13190/Q5T7P8/Q86Y82/Q9BSW7/Q9BV40/Q9BVK6/Q9H270/Q9NUQ3/Q9NX95/Q9UEU0/Q9UL45	22	NBAS/GOSR2/STX6/RNF40/SNAPIN/ABL1/TMED10/SEC24C/STX17/TNFAIP2/GOLGA2/STX5/SYT6/STX12/SYT17/VAMP8/TMED9/VPS11/TXLNG/SYBU/VTI1B/BLOC1S6
GBMvsCON.up	GO:0019842	vitamin binding	22/2623	250/29820	0.531763492	0.810114175	0.752768646	O00469/O15460/O95470/P00374/P02768/P02774/P04818/P06737/P13674/P23378/P34897/P38435/P43652/P80404/Q32P28/Q5VT66/Q8TD30/Q96GA7/Q96HY7/Q96RQ3/Q9NXG6/Q9UJ83	22	PLOD2/P4HA2/SGPL1/DHFR/ALB/GC/TYMS/PYGL/P4HA1/GLDC/SHMT2/GGCX/AFM/ABAT/P3H1/MTARC1/GPT2/SDSL/DHTKD1/MCCC1/P4HTM/HACL1
GBMvsCON.up	GO:0016705	oxidoreductase activity, acting on paired donors, with incorporation or reduction of molecular oxygen	22/2623	315/29820	0.895991193	0.999998936	0.92921204	O00469/O15460/O60341/O60427/O75164/O94953/O95864/P07237/P13674/P16435/P23219/P24557/Q16850/Q32P28/Q6NYC1/Q6P6C2/Q8IUF8/Q99807/Q9C0B1/Q9H6W3/Q9NXG6/Q9Y4C1	22	PLOD2/P4HA2/KDM1A/FADS1/KDM4A/KDM4B/FADS2/P4HB/P4HA1/POR/PTGS1/TBXAS1/CYP51A1/P3H1/JMJD6/ALKBH5/RIOX2/COQ7/FTO/RIOX1/P4HTM/KDM3A
GBMvsCON.up	GO:0015291	secondary active transmembrane transporter activity	22/2623	423/29820	0.998141131	0.999998936	0.92921204	O00400/O15427/O94956/O95528/P12236/P43005/P50443/P51798/P53007/P78382/Q0GE19/Q15043/Q15758/Q2Y0W8/Q7Z2H8/Q96K37/Q9HCJ1/Q9UHW9/Q9UP95/Q9Y289/Q9Y619/Q9Y666	22	SLC33A1/SLC16A3/SLCO2B1/SLC2A10/SLC25A6/SLC1A1/SLC26A2/CLCN7/SLC25A1/SLC35A1/SLC10A7/SLC39A14/SLC1A5/SLC4A8/SLC36A1/SLC35E1/ANKH/SLC12A6/SLC12A4/SLC5A6/SLC25A15/SLC12A7
GBMvsCON.down	GO:0016829	lyase activity	21/933	387/29820	0.010929208	0.103602899	0.085495243	O14880/P00918/P04075/P06733/P09104/P10746/P13716/P17174/P28907/P35520/P48163/P49327/P53602/Q3LXA3/Q8IW45/Q96GK7/Q9BVM4/Q9BXD5/Q9NTX5/Q9ULX7/Q9Y2D0	21	MGST3/CA2/ALDOA/ENO1/ENO2/UROS/ALAD/GOT1/CD38/CBS/ME1/FASN/MVD/TKFC/NAXD/FAHD2A/GGACT/NPL/ECHDC1/CA14/CA5B
GBMvsCON.down	GO:0030246	carbohydrate binding	21/933	471/29820	0.067685023	0.229598214	0.189469168	O00214/P04075/P06744/P08237/P0C7M8/P11908/P13611/P17858/P20916/P30613/P37837/Q00796/Q01813/Q02246/Q12860/Q13822/Q15223/Q15485/Q6UX15/Q9NPB8/Q9UK22	21	LGALS8/ALDOA/GPI/PFKM/CLEC2L/PRPS2/VCAN/PFKL/MAG/PKLR/TALDO1/SORD/PFKP/CNTN2/CNTN1/ENPP2/NECTIN1/FCN2/LAYN/GPCPD1/FBXO2
GBMvsCON.up	GO:0016667	oxidoreductase activity, acting on a sulfur group of donors	21/2623	88/29820	1.91E-05	0.001360033	0.001263761	O00391/O43819/O95881/P07237/P13667/P30101/P35754/Q14554/Q15084/Q86SX6/Q8IXB1/Q8NBS9/Q96HE7/Q96JJ7/Q9BRA2/Q9H3N1/Q9NNW7/Q9UHG3/Q9Y320/Q9Y3D2/Q9Y6N5	21	QSOX1/SCO2/TXNDC12/P4HB/PDIA4/PDIA3/GLRX/PDIA5/PDIA6/GLRX5/DNAJC10/TXNDC5/ERO1A/TMX3/TXNDC17/TMX1/TXNRD2/PCYOX1/TMX2/MSRB2/SQOR
GBMvsCON.up	GO:0001098	basal transcription machinery binding	21/2623	120/29820	0.001756339	0.049110806	0.045634401	O94763/O95104/P15884/P22087/P35269/P52657/P60002/Q00403/Q00839/Q08211/Q15061/Q5BKZ1/Q8N163/Q8WVC0/Q92889/Q96P16/Q9BTA9/Q9NQG5/Q9UKV8/Q9Y230/Q9Y265	21	URI1/SCAF4/TCF4/FBL/GTF2F1/GTF2A2/ELOF1/GTF2B/HNRNPU/DHX9/WDR43/ZNF326/CCAR2/LEO1/ERCC4/RPRD1A/WAC/RPRD1B/AGO2/RUVBL2/RUVBL1
GBMvsCON.up	GO:0001099	basal RNA polymerase II transcription machinery binding	21/2623	120/29820	0.001756339	0.049110806	0.045634401	O94763/O95104/P15884/P22087/P35269/P52657/P60002/Q00403/Q00839/Q08211/Q15061/Q5BKZ1/Q8N163/Q8WVC0/Q92889/Q96P16/Q9BTA9/Q9NQG5/Q9UKV8/Q9Y230/Q9Y265	21	URI1/SCAF4/TCF4/FBL/GTF2F1/GTF2A2/ELOF1/GTF2B/HNRNPU/DHX9/WDR43/ZNF326/CCAR2/LEO1/ERCC4/RPRD1A/WAC/RPRD1B/AGO2/RUVBL2/RUVBL1
GBMvsCON.up	GO:0043177	organic acid binding	21/2623	257/29820	0.670729568	0.893631855	0.830374362	O00469/O15460/P00374/P04818/P05154/P11717/P13674/P20292/P22307/P23378/P27708/P34897/P43005/P54136/Q14831/Q15046/Q32P28/Q5JTZ9/Q8WTX7/Q96RQ3/Q9NXG6	21	PLOD2/P4HA2/DHFR/TYMS/SERPINA5/IGF2R/P4HA1/ALOX5AP/SCP2/GLDC/CAD/SHMT2/SLC1A1/RARS1/GRM7/KARS1/P3H1/AARS2/CASTOR1/MCCC1/P4HTM
GBMvsCON.up	GO:0015399	primary active transmembrane transporter activity	21/2623	297/29820	0.878972597	0.995109715	0.924668912	O00483/O14678/O15438/O15533/O75027/O75380/P00414/P10606/P16615/P20674/P23634/P27449/P33897/P98194/Q03518/Q03519/Q4VNC1/Q7KZN9/Q9H7F0/Q9HD20/Q9UI09	21	NDUFA4/ABCD4/ABCC3/TAPBP/ABCB7/NDUFS6/MT-CO3/COX5B/ATP2A2/COX5A/ATP2B4/ATP6V0C/ABCD1/ATP2C1/TAP1/TAP2/ATP13A4/COX15/ATP13A3/ATP13A1/NDUFA12
GBMvsCON.down	GO:0019208	phosphatase regulator activity	20/933	185/29820	1.59E-06	0.00036754	0.000303301	O75170/O95248/P0DP23/P30153/P52564/P56211/P63098/P63151/P78318/Q13362/Q14206/Q14738/Q15172/Q15173/Q15257/Q15435/Q86WG5/Q96A00/Q96T49/Q9Y570	20	PPP6R2/SBF1/CALM1/PPP2R1A/MAP2K6/ARPP19/PPP3R1/PPP2R2A/IGBP1/PPP2R5C/RCAN2/PPP2R5D/PPP2R5A/PPP2R5B/PTPA/PPP1R7/SBF2/PPP1R14A/PPP1R16B/PPME1
GBMvsCON.down	GO:0051087	chaperone binding	20/933	217/29820	1.78E-05	0.001371097	0.001131457	O00499/O60884/O75190/O95433/P04156/P05023/P11441/P13637/P25686/P54652/P55011/P98164/Q15814/Q16543/Q7L5D6/Q92574/Q9BTW9/Q9NZJ4/Q9UL15/Q9Y2Z0	20	BIN1/DNAJA2/DNAJB6/AHSA1/PRNP/ATP1A1/UBL4A/ATP1A3/DNAJB2/HSPA2/SLC12A2/LRP2/TBCC/CDC37/GET4/TSC1/TBCD/SACS/BAG5/SUGT1
GBMvsCON.up	GO:0004812	aminoacyl-tRNA ligase activity	20/2623	70/29820	1.55E-06	0.000142563	0.000132471	O95363/P07814/P14868/P26639/P26640/P41252/P47897/P49590/P54136/P56192/Q15046/Q5JPH6/Q5JTZ9/Q5ST30/Q6PI48/Q7L3T8/Q9NSD9/Q9NSE4/Q9P2J5/Q9Y285	20	FARS2/EPRS1/DARS1/TARS1/VARS1/IARS1/QARS1/HARS2/RARS1/MARS1/KARS1/EARS2/AARS2/VARS2/DARS2/PARS2/FARSB/IARS2/LARS1/FARSA
GBMvsCON.up	GO:0016875	ligase activity, forming carbon-oxygen bonds	20/2623	70/29820	1.55E-06	0.000142563	0.000132471	O95363/P07814/P14868/P26639/P26640/P41252/P47897/P49590/P54136/P56192/Q15046/Q5JPH6/Q5JTZ9/Q5ST30/Q6PI48/Q7L3T8/Q9NSD9/Q9NSE4/Q9P2J5/Q9Y285	20	FARS2/EPRS1/DARS1/TARS1/VARS1/IARS1/QARS1/HARS2/RARS1/MARS1/KARS1/EARS2/AARS2/VARS2/DARS2/PARS2/FARSB/IARS2/LARS1/FARSA
GBMvsCON.up	GO:0003823	antigen binding	20/2623	121/29820	0.004398683	0.100172061	0.093081185	O15533/O75636/P00747/P01591/P01889/P01903/P01909/P01911/P01920/P04439/P04440/P10321/P13747/P20036/P25942/P30511/Q03518/Q03519/Q30154/Q9BX59	20	TAPBP/FCN3/PLG/JCHAIN/HLA-B/HLA-DRA/HLA-DQA1/HLA-DRB1/HLA-DQB1/HLA-A/HLA-DPB1/HLA-C/HLA-E/HLA-DPA1/CD40/HLA-F/TAP1/TAP2/HLA-DRB5/TAPBPL
GBMvsCON.up	GO:0140272	exogenous protein binding	20/2623	159/29820	0.066144199	0.44860974	0.416854015	O15162/P00533/P01130/P01730/P02768/P02786/P05362/P06756/P08648/P08865/P15144/P18084/P27487/P30825/P78310/Q14118/Q15758/Q92692/Q9UBH6/Q9Y624	20	PLSCR1/EGFR/LDLR/CD4/ALB/TFRC/ICAM1/ITGAV/ITGA5/RPSA/ANPEP/ITGB5/DPP4/SLC7A1/CXADR/DAG1/SLC1A5/NECTIN2/XPR1/F11R
GBMvsCON.up	GO:0008170	N-methyltransferase activity	20/2623	160/29820	0.069621341	0.44860974	0.416854015	O14686/O15047/O43148/P22087/P40261/P55345/Q03164/Q15291/Q53H47/Q6UXN9/Q7L592/Q7Z2T5/Q86W50/Q96KQ7/Q99873/Q9BZ95/Q9H9B1/Q9NR22/Q9NXH9/Q9P0U4	20	KMT2D/SETD1A/RNMT/FBL/NNMT/PRMT2/KMT2A/RBBP5/SETMAR/WDR82/NDUFAF7/TRMT1L/METTL16/EHMT2/PRMT1/NSD3/EHMT1/PRMT8/TRMT1/CXXC1
GBMvsCON.up	GO:0050660	flavin adenine dinucleotide binding	20/2623	160/29820	0.069621341	0.44860974	0.416854015	O00391/O15254/O60341/O95831/P04839/P13804/P16435/P26440/P49748/Q15067/Q6JQN1/Q96G46/Q96HE7/Q99424/Q9H845/Q9NNW7/Q9NX74/Q9UHG3/Q9UKU7/Q9Y6N5	20	QSOX1/ACOX3/KDM1A/AIFM1/CYBB/ETFA/POR/IVD/ACADVL/ACOX1/ACAD10/DUS3L/ERO1A/ACOX2/ACAD9/TXNRD2/DUS2/PCYOX1/ACAD8/SQOR
GBMvsCON.up	GO:0051213	dioxygenase activity	20/2623	171/29820	0.1161315	0.51247529	0.476198716	O00469/O15460/O75164/O94953/O95571/P07237/P13674/P16435/P20292/P23219/Q16878/Q32P28/Q6NYC1/Q6P6C2/Q8IUF8/Q9BV57/Q9C0B1/Q9H6W3/Q9NXG6/Q9Y4C1	20	PLOD2/P4HA2/KDM4A/KDM4B/ETHE1/P4HB/P4HA1/POR/ALOX5AP/PTGS1/CDO1/P3H1/JMJD6/ALKBH5/RIOX2/ADI1/FTO/RIOX1/P4HTM/KDM3A
GBMvsCON.up	GO:0032182	ubiquitin-like protein binding	20/2623	222/29820	0.48967229	0.786109076	0.730462795	O43684/O94888/O95071/P04792/P11388/P29590/P37198/P54727/P78406/P84022/Q13490/Q16186/Q8IZL8/Q8NC51/Q96CS3/Q96EY5/Q9H1I8/Q9NYJ8/Q9UBT2/Q9Y6K9	20	BUB3/UBXN7/UBR5/HSPB1/TOP2A/PML/NUP62/RAD23B/RAE1/SMAD3/BIRC2/ADRM1/PELP1/SERBP1/FAF2/MVB12A/ASCC2/TAB2/UBA2/IKBKG
GBMvsCON.up	GO:0070851	growth factor receptor binding	20/2623	250/29820	0.704405118	0.917471053	0.852526055	O15162/O43155/O60749/P08648/P12931/P15692/P29353/P33151/P78536/Q15654/Q16610/Q3ZCQ8/Q8WXW3/Q92542/Q99700/Q99836/Q9NWZ3/Q9NZ08/Q9ULZ3/Q9Y5K6	20	PLSCR1/FLRT2/SNX2/ITGA5/SRC/VEGFA/SHC1/CDH5/ADAM17/TRIP6/ECM1/TIMM50/PIBF1/NCSTN/ATXN2/MYD88/IRAK4/ERAP1/PYCARD/CD2AP
GBMvsCON.up	GO:0044325	transmembrane transporter binding	20/2623	266/29820	0.79944635	0.960674107	0.892670896	A6NFQ2/O60610/P12814/P12931/P14314/P16157/P16615/P21333/P30626/P33151/P62942/Q13563/Q13642/Q14571/Q14694/Q96SB3/Q9NZI2/Q9UK17/Q9ULZ3/Q9Y4C2	20	TCAF2/DIAPH1/ACTN1/SRC/PRKCSH/ANK1/ATP2A2/FLNA/SRI/CDH5/FKBP1A/PKD2/FHL1/ITPR2/USP10/PPP1R9B/KCNIP1/KCND3/PYCARD/TCAF1
GBMvsCON.up	GO:0005319	lipid transporter activity	20/2623	273/29820	0.83351016	0.976258718	0.90715232	O14678/O15162/O15438/O94956/P02647/P02649/P02652/P11166/P33897/P55058/P55157/P61916/P98196/Q0GE19/Q13790/Q96AA3/Q96SU4/Q9BZF1/Q9H0X9/Q9Y5P4	20	ABCD4/PLSCR1/ABCC3/SLCO2B1/APOA1/APOE/APOA2/SLC2A1/ABCD1/PLTP/MTTP/NPC2/ATP11A/SLC10A7/APOF/RFT1/OSBPL9/OSBPL8/OSBPL5/CERT1
GBMvsCON.up	GO:0004721	phosphoprotein phosphatase activity	20/2623	336/29820	0.979121481	0.999998936	0.92921204	O60942/O75365/P08575/P18031/P23470/P35236/P43378/P60510/Q05209/Q13615/Q16827/Q3ZCQ8/Q8TF05/Q8TF42/Q8WUK0/Q96HS1/Q9H0C8/Q9H2U2/Q9NP77/Q9ULE6	20	RNGTT/PTP4A3/PTPRC/PTPN1/PTPRG/PTPN7/PTPN9/PPP4C/PTPN12/MTMR3/PTPRO/TIMM50/PPP4R1/UBASH3B/PTPMT1/PGAM5/ILKAP/PPA2/SSU72/PALD1
GBMvsCON.down	GO:0019003	GDP binding	19/933	125/29820	1.28E-08	4.43E-06	3.66E-06	O14807/P01116/P10114/P11233/P11234/P11908/P36404/P36405/P61020/P61026/P61224/P61586/P62745/P62834/P63096/Q92930/Q9NP72/Q9UL25/Q9Y6G9	19	MRAS/KRAS/RAP2A/RALA/RALB/PRPS2/ARL2/ARL3/RAB5B/RAB10/RAP1B/RHOA/RHOB/RAP1A/GNAI1/RAB8B/RAB18/RAB21/DYNC1LI1
GBMvsCON.down	GO:0003774	cytoskeletal motor activity	19/933	192/29820	1.05E-05	0.000930734	0.00076806	O00139/O14576/O14782/O60282/O94832/P35580/Q07866/Q12756/Q12840/Q13409/Q13526/Q14204/Q7Z406/Q7Z4S6/Q8TF09/Q9NP97/Q9UM54/Q9Y496/Q9Y4I1	19	KIF2A/DYNC1I1/KIF3C/KIF5C/MYO1D/MYH10/KLC1/KIF1A/KIF5A/DYNC1I2/PIN1/DYNC1H1/MYH14/KIF21A/DYNLRB2/DYNLRB1/MYO6/KIF3A/MYO5A
GBMvsCON.down	GO:0015399	primary active transmembrane transporter activity	19/933	297/29820	0.002757847	0.044671327	0.036863698	O43674/O75348/O95168/O95670/P05023/P05026/P07919/P13637/P21281/P21283/P36543/P38606/P54707/Q16864/Q9BZC7/Q9NP78/Q9UI12/Q9Y5K8/Q9Y6M9	19	NDUFB5/ATP6V1G1/NDUFB4/ATP6V1G2/ATP1A1/ATP1B1/UQCRH/ATP1A3/ATP6V1B2/ATP6V1C1/ATP6V1E1/ATP6V1A/ATP12A/ATP6V1F/ABCA2/ABCB9/ATP6V1H/ATP6V1D/NDUFB9
GBMvsCON.up	GO:0070063	RNA polymerase binding	19/2623	109/29820	0.002966846	0.073637776	0.06842518	O14776/O94763/O95104/P23284/P60002/Q00403/Q00839/Q08211/Q15061/Q5BKZ1/Q86U42/Q8N163/Q8WVC0/Q92688/Q96P16/Q9BTA9/Q9NQG5/Q9P1Y6/Q9UKV8	19	TCERG1/URI1/SCAF4/PPIB/ELOF1/GTF2B/HNRNPU/DHX9/WDR43/ZNF326/PABPN1/CCAR2/LEO1/ANP32B/RPRD1A/WAC/RPRD1B/PHRF1/AGO2
GBMvsCON.up	GO:0016209	antioxidant activity	19/2623	146/29820	0.054625079	0.44860974	0.416854015	O15247/O60613/P00738/P02649/P02768/P04179/P05164/P07203/P20292/P22352/P23219/Q13162/Q8TED1/Q92626/Q96SL4/Q99735/Q9BRA2/Q9NNW7/Q9Y2Q3	19	CLIC2/SELENOF/HP/APOE/ALB/SOD2/MPO/GPX1/ALOX5AP/GPX3/PTGS1/PRDX4/GPX8/PXDN/GPX7/MGST2/TXNDC17/TXNRD2/GSTK1
GBMvsCON.up	GO:0001618	virus receptor activity	19/2623	158/29820	0.101017916	0.47377617	0.440238989	O15162/P00533/P01130/P01730/P02786/P05362/P06756/P08648/P08865/P15144/P18084/P27487/P30825/P78310/Q14118/Q15758/Q92692/Q9UBH6/Q9Y624	19	PLSCR1/EGFR/LDLR/CD4/TFRC/ICAM1/ITGAV/ITGA5/RPSA/ANPEP/ITGB5/DPP4/SLC7A1/CXADR/DAG1/SLC1A5/NECTIN2/XPR1/F11R
GBMvsCON.up	GO:0004553	hydrolase activity, hydrolyzing O-glycosyl compounds	19/2623	160/29820	0.110619283	0.505917176	0.470104831	O00754/O60476/P04062/P04066/P06865/P07686/P08236/P16278/P33908/P35475/Q01459/Q04446/Q13724/Q14697/Q8TET4/Q99519/Q9BZQ6/Q9UHN6/Q9UKM7	19	MAN2B1/MAN1A2/GBA1/FUCA1/HEXA/HEXB/GUSB/GLB1/MAN1A1/IDUA/CTBS/GBE1/MOGS/GANAB/GANC/NEU1/EDEM3/CEMIP2/MAN1B1
GBMvsCON.up	GO:0008276	protein methyltransferase activity	19/2623	164/29820	0.131444777	0.51529363	0.478817554	O14686/O15047/O75530/P22087/P55345/Q03164/Q15291/Q52LJ0/Q53H47/Q6UXN9/Q7L592/Q96KQ7/Q99873/Q9BZ95/Q9H9B1/Q9NR22/Q9NV79/Q9P0U4/Q9UI30	19	KMT2D/SETD1A/EED/FBL/PRMT2/KMT2A/RBBP5/FAM98B/SETMAR/WDR82/NDUFAF7/EHMT2/PRMT1/NSD3/EHMT1/PRMT8/PCMTD2/CXXC1/TRMT112
GBMvsCON.up	GO:0051219	phosphoprotein binding	19/2623	175/29820	0.19943957	0.579686855	0.538652578	O94763/O95104/P00519/P06400/P07737/P08631/P11717/P12931/P14314/P15498/P16885/P29353/P78314/Q13563/Q8TF42/Q8WVC0/Q9NWS0/Q9UJV3/Q9Y2W1	19	URI1/SCAF4/ABL1/RB1/PFN1/HCK/IGF2R/SRC/PRKCSH/VAV1/PLCG2/SHC1/SH3BP2/PKD2/UBASH3B/LEO1/PIH1D1/MID2/THRAP3
GBMvsCON.up	GO:0051117	ATPase binding	19/2623	177/29820	0.21336674	0.590436013	0.548640835	P00533/P12931/P16157/P22087/P25685/P54709/P55769/Q13563/Q16740/Q5JTV8/Q8IXB1/Q8IZL8/Q8NFQ8/Q92542/Q9BUN8/Q9HCN8/Q9NWS0/Q9Y230/Q9Y265	19	EGFR/SRC/ANK1/FBL/DNAJB1/ATP1B3/SNU13/PKD2/CLPP/TOR1AIP1/DNAJC10/PELP1/TOR1AIP2/NCSTN/DERL1/SDF2L1/PIH1D1/RUVBL2/RUVBL1
GBMvsCON.up	GO:0019208	phosphatase regulator activity	19/2623	185/29820	0.27315223	0.634284206	0.589385148	O94763/P17931/P17936/P19525/P21246/P35269/Q01105/Q5MIZ7/Q5R3F8/Q8IWU2/Q8IZ21/Q8TF05/Q96E09/Q96I34/Q96IK1/Q96QC0/Q96SB3/Q9BTT0/Q9UPN7	19	URI1/LGALS3/IGFBP3/EIF2AK2/PTN/GTF2F1/SET/PPP4R3B/ELFN2/LMTK2/PHACTR4/PPP4R1/PABIR1/PPP1R16A/BOD1/PPP1R10/PPP1R9B/ANP32E/PPP6R1
GBMvsCON.up	GO:0001221	transcription coregulator binding	19/2623	223/29820	0.592613033	0.846776237	0.786835512	O75530/P40424/P42224/P51532/P51858/P56545/P62829/P63279/P84022/Q00059/Q04206/Q13185/Q13547/Q14839/Q15648/Q71SY5/Q92793/Q96KQ7/Q9H9B1	19	EED/PBX1/STAT1/SMARCA4/HDGF/CTBP2/RPL23/UBE2I/SMAD3/TFAM/RELA/CBX3/HDAC1/CHD4/MED1/MED25/CREBBP/EHMT2/EHMT1
GBMvsCON.up	GO:0052689	carboxylic ester hydrolase activity	19/2623	242/29820	0.731148296	0.927156479	0.861525879	O00748/O14734/O75608/O95479/O95870/P06858/P26640/P41252/P47712/Q5JTZ9/Q5ST30/Q75T13/Q8NCC3/Q8NCG7/Q99685/Q9HDC9/Q9NP80/Q9NSE4/Q9P2J5	19	CES2/ACOT8/LYPLA1/H6PD/ABHD16A/LPL/VARS1/IARS1/PLA2G4A/AARS2/VARS2/PGAP1/PLA2G15/DAGLB/MGLL/APMAP/PNPLA8/IARS2/LARS1
NGMTvsGBM.down	GO:0015453	oxidoreduction-driven active transmembrane transporter activity	19/289	116/29820	3.80E-18	4.06E-16	3.36E-16	O00217/O00483/O43676/O43678/O43920/O75251/O75306/O75380/O95169/O95182/O95299/O96000/P13073/P19404/P28331/P49821/Q16718/Q16795/Q9Y6M9	19	NDUFS8/NDUFA4/NDUFB3/NDUFA2/NDUFS5/NDUFS7/NDUFS2/NDUFS6/NDUFB8/NDUFA7/NDUFA10/NDUFB10/COX4I1/NDUFV2/NDUFS1/NDUFV1/NDUFA5/NDUFA9/NDUFB9
NGMTvsGBM.down	GO:0009055	electron transfer activity	19/289	209/29820	2.50E-13	1.78E-11	1.48E-11	O00217/O00483/O43676/O43678/O43920/O75251/O75306/O75380/O95169/O95182/O95299/O96000/P13073/P19404/P28331/P49821/Q16718/Q16795/Q9Y6M9	19	NDUFS8/NDUFA4/NDUFB3/NDUFA2/NDUFS5/NDUFS7/NDUFS2/NDUFS6/NDUFB8/NDUFA7/NDUFA10/NDUFB10/COX4I1/NDUFV2/NDUFS1/NDUFV1/NDUFA5/NDUFA9/NDUFB9
GBMvsCON.down	GO:0017124	SH3 domain binding	18/933	231/29820	0.000381381	0.010461263	0.00863285	O14672/O15056/O43426/O43813/O75061/O75146/P46108/P50570/P78324/P78357/P98164/Q14185/Q8IZD9/Q92556/Q96JJ3/Q9NRY6/Q9NZQ3/Q9UJC5	18	ADAM10/SYNJ2/SYNJ1/LANCL1/DNAJC6/HIP1R/CRK/DNM2/SIRPA/CNTNAP1/LRP2/DOCK1/DOCK3/ELMO1/ELMO2/PLSCR3/NCKIPSD/SH3BGRL2
GBMvsCON.down	GO:0016614	oxidoreductase activity, acting on CH-OH group of donors	18/933	238/29820	0.000543977	0.013208153	0.01089964	O43175/O43837/O95154/P00325/P07327/P16152/P21695/P40925/P48163/P49327/P52895/Q00796/Q04828/Q06136/Q8N465/Q8N8N7/Q9UBQ7/Q9Y2S2	18	PHGDH/IDH3B/AKR7A3/ADH1B/ADH1A/CBR1/GPD1/MDH1/ME1/FASN/AKR1C2/SORD/AKR1C1/KDSR/D2HGDH/PTGR2/GRHPR/CRYL1
GBMvsCON.down	GO:1901981	phosphatidylinositol phosphate binding	18/933	319/29820	0.012230623	0.113605254	0.093749392	O00291/O00560/O43739/O60641/O60784/O75146/O95219/P06396/P19634/P63252/Q13576/Q5SW96/Q8NFX7/Q96RF0/Q9H1P3/Q9NQ66/Q9NS86/Q9Y5J5	18	HIP1/SDCBP/CYTH3/SNAP91/TOM1/HIP1R/SNX4/GSN/SLC9A1/KCNJ2/IQGAP2/LDLRAP1/STXBP6/SNX18/OSBPL2/PLCB1/LANCL2/PHLDA3
GBMvsCON.down	GO:0022853	active ion transmembrane transporter activity	18/933	499/29820	0.301844245	0.479623921	0.395795524	O75348/O95670/P05023/P05026/P07919/P13637/P19634/P21281/P21283/P36543/P38606/P54707/P55011/Q16864/Q8WWX8/Q9UI12/Q9UPY5/Q9Y5K8	18	ATP6V1G1/ATP6V1G2/ATP1A1/ATP1B1/UQCRH/ATP1A3/SLC9A1/ATP6V1B2/ATP6V1C1/ATP6V1E1/ATP6V1A/ATP12A/SLC12A2/ATP6V1F/SLC5A11/ATP6V1H/SLC7A11/ATP6V1D
GBMvsCON.up	GO:0017056	structural constituent of nuclear pore	18/2623	38/29820	5.64E-10	1.56E-07	1.45E-07	O75694/P12270/P35658/P37198/P52948/P57740/P61970/Q12769/Q5SRE5/Q7Z3B4/Q8N1F7/Q8NFH5/Q8WUM0/Q92621/Q99567/Q9BTX1/Q9BVL2/Q9BW27	18	NUP155/TPR/NUP214/NUP62/NUP98/NUP107/NUTF2/NUP160/NUP188/NUP54/NUP93/NUP35/NUP133/NUP205/NUP88/NDC1/NUP58/NUP85
GBMvsCON.up	GO:0015036	disulfide oxidoreductase activity	18/2623	67/29820	1.31E-05	0.001034973	0.000961711	O00391/O43819/O95881/P07237/P13667/P30101/P35754/Q14554/Q15084/Q86SX6/Q8IXB1/Q8NBS9/Q96HE7/Q96JJ7/Q9BRA2/Q9H3N1/Q9NNW7/Q9Y320	18	QSOX1/SCO2/TXNDC12/P4HB/PDIA4/PDIA3/GLRX/PDIA5/PDIA6/GLRX5/DNAJC10/TXNDC5/ERO1A/TMX3/TXNDC17/TMX1/TXNRD2/TMX2
GBMvsCON.up	GO:0061980	regulatory RNA binding	18/2623	85/29820	0.000366467	0.013720763	0.012749512	O75569/P09651/P22626/P43243/P48431/P67809/P98175/Q08211/Q14671/Q15633/Q15717/Q8IWR0/Q8TCS8/Q9NR30/Q9UBB5/Q9UGR2/Q9UKV8/Q9UL40	18	PRKRA/HNRNPA1/HNRNPA2B1/MATR3/SOX2/YBX1/RBM10/DHX9/PUM1/TARBP2/ELAVL1/ZC3H7A/PNPT1/DDX21/MBD2/ZC3H7B/AGO2/ZNF346
GBMvsCON.up	GO:0140296	general transcription initiation factor binding	18/2623	104/29820	0.004071352	0.094669656	0.087968277	O14981/O95999/P15884/P22087/P35269/P52597/P52657/P62195/Q00403/Q00613/Q00839/Q04206/Q15543/Q16514/Q92889/Q9GZS1/Q9Y230/Q9Y265	18	BTAF1/BCL10/TCF4/FBL/GTF2F1/HNRNPF/GTF2A2/PSMC5/GTF2B/HSF1/HNRNPU/RELA/TAF13/TAF12/ERCC4/POLR1E/RUVBL2/RUVBL1
GBMvsCON.up	GO:0030145	manganese ion binding	18/2623	122/29820	0.020477645	0.272614019	0.253316498	O14735/P00519/P04179/P12955/P28838/P35914/P46976/P49959/P78540/Q10469/Q10472/Q15777/Q16822/Q8IU60/Q8IXL6/Q8NBI6/Q9UBQ6/Q9UBV7	18	CDIPT/ABL1/SOD2/PEPD/LAP3/HMGCL/GYG1/MRE11/ARG2/MGAT2/GALNT1/MPPED2/PCK2/DCP2/FAM20C/XXYLT1/EXTL2/B4GALT7
GBMvsCON.up	GO:0044183	protein folding chaperone	18/2623	131/29820	0.038543824	0.369487879	0.343332951	O14558/O60925/O76031/P04233/P04792/P10809/P11021/P14625/P25685/P38646/P48723/P61604/Q12931/Q92945/Q96A33/Q9BTT0/Q9UHV9/Q9Y4L1	18	HSPB6/PFDN1/CLPX/CD74/HSPB1/HSPD1/HSPA5/HSP90B1/DNAJB1/HSPA9/HSPA13/HSPE1/TRAP1/KHSRP/CCDC47/ANP32E/PFDN2/HYOU1
GBMvsCON.up	GO:0004527	exonuclease activity	18/2623	145/29820	0.086128721	0.44860974	0.416854015	A5YKK6/O77932/P27695/P49959/Q8IU60/Q8IV08/Q8IV48/Q8TCS8/Q92878/Q96AZ6/Q96C86/Q96GM8/Q9BQ61/Q9NQT4/Q9UFF9/Q9UIV1/Q9UKF6/Q9Y2C4	18	CNOT1/DXO/APEX1/MRE11/DCP2/PLD3/ERI1/PNPT1/RAD50/ISG20/DCPS/TOE1/TRIR/EXOSC5/CNOT8/CNOT7/CPSF3/EXOG
GBMvsCON.up	GO:0015078	proton transmembrane transporter activity	18/2623	222/29820	0.676125644	0.899194189	0.835542955	O00400/O15427/O75947/O75964/O95528/P00414/P00846/P10606/P18859/P20674/P27449/P56134/P56381/P56385/Q7KZN9/Q7Z2H8/Q96D96/Q99766	18	SLC33A1/SLC16A3/ATP5PD/ATP5MG/SLC2A10/MT-CO3/MT-ATP6/COX5B/ATP5PF/COX5A/ATP6V0C/ATP5MF/ATP5F1E/ATP5ME/COX15/SLC36A1/HVCN1/DMAC2L
GBMvsCON.up	GO:0020037	heme binding	18/2623	238/29820	0.781607655	0.954361642	0.886805271	O15173/O43169/O76061/P02760/P04196/P04839/P05164/P12931/P23219/P24557/P53701/Q16850/Q7KZN9/Q92626/Q99643/Q9H7Z7/Q9UPI3/Q9Y5Z4	18	PGRMC2/CYB5B/STC2/AMBP/HRG/CYBB/MPO/SRC/PTGS1/TBXAS1/HCCS/CYP51A1/COX15/PXDN/SDHC/PTGES2/FLVCR2/HEBP2
GBMvsCON.up	GO:0008194	UDP-glycosyltransferase activity	18/2623	240/29820	0.792946034	0.956123247	0.888442178	P06865/P07686/P46976/Q10469/Q10472/Q5NDL2/Q7Z4H8/Q8IYK4/Q8N6G5/Q8NAT1/Q8NBI6/Q8NBL1/Q93063/Q96L58/Q9NP73/Q9NYU2/Q9UBQ6/Q9UBV7	18	HEXA/HEXB/GYG1/MGAT2/GALNT1/EOGT/POGLUT3/COLGALT2/CSGALNACT2/POMGNT2/XXYLT1/POGLUT1/EXT2/B3GALT6/ALG13/UGGT1/EXTL2/B4GALT7
GBMvsCON.up	GO:1990782	protein tyrosine kinase binding	18/2623	246/29820	0.82447028	0.969875473	0.901220925	O15123/O60716/O75131/O75312/P01730/P12004/P16333/P16885/P18031/P26927/P29353/P33151/P41240/P41594/P63244/Q07666/Q9NRF2/Q9NZC2	18	ANGPT2/CTNND1/CPNE3/ZPR1/CD4/PCNA/NCK1/PLCG2/PTPN1/MST1/SHC1/CDH5/CSK/GRM5/RACK1/KHDRBS1/SH2B1/TREM2
GBMvsCON.up	GO:0046906	tetrapyrrole binding	18/2623	251/29820	0.847938158	0.9816691	0.912179717	O15173/O43169/O76061/P02760/P04196/P04839/P05164/P12931/P23219/P24557/P53701/Q16850/Q7KZN9/Q92626/Q99643/Q9H7Z7/Q9UPI3/Q9Y5Z4	18	PGRMC2/CYB5B/STC2/AMBP/HRG/CYBB/MPO/SRC/PTGS1/TBXAS1/HCCS/CYP51A1/COX15/PXDN/SDHC/PTGES2/FLVCR2/HEBP2
NGMTvsGBM.down	GO:0008137	NADH dehydrogenase (ubiquinone) activity	18/289	70/29820	4.93E-21	2.77E-18	2.30E-18	O00217/O00483/O43676/O43678/O43920/O75251/O75306/O75380/O95169/O95182/O95299/O96000/P19404/P28331/P49821/Q16718/Q16795/Q9Y6M9	18	NDUFS8/NDUFA4/NDUFB3/NDUFA2/NDUFS5/NDUFS7/NDUFS2/NDUFS6/NDUFB8/NDUFA7/NDUFA10/NDUFB10/NDUFV2/NDUFS1/NDUFV1/NDUFA5/NDUFA9/NDUFB9
NGMTvsGBM.down	GO:0050136	NADH dehydrogenase (quinone) activity	18/289	72/29820	8.65E-21	2.77E-18	2.30E-18	O00217/O00483/O43676/O43678/O43920/O75251/O75306/O75380/O95169/O95182/O95299/O96000/P19404/P28331/P49821/Q16718/Q16795/Q9Y6M9	18	NDUFS8/NDUFA4/NDUFB3/NDUFA2/NDUFS5/NDUFS7/NDUFS2/NDUFS6/NDUFB8/NDUFA7/NDUFA10/NDUFB10/NDUFV2/NDUFS1/NDUFV1/NDUFA5/NDUFA9/NDUFB9
NGMTvsGBM.down	GO:0003954	NADH dehydrogenase activity	18/289	77/29820	3.27E-20	6.75E-18	5.60E-18	O00217/O00483/O43676/O43678/O43920/O75251/O75306/O75380/O95169/O95182/O95299/O96000/P19404/P28331/P49821/Q16718/Q16795/Q9Y6M9	18	NDUFS8/NDUFA4/NDUFB3/NDUFA2/NDUFS5/NDUFS7/NDUFS2/NDUFS6/NDUFB8/NDUFA7/NDUFA10/NDUFB10/NDUFV2/NDUFS1/NDUFV1/NDUFA5/NDUFA9/NDUFB9
NGMTvsGBM.down	GO:0003955	NAD(P)H dehydrogenase (quinone) activity	18/289	78/29820	4.21E-20	6.75E-18	5.60E-18	O00217/O00483/O43676/O43678/O43920/O75251/O75306/O75380/O95169/O95182/O95299/O96000/P19404/P28331/P49821/Q16718/Q16795/Q9Y6M9	18	NDUFS8/NDUFA4/NDUFB3/NDUFA2/NDUFS5/NDUFS7/NDUFS2/NDUFS6/NDUFB8/NDUFA7/NDUFA10/NDUFB10/NDUFV2/NDUFS1/NDUFV1/NDUFA5/NDUFA9/NDUFB9
NGMTvsGBM.down	GO:0016655	oxidoreductase activity, acting on NAD(P)H, quinone or similar compound as acceptor	18/289	94/29820	1.55E-18	1.99E-16	1.65E-16	O00217/O00483/O43676/O43678/O43920/O75251/O75306/O75380/O95169/O95182/O95299/O96000/P19404/P28331/P49821/Q16718/Q16795/Q9Y6M9	18	NDUFS8/NDUFA4/NDUFB3/NDUFA2/NDUFS5/NDUFS7/NDUFS2/NDUFS6/NDUFB8/NDUFA7/NDUFA10/NDUFB10/NDUFV2/NDUFS1/NDUFV1/NDUFA5/NDUFA9/NDUFB9
NGMTvsGBM.down	GO:0016651	oxidoreductase activity, acting on NAD(P)H	18/289	146/29820	5.23E-15	4.19E-13	3.48E-13	O00217/O00483/O43676/O43678/O43920/O75251/O75306/O75380/O95169/O95182/O95299/O96000/P19404/P28331/P49821/Q16718/Q16795/Q9Y6M9	18	NDUFS8/NDUFA4/NDUFB3/NDUFA2/NDUFS5/NDUFS7/NDUFS2/NDUFS6/NDUFB8/NDUFA7/NDUFA10/NDUFB10/NDUFV2/NDUFS1/NDUFV1/NDUFA5/NDUFA9/NDUFB9
GBMvsCON.down	GO:0019888	protein phosphatase regulator activity	17/933	156/29820	8.51E-06	0.000930734	0.00076806	O75170/P0DP23/P30153/P56211/P63098/P63151/P78318/Q13362/Q14206/Q14738/Q15172/Q15173/Q15257/Q15435/Q96A00/Q96T49/Q9Y570	17	PPP6R2/CALM1/PPP2R1A/ARPP19/PPP3R1/PPP2R2A/IGBP1/PPP2R5C/RCAN2/PPP2R5D/PPP2R5A/PPP2R5B/PTPA/PPP1R7/PPP1R14A/PPP1R16B/PPME1
GBMvsCON.down	GO:0016616	oxidoreductase activity, acting on the CH-OH group of donors, NAD or NADP as acceptor	17/933	217/29820	0.000515097	0.01320174	0.010894347	O43175/O43837/O95154/P00325/P07327/P16152/P21695/P40925/P48163/P49327/P52895/Q00796/Q04828/Q06136/Q8N8N7/Q9UBQ7/Q9Y2S2	17	PHGDH/IDH3B/AKR7A3/ADH1B/ADH1A/CBR1/GPD1/MDH1/ME1/FASN/AKR1C2/SORD/AKR1C1/KDSR/PTGR2/GRHPR/CRYL1
GBMvsCON.down	GO:0016810	hydrolase activity, acting on carbon-nitrogen (but not peptide) bonds	17/933	217/29820	0.000515097	0.01320174	0.010894347	O00519/O14841/O94925/O95865/P00813/P31939/P45381/P49773/P49789/P52758/Q68D91/Q8IV20/Q8IXJ6/Q96DB2/Q9NQE9/Q9Y2J8/Q9Y2T3	17	FAAH/OPLAH/GLS/DDAH2/ADA/ATIC/ASPA/HINT1/FHIT/RIDA/MBLAC2/LACC1/SIRT2/HDAC11/HINT3/PADI2/GDA
GBMvsCON.down	GO:0008234	cysteine-type peptidase activity	17/933	290/29820	0.010339235	0.102327415	0.084442687	O75317/P09936/P49773/P54578/Q12765/Q6GQQ9/Q70CQ4/Q70EL1/Q8N5J2/Q8NFA0/Q92844/Q96DT6/Q96FV2/Q96FW1/Q96JH7/Q9UKU6/Q9Y4P1	17	USP12/UCHL1/HINT1/USP14/SCRN1/OTUD7B/USP31/USP54/MINDY1/USP32/TANK/ATG4C/SCRN2/OTUB1/VCPIP1/TRHDE/ATG4B
GBMvsCON.up	GO:0031492	nucleosomal DNA binding	17/2623	63/29820	2.13E-05	0.001423364	0.001322609	O94776/O96019/P07305/P07910/P10412/P16401/P16402/P18754/P51532/Q12824/Q13547/Q14839/Q8TAQ2/Q92522/Q92769/Q92922/Q9UBB5	17	MTA2/ACTL6A/H1-0/HNRNPC/H1-4/H1-5/H1-3/RCC1/SMARCA4/SMARCB1/HDAC1/CHD4/SMARCC2/H1-10/HDAC2/SMARCC1/MBD2
GBMvsCON.up	GO:0008173	RNA methyltransferase activity	17/2623	94/29820	0.003237518	0.077735624	0.072232954	O43148/P22087/P57081/Q08J23/Q6P1Q9/Q7L0Y3/Q7L2J0/Q7Z2T5/Q86W50/Q8IZ69/Q8N1G2/Q92979/Q9BVS5/Q9HC36/Q9NXH9/Q9UBP6/Q9UET6	17	RNMT/FBL/WDR4/NSUN2/METTL2B/TRMT10C/MEPCE/TRMT1L/METTL16/TRMT2A/CMTR1/EMG1/TRMT61B/MRM3/TRMT1/METTL1/FTSJ1
GBMvsCON.up	GO:0016627	oxidoreductase activity, acting on the CH-CH group of donors	17/2623	107/29820	0.01208016	0.190607668	0.177115129	O15254/P24557/P26440/P49748/Q15067/Q16698/Q6JQN1/Q7KZN9/Q8N4Q0/Q96G46/Q99424/Q99643/Q9BY49/Q9H7Z7/Q9H845/Q9NX74/Q9UKU7	17	ACOX3/TBXAS1/IVD/ACADVL/ACOX1/DECR1/ACAD10/COX15/PTGR3/DUS3L/ACOX2/SDHC/PECR/PTGES2/ACAD9/DUS2/ACAD8
GBMvsCON.up	GO:1990841	promoter-specific chromatin binding	17/2623	120/29820	0.033776116	0.343831526	0.319492733	O60341/P15336/P17844/P35269/P42224/P52948/P84022/Q00403/Q00613/Q00839/Q08211/Q13263/Q13547/Q15648/Q92769/Q92889/Q96KQ7	17	KDM1A/ATF2/DDX5/GTF2F1/STAT1/NUP98/SMAD3/GTF2B/HSF1/HNRNPU/DHX9/TRIM28/HDAC1/MED1/HDAC2/ERCC4/EHMT2
GBMvsCON.up	GO:0003684	damaged DNA binding	17/2623	145/29820	0.136576216	0.51529363	0.478817554	P09429/P12004/P12956/P13010/P13051/P18074/P23396/P26583/P27694/P27695/P35244/P52701/P54727/Q92466/Q92793/Q92889/Q969S2	17	HMGB1/PCNA/XRCC6/XRCC5/UNG/ERCC2/RPS3/HMGB2/RPA1/APEX1/RPA3/MSH6/RAD23B/DDB2/CREBBP/ERCC4/NEIL2
GBMvsCON.up	GO:0019888	protein phosphatase regulator activity	17/2623	156/29820	0.211085665	0.590436013	0.548640835	O94763/P17931/P17936/P19525/P21246/Q01105/Q5MIZ7/Q5R3F8/Q8IWU2/Q8IZ21/Q8TF05/Q96E09/Q96I34/Q96IK1/Q96QC0/Q96SB3/Q9UPN7	17	URI1/LGALS3/IGFBP3/EIF2AK2/PTN/SET/PPP4R3B/ELFN2/LMTK2/PHACTR4/PPP4R1/PABIR1/PPP1R16A/BOD1/PPP1R10/PPP1R9B/PPP6R1
GBMvsCON.up	GO:0035591	signaling adaptor activity	17/2623	164/29820	0.274716583	0.634284206	0.589385148	P16333/P29353/P37198/P40763/P46940/P63244/Q07666/Q12802/Q6SZW1/Q7Z434/Q8N4X5/Q8TDM6/Q9BX66/Q9NRF2/Q9NWQ8/Q9UN86/Q9Y566	17	NCK1/SHC1/NUP62/STAT3/IQGAP1/RACK1/KHDRBS1/AKAP13/SARM1/MAVS/AFAP1L2/DLG5/SORBS1/SH2B1/PAG1/G3BP2/SHANK1
GBMvsCON.up	GO:0009055	electron transfer activity	17/2623	209/29820	0.668186809	0.891621882	0.828506669	O00483/O15460/O75380/P00414/P04839/P10606/P13804/P14598/P16435/P19878/P20674/P23368/P23378/Q7KZN9/Q99643/Q9UI09/Q9Y6N1	17	NDUFA4/P4HA2/NDUFS6/MT-CO3/CYBB/COX5B/ETFA/NCF1/POR/NCF2/COX5A/ME2/GLDC/COX15/SDHC/NDUFA12/COX11
GBMvsCON.up	GO:0016298	lipase activity	17/2623	210/29820	0.675820026	0.899194189	0.835542955	O75038/O75608/O95870/P06858/P16885/P25101/P30101/P32246/P47712/Q15147/Q8IV08/Q8NCC3/Q8NCG7/Q99685/Q9BRC7/Q9NP80/Q9NXE4	17	PLCH2/LYPLA1/ABHD16A/LPL/PLCG2/EDNRA/PDIA3/CCR1/PLA2G4A/PLCB4/PLD3/PLA2G15/DAGLB/MGLL/PLCD4/PNPLA8/SMPD4
GBMvsCON.up	GO:0016810	hydrolase activity, acting on carbon-nitrogen (but not peptide) bonds	17/2623	217/29820	0.726432563	0.922765689	0.8574459	O94776/O95497/P11586/P13995/P14868/P16444/P21980/P27708/P55265/P78540/Q01433/Q13547/Q92769/Q9BX68/Q9H7L9/Q9HBH1/Q9NRW3	17	MTA2/VNN1/MTHFD1/MTHFD2/DARS1/DPEP1/TGM2/CAD/ADAR/ARG2/AMPD2/HDAC1/HDAC2/HINT2/SUDS3/PDF/APOBEC3C
GBMvsCON.up	GO:0016614	oxidoreductase activity, acting on CH-OH group of donors	17/2623	238/29820	0.846553427	0.9816691	0.912179717	O75874/O95479/P20839/P23368/P31937/P35270/P40926/P43304/P56545/Q15738/Q16836/Q8N0U8/Q8N4Q0/Q8NBQ5/Q96LJ7/Q99714/Q9H2F3	17	IDH1/H6PD/IMPDH1/ME2/HIBADH/SPR/MDH2/GPD2/CTBP2/NSDHL/HADH/VKORC1L1/PTGR3/HSD17B11/DHRS1/HSD17B10/HSD3B7
GBMvsCON.up	GO:0046943	carboxylic acid transmembrane transporter activity	17/2623	273/29820	0.952455986	0.999998936	0.92921204	O15427/O15438/O94956/P30825/P43005/P50443/P53007/Q0GE19/Q15758/Q7Z2H8/Q96NB2/Q9H2D1/Q9H9B4/Q9NS82/Q9Y226/Q9Y289/Q9Y619	17	SLC16A3/ABCC3/SLCO2B1/SLC7A1/SLC1A1/SLC26A2/SLC25A1/SLC10A7/SLC1A5/SLC36A1/SFXN2/SLC25A32/SFXN1/SLC7A10/SLC22A13/SLC5A6/SLC25A15
GBMvsCON.up	GO:0005342	organic acid transmembrane transporter activity	17/2623	274/29820	0.954180208	0.999998936	0.92921204	O15427/O15438/O94956/P30825/P43005/P50443/P53007/Q0GE19/Q15758/Q7Z2H8/Q96NB2/Q9H2D1/Q9H9B4/Q9NS82/Q9Y226/Q9Y289/Q9Y619	17	SLC16A3/ABCC3/SLCO2B1/SLC7A1/SLC1A1/SLC26A2/SLC25A1/SLC10A7/SLC1A5/SLC36A1/SFXN2/SLC25A32/SFXN1/SLC7A10/SLC22A13/SLC5A6/SLC25A15
GBMvsCON.down	GO:0099106	ion channel regulator activity	16/933	263/29820	0.009070917	0.096273533	0.0794469	O14745/P05771/P0DP23/P56211/P58549/P62258/Q04917/Q05513/Q07699/Q12959/Q13424/Q96BR1/Q9H4A3/Q9NRX4/Q9NZU7/Q9UKS6	16	NHERF1/PRKCB/CALM1/ARPP19/FXYD7/YWHAE/YWHAH/PRKCZ/SCN1B/DLG1/SNTA1/SGK3/WNK1/PHPT1/CABP1/PACSIN3
GBMvsCON.down	GO:0016247	channel regulator activity	16/933	270/29820	0.011458531	0.107881684	0.089026184	O14745/P05771/P0DP23/P56211/P58549/P62258/Q04917/Q05513/Q07699/Q12959/Q13424/Q96BR1/Q9H4A3/Q9NRX4/Q9NZU7/Q9UKS6	16	NHERF1/PRKCB/CALM1/ARPP19/FXYD7/YWHAE/YWHAH/PRKCZ/SCN1B/DLG1/SNTA1/SGK3/WNK1/PHPT1/CABP1/PACSIN3
GBMvsCON.down	GO:0019887	protein kinase regulator activity	16/933	423/29820	0.253737465	0.428782235	0.353839919	P0DP23/P10644/P21860/P31321/P36507/P42336/P52564/P60983/P61981/Q02750/Q16543/Q70IA6/Q8ND76/Q9H4A3/Q9H9S4/Q9Y376	16	CALM1/PRKAR1A/ERBB3/PRKAR1B/MAP2K2/PIK3CA/MAP2K6/GMFB/YWHAG/MAP2K1/CDC37/MOB2/CCNY/WNK1/CAB39L/CAB39
GBMvsCON.down	GO:0019207	kinase regulator activity	16/933	470/29820	0.400982048	0.572713266	0.472614766	P0DP23/P10644/P21860/P31321/P36507/P42336/P52564/P60983/P61981/Q02750/Q16543/Q70IA6/Q8ND76/Q9H4A3/Q9H9S4/Q9Y376	16	CALM1/PRKAR1A/ERBB3/PRKAR1B/MAP2K2/PIK3CA/MAP2K6/GMFB/YWHAG/MAP2K1/CDC37/MOB2/CCNY/WNK1/CAB39L/CAB39
GBMvsCON.up	GO:0015035	protein-disulfide reductase activity	16/2623	61/29820	5.38E-05	0.00304946	0.002833598	O00391/O43819/O95881/P07237/P13667/P30101/P35754/Q14554/Q15084/Q86SX6/Q8IXB1/Q8NBS9/Q96HE7/Q96JJ7/Q9BRA2/Q9NNW7	16	QSOX1/SCO2/TXNDC12/P4HB/PDIA4/PDIA3/GLRX/PDIA5/PDIA6/GLRX5/DNAJC10/TXNDC5/ERO1A/TMX3/TXNDC17/TXNRD2
GBMvsCON.up	GO:0008235	metalloexopeptidase activity	16/2623	96/29820	0.009384863	0.159470486	0.148182053	O75844/O75976/P12955/P15144/P15169/P16444/P28838/P50281/P53582/Q07075/Q6P179/Q6UB28/Q96IY4/Q9HAU8/Q9NZ08/Q9UIQ6	16	ZMPSTE24/CPD/PEPD/ANPEP/CPN1/DPEP1/LAP3/MMP14/METAP1/ENPEP/ERAP2/METAP1D/CPB2/RNPEPL1/ERAP1/LNPEP
GBMvsCON.up	GO:0035064	methylated histone binding	16/2623	135/29820	0.135949481	0.51529363	0.478817554	O14646/O75164/P45973/P52701/P83916/Q13185/Q13610/Q14166/Q15291/Q15326/Q8TDI0/Q96ES7/Q9HC52/Q9P0U4/Q9UK53/Q9Y657	16	CHD1/KDM4A/CBX5/MSH6/CBX1/CBX3/PWP1/TTLL12/RBBP5/ZMYND11/CHD5/SGF29/CBX8/CXXC1/ING1/SPIN1
GBMvsCON.up	GO:0140034	methylation-dependent protein binding	16/2623	135/29820	0.135949481	0.51529363	0.478817554	O14646/O75164/P45973/P52701/P83916/Q13185/Q13610/Q14166/Q15291/Q15326/Q8TDI0/Q96ES7/Q9HC52/Q9P0U4/Q9UK53/Q9Y657	16	CHD1/KDM4A/CBX5/MSH6/CBX1/CBX3/PWP1/TTLL12/RBBP5/ZMYND11/CHD5/SGF29/CBX8/CXXC1/ING1/SPIN1
GBMvsCON.up	GO:0004867	serine-type endopeptidase inhibitor activity	16/2623	170/29820	0.426796592	0.731414796	0.679640157	O95980/P01008/P01011/P01023/P02760/P04196/P05154/P05155/P05543/P05546/P08185/P19823/P50452/P50454/Q06033/Q14624	16	RECK/SERPINC1/SERPINA3/A2M/AMBP/HRG/SERPINA5/SERPING1/SERPINA7/SERPIND1/SERPINA6/ITIH2/SERPINB8/SERPINH1/ITIH3/ITIH4
GBMvsCON.up	GO:0004620	phospholipase activity	16/2623	172/29820	0.445718425	0.759716051	0.705938052	O75038/O75608/O95870/P06858/P16885/P25101/P30101/P32246/P47712/Q15147/Q8IV08/Q8NCC3/Q99685/Q9BRC7/Q9NP80/Q9NXE4	16	PLCH2/LYPLA1/ABHD16A/LPL/PLCG2/EDNRA/PDIA3/CCR1/PLA2G4A/PLCB4/PLD3/PLA2G15/MGLL/PLCD4/PNPLA8/SMPD4
GBMvsCON.up	GO:0072341	modified amino acid binding	16/2623	174/29820	0.464610387	0.768620855	0.714212512	P00374/P04818/P07996/P09429/P16444/Q03013/Q08431/Q5T7P8/Q99735/Q9BSW7/Q9BZF1/Q9H0X9/Q9H7Z7/Q9NZC2/Q9UGN4/Q9Y490	16	DHFR/TYMS/THBS1/HMGB1/DPEP1/GSTM4/MFGE8/SYT6/MGST2/SYT17/OSBPL8/OSBPL5/PTGES2/TREM2/CD300A/TLN1
GBMvsCON.up	GO:0043130	ubiquitin binding	16/2623	181/29820	0.529910689	0.808616518	0.751377003	O43684/O94888/O95071/P04792/P11388/P37198/P54727/P78406/P84022/Q13490/Q16186/Q96CS3/Q96EY5/Q9H1I8/Q9NYJ8/Q9Y6K9	16	BUB3/UBXN7/UBR5/HSPB1/TOP2A/NUP62/RAD23B/RAE1/SMAD3/BIRC2/ADRM1/FAF2/MVB12A/ASCC2/TAB2/IKBKG
GBMvsCON.up	GO:0005200	structural constituent of cytoskeleton	16/2623	189/29820	0.601424386	0.846776237	0.786835512	O00468/O15061/O15143/O15144/O15145/P01911/P08670/P16157/P20700/P59998/Q03252/Q96CW5/Q96RT1/Q9BVA1/Q9Y490/Q9Y5K6	16	AGRN/SYNM/ARPC1B/ARPC2/ARPC3/HLA-DRB1/VIM/ANK1/LMNB1/ARPC4/LMNB2/TUBGCP3/ERBIN/TUBB2B/TLN1/CD2AP
GBMvsCON.up	GO:0005506	iron ion binding	16/2623	241/29820	0.907843943	0.999998936	0.92921204	O00469/O15460/O95571/P13674/P24557/P31350/Q16850/Q16878/Q32P28/Q6NYC1/Q9BV57/Q9C0B1/Q9H6W3/Q9NXG6/Q9UMS0/Q9Y4C1	16	PLOD2/P4HA2/ETHE1/P4HA1/TBXAS1/RRM2/CYP51A1/CDO1/P3H1/JMJD6/ADI1/FTO/RIOX1/P4HTM/NFU1/KDM3A
GBMvsCON.up	GO:0019955	cytokine binding	16/2623	262/29820	0.95690181	0.999998936	0.92921204	O00165/O60462/P01023/P01730/P04233/P06756/P07996/P09429/P17813/P32246/P32455/Q14392/Q8N2S1/Q92626/Q99650/Q9NS15	16	HAX1/NRP2/A2M/CD4/CD74/ITGAV/THBS1/HMGB1/ENG/CCR1/GBP1/LRRC32/LTBP4/PXDN/OSMR/LTBP3
GBMvsCON.up	GO:0001664	G protein-coupled receptor binding	16/2623	467/29820	0.999998936	0.999998936	0.92921204	P01024/P01031/P02775/P02776/P21333/P32121/P35232/P41221/P41594/P42224/P48681/P62195/Q96D09/Q96SB3/Q9P003/Q9Y566	16	C3/C5/PPBP/PF4/FLNA/ARRB2/PHB1/WNT5A/GRM5/STAT1/NES/PSMC5/GPRASP2/PPP1R9B/CNIH4/SHANK1
GBMvsCON.down	GO:0042626	ATPase-coupled transmembrane transporter activity	15/933	181/29820	0.000602302	0.014128576	0.011659192	O75348/O95670/P05023/P05026/P13637/P21281/P21283/P36543/P38606/P54707/Q16864/Q9BZC7/Q9NP78/Q9UI12/Q9Y5K8	15	ATP6V1G1/ATP6V1G2/ATP1A1/ATP1B1/ATP1A3/ATP6V1B2/ATP6V1C1/ATP6V1E1/ATP6V1A/ATP12A/ATP6V1F/ABCA2/ABCB9/ATP6V1H/ATP6V1D
GBMvsCON.down	GO:0019783	ubiquitin-like protein peptidase activity	15/933	189/29820	0.000940208	0.019421614	0.016027115	O75317/O95630/P09936/P49773/P54578/Q6GQQ9/Q70CQ4/Q70EL1/Q8N5J2/Q8NFA0/Q92844/Q96FW1/Q96JH7/Q9BT78/Q9Y4P1	15	USP12/STAMBP/UCHL1/HINT1/USP14/OTUD7B/USP31/USP54/MINDY1/USP32/TANK/OTUB1/VCPIP1/COPS4/ATG4B
GBMvsCON.down	GO:0031072	heat shock protein binding	15/933	252/29820	0.013546367	0.119415111	0.098543806	O60884/O75190/O95433/P0DMV8/P25686/P53041/P53602/P54652/P55011/Q00535/Q16543/Q92574/Q96GD0/Q9NZJ4/Q9UHD1	15	DNAJA2/DNAJB6/AHSA1/HSPA1A/DNAJB2/PPP5C/MVD/HSPA2/SLC12A2/CDK5/CDC37/TSC1/PDXP/SACS/CHORDC1
GBMvsCON.down	GO:0044325	transmembrane transporter binding	15/933	266/29820	0.021010913	0.163365751	0.134812778	P04156/P07900/P0DP23/P62258/P63104/Q04917/Q07699/Q12955/Q12959/Q13023/Q13424/Q86VP3/Q96SW2/Q9NRX4/Q9UJD0	15	PRNP/HSP90AA1/CALM1/YWHAE/YWHAZ/YWHAH/SCN1B/ANK3/DLG1/AKAP6/SNTA1/PACS2/CRBN/PHPT1/RIMS3
GBMvsCON.down	GO:0016874	ligase activity	15/933	289/29820	0.039490636	0.193812198	0.159937812	A0AVT1/A2RTX5/A5YM72/P09936/P22314/P30520/P38606/P48506/P49591/P54577/Q14689/Q8IXN7/Q8N142/Q96J02/Q9H0R6	15	UBA6/TARS3/CARNS1/UCHL1/UBA1/ADSS2/ATP6V1A/GCLC/SARS1/YARS1/DIP2A/RIMKLA/ADSS1/ITCH/QRSL1
GBMvsCON.down	GO:0019903	protein phosphatase binding	15/933	298/29820	0.049204956	0.211708883	0.174706524	O75170/P07900/P16298/P19634/P56211/P62258/P78318/P78324/Q15257/Q8NFZ8/Q92845/Q96T49/Q9UHD2/Q9Y496/Q9Y570	15	PPP6R2/HSP90AA1/PPP3CB/SLC9A1/ARPP19/YWHAE/IGBP1/SIRPA/PTPA/CADM4/KIFAP3/PPP1R16B/TBK1/KIF3A/PPME1
GBMvsCON.up	GO:0008187	poly-pyrimidine tract binding	15/2623	35/29820	8.30E-08	1.22E-05	1.14E-05	O43347/P05455/P07910/P11940/P26368/P26599/P29558/P31943/P54253/Q00839/Q07666/Q13310/Q8TCS8/Q96DH6/Q96EP5	15	MSI1/SSB/HNRNPC/PABPC1/U2AF2/PTBP1/RBMS1/HNRNPH1/ATXN1/HNRNPU/KHDRBS1/PABPC4/PNPT1/MSI2/DAZAP1
GBMvsCON.up	GO:0070717	poly-purine tract binding	15/2623	51/29820	2.10E-05	0.001423364	0.001322609	O00571/O14979/O60506/P11940/P29558/P31483/P38919/P54253/Q00839/Q07666/Q13310/Q6PJT7/Q8TCS8/Q96EP5/Q9UNP9	15	DDX3X/HNRNPDL/SYNCRIP/PABPC1/RBMS1/TIA1/EIF4A3/ATXN1/HNRNPU/KHDRBS1/PABPC4/ZC3H14/PNPT1/DAZAP1/PPIE
GBMvsCON.up	GO:0035198	miRNA binding	15/2623	60/29820	0.000164387	0.007262625	0.006748525	P09651/P22626/P43243/P48431/P67809/P98175/Q14671/Q15633/Q15717/Q8IWR0/Q8TCS8/Q9NR30/Q9UGR2/Q9UKV8/Q9UL40	15	HNRNPA1/HNRNPA2B1/MATR3/SOX2/YBX1/RBM10/PUM1/TARBP2/ELAVL1/ZC3H7A/PNPT1/DDX21/ZC3H7B/AGO2/ZNF346
GBMvsCON.up	GO:0042605	peptide antigen binding	15/2623	68/29820	0.000701278	0.023471572	0.021810091	O15533/P01889/P01903/P01909/P01911/P01920/P04439/P04440/P10321/P13747/P20036/P30511/Q03518/Q03519/Q30154	15	TAPBP/HLA-B/HLA-DRA/HLA-DQA1/HLA-DRB1/HLA-DQB1/HLA-A/HLA-DPB1/HLA-C/HLA-E/HLA-DPA1/HLA-F/TAP1/TAP2/HLA-DRB5
GBMvsCON.up	GO:0016860	intramolecular oxidoreductase activity	15/2623	93/29820	0.015532472	0.228943848	0.212737606	O00391/O75521/P07237/P13667/P14174/P24557/P30101/P42126/Q14554/Q15084/Q6UXH1/Q8NBS9/Q96JJ7/Q9BS26/Q9H7Z7	15	QSOX1/ECI2/P4HB/PDIA4/MIF/TBXAS1/PDIA3/ECI1/PDIA5/PDIA6/CRELD2/TXNDC5/TMX3/ERP44/PTGES2
GBMvsCON.up	GO:0016504	peptidase activator activity	15/2623	98/29820	0.024109031	0.294236732	0.273408605	O14727/O76031/P02751/P29466/P53634/P63244/Q06323/Q15113/Q16186/Q71UM5/Q92934/Q9BXK5/Q9UL46/Q9ULZ3/Q9Y2G2	15	APAF1/CLPX/FN1/CASP1/CTSC/RACK1/PSME1/PCOLCE/ADRM1/RPS27L/BAD/BCL2L13/PSME2/PYCARD/CARD8
GBMvsCON.up	GO:0042054	histone methyltransferase activity	15/2623	102/29820	0.033196275	0.339493382	0.315461673	O14686/O15047/O75530/P22087/P55345/Q03164/Q15291/Q53H47/Q6UXN9/Q96KQ7/Q99873/Q9BZ95/Q9H9B1/Q9NR22/Q9P0U4	15	KMT2D/SETD1A/EED/FBL/PRMT2/KMT2A/RBBP5/SETMAR/WDR82/EHMT2/PRMT1/NSD3/EHMT1/PRMT8/CXXC1
GBMvsCON.up	GO:0004521	endoribonuclease activity	15/2623	105/29820	0.041487191	0.369537116	0.343378702	O15091/P03950/P27695/P78346/Q05823/Q5TA45/Q7KZF4/Q99575/Q9BSV6/Q9H777/Q9UK59/Q9UKF6/Q9UKV8/Q9ULX3/Q9Y2C4	15	PRORP/ANG/APEX1/RPP30/RNASEL/INTS11/SND1/POP1/TSEN34/ELAC1/DBR1/CPSF3/AGO2/NOB1/EXOG
GBMvsCON.up	GO:0098631	cell adhesion mediator activity	15/2623	114/29820	0.074943714	0.44860974	0.416854015	O00151/O94779/P08865/P31949/P50895/P56199/P78310/Q0ZGT2/Q15417/Q8TD84/Q8WX93/Q96AP7/Q96HC4/Q9HCK4/Q9NYL9	15	PDLIM1/CNTN5/RPSA/S100A11/BCAM/ITGA1/CXADR/NEXN/CNN3/DSCAML1/PALLD/ESAM/PDLIM5/ROBO2/TMOD3
GBMvsCON.up	GO:0002039	p53 binding	15/2623	169/29820	0.524877159	0.802390065	0.745591302	O15164/O60341/P10809/P51532/P53801/Q12824/Q13547/Q14694/Q92793/Q93009/Q96KQ7/Q96PM5/Q96S44/Q9H9B1/Q9UER7	15	TRIM24/KDM1A/HSPD1/SMARCA4/PTTG1IP/SMARCB1/HDAC1/USP10/CREBBP/USP7/EHMT2/RCHY1/TP53RK/EHMT1/DAXX
GBMvsCON.up	GO:0004222	metalloendopeptidase activity	15/2623	184/29820	0.65929346	0.891296972	0.828204758	O43847/O75439/O75844/P08253/P14780/P42892/P50281/P78536/Q10713/Q13443/Q96TA2/Q99797/Q9BYT8/Q9Y256/Q9Y4W6	15	NRDC/PMPCB/ZMPSTE24/MMP2/MMP9/ECE1/MMP14/ADAM17/PMPCA/ADAM9/YME1L1/MIPEP/NLN/RCE1/AFG3L2
GBMvsCON.up	GO:0008013	beta-catenin binding	15/2623	190/29820	0.706893193	0.920169159	0.855033171	O00512/O15047/O60716/P15884/P18206/P33151/P35221/P49757/P78310/P84022/Q8TDM6/Q93074/Q9BZK7/Q9Y230/Q9Y5K6	15	BCL9/SETD1A/CTNND1/TCF4/VCL/CDH5/CTNNA1/NUMB/CXADR/SMAD3/DLG5/MED12/TBL1XR1/RUVBL2/CD2AP
GBMvsCON.up	GO:0016616	oxidoreductase activity, acting on the CH-OH group of donors, NAD or NADP as acceptor	15/2623	217/29820	0.867201729	0.98731654	0.917427392	O75874/O95479/P20839/P23368/P31937/P35270/P40926/P56545/Q15738/Q16836/Q8N4Q0/Q8NBQ5/Q96LJ7/Q99714/Q9H2F3	15	IDH1/H6PD/IMPDH1/ME2/HIBADH/SPR/MDH2/CTBP2/NSDHL/HADH/PTGR3/HSD17B11/DHRS1/HSD17B10/HSD3B7
GBMvsCON.up	GO:0019209	kinase activator activity	15/2623	246/29820	0.952904386	0.999998936	0.92921204	O00571/O95999/P00533/P05386/P41594/P46940/P51948/P55160/Q13043/Q13177/Q8N4X5/Q9H8S9/Q9NZC2/Q9UDY8/Q9UER7	15	DDX3X/BCL10/EGFR/RPLP1/GRM5/IQGAP1/MNAT1/NCKAP1L/STK4/PAK2/AFAP1L2/MOB1A/TREM2/MALT1/DAXX
GBMvsCON.up	GO:0099106	ion channel regulator activity	15/2623	263/29820	0.976267305	0.999998936	0.92921204	O95857/P02760/P21333/P23634/P30626/P63165/P63244/Q13586/Q6PIL6/Q86WK6/Q9BV40/Q9NZI2/Q9UBN1/Q9UEU0/Q9Y6M5	15	TSPAN13/AMBP/FLNA/ATP2B4/SRI/SUMO1/RACK1/STIM1/KCNIP4/AMIGO1/VAMP8/KCNIP1/CACNG4/VTI1B/SLC30A1
GBMvsCON.up	GO:0016247	channel regulator activity	15/2623	270/29820	0.982368692	0.999998936	0.92921204	O95857/P02760/P21333/P23634/P30626/P63165/P63244/Q13586/Q6PIL6/Q86WK6/Q9BV40/Q9NZI2/Q9UBN1/Q9UEU0/Q9Y6M5	15	TSPAN13/AMBP/FLNA/ATP2B4/SRI/SUMO1/RACK1/STIM1/KCNIP4/AMIGO1/VAMP8/KCNIP1/CACNG4/VTI1B/SLC30A1
GBMvsCON.up	GO:0008083	growth factor activity	15/2623	301/29820	0.995697407	0.999998936	0.92921204	O15240/P00734/P01033/P02775/P15692/P18075/P19971/P21246/P21741/P29279/P51858/P55145/P61812/P78504/Q9Y240	15	VGF/F2/TIMP1/PPBP/VEGFA/BMP7/TYMP/PTN/MDK/CCN2/HDGF/MANF/TGFB2/JAG1/CLEC11A
GBMvsCON.up	GO:0005244	voltage-gated ion channel activity	15/2623	372/29820	0.999894355	0.999998936	0.92921204	O15247/P04839/P06756/P51798/Q13563/Q5JUK3/Q5VU97/Q6PIL6/Q96D96/Q9BVC6/Q9NSA2/Q9NZI2/Q9NZV8/Q9UBN1/Q9UK17	15	CLIC2/CYBB/ITGAV/CLCN7/PKD2/KCNT1/CACHD1/KCNIP4/HVCN1/TMEM109/KCND1/KCNIP1/KCND2/CACNG4/KCND3
GBMvsCON.up	GO:0022832	voltage-gated channel activity	15/2623	372/29820	0.999894355	0.999998936	0.92921204	O15247/P04839/P06756/P51798/Q13563/Q5JUK3/Q5VU97/Q6PIL6/Q96D96/Q9BVC6/Q9NSA2/Q9NZI2/Q9NZV8/Q9UBN1/Q9UK17	15	CLIC2/CYBB/ITGAV/CLCN7/PKD2/KCNT1/CACHD1/KCNIP4/HVCN1/TMEM109/KCND1/KCNIP1/KCND2/CACNG4/KCND3
GBMvsCON.down	GO:0048306	calcium-dependent protein binding	14/933	131/29820	6.45E-05	0.0027053	0.002232469	O94832/P04271/P08133/P0DP23/P19634/P20073/P23297/P50995/P60880/Q15485/Q8WUM4/Q93045/Q9NRY6/Q9NZU7	14	MYO1D/S100B/ANXA6/CALM1/SLC9A1/ANXA7/S100A1/ANXA11/SNAP25/FCN2/PDCD6IP/STMN2/PLSCR3/CABP1
GBMvsCON.down	GO:0004722	protein serine/threonine phosphatase activity	14/933	168/29820	0.000856248	0.018231505	0.015045013	P16298/P30153/P35813/P51452/P53041/P62714/P63098/P67775/Q08209/Q13555/Q96GD0/Q9BRF8/Q9BV47/Q9Y217	14	PPP3CB/PPP2R1A/PPM1A/DUSP3/PPP5C/PPP2CB/PPP3R1/PPP2CA/PPP3CA/CAMK2G/PDXP/CPPED1/DUSP26/MTMR6
GBMvsCON.down	GO:0016853	isomerase activity	14/933	283/29820	0.06274613	0.21495209	0.177382885	O43708/P06744/P15259/P18669/P34949/P41222/Q13087/Q13526/Q13572/Q15257/Q6PCE3/Q92871/Q9BW62/Q9UHY7	14	GSTZ1/GPI/PGAM2/PGAM1/MPI/PTGDS/PDIA2/PIN1/ITPK1/PTPA/PGM2L1/PMM1/KATNAL1/ENOPH1
GBMvsCON.down	GO:0008237	metallopeptidase activity	14/933	292/29820	0.076630367	0.24837571	0.204964744	O14672/O75077/O75078/O95630/P14384/P55786/Q16820/Q7Z2K6/Q86W34/Q96DE0/Q96KP4/Q9P0K1/Q9UKU6/Q9Y646	14	ADAM10/ADAM23/ADAM11/STAMBP/CPM/NPEPPS/MEP1B/ERMP1/AMZ2/NUDT16/CNDP2/ADAM22/TRHDE/CPQ
GBMvsCON.down	GO:0005178	integrin binding	14/933	334/29820	0.165952968	0.344928386	0.284641998	O00214/O14672/O43854/O75077/O75078/P04216/P19075/P20073/P21926/P60033/Q03001/Q9BX67/Q9P0K1/Q9Y2I1	14	LGALS8/ADAM10/EDIL3/ADAM23/ADAM11/THY1/TSPAN8/ANXA7/CD9/CD81/DST/JAM3/ADAM22/NISCH
GBMvsCON.down	GO:0016746	acyltransferase activity	14/933	429/29820	0.474337377	0.643610716	0.531120799	O95260/P30041/P49327/P53396/P53816/P68402/Q5W0Z9/Q8IXJ6/Q8IZN3/Q9BW60/Q9BWD1/Q9HCP6/Q9NRZ5/Q9Y397	14	ATE1/PRDX6/FASN/ACLY/PLAAT3/PAFAH1B2/ZDHHC20/SIRT2/ZDHHC14/ELOVL1/ACAT2/HHATL/AGPAT4/ZDHHC9
GBMvsCON.up	GO:0000993	RNA polymerase II complex binding	14/2623	58/29820	0.000397643	0.014639888	0.013603574	O94763/O95104/P60002/Q00403/Q00839/Q08211/Q15061/Q5BKZ1/Q8N163/Q8WVC0/Q96P16/Q9BTA9/Q9NQG5/Q9UKV8	14	URI1/SCAF4/ELOF1/GTF2B/HNRNPU/DHX9/WDR43/ZNF326/CCAR2/LEO1/RPRD1A/WAC/RPRD1B/AGO2
GBMvsCON.up	GO:0043175	RNA polymerase core enzyme binding	14/2623	68/29820	0.002103333	0.056661738	0.052650825	O94763/O95104/P60002/Q00403/Q00839/Q08211/Q15061/Q5BKZ1/Q8N163/Q8WVC0/Q96P16/Q9BTA9/Q9NQG5/Q9UKV8	14	URI1/SCAF4/ELOF1/GTF2B/HNRNPU/DHX9/WDR43/ZNF326/CCAR2/LEO1/RPRD1A/WAC/RPRD1B/AGO2
GBMvsCON.up	GO:0043394	proteoglycan binding	14/2623	76/29820	0.00605601	0.125025467	0.116175293	O00468/P02649/P02751/P04196/P06858/P07858/P07996/P08575/P08603/P14543/P25774/P25940/Q07954/Q13591	14	AGRN/APOE/FN1/HRG/LPL/CTSB/THBS1/PTPRC/CFH/NID1/CTSS/COL5A3/LRP1/SEMA5A
GBMvsCON.up	GO:0005080	protein kinase C binding	14/2623	91/29820	0.027561826	0.305950119	0.284292837	O43306/P00519/P04792/P06756/P11388/P12931/P14314/P21333/P63244/Q02880/Q13443/Q16512/Q96HC4/Q9BZL6	14	ADCY6/ABL1/HSPB1/ITGAV/TOP2A/SRC/PRKCSH/FLNA/RACK1/TOP2B/ADAM9/PKN1/PDLIM5/PRKD2
GBMvsCON.up	GO:0004601	peroxidase activity	14/2623	92/29820	0.029970248	0.322947693	0.300087204	O15247/O60613/P05164/P07203/P20292/P22352/P23219/Q13162/Q8TED1/Q92626/Q96SL4/Q99735/Q9BRA2/Q9Y2Q3	14	CLIC2/SELENOF/MPO/GPX1/ALOX5AP/GPX3/PTGS1/PRDX4/GPX8/PXDN/GPX7/MGST2/TXNDC17/GSTK1
GBMvsCON.up	GO:0016684	oxidoreductase activity, acting on peroxide as acceptor	14/2623	94/29820	0.035242159	0.357109769	0.33183105	O15247/O60613/P05164/P07203/P20292/P22352/P23219/Q13162/Q8TED1/Q92626/Q96SL4/Q99735/Q9BRA2/Q9Y2Q3	14	CLIC2/SELENOF/MPO/GPX1/ALOX5AP/GPX3/PTGS1/PRDX4/GPX8/PXDN/GPX7/MGST2/TXNDC17/GSTK1
GBMvsCON.up	GO:0030374	nuclear receptor coactivator activity	14/2623	103/29820	0.067277097	0.44860974	0.416854015	O60341/P12814/P41223/P82094/Q15648/Q16512/Q8IX12/Q8N163/Q93074/Q96PK6/Q9BQA1/Q9NPA8/Q9NPJ6/Q9Y2W1	14	KDM1A/ACTN1/BUD31/TMF1/MED1/PKN1/CCAR1/CCAR2/MED12/RBM14/WDR77/ENY2/MED4/THRAP3
GBMvsCON.up	GO:0016706	2-oxoglutarate-dependent dioxygenase activity	14/2623	123/29820	0.192641694	0.562890875	0.523045534	O00469/O15460/O75164/O94953/P07237/P13674/Q32P28/Q6NYC1/Q6P6C2/Q8IUF8/Q9C0B1/Q9H6W3/Q9NXG6/Q9Y4C1	14	PLOD2/P4HA2/KDM4A/KDM4B/P4HB/P4HA1/P3H1/JMJD6/ALKBH5/RIOX2/FTO/RIOX1/P4HTM/KDM3A
GBMvsCON.up	GO:0019210	kinase inhibitor activity	14/2623	138/29820	0.328528344	0.662240485	0.615362486	P02765/P04792/P06748/P13861/P16333/P42771/P47897/P63244/Q13217/Q7L8J4/Q8IWB1/Q8NHJ6/Q9H2K8/Q9NX74	14	AHSG/HSPB1/NPM1/PRKAR2A/NCK1/CDKN2A/QARS1/RACK1/DNAJC3/SH3BP5L/ITPRIP/LILRB4/TAOK3/DUS2
GBMvsCON.up	GO:0097110	scaffold protein binding	14/2623	142/29820	0.368273878	0.682617992	0.634297531	P07602/P08670/P12931/P12956/P16885/P23634/P51636/Q14571/Q14790/Q8N0W4/Q8N2Q7/Q9NZ94/Q9NZC2/Q9Y566	14	PSAP/VIM/SRC/XRCC6/PLCG2/ATP2B4/CAV2/ITPR2/CASP8/NLGN4X/NLGN1/NLGN3/TREM2/SHANK1
GBMvsCON.up	GO:0033293	monocarboxylic acid binding	14/2623	144/29820	0.388415361	0.707345039	0.657274226	O15254/O15540/P02654/P02768/P05154/P06737/P07602/P11717/P20292/P22307/P43652/Q15067/Q96RQ3/Q99424	14	ACOX3/FABP7/APOC1/ALB/SERPINA5/PYGL/PSAP/IGF2R/ALOX5AP/SCP2/AFM/ACOX1/MCCC1/ACOX2
GBMvsCON.up	GO:0046332	SMAD binding	14/2623	155/29820	0.499625105	0.796300041	0.739932372	O43294/P02461/P05997/P17844/P29590/P62942/P84022/P98082/Q15796/Q8WUH2/Q96QR8/Q9H6Z4/Q9HAU4/Q9UPN9	14	TGFB1I1/COL3A1/COL5A2/DDX5/PML/FKBP1A/SMAD3/DAB2/SMAD2/TGFBRAP1/PURB/RANBP3/SMURF2/TRIM33
GBMvsCON.up	GO:0042626	ATPase-coupled transmembrane transporter activity	14/2623	181/29820	0.730900978	0.927156479	0.861525879	O14678/O15438/O15533/O75027/P16615/P23634/P27449/P33897/P98194/Q03518/Q03519/Q4VNC1/Q9H7F0/Q9HD20	14	ABCD4/ABCC3/TAPBP/ABCB7/ATP2A2/ATP2B4/ATP6V0C/ABCD1/ATP2C1/TAP1/TAP2/ATP13A4/ATP13A3/ATP13A1
GBMvsCON.up	GO:0015103	inorganic anion transmembrane transporter activity	14/2623	270/29820	0.990798975	0.999998936	0.92921204	O14791/O15247/O15438/P34903/P43005/P50443/P51798/Q15043/Q2Y0W8/Q9HCJ1/Q9UBH6/Q9UHW9/Q9UP95/Q9Y666	14	APOL1/CLIC2/ABCC3/GABRA3/SLC1A1/SLC26A2/CLCN7/SLC39A14/SLC4A8/ANKH/XPR1/SLC12A6/SLC12A4/SLC12A7
GBMvsCON.up	GO:0004713	protein tyrosine kinase activity	14/2623	302/29820	0.998074038	0.999998936	0.92921204	O43353/O60462/P00519/P00533/P08631/P11717/P12931/P17948/P19525/P21802/P41240/Q06187/Q12866/Q16832	14	RIPK2/NRP2/ABL1/EGFR/HCK/IGF2R/SRC/FLT1/EIF2AK2/FGFR2/CSK/BTK/MERTK/DDR2
GBMvsCON.up	GO:0005125	cytokine activity	14/2623	383/29820	0.999978874	0.999998936	0.92921204	P01031/P01033/P02775/P02776/P09429/P14174/P15692/P18075/P41221/P43490/P61812/Q12904/Q14116/Q92520	14	C5/TIMP1/PPBP/PF4/HMGB1/MIF/VEGFA/BMP7/WNT5A/NAMPT/TGFB2/AIMP1/IL18/FAM3C
NGMTvsGBM.down	GO:0035091	phosphatidylinositol binding	14/289	495/29820	0.000376154	0.01506968	0.01249723	A7KAX9/O15068/O43739/O60784/O95219/P19634/Q06187/Q6IBS0/Q6ZVM7/Q7Z6J4/Q9BZ72/Q9H6U6/Q9Y2J0/Q9Y343	14	ARHGAP32/MCF2L/CYTH3/TOM1/SNX4/SLC9A1/BTK/TWF2/TOM1L2/FGD2/PITPNM2/BCAS3/RPH3A/SNX24
GBMvsCON.down	GO:0003925	G protein activity	13/933	77/29820	7.31E-07	0.000202333	0.00016697	O14807/P01116/P10114/P11233/P11234/P60953/P61018/P61020/P61026/P61224/P61586/P62834/P63000	13	MRAS/KRAS/RAP2A/RALA/RALB/CDC42/RAB4B/RAB5B/RAB10/RAP1B/RHOA/RAP1A/RAC1
GBMvsCON.down	GO:0019829	ATPase-coupled cation transmembrane transporter activity	13/933	105/29820	2.48E-05	0.001636508	0.00135048	O75348/O95670/P05023/P05026/P13637/P21281/P21283/P36543/P38606/P54707/Q16864/Q9UI12/Q9Y5K8	13	ATP6V1G1/ATP6V1G2/ATP1A1/ATP1B1/ATP1A3/ATP6V1B2/ATP6V1C1/ATP6V1E1/ATP6V1A/ATP12A/ATP6V1F/ATP6V1H/ATP6V1D
GBMvsCON.down	GO:0048156	tau protein binding	13/933	107/29820	3.04E-05	0.001785488	0.001473421	O00499/O75116/P04271/P07900/P53041/P54652/P62714/P67775/P78559/Q00535/Q13526/Q14203/Q5TCY1	13	BIN1/ROCK2/S100B/HSP90AA1/PPP5C/HSPA2/PPP2CB/PPP2CA/MAP1A/CDK5/PIN1/DCTN1/TTBK1
GBMvsCON.down	GO:0030276	clathrin binding	13/933	148/29820	0.000794815	0.017187866	0.014183781	O00291/O00499/O60641/O60784/O75061/O75146/O95208/P61601/Q00610/Q5SW96/Q6ZVM7/Q8IYB5/Q9BT88	13	HIP1/BIN1/SNAP91/TOM1/DNAJC6/HIP1R/EPN2/NCALD/CLTC/LDLRAP1/TOM1L2/SMAP1/SYT11
GBMvsCON.down	GO:1902936	phosphatidylinositol bisphosphate binding	13/933	193/29820	0.007993919	0.092971289	0.07672182	O00291/O00560/O60641/O75146/P06396/P19634/P63252/Q5SW96/Q8NFX7/Q96RF0/Q9H1P3/Q9NQ66/Q9Y5J5	13	HIP1/SDCBP/SNAP91/HIP1R/GSN/SLC9A1/KCNJ2/LDLRAP1/STXBP6/SNX18/OSBPL2/PLCB1/PHLDA3
GBMvsCON.down	GO:0047485	protein N-terminus binding	13/933	212/29820	0.016519832	0.140266551	0.115750843	O00471/O00560/O14745/P0DMV8/P0DP23/P27348/P61764/Q02750/Q92574/Q96FZ7/Q99689/Q9NX55/Q9UJW0	13	EXOC5/SDCBP/NHERF1/HSPA1A/CALM1/YWHAQ/STXBP1/MAP2K1/TSC1/CHMP6/FEZ1/HYPK/DCTN4
GBMvsCON.down	GO:0005319	lipid transporter activity	13/933	273/29820	0.089098483	0.251777268	0.20777178	O15118/O75110/P05090/P07148/P48739/Q00169/Q5TA50/Q9BXW6/Q9BZ71/Q9BZC7/Q9H1P3/Q9NRY6/Q9NZD2	13	NPC1/ATP9A/APOD/FABP1/PITPNB/PITPNA/CPTP/OSBPL1A/PITPNM3/ABCA2/OSBPL2/PLSCR3/GLTP
GBMvsCON.up	GO:0043236	laminin binding	13/2623	43/29820	5.37E-05	0.00304946	0.002833598	O00468/P07996/P08865/P14543/P17931/P25774/P35052/P50895/Q13443/Q14118/Q16610/Q92626/Q9HB19	13	AGRN/THBS1/RPSA/NID1/LGALS3/CTSS/GPC1/BCAM/ADAM9/DAG1/ECM1/PXDN/PLEKHA2
GBMvsCON.up	GO:0030515	snoRNA binding	13/2623	50/29820	0.000290865	0.011272313	0.01047438	A0A024RBG1/O00567/O60832/P13010/P55769/P78527/Q14692/Q2NL82/Q96AZ6/Q9NR30/Q9NV31/Q9NX24/Q9UNX4	13	NUDT4B/NOP56/DKC1/XRCC5/SNU13/PRKDC/BMS1/TSR1/ISG20/DDX21/IMP3/NHP2/WDR3
GBMvsCON.up	GO:0051787	misfolded protein binding	13/2623	53/29820	0.000537574	0.019153248	0.017797447	P00748/P10909/P11021/P38646/P48723/Q13217/Q6NTF9/Q8IXB1/Q99470/Q9BUN8/Q9GZP9/Q9HCN8/Q9UBS4	13	F12/CLU/HSPA5/HSPA9/HSPA13/DNAJC3/RHBDD2/DNAJC10/SDF2/DERL1/DERL2/SDF2L1/DNAJB11
GBMvsCON.up	GO:0048027	mRNA 5'-UTR binding	13/2623	54/29820	0.000651679	0.022147044	0.020579322	O00425/O00571/O60506/O76021/P19338/P34897/P46777/P61247/P62081/P62263/P62277/P82912/Q9BRU9	13	IGF2BP3/DDX3X/SYNCRIP/RSL1D1/NCL/SHMT2/RPL5/RPS3A/RPS7/RPS14/RPS13/MRPS11/UTP23
GBMvsCON.up	GO:0140318	protein transporter activity	13/2623	54/29820	0.000651679	0.022147044	0.020579322	O96008/P25311/P49755/P60059/P61619/Q6QNY0/Q8NBU5/Q9BSF4/Q9HD20/Q9NS69/Q9UGP8/Q9Y5J6/Q9Y5J9	13	TOMM40/AZGP1/TMED10/SEC61G/SEC61A1/BLOC1S3/ATAD1/TIMM29/ATP13A1/TOMM22/SEC63/TIMM10B/TIMM8B
GBMvsCON.up	GO:0031369	translation initiation factor binding	13/2623	61/29820	0.002164553	0.056922593	0.052893215	B5ME19/O00303/O00571/O15514/O60516/O75312/P06730/P16333/P55884/P62847/Q04637/Q13144/Q13542	13	EIF3CL/EIF3F/DDX3X/POLR2D/EIF4EBP3/ZPR1/EIF4E/NCK1/EIF3B/RPS24/EIF4G1/EIF2B5/EIF4EBP2
GBMvsCON.up	GO:0004177	aminopeptidase activity	13/2623	62/29820	0.002522098	0.06331038	0.05882883	P03951/P12955/P15144/P27487/P28838/P50281/P53582/Q07075/Q6P179/Q6UB28/Q9HAU8/Q9NZ08/Q9UIQ6	13	F11/PEPD/ANPEP/DPP4/LAP3/MMP14/METAP1/ENPEP/ERAP2/METAP1D/RNPEPL1/ERAP1/LNPEP
GBMvsCON.up	GO:0003755	peptidyl-prolyl cis-trans isomerase activity	13/2623	68/29820	0.005814817	0.123508954	0.114766129	O43447/O95302/P23284/P26885/P30414/P45877/P62942/Q13427/Q8WUA2/Q96AY3/Q9H2H8/Q9UNP9/Q9Y680	13	PPIH/FKBP9/PPIB/FKBP2/NKTR/PPIC/FKBP1A/PPIG/PPIL4/FKBP10/PPIL3/PPIE/FKBP7
GBMvsCON.up	GO:0016859	cis-trans isomerase activity	13/2623	74/29820	0.011876157	0.190104567	0.176647641	O43447/O95302/P23284/P26885/P30414/P45877/P62942/Q13427/Q8WUA2/Q96AY3/Q9H2H8/Q9UNP9/Q9Y680	13	PPIH/FKBP9/PPIB/FKBP2/NKTR/PPIC/FKBP1A/PPIG/PPIL4/FKBP10/PPIL3/PPIE/FKBP7
GBMvsCON.up	GO:0140677	molecular function activator activity	13/2623	109/29820	0.160899612	0.51529363	0.478817554	O15226/P02655/P25685/P31751/P54709/Q5JTV8/Q6NYC1/Q8IWL3/Q8IXB1/Q8NFQ8/Q96DA6/Q9BTL3/Q9BZ95	13	NKRF/APOC2/DNAJB1/AKT2/ATP1B3/TOR1AIP1/JMJD6/HSCB/DNAJC10/TOR1AIP2/DNAJC19/RAMAC/NSD3
GBMvsCON.up	GO:0016796	exonuclease activity, active with either ribo- or deoxyribonucleic acids and producing 5'-phosphomonoesters	13/2623	111/29820	0.176724549	0.535506897	0.497599985	A5YKK6/P27695/P49959/Q8IU60/Q8IV08/Q8IV48/Q8TCS8/Q96AZ6/Q96GM8/Q9NQT4/Q9UFF9/Q9UIV1/Q9UKF6	13	CNOT1/APEX1/MRE11/DCP2/PLD3/ERI1/PNPT1/ISG20/TOE1/EXOSC5/CNOT8/CNOT7/CPSF3
GBMvsCON.up	GO:0004860	protein kinase inhibitor activity	13/2623	132/29820	0.37733302	0.694607201	0.645438061	P04792/P06748/P13861/P16333/P42771/P47897/P63244/Q13217/Q7L8J4/Q8IWB1/Q8NHJ6/Q9H2K8/Q9NX74	13	HSPB1/NPM1/PRKAR2A/NCK1/CDKN2A/QARS1/RACK1/DNAJC3/SH3BP5L/ITPRIP/LILRB4/TAOK3/DUS2
GBMvsCON.up	GO:0043621	protein self-association	13/2623	133/29820	0.387830946	0.706863498	0.656826771	O95163/O95999/P00519/P11166/P40926/P53634/P54253/Q00613/Q8IXL6/Q99836/Q9BTV4/Q9HC35/Q9UDY8	13	ELP1/BCL10/ABL1/SLC2A1/MDH2/CTSC/ATXN1/HSF1/FAM20C/MYD88/TMEM43/EML4/MALT1
GBMvsCON.up	GO:0019905	syntaxin binding	13/2623	136/29820	0.419453536	0.728012564	0.676478759	O43752/O75150/P00519/P49755/Q08379/Q5T7P8/Q9BSW7/Q9BV40/Q9BVK6/Q9H270/Q9NUQ3/Q9NX95/Q9UL45	13	STX6/RNF40/ABL1/TMED10/GOLGA2/SYT6/SYT17/VAMP8/TMED9/VPS11/TXLNG/SYBU/BLOC1S6
GBMvsCON.up	GO:0038024	cargo receptor activity	13/2623	141/29820	0.472132351	0.768620855	0.714212512	O15260/P01130/P02786/P04004/P05107/P05156/P21757/P98082/Q07954/Q0VD83/Q6AZY7/Q92673/Q96GP6	13	SURF4/LDLR/TFRC/VTN/ITGB2/CFI/MSR1/DAB2/LRP1/APOBR/SCARA3/SORL1/SCARF2
GBMvsCON.up	GO:0004725	protein tyrosine phosphatase activity	13/2623	204/29820	0.916957231	0.999998936	0.92921204	O75365/P08575/P18031/P23470/P35236/P43378/Q05209/Q13615/Q16827/Q3ZCQ8/Q8TF42/Q8WUK0/Q9ULE6	13	PTP4A3/PTPRC/PTPN1/PTPRG/PTPN7/PTPN9/PTPN12/MTMR3/PTPRO/TIMM50/UBASH3B/PTPMT1/PALD1
GBMvsCON.up	GO:0005496	steroid binding	13/2623	213/29820	0.941406415	0.999998936	0.92921204	O15173/P02647/P02652/P02656/P02774/P04278/P08185/P22307/P61916/Q13790/Q96SU4/Q9BZF1/Q9H0X9	13	PGRMC2/APOA1/APOA2/APOC3/GC/SHBG/SERPINA6/SCP2/NPC2/APOF/OSBPL9/OSBPL8/OSBPL5
GBMvsCON.up	GO:0015293	symporter activity	13/2623	252/29820	0.98930358	0.999998936	0.92921204	O00400/O15427/O95528/P43005/Q0GE19/Q15043/Q15758/Q2Y0W8/Q7Z2H8/Q9UHW9/Q9UP95/Q9Y289/Q9Y666	13	SLC33A1/SLC16A3/SLC2A10/SLC1A1/SLC10A7/SLC39A14/SLC1A5/SLC4A8/SLC36A1/SLC12A6/SLC12A4/SLC5A6/SLC12A7
GBMvsCON.up	GO:0005516	calmodulin binding	13/2623	383/29820	0.999992696	0.999998936	0.92921204	O95613/P11137/P23634/P25445/P46940/P49585/P68104/Q01844/Q05682/Q08AD1/Q15075/Q15417/Q9NRL3	13	PCNT/MAP2/ATP2B4/FAS/IQGAP1/PCYT1A/EEF1A1/EWSR1/CALD1/CAMSAP2/EEA1/CNN3/STRN4
NGMTvsGBM.down	GO:0005085	guanyl-nucleotide exchange factor activity	13/289	426/29820	0.000295763	0.01263893	0.010481418	A1IGU5/A2RUS2/O14827/O15068/O43739/P15498/P47224/Q12979/Q6DN90/Q7Z6J4/Q9UIA0/Q9UJ41/Q9Y6D5	13	ARHGEF37/DENND3/RASGRF2/MCF2L/CYTH3/VAV1/RABIF/ABR/IQSEC1/FGD2/CYTH4/RABGEF1/ARFGEF2
GBMvsCON.down	GO:0098632	cell-cell adhesion mediator activity	12/933	99/29820	6.24E-05	0.002697548	0.002226072	O94856/O96013/P61026/P78324/Q00587/Q02246/Q08722/Q12860/Q6ZMI3/Q8NFX7/Q9BX67/Q9Y2I2	12	NFASC/PAK4/RAB10/SIRPA/CDC42EP1/CNTN2/CD47/CNTN1/GLDN/STXBP6/JAM3/NTNG1
GBMvsCON.down	GO:0098631	cell adhesion mediator activity	12/933	114/29820	0.00024324	0.008210836	0.006775751	O94856/O96013/P61026/P78324/Q00587/Q02246/Q08722/Q12860/Q6ZMI3/Q8NFX7/Q9BX67/Q9Y2I2	12	NFASC/PAK4/RAB10/SIRPA/CDC42EP1/CNTN2/CD47/CNTN1/GLDN/STXBP6/JAM3/NTNG1
GBMvsCON.down	GO:0003777	microtubule motor activity	12/933	115/29820	0.000263977	0.008303282	0.006852039	O00139/O14576/O14782/O60282/Q12756/Q12840/Q13409/Q14204/Q7Z4S6/Q8TF09/Q9NP97/Q9Y496	12	KIF2A/DYNC1I1/KIF3C/KIF5C/KIF1A/KIF5A/DYNC1I2/DYNC1H1/KIF21A/DYNLRB2/DYNLRB1/KIF3A
GBMvsCON.down	GO:0016836	hydro-lyase activity	12/933	117/29820	0.000309983	0.008961978	0.007395609	P00918/P06733/P09104/P10746/P13716/P35520/P49327/Q8IW45/Q96GK7/Q9NTX5/Q9ULX7/Q9Y2D0	12	CA2/ENO1/ENO2/UROS/ALAD/CBS/FASN/NAXD/FAHD2A/ECHDC1/CA14/CA5B
GBMvsCON.down	GO:0005546	phosphatidylinositol-4,5-bisphosphate binding	12/933	146/29820	0.002192972	0.040544915	0.033458498	O00560/O60641/O75146/P06396/P19634/P63252/Q5SW96/Q8NFX7/Q96RF0/Q9H1P3/Q9NQ66/Q9Y5J5	12	SDCBP/SNAP91/HIP1R/GSN/SLC9A1/KCNJ2/LDLRAP1/STXBP6/SNX18/OSBPL2/PLCB1/PHLDA3
GBMvsCON.down	GO:0016835	carbon-oxygen lyase activity	12/933	155/29820	0.003588016	0.053395854	0.044063357	P00918/P06733/P09104/P10746/P13716/P35520/P49327/Q8IW45/Q96GK7/Q9NTX5/Q9ULX7/Q9Y2D0	12	CA2/ENO1/ENO2/UROS/ALAD/CBS/FASN/NAXD/FAHD2A/ECHDC1/CA14/CA5B
GBMvsCON.down	GO:0101005	deubiquitinase activity	12/933	161/29820	0.004862869	0.065710739	0.054225853	O75317/O95630/P09936/P54578/Q6GQQ9/Q70CQ4/Q70EL1/Q8N5J2/Q8NFA0/Q92844/Q96FW1/Q96JH7	12	USP12/STAMBP/UCHL1/USP14/OTUD7B/USP31/USP54/MINDY1/USP32/TANK/OTUB1/VCPIP1
GBMvsCON.down	GO:0051219	phosphoprotein binding	12/933	175/29820	0.00925172	0.096273533	0.0794469	P27361/P28482/P42684/P43034/P46108/P62258/P63104/Q13526/Q5SW96/Q7L523/Q8IWS0/Q9UHD2	12	MAPK3/MAPK1/ABL2/PAFAH1B1/CRK/YWHAE/YWHAZ/PIN1/LDLRAP1/RRAGA/PHF6/TBK1
GBMvsCON.down	GO:0016298	lipase activity	12/933	210/29820	0.033332387	0.174083109	0.143656962	O00519/O14939/P30041/P38571/P53816/Q05469/Q13393/Q13822/Q15111/Q8N3E9/Q9BZ71/Q9NQ66	12	FAAH/PLD2/PRDX6/LIPA/PLAAT3/LIPE/PLD1/ENPP2/PLCL1/PLCD3/PITPNM3/PLCB1
GBMvsCON.down	GO:0015078	proton transmembrane transporter activity	12/933	222/29820	0.047496577	0.211708883	0.174706524	O75348/O95670/P07919/P19634/P21281/P21283/P36543/P38606/P54707/Q16864/Q9UI12/Q9Y5K8	12	ATP6V1G1/ATP6V1G2/UQCRH/SLC9A1/ATP6V1B2/ATP6V1C1/ATP6V1E1/ATP6V1A/ATP12A/ATP6V1F/ATP6V1H/ATP6V1D
GBMvsCON.down	GO:0032182	ubiquitin-like protein binding	12/933	222/29820	0.047496577	0.211708883	0.174706524	O14964/O60784/P09936/P25686/P61088/Q6ZVM7/Q8IXJ6/Q8TAF3/Q92783/Q96FW1/Q96GG9/Q9H0E2	12	HGS/TOM1/UCHL1/DNAJB2/UBE2N/TOM1L2/SIRT2/WDR48/STAM/OTUB1/DCUN1D1/TOLLIP
GBMvsCON.down	GO:0019842	vitamin binding	12/933	250/29820	0.095196201	0.260333723	0.214832742	O00764/P05937/P10746/P11216/P11217/P17174/P24298/P29401/P35520/P49327/Q96R05/Q9ULD0	12	PDXK/CALB1/UROS/PYGB/PYGM/GOT1/GPT/TKT/CBS/FASN/RBP7/OGDHL
GBMvsCON.down	GO:0015079	potassium ion transmembrane transporter activity	12/933	284/29820	0.181870484	0.359583928	0.296736052	O43526/P05023/P05026/P13637/P16389/P17658/P19634/P54707/P55011/P60880/P63252/Q14003	12	KCNQ2/ATP1A1/ATP1B1/ATP1A3/KCNA2/KCNA6/SLC9A1/ATP12A/SLC12A2/SNAP25/KCNJ2/KCNC3
GBMvsCON.down	GO:0031406	carboxylic acid binding	12/933	309/29820	0.263019868	0.443926217	0.366337044	P02689/P07148/P10746/P20916/P41222/P48506/P52758/P52895/Q00169/Q04828/Q96R05/Q9UBQ7	12	PMP2/FABP1/UROS/MAG/PTGDS/GCLC/RIDA/AKR1C2/PITPNA/AKR1C1/RBP7/GRHPR
GBMvsCON.down	GO:0008022	protein C-terminus binding	12/933	380/29820	0.527968909	0.693272268	0.572102533	O00560/O43426/P05026/P07196/P08237/P62714/P67775/Q02750/Q03001/Q12959/Q96F85/Q9UPY8	12	SDCBP/SYNJ1/ATP1B1/NEFL/PFKM/PPP2CB/PPP2CA/MAP2K1/DST/DLG1/CNRIP1/MAPRE3
GBMvsCON.up	GO:0008266	poly(U) RNA binding	12/2623	31/29820	6.01E-06	0.000530981	0.000493394	O43347/P05455/P07910/P11940/P29558/P31943/P54253/Q07666/Q13310/Q8TCS8/Q96DH6/Q96EP5	12	MSI1/SSB/HNRNPC/PABPC1/RBMS1/HNRNPH1/ATXN1/KHDRBS1/PABPC4/PNPT1/MSI2/DAZAP1
GBMvsCON.up	GO:0008143	poly(A) binding	12/2623	42/29820	0.000188731	0.008017436	0.007449906	O00571/O14979/O60506/P11940/P29558/P31483/P38919/Q00839/Q07666/Q13310/Q6PJT7/Q9UNP9	12	DDX3X/HNRNPDL/SYNCRIP/PABPC1/RBMS1/TIA1/EIF4A3/HNRNPU/KHDRBS1/PABPC4/ZC3H14/PPIE
GBMvsCON.up	GO:0140597	protein carrier chaperone	12/2623	48/29820	0.000724328	0.023881213	0.022190734	O95817/P10909/Q15006/Q5J8M3/Q5UCC4/Q8N766/Q96P70/Q9BTT0/Q9BV81/Q9P0I2/Q9Y3B6/Q9Y5J7	12	BAG3/CLU/EMC2/EMC4/EMC10/EMC1/IPO9/ANP32E/EMC6/EMC3/EMC9/TIMM9
GBMvsCON.up	GO:0071813	lipoprotein particle binding	12/2623	50/29820	0.001070496	0.032843416	0.03051853	P01130/P02647/P02649/P02652/P06858/P07996/P10809/P21757/P55058/Q6SPF0/Q92673/Q9NZC2	12	LDLR/APOA1/APOE/APOA2/LPL/THBS1/HSPD1/MSR1/PLTP/SAMD1/SORL1/TREM2
GBMvsCON.up	GO:0071814	protein-lipid complex binding	12/2623	50/29820	0.001070496	0.032843416	0.03051853	P01130/P02647/P02649/P02652/P06858/P07996/P10809/P21757/P55058/Q6SPF0/Q92673/Q9NZC2	12	LDLR/APOA1/APOE/APOA2/LPL/THBS1/HSPD1/MSR1/PLTP/SAMD1/SORL1/TREM2
GBMvsCON.up	GO:0050681	nuclear androgen receptor binding	12/2623	53/29820	0.001838434	0.050763754	0.047170342	O43294/O60341/O94906/P17844/P51532/P55345/P82094/Q16512/Q6AZZ1/Q9UBS8/Q9UER7/Q9Y4C1	12	TGFB1I1/KDM1A/PRPF6/DDX5/SMARCA4/PRMT2/TMF1/PKN1/TRIM68/RNF14/DAXX/KDM3A
GBMvsCON.up	GO:0070325	lipoprotein particle receptor binding	12/2623	59/29820	0.004720362	0.106400804	0.098869013	P02647/P02649/P02652/P02656/P10909/P14625/P30533/P98082/P98160/Q07954/Q14696/Q15036	12	APOA1/APOE/APOA2/APOC3/CLU/HSP90B1/LRPAP1/DAB2/HSPG2/LRP1/MESD/SNX17
GBMvsCON.up	GO:0051059	NF-kappaB binding	12/2623	60/29820	0.005438018	0.117171092	0.108876906	O43823/O95999/P06748/P27695/P42771/P60900/Q04206/Q13547/Q14690/Q7Z4G1/Q86VX2/Q92769	12	AKAP8/BCL10/NPM1/APEX1/CDKN2A/PSMA6/RELA/HDAC1/PDCD11/COMMD6/COMMD7/HDAC2
GBMvsCON.up	GO:0046915	transition metal ion transmembrane transporter activity	12/2623	70/29820	0.018358148	0.251882913	0.234052884	O15431/P98194/Q13433/Q15043/Q6NXT4/Q8NEW0/Q92504/Q9HC07/Q9HD20/Q9NY26/Q9ULF5/Q9Y6M5	12	SLC31A1/ATP2C1/SLC39A6/SLC39A14/SLC30A6/SLC30A7/SLC39A7/TMEM165/ATP13A1/SLC39A1/SLC39A10/SLC30A1
GBMvsCON.up	GO:0140658	ATP-dependent chromatin remodeler activity	12/2623	70/29820	0.018358148	0.251882913	0.234052884	O14646/O14647/O14981/O60264/P28370/P51532/Q12873/Q14527/Q14839/Q86WJ1/Q8TDI0/Q96T23	12	CHD1/CHD2/BTAF1/SMARCA5/SMARCA1/SMARCA4/CHD3/HLTF/CHD4/CHD1L/CHD5/RSF1
GBMvsCON.up	GO:0015932	nucleobase-containing compound transmembrane transporter activity	12/2623	90/29820	0.095699136	0.459563896	0.427032759	O00400/P12236/P33897/P78382/Q5H9E4/Q6KCM7/Q6NUK1/Q8TB61/Q99808/Q9BV35/Q9H2D1/Q9HC21	12	SLC33A1/SLC25A6/ABCD1/SLC35A1/SLC25A53/SLC25A25/SLC25A24/SLC35B2/SLC29A1/SLC25A23/SLC25A32/SLC25A19
GBMvsCON.up	GO:0098632	cell-cell adhesion mediator activity	12/2623	99/29820	0.159548407	0.51529363	0.478817554	O00151/O94779/P31949/P78310/Q0ZGT2/Q15417/Q8TD84/Q8WX93/Q96AP7/Q96HC4/Q9HCK4/Q9NYL9	12	PDLIM1/CNTN5/S100A11/CXADR/NEXN/CNN3/DSCAML1/PALLD/ESAM/PDLIM5/ROBO2/TMOD3
GBMvsCON.up	GO:0008408	3'-5' exonuclease activity	12/2623	104/29820	0.202475691	0.586197644	0.544702488	A5YKK6/P27695/P49959/Q8IV48/Q8TCS8/Q92878/Q96AZ6/Q96GM8/Q9BQ61/Q9NQT4/Q9UFF9/Q9UIV1	12	CNOT1/APEX1/MRE11/ERI1/PNPT1/RAD50/ISG20/TOE1/TRIR/EXOSC5/CNOT8/CNOT7
GBMvsCON.up	GO:0023023	MHC protein complex binding	12/2623	116/29820	0.321948707	0.65135563	0.605248137	P01730/P01903/P01909/P01911/P01920/P04233/P04440/P20036/P28068/P61769/Q30154/Q9BX59	12	CD4/HLA-DRA/HLA-DQA1/HLA-DRB1/HLA-DQB1/CD74/HLA-DPB1/HLA-DPA1/HLA-DMB/B2M/HLA-DRB5/TAPBPL
GBMvsCON.up	GO:0048029	monosaccharide binding	12/2623	137/29820	0.549997322	0.825867151	0.767406516	O00469/O15460/P06737/P11717/P13674/P17813/P22732/P49257/Q12907/Q32P28/Q9H0V9/Q9NXG6	12	PLOD2/P4HA2/PYGL/IGF2R/P4HA1/ENG/SLC2A5/LMAN1/LMAN2/P3H1/LMAN2L/P4HTM
GBMvsCON.up	GO:0030165	PDZ domain binding	12/2623	139/29820	0.570747893	0.832199403	0.773290528	P23634/P30874/P78310/P78536/Q15058/Q15067/Q8IUD2/Q8N2Q7/Q92633/Q9BY67/Q9HB19/Q9Y624	12	ATP2B4/SSTR2/CXADR/ADAM17/KIF14/ACOX1/ERC1/NLGN1/LPAR1/CADM1/PLEKHA2/F11R
GBMvsCON.up	GO:0008081	phosphoric diester hydrolase activity	12/2623	156/29820	0.72768709	0.923828036	0.858433047	O75038/P16885/P25101/P27695/P30101/P32246/Q15147/Q15777/Q8IV08/Q9BRC7/Q9HCC8/Q9NXE4	12	PLCH2/PLCG2/EDNRA/APEX1/PDIA3/CCR1/PLCB4/MPPED2/PLD3/PLCD4/GDPD2/SMPD4
GBMvsCON.up	GO:0043178	alcohol binding	12/2623	170/29820	0.825022359	0.969875473	0.901220925	O14735/P02647/P02652/P02656/P22307/P61916/Q13790/Q14571/Q9BZF1/Q9H0X9/Q9NPF8/Q9UBH6	12	CDIPT/APOA1/APOA2/APOC3/SCP2/NPC2/APOF/ITPR2/OSBPL8/OSBPL5/ADAP2/XPR1
GBMvsCON.up	GO:0030295	protein kinase activator activity	12/2623	235/29820	0.988151203	0.999998936	0.92921204	O00571/P00533/P05386/P41594/P46940/P51948/P55160/Q13043/Q13177/Q8N4X5/Q9H8S9/Q9UER7	12	DDX3X/EGFR/RPLP1/GRM5/IQGAP1/MNAT1/NCKAP1L/STK4/PAK2/AFAP1L2/MOB1A/DAXX
GBMvsCON.down	GO:0004843	cysteine-type deubiquitinase activity	11/933	152/29820	0.008479125	0.094290436	0.077810407	O75317/P09936/P54578/Q6GQQ9/Q70CQ4/Q70EL1/Q8N5J2/Q8NFA0/Q92844/Q96FW1/Q96JH7	11	USP12/UCHL1/USP14/OTUD7B/USP31/USP54/MINDY1/USP32/TANK/OTUB1/VCPIP1
GBMvsCON.down	GO:0008081	phosphoric diester hydrolase activity	11/933	156/29820	0.010196905	0.102264614	0.084390863	O14939/O60658/P09543/Q13393/Q13822/Q14123/Q15111/Q6UWR7/Q8N3E9/Q9NPB8/Q9NQ66	11	PLD2/PDE8A/CNP/PLD1/ENPP2/PDE1C/PLCL1/ENPP6/PLCD3/GPCPD1/PLCB1
GBMvsCON.down	GO:0008238	exopeptidase activity	11/933	156/29820	0.010196905	0.102264614	0.084390863	O14672/P14384/P55786/Q12765/Q7Z2K6/Q8N5J2/Q96DE0/Q96FV2/Q96KP4/Q9UKU6/Q9Y646	11	ADAM10/CPM/NPEPPS/SCRN1/ERMP1/MINDY1/NUDT16/SCRN2/CNDP2/TRHDE/CPQ
GBMvsCON.down	GO:0043130	ubiquitin binding	11/933	181/29820	0.027606644	0.165908863	0.136911406	O14964/O60784/P09936/P25686/P61088/Q6ZVM7/Q8IXJ6/Q8TAF3/Q92783/Q96FW1/Q9H0E2	11	HGS/TOM1/UCHL1/DNAJB2/UBE2N/TOM1L2/SIRT2/WDR48/STAM/OTUB1/TOLLIP
GBMvsCON.down	GO:0005496	steroid binding	11/933	213/29820	0.07247609	0.238258692	0.196615972	O15118/P02689/P05023/P05090/P05937/P08133/P13637/P60033/Q13087/Q9BXW6/Q9H1P3	11	NPC1/PMP2/ATP1A1/APOD/CALB1/ANXA6/ATP1A3/CD81/PDIA2/OSBPL1A/OSBPL2
GBMvsCON.down	GO:0051082	unfolded protein binding	11/933	223/29820	0.092731368	0.255657795	0.21097407	O60884/O75190/P07900/P0DMV8/P25686/P49368/P50991/P54652/P68371/Q16543/Q8WVJ2	11	DNAJA2/DNAJB6/HSP90AA1/HSPA1A/DNAJB2/CCT3/CCT4/HSPA2/TUBB4B/CDC37/NUDCD2
GBMvsCON.down	GO:0030295	protein kinase activator activity	11/933	235/29820	0.121120173	0.286547555	0.236464935	P0DP23/P21860/P36507/P42336/P52564/Q02750/Q70IA6/Q8ND76/Q9H4A3/Q9H9S4/Q9Y376	11	CALM1/ERBB3/MAP2K2/PIK3CA/MAP2K6/MAP2K1/MOB2/CCNY/WNK1/CAB39L/CAB39
GBMvsCON.down	GO:0052689	carboxylic ester hydrolase activity	11/933	242/29820	0.139693599	0.311474551	0.257035205	O00154/O00519/P00918/P30041/P38571/P53816/P68402/Q05469/Q13822/Q15493/Q9Y570	11	ACOT7/FAAH/CA2/PRDX6/LIPA/PLAAT3/PAFAH1B2/LIPE/ENPP2/RGN/PPME1
GBMvsCON.down	GO:0019209	kinase activator activity	11/933	246/29820	0.150949246	0.317016322	0.261608388	P0DP23/P21860/P36507/P42336/P52564/Q02750/Q70IA6/Q8ND76/Q9H4A3/Q9H9S4/Q9Y376	11	CALM1/ERBB3/MAP2K2/PIK3CA/MAP2K6/MAP2K1/MOB2/CCNY/WNK1/CAB39L/CAB39
GBMvsCON.down	GO:0004713	protein tyrosine kinase activity	11/933	302/29820	0.346898016	0.527589949	0.435378077	O75582/P11274/P14618/P36507/P42684/P45985/P52564/Q02750/Q5TCY1/Q96KG9/Q96RR4	11	RPS6KA5/BCR/PKM/MAP2K2/ABL2/MAP2K4/MAP2K6/MAP2K1/TTBK1/SCYL1/CAMKK2
GBMvsCON.down	GO:0005244	voltage-gated ion channel activity	11/933	372/29820	0.617858611	0.764179014	0.630616239	O43526/P16389/P17658/P54289/P60880/P63252/Q00535/Q07699/Q14003/Q9UQD0/Q9Y696	11	KCNQ2/KCNA2/KCNA6/CACNA2D1/SNAP25/KCNJ2/CDK5/SCN1B/KCNC3/SCN8A/CLIC4
GBMvsCON.down	GO:0022832	voltage-gated channel activity	11/933	372/29820	0.617858611	0.764179014	0.630616239	O43526/P16389/P17658/P54289/P60880/P63252/Q00535/Q07699/Q14003/Q9UQD0/Q9Y696	11	KCNQ2/KCNA2/KCNA6/CACNA2D1/SNAP25/KCNJ2/CDK5/SCN1B/KCNC3/SCN8A/CLIC4
GBMvsCON.down	GO:0016747	acyltransferase activity, transferring groups other than amino-acyl groups	11/933	379/29820	0.64216375	0.7844407	0.647336598	P30041/P49327/P53816/P68402/Q5W0Z9/Q8IXJ6/Q8IZN3/Q9BW60/Q9BWD1/Q9NRZ5/Q9Y397	11	PRDX6/FASN/PLAAT3/PAFAH1B2/ZDHHC20/SIRT2/ZDHHC14/ELOVL1/ACAT2/AGPAT4/ZDHHC9
GBMvsCON.up	GO:0000339	RNA cap binding	11/2623	34/29820	0.000101176	0.004966622	0.004615049	O15116/O15371/O43432/P06730/P60842/Q09161/Q53F19/Q7L576/Q8TEQ6/Q96C86/Q9UKV8	11	LSM1/EIF3D/EIF4G3/EIF4E/EIF4A1/NCBP1/NCBP3/CYFIP1/GEMIN5/DCPS/AGO2
GBMvsCON.up	GO:0070006	metalloaminopeptidase activity	11/2623	38/29820	0.000306183	0.011661348	0.010835877	P12955/P15144/P28838/P50281/P53582/Q07075/Q6P179/Q6UB28/Q9HAU8/Q9NZ08/Q9UIQ6	11	PEPD/ANPEP/LAP3/MMP14/METAP1/ENPEP/ERAP2/METAP1D/RNPEPL1/ERAP1/LNPEP
GBMvsCON.up	GO:0035925	mRNA 3'-UTR AU-rich region binding	11/2623	44/29820	0.0011935	0.036115644	0.033559126	O43809/P31483/P47974/Q01085/Q10570/Q12906/Q13151/Q14103/Q15717/Q92945/Q9BX46	11	NUDT21/TIA1/ZFP36L2/TIAL1/CPSF1/ILF3/HNRNPA0/HNRNPD/ELAVL1/KHSRP/RBM24
GBMvsCON.up	GO:0001968	fibronectin binding	11/2623	55/29820	0.007613957	0.143703987	0.133531617	P06756/P07996/P08253/P15692/P17936/P24593/P25774/P29279/Q76M96/Q8NHJ6/Q9HB19	11	ITGAV/THBS1/MMP2/VEGFA/IGFBP3/IGFBP5/CTSS/CCN2/CCDC80/LILRB4/PLEKHA2
GBMvsCON.up	GO:0004180	carboxypeptidase activity	11/2623	65/29820	0.02548946	0.303779079	0.282275477	O75976/P10619/P12955/P15169/P28838/P42785/Q8IYS1/Q96IY4/Q9H3G5/Q9HB40/Q9UBR2	11	CPD/CTSA/PEPD/CPN1/LAP3/PRCP/PM20D2/CPB2/CPVL/SCPEP1/CTSZ
GBMvsCON.up	GO:0042162	telomeric DNA binding	11/2623	67/29820	0.031194704	0.330246306	0.30686917	P09651/P12956/P13010/P19338/P22626/P27694/P27695/Q14103/Q6NT76/Q92878/Q92900	11	HNRNPA1/XRCC6/XRCC5/NCL/HNRNPA2B1/RPA1/APEX1/HNRNPD/HMBOX1/RAD50/UPF1
GBMvsCON.up	GO:0004532	exoribonuclease activity	11/2623	70/29820	0.04136992	0.369537116	0.343378702	A5YKK6/Q8IU60/Q8IV48/Q8TCS8/Q96AZ6/Q96C86/Q96GM8/Q9NQT4/Q9UFF9/Q9UIV1/Q9UKF6	11	CNOT1/DCP2/ERI1/PNPT1/ISG20/DCPS/TOE1/EXOSC5/CNOT8/CNOT7/CPSF3
GBMvsCON.up	GO:0043028	cysteine-type endopeptidase regulator activity involved in apoptotic process	11/2623	71/29820	0.045218339	0.396424738	0.368363031	O14727/P16444/P29466/P51812/P63244/Q13490/Q71UM5/Q92934/Q9BXK5/Q9ULZ3/Q9Y2G2	11	APAF1/DPEP1/CASP1/RPS6KA3/RACK1/BIRC2/RPS27L/BAD/BCL2L13/PYCARD/CARD8
GBMvsCON.up	GO:0140223	general transcription initiation factor activity	11/2623	74/29820	0.058207851	0.44860974	0.416854015	P35269/P49848/P51946/P52657/Q00403/Q13888/Q13889/Q15542/Q15543/Q16514/Q8WUA4	11	GTF2F1/TAF6/CCNH/GTF2A2/GTF2B/GTF2H2/GTF2H3/TAF5/TAF13/TAF12/GTF3C2
GBMvsCON.up	GO:0042169	SH2 domain binding	11/2623	83/29820	0.110891056	0.506112276	0.470286121	O15357/P00519/P12931/P37198/P63244/Q07666/Q14118/Q8N4X5/Q8N556/Q96T51/Q9NWQ8	11	INPPL1/ABL1/SRC/NUP62/RACK1/KHDRBS1/DAG1/AFAP1L2/AFAP1/RUFY1/PAG1
GBMvsCON.up	GO:0005048	signal sequence binding	11/2623	85/29820	0.125430462	0.51529363	0.478817554	P24390/P35658/P37108/P52292/P52948/P61619/Q8TEX9/Q92973/Q9BVL2/Q9NXR7/Q9UHB9	11	KDELR1/NUP214/SRP14/KPNA2/NUP98/SEC61A1/IPO4/TNPO1/NUP58/BABAM2/SRP68
GBMvsCON.up	GO:0019212	phosphatase inhibitor activity	11/2623	86/29820	0.133076522	0.51529363	0.478817554	O94763/P17931/P21246/Q01105/Q5R3F8/Q8IWU2/Q96E09/Q96IK1/Q96QC0/Q96SB3/Q9BTT0	11	URI1/LGALS3/PTN/SET/ELFN2/LMTK2/PABIR1/BOD1/PPP1R10/PPP1R9B/ANP32E
GBMvsCON.up	GO:0023026	MHC class II protein complex binding	11/2623	96/29820	0.222161411	0.590436013	0.548640835	P01730/P01903/P01909/P01911/P01920/P04233/P04440/P20036/P28068/P61769/Q30154	11	CD4/HLA-DRA/HLA-DQA1/HLA-DRB1/HLA-DQB1/CD74/HLA-DPB1/HLA-DPA1/HLA-DMB/B2M/HLA-DRB5
GBMvsCON.up	GO:0031593	polyubiquitin modification-dependent protein binding	11/2623	102/29820	0.284659129	0.634284206	0.589385148	P54727/P55036/Q53GL7/Q6FIF0/Q6P2Q9/Q9NRR5/Q9NXR7/Q9NYJ8/Q9UHD9/Q9UMX0/Q9Y6K9	11	RAD23B/PSMD4/PARP10/ZFAND6/PRPF8/UBQLN4/BABAM2/TAB2/UBQLN2/UBQLN1/IKBKG
GBMvsCON.up	GO:0016830	carbon-carbon lyase activity	11/2623	106/29820	0.328878276	0.662240485	0.615362486	O95470/P06132/P11172/P23368/P34897/P35914/P38435/Q16822/Q6P587/Q8NBZ7/Q9UJ83	11	SGPL1/UROD/UMPS/ME2/SHMT2/HMGCL/GGCX/PCK2/FAHD1/UXS1/HACL1
GBMvsCON.up	GO:0016651	oxidoreductase activity, acting on NAD(P)H	11/2623	146/29820	0.746821033	0.935452577	0.869234721	O00483/O75380/O95831/P04839/P14598/P16435/P19878/Q08257/Q53FA7/Q7KZN9/Q9UI09	11	NDUFA4/NDUFS6/AIFM1/CYBB/NCF1/POR/NCF2/CRYZ/TP53I3/COX15/NDUFA12
GBMvsCON.up	GO:0016407	acetyltransferase activity	11/2623	147/29820	0.754700719	0.938538473	0.872102176	O14929/O60318/P15336/P41227/Q00403/Q68CP4/Q6N069/Q8NF37/Q8WUY8/Q92793/Q9GZZ1	11	HAT1/MCM3AP/ATF2/NAA10/GTF2B/HGSNAT/NAA16/LPCAT1/NAT14/CREBBP/NAA50
GBMvsCON.up	GO:0016410	N-acyltransferase activity	11/2623	148/29820	0.762411317	0.945099101	0.878198398	O14929/O60318/P15336/P21980/P41227/Q00403/Q68CP4/Q6N069/Q8WUY8/Q92793/Q9GZZ1	11	HAT1/MCM3AP/ATF2/TGM2/NAA10/GTF2B/HGSNAT/NAA16/NAT14/CREBBP/NAA50
GBMvsCON.up	GO:0015294	solute:cation symporter activity	11/2623	202/29820	0.971953064	0.999998936	0.92921204	O00400/O15427/O95528/P43005/Q15043/Q2Y0W8/Q7Z2H8/Q9UHW9/Q9UP95/Q9Y289/Q9Y666	11	SLC33A1/SLC16A3/SLC2A10/SLC1A1/SLC39A14/SLC4A8/SLC36A1/SLC12A6/SLC12A4/SLC5A6/SLC12A7
GBMvsCON.up	GO:0015079	potassium ion transmembrane transporter activity	11/2623	284/29820	0.999635986	0.999998936	0.92921204	Q13003/Q13563/Q5JUK3/Q6PIL6/Q9NSA2/Q9NZI2/Q9NZV8/Q9UHW9/Q9UK17/Q9UP95/Q9Y666	11	GRIK3/PKD2/KCNT1/KCNIP4/KCND1/KCNIP1/KCND2/SLC12A6/KCND3/SLC12A4/SLC12A7
NGMTvsGBM.down	GO:0022853	active ion transmembrane transporter activity	11/289	499/29820	0.009937699	0.117964169	0.097827252	O75348/P05023/P12236/P13073/P19634/P20020/P27449/P48751/P98194/Q93050/Q9UI12	11	ATP6V1G1/ATP1A1/SLC25A6/COX4I1/SLC9A1/ATP2B1/ATP6V0C/SLC4A3/ATP2C1/ATP6V0A1/ATP6V1H
GBMvsCON.down	GO:0009678	pyrophosphate hydrolysis-driven proton transmembrane transporter activity	10/933	51/29820	3.42E-06	0.000525587	0.000433725	O75348/O95670/P21281/P21283/P36543/P38606/P54707/Q16864/Q9UI12/Q9Y5K8	10	ATP6V1G1/ATP6V1G2/ATP6V1B2/ATP6V1C1/ATP6V1E1/ATP6V1A/ATP12A/ATP6V1F/ATP6V1H/ATP6V1D
GBMvsCON.down	GO:0043531	ADP binding	10/933	65/29820	3.23E-05	0.001785488	0.001473421	P07205/P11908/P35580/P48163/P48506/P53041/P68133/Q92614/Q9UHD1/Q9UM54	10	PGK2/PRPS2/MYH10/ME1/GCLC/PPP5C/ACTA1/MYO18A/CHORDC1/MYO6
GBMvsCON.down	GO:0035254	glutamate receptor binding	10/933	93/29820	0.000663545	0.01530577	0.012630636	O00291/O14745/P04156/P0DP23/P46459/Q13972/Q5JWF2/Q8NC67/Q9UQ16/Q9UQM7	10	HIP1/NHERF1/PRNP/CALM1/NSF/RASGRF1/GNAS/NETO2/DNM3/CAMK2A
GBMvsCON.down	GO:0051287	NAD binding	10/933	99/29820	0.001082213	0.021706987	0.017913052	O43175/O43837/P00352/P09417/P21695/P48163/Q00796/Q8IXJ6/Q9UBQ7/Q9Y2S2	10	PHGDH/IDH3B/ALDH1A1/QDPR/GPD1/ME1/SORD/SIRT2/GRHPR/CRYL1
GBMvsCON.down	GO:0017018	myosin phosphatase activity	10/933	124/29820	0.005662597	0.06935429	0.057232586	P16298/P35813/P51452/P53041/P62714/P67775/Q08209/Q96GD0/Q9BRF8/Q9BV47	10	PPP3CB/PPM1A/DUSP3/PPP5C/PPP2CB/PPP2CA/PPP3CA/PDXP/CPPED1/DUSP26
GBMvsCON.down	GO:0044183	protein folding chaperone	10/933	131/29820	0.008250422	0.093594953	0.07723648	O75190/O95757/P07900/P0DMV8/P34932/P49368/P50991/P54652/Q92598/Q9NX55	10	DNAJB6/HSPA4L/HSP90AA1/HSPA1A/HSPA4/CCT3/CCT4/HSPA2/HSPH1/HYPK
GBMvsCON.down	GO:0097110	scaffold protein binding	10/933	142/29820	0.014040833	0.122217058	0.10085603	P07900/P15056/P36507/P46108/P62258/Q02750/Q16543/Q8IWS0/Q9P021/Q9Y4P1	10	HSP90AA1/BRAF/MAP2K2/CRK/YWHAE/MAP2K1/CDC37/PHF6/CRIPT/ATG4B
GBMvsCON.down	GO:0017022	myosin binding	10/933	146/29820	0.016763168	0.141464782	0.116739648	O14745/O60784/P06396/P11233/P61026/P61586/P68133/Q13875/Q15334/Q9UPQ0	10	NHERF1/TOM1/GSN/RALA/RAB10/RHOA/ACTA1/MOBP/LLGL1/LIMCH1
GBMvsCON.down	GO:0035591	signaling adaptor activity	10/933	164/29820	0.033984836	0.175503782	0.144829331	O43566/P36507/P46108/P62873/Q02750/Q13480/Q5SW96/Q5T2T1/Q96T76/Q9UPT6	10	RGS14/MAP2K2/CRK/GNB1/MAP2K1/GAB1/LDLRAP1/MPP7/MMS19/MAPK8IP3
GBMvsCON.down	GO:0051117	ATPase binding	10/933	177/29820	0.052325292	0.211708883	0.174706524	O75348/P05026/P11233/P11234/P23297/P36543/P60520/Q08209/Q13424/Q8NHG7	10	ATP6V1G1/ATP1B1/RALA/RALB/S100A1/ATP6V1E1/GABARAPL2/PPP3CA/SNTA1/SVIP
GBMvsCON.down	GO:0000149	SNARE binding	10/933	199/29820	0.096283978	0.261245436	0.215585107	O00186/O60641/P46459/P54920/P60520/P60880/P61764/Q99747/Q9BT88/Q9H115	10	STXBP3/SNAP91/NSF/NAPA/GABARAPL2/SNAP25/STXBP1/NAPG/SYT11/NAPB
GBMvsCON.down	GO:0015081	sodium ion transmembrane transporter activity	10/933	299/29820	0.460212168	0.631878612	0.521439226	P05023/P05026/P13637/P19634/P54707/P55011/Q07699/Q13796/Q8WWX8/Q9UQD0	10	ATP1A1/ATP1B1/ATP1A3/SLC9A1/ATP12A/SLC12A2/SCN1B/SHROOM2/SLC5A11/SCN8A
GBMvsCON.down	GO:0061134	peptidase regulator activity	10/933	412/29820	0.832879442	0.924382637	0.762819563	O00499/P04156/P30086/P54578/Q8TAF3/Q92844/Q99574/Q9BZC7/Q9C0C9/Q9H832	10	BIN1/PRNP/PEBP1/USP14/WDR48/TANK/SERPINI1/ABCA2/UBE2O/UBE2Z
GBMvsCON.up	GO:0017070	U6 snRNA binding	10/2623	19/29820	1.20E-06	0.000125902	0.00011699	O43172/O95777/P63241/Q13838/Q15020/Q6P2Q9/Q86W50/Q9H6E5/Q9UK45/Q9Y4Z0	10	PRPF4/LSM8/EIF5A/DDX39B/SART3/PRPF8/METTL16/TUT1/LSM7/LSM4
GBMvsCON.up	GO:0003756	protein disulfide isomerase activity	10/2623	27/29820	5.66E-05	0.003050284	0.002834363	O00391/P07237/P13667/P30101/Q14554/Q15084/Q6UXH1/Q8NBS9/Q96JJ7/Q9BS26	10	QSOX1/P4HB/PDIA4/PDIA3/PDIA5/PDIA6/CRELD2/TXNDC5/TMX3/ERP44
GBMvsCON.up	GO:0016864	intramolecular oxidoreductase activity, transposing S-S bonds	10/2623	27/29820	5.66E-05	0.003050284	0.002834363	O00391/P07237/P13667/P30101/Q14554/Q15084/Q6UXH1/Q8NBS9/Q96JJ7/Q9BS26	10	QSOX1/P4HB/PDIA4/PDIA3/PDIA5/PDIA6/CRELD2/TXNDC5/TMX3/ERP44
GBMvsCON.up	GO:0003746	translation elongation factor activity	10/2623	29/29820	0.000114114	0.005479972	0.005092062	P13639/P24534/P26641/P29692/P43897/P49411/P63241/P68104/Q7Z2Z2/Q96RP9	10	EEF2/EEF1B2/EEF1G/EEF1D/TSFM/TUFM/EIF5A/EEF1A1/EFL1/GFM1
GBMvsCON.up	GO:0001848	complement binding	10/2623	36/29820	0.000818368	0.026199644	0.02434505	P00751/P02743/P05107/P07357/P08603/P0C0L4/P35232/Q03591/Q9NPY3/Q9Y279	10	CFB/APCS/ITGB2/C8A/CFH/C4A/PHB1/CFHR1/CD93/VSIG4
GBMvsCON.up	GO:0015215	nucleotide transmembrane transporter activity	10/2623	51/29820	0.012280117	0.192388494	0.178769895	O00400/P12236/P33897/Q5H9E4/Q6KCM7/Q6NUK1/Q8TB61/Q9BV35/Q9H2D1/Q9HC21	10	SLC33A1/SLC25A6/ABCD1/SLC25A53/SLC25A25/SLC25A24/SLC35B2/SLC25A23/SLC25A32/SLC25A19
GBMvsCON.up	GO:0016251	RNA polymerase II general transcription initiation factor activity	10/2623	55/29820	0.020436584	0.272614019	0.253316498	P35269/P49848/P51946/P52657/Q00403/Q13888/Q13889/Q15542/Q15543/Q16514	10	GTF2F1/TAF6/CCNH/GTF2A2/GTF2B/GTF2H2/GTF2H3/TAF5/TAF13/TAF12
GBMvsCON.up	GO:0008175	tRNA methyltransferase activity	10/2623	58/29820	0.028736984	0.312944276	0.290791898	P57081/Q08J23/Q6P1Q9/Q7L0Y3/Q7Z2T5/Q8IZ69/Q9BVS5/Q9NXH9/Q9UBP6/Q9UET6	10	WDR4/NSUN2/METTL2B/TRMT10C/TRMT1L/TRMT2A/TRMT61B/TRMT1/METTL1/FTSJ1
GBMvsCON.up	GO:0030371	translation repressor activity	10/2623	58/29820	0.028736984	0.312944276	0.290791898	O60516/P00374/P04818/P34897/P48200/Q13542/Q14011/Q92879/Q9BZC1/Q9UPU9	10	EIF4EBP3/DHFR/TYMS/SHMT2/IREB2/EIF4EBP2/CIRBP/CELF1/CELF4/SAMD4A
GBMvsCON.up	GO:0015605	organophosphate ester transmembrane transporter activity	10/2623	65/29820	0.056797356	0.44860974	0.416854015	O00400/P12236/P33897/Q5H9E4/Q6KCM7/Q6NUK1/Q8TB61/Q9BV35/Q9H2D1/Q9HC21	10	SLC33A1/SLC25A6/ABCD1/SLC25A53/SLC25A25/SLC25A24/SLC35B2/SLC25A23/SLC25A32/SLC25A19
GBMvsCON.up	GO:0016896	exoribonuclease activity, producing 5'-phosphomonoesters	10/2623	68/29820	0.072959225	0.44860974	0.416854015	A5YKK6/Q8IU60/Q8IV48/Q8TCS8/Q96AZ6/Q96GM8/Q9NQT4/Q9UFF9/Q9UIV1/Q9UKF6	10	CNOT1/DCP2/ERI1/PNPT1/ISG20/TOE1/EXOSC5/CNOT8/CNOT7/CPSF3
GBMvsCON.up	GO:0016879	ligase activity, forming carbon-nitrogen bonds	10/2623	74/29820	0.113139713	0.51247529	0.476198716	O43716/O75879/P08243/P11586/P22102/P27708/P49915/Q6UB35/Q8N2G8/Q96RQ3	10	GATC/GATB/ASNS/MTHFD1/GART/CAD/GMPS/MTHFD1L/GHDC/MCCC1
GBMvsCON.up	GO:0018024	histone-lysine N-methyltransferase activity	10/2623	75/29820	0.120848397	0.51247529	0.476198716	O14686/O15047/Q03164/Q15291/Q53H47/Q6UXN9/Q96KQ7/Q9BZ95/Q9H9B1/Q9P0U4	10	KMT2D/SETD1A/KMT2A/RBBP5/SETMAR/WDR82/EHMT2/NSD3/EHMT1/CXXC1
GBMvsCON.up	GO:0030527	structural constituent of chromatin	10/2623	75/29820	0.120848397	0.51247529	0.476198716	P04908/P06899/P07305/P10412/P16401/P16402/P58876/P62805/P68431/Q92522	10	H2AC4; H2AC8/H2BC11/H1-0/H1-4/H1-5/H1-3/H2BC5/H4C1; H4C2; H4C3; H4C4; H4C5; H4C6; H4C8; H4C9; H4C11; H4C12; H4C13; H4C14; H4C15; H4C16/H3C1; H3C2; H3C3; H3C4; H3C6; H3C7; H3C8; H3C10; H3C11; H3C12/H1-10
GBMvsCON.up	GO:0004864	protein phosphatase inhibitor activity	10/2623	80/29820	0.163514275	0.51529363	0.478817554	O94763/P17931/P21246/Q01105/Q5R3F8/Q8IWU2/Q96E09/Q96IK1/Q96QC0/Q96SB3	10	URI1/LGALS3/PTN/SET/ELFN2/LMTK2/PABIR1/BOD1/PPP1R10/PPP1R9B
GBMvsCON.up	GO:0001046	core promoter sequence-specific DNA binding	10/2623	87/29820	0.233520581	0.590436013	0.548640835	P06748/P42224/P51532/Q00403/Q04206/Q12824/Q13547/Q9NWS0/Q9UKV8/Q9Y230	10	NPM1/STAT1/SMARCA4/GTF2B/RELA/SMARCB1/HDAC1/PIH1D1/AGO2/RUVBL2
GBMvsCON.up	GO:0019205	nucleobase-containing compound kinase activity	10/2623	88/29820	0.244343443	0.597073745	0.554808702	O00746/P22392/P23919/P27707/P54819/P55263/Q92989/Q9BZX2/Q9NWZ5/Q9Y3D8	10	NME4/NME2/DTYMK/DCK/AK2/ADK/CLP1/UCK2/UCKL1/AK6
GBMvsCON.up	GO:0032451	demethylase activity	10/2623	93/29820	0.300825317	0.634284206	0.589385148	O60341/O75164/O94953/Q16850/Q6NYC1/Q6P6C2/Q8IUF8/Q9C0B1/Q9H6W3/Q9Y4C1	10	KDM1A/KDM4A/KDM4B/CYP51A1/JMJD6/ALKBH5/RIOX2/FTO/RIOX1/KDM3A
GBMvsCON.up	GO:0016279	protein-lysine N-methyltransferase activity	10/2623	98/29820	0.360145689	0.682617992	0.634297531	O14686/O15047/Q03164/Q15291/Q53H47/Q6UXN9/Q96KQ7/Q9BZ95/Q9H9B1/Q9P0U4	10	KMT2D/SETD1A/KMT2A/RBBP5/SETMAR/WDR82/EHMT2/NSD3/EHMT1/CXXC1
GBMvsCON.up	GO:0016278	lysine N-methyltransferase activity	10/2623	99/29820	0.37221479	0.686273605	0.637694374	O14686/O15047/Q03164/Q15291/Q53H47/Q6UXN9/Q96KQ7/Q9BZ95/Q9H9B1/Q9P0U4	10	KMT2D/SETD1A/KMT2A/RBBP5/SETMAR/WDR82/EHMT2/NSD3/EHMT1/CXXC1
GBMvsCON.up	GO:1901505	carbohydrate derivative transmembrane transporter activity	10/2623	101/29820	0.39646009	0.721400609	0.670334845	O00400/O15438/P12236/P33897/P78382/Q6KCM7/Q6NUK1/Q8TB61/Q99808/Q9BV35	10	SLC33A1/ABCC3/SLC25A6/ABCD1/SLC35A1/SLC25A25/SLC25A24/SLC35B2/SLC29A1/SLC25A23
GBMvsCON.up	GO:0008080	N-acetyltransferase activity	10/2623	102/29820	0.408612369	0.728012564	0.676478759	O14929/O60318/P15336/P41227/Q00403/Q68CP4/Q6N069/Q8WUY8/Q92793/Q9GZZ1	10	HAT1/MCM3AP/ATF2/NAA10/GTF2B/HGSNAT/NAA16/NAT14/CREBBP/NAA50
GBMvsCON.up	GO:0050661	NADP binding	10/2623	102/29820	0.408612369	0.728012564	0.676478759	O75874/O95479/P00374/P16435/P31937/P35270/Q08257/Q16698/Q53FA7/Q9NX74	10	IDH1/H6PD/DHFR/POR/HIBADH/SPR/CRYZ/DECR1/TP53I3/DUS2
GBMvsCON.up	GO:0001786	phosphatidylserine binding	10/2623	103/29820	0.420768763	0.728012564	0.676478759	P07996/P09429/Q08431/Q5T7P8/Q9BSW7/Q9BZF1/Q9H0X9/Q9NZC2/Q9UGN4/Q9Y490	10	THBS1/HMGB1/MFGE8/SYT6/SYT17/OSBPL8/OSBPL5/TREM2/CD300A/TLN1
GBMvsCON.up	GO:0004536	deoxyribonuclease activity	10/2623	105/29820	0.445048337	0.759159673	0.705421058	O00115/P23396/P27695/P49959/Q53H47/Q8IV08/Q92878/Q92889/Q96AZ6/Q9Y2C4	10	DNASE2/RPS3/APEX1/MRE11/SETMAR/PLD3/RAD50/ERCC4/ISG20/EXOG
GBMvsCON.up	GO:0030276	clathrin binding	10/2623	148/29820	0.848047847	0.9816691	0.912179717	O14976/P01130/P98082/Q07954/Q10567/Q14677/Q5T7P8/Q5VW38/Q6ULP2/Q9BSW7	10	GAK/LDLR/DAB2/LRP1/AP1B1/CLINT1/SYT6/GPR107/AFTPH/SYT17
GBMvsCON.up	GO:0030971	receptor tyrosine kinase binding	10/2623	154/29820	0.879329815	0.995109715	0.924668912	O15123/O75131/O75312/P12004/P16333/P18031/P26927/P29353/P63244/Q9NRF2	10	ANGPT2/CPNE3/ZPR1/PCNA/NCK1/PTPN1/MST1/SHC1/RACK1/SH2B1
GBMvsCON.up	GO:0101005	deubiquitinase activity	10/2623	161/29820	0.908977397	0.999998936	0.92921204	O00303/O15372/Q01804/Q14694/Q70CQ2/Q93009/Q96K76/Q9NP73/Q9NVE5/Q9UPU5	10	EIF3F/EIF3H/OTUD4/USP10/USP34/USP7/USP47/ALG13/USP40/USP24
GBMvsCON.up	GO:0015108	chloride transmembrane transporter activity	10/2623	177/29820	0.954473939	0.999998936	0.92921204	O14791/O15247/P34903/P43005/P50443/P51798/Q2Y0W8/Q9UHW9/Q9UP95/Q9Y666	10	APOL1/CLIC2/GABRA3/SLC1A1/SLC26A2/CLCN7/SLC4A8/SLC12A6/SLC12A4/SLC12A7
GBMvsCON.up	GO:0019783	ubiquitin-like protein peptidase activity	10/2623	189/29820	0.973981069	0.999998936	0.92921204	O00303/O15372/Q01804/Q14694/Q70CQ2/Q93009/Q96K76/Q9NP73/Q9NVE5/Q9UPU5	10	EIF3F/EIF3H/OTUD4/USP10/USP34/USP7/USP47/ALG13/USP40/USP24
GBMvsCON.up	GO:1902936	phosphatidylinositol bisphosphate binding	10/2623	193/29820	0.978556447	0.999998936	0.92921204	O00522/O60443/O60493/P07737/Q12792/Q13045/Q92538/Q9BPZ7/Q9BTX7/Q9NPF8	10	KRIT1/GSDME/SNX3/PFN1/TWF1/FLII/GBF1/MAPKAP1/TTPAL/ADAP2
GBMvsCON.up	GO:0015085	calcium ion transmembrane transporter activity	10/2623	248/29820	0.998877242	0.999998936	0.92921204	P06756/P16615/P23634/P61619/P98194/Q13563/Q14571/Q5VU97/Q9HC07/Q9UBN1	10	ITGAV/ATP2A2/ATP2B4/SEC61A1/ATP2C1/PKD2/ITPR2/CACHD1/TMEM165/CACNG4
NGMTvsGBM.down	GO:0030276	clathrin binding	10/289	148/29820	1.97E-06	0.000126011	0.0001045	O00499/O60784/O94973/O95782/P63010/Q10567/Q6ZVM7/Q8IV01/Q96CW1/Q9Y6I3	10	BIN1/TOM1/AP2A2/AP2A1/AP2B1/AP1B1/TOM1L2/SYT12/AP2M1/EPN1
NGMTvsGBM.down	GO:1901981	phosphatidylinositol phosphate binding	10/289	319/29820	0.001188342	0.033118561	0.027465101	A7KAX9/O43739/O60784/O95219/P19634/Q06187/Q6IBS0/Q7Z6J4/Q9Y2J0/Q9Y343	10	ARHGAP32/CYTH3/TOM1/SNX4/SLC9A1/BTK/TWF2/FGD2/RPH3A/SNX24
NGMTvsGBM.down	GO:0008017	microtubule binding	10/289	473/29820	0.017723569	0.15264791	0.126590352	O00429/P49754/Q7Z4S6/Q96JE9/Q96LZ7/Q9BW62/Q9H492/Q9P0L0/Q9UPY8/Q9Y496	10	DNM1L/VPS41/KIF21A/MAP6/RMDN2/KATNAL1/MAP1LC3A/VAPA/MAPRE3/KIF3A
GBMvsCON.down	GO:0042625	ATPase-coupled ion transmembrane transporter activity	9/933	46/29820	1.08E-05	0.000930734	0.00076806	O75348/O95670/P21281/P21283/P36543/P38606/Q16864/Q9UI12/Q9Y5K8	9	ATP6V1G1/ATP6V1G2/ATP6V1B2/ATP6V1C1/ATP6V1E1/ATP6V1A/ATP6V1F/ATP6V1H/ATP6V1D
GBMvsCON.down	GO:0044769	ATPase activity, coupled to transmembrane movement of ions, rotational mechanism	9/933	46/29820	1.08E-05	0.000930734	0.00076806	O75348/O95670/P21281/P21283/P36543/P38606/Q16864/Q9UI12/Q9Y5K8	9	ATP6V1G1/ATP6V1G2/ATP6V1B2/ATP6V1C1/ATP6V1E1/ATP6V1A/ATP6V1F/ATP6V1H/ATP6V1D
GBMvsCON.down	GO:0046961	proton-transporting ATPase activity, rotational mechanism	9/933	46/29820	1.08E-05	0.000930734	0.00076806	O75348/O95670/P21281/P21283/P36543/P38606/Q16864/Q9UI12/Q9Y5K8	9	ATP6V1G1/ATP6V1G2/ATP6V1B2/ATP6V1C1/ATP6V1E1/ATP6V1A/ATP6V1F/ATP6V1H/ATP6V1D
GBMvsCON.down	GO:0030507	spectrin binding	9/933	54/29820	4.15E-05	0.002128698	0.001756646	O14576/O43491/P35611/P35612/Q08495/Q12955/Q13561/Q9H254/Q9Y496	9	DYNC1I1/EPB41L2/ADD1/ADD2/DMTN/ANK3/DCTN2/SPTBN4/KIF3A
GBMvsCON.down	GO:0004712	protein serine/threonine/tyrosine kinase activity	9/933	93/29820	0.002546893	0.044618993	0.036820511	P15056/P27361/P28482/P36507/P45985/P52564/P53779/Q02750/Q15349	9	BRAF/MAPK3/MAPK1/MAP2K2/MAP2K4/MAP2K6/MAPK10/MAP2K1/RPS6KA2
GBMvsCON.down	GO:0019894	kinesin binding	9/933	99/29820	0.00388666	0.056622506	0.046726056	A0MZ66/P12036/P16389/Q07866/Q12840/Q92845/Q96EK5/Q9H0B6/Q9UPT6	9	SHTN1/NEFH/KCNA2/KLC1/KIF5A/KIFAP3/KIFBP/KLC2/MAPK8IP3
GBMvsCON.down	GO:0140678	molecular function inhibitor activity	9/933	165/29820	0.075427069	0.245049443	0.20221984	P0DMV8/P0DP23/P31321/Q07699/Q13153/Q92574/Q9H4A3/Q9NRX4/Q9UKS6	9	HSPA1A/CALM1/PRKAR1B/SCN1B/PAK1/TSC1/WNK1/PHPT1/PACSIN3
GBMvsCON.down	GO:0043178	alcohol binding	9/933	170/29820	0.086995502	0.251777268	0.20777178	O15118/P02689/P05090/P08133/P60033/Q15111/Q96R05/Q9BXW6/Q9H1P3	9	NPC1/PMP2/APOD/ANXA6/CD81/PLCL1/RBP7/OSBPL1A/OSBPL2
GBMvsCON.down	GO:0004620	phospholipase activity	9/933	172/29820	0.091902499	0.253878361	0.209505645	O14939/P30041/P53816/Q13393/Q13822/Q15111/Q8N3E9/Q9BZ71/Q9NQ66	9	PLD2/PRDX6/PLAAT3/PLD1/ENPP2/PLCL1/PLCD3/PITPNM3/PLCB1
GBMvsCON.down	GO:0072341	modified amino acid binding	9/933	174/29820	0.096968716	0.261245436	0.215585107	O43813/O95741/P08133/P10746/P21266/P35520/P49327/Q9BT88/Q9UKG1	9	LANCL1/CPNE6/ANXA6/UROS/GSTM3/CBS/FASN/SYT11/APPL1
GBMvsCON.down	GO:0004725	protein tyrosine phosphatase activity	9/933	204/29820	0.191027579	0.373949319	0.308590669	A6NDG6/O75061/P23468/P51452/P67775/Q12974/Q9BV47/Q9Y216/Q9Y217	9	PGP/DNAJC6/PTPRD/DUSP3/PPP2CA/PTP4A2/DUSP26/MTMR7/MTMR6
GBMvsCON.down	GO:0009055	electron transfer activity	9/933	209/29820	0.209650545	0.390519991	0.322265128	O43175/O43674/O43837/O95154/O95168/P07919/P09417/P48163/Q9Y6M9	9	PHGDH/NDUFB5/IDH3B/AKR7A3/NDUFB4/UQCRH/QDPR/ME1/NDUFB9
GBMvsCON.down	GO:1990782	protein tyrosine kinase binding	9/933	246/29820	0.364327207	0.539282198	0.44502676	P07900/P46108/P51452/P61981/P78324/Q8NFZ8/Q96JJ3/Q9BZ71/Q9UDY2	9	HSP90AA1/CRK/DUSP3/YWHAG/SIRPA/CADM4/ELMO2/PITPNM3/TJP2
GBMvsCON.down	GO:0004518	nuclease activity	9/933	343/29820	0.748958436	0.864819156	0.713666554	O76075/O94919/P52758/Q13822/Q53H82/Q6P1N9/Q8IYB7/Q96DE0/Q9BRX2	9	DFFB/ENDOD1/RIDA/ENPP2/LACTB2/TATDN1/DIS3L2/NUDT16/PELO
GBMvsCON.up	GO:0001846	opsonin binding	9/2623	29/29820	0.000611218	0.021431454	0.019914387	P02743/P05107/P06756/P08603/P0C0L4/P35232/Q03591/Q9NPY3/Q9Y279	9	APCS/ITGB2/ITGAV/CFH/C4A/PHB1/CFHR1/CD93/VSIG4
GBMvsCON.up	GO:0015252	proton channel activity	9/2623	34/29820	0.002141577	0.056922593	0.052893215	O75947/O75964/P00846/P18859/P27449/P56134/P56381/P56385/Q96D96	9	ATP5PD/ATP5MG/MT-ATP6/ATP5PF/ATP6V0C/ATP5MF/ATP5F1E/ATP5ME/HVCN1
GBMvsCON.up	GO:0016505	peptidase activator activity involved in apoptotic process	9/2623	40/29820	0.006914642	0.138858585	0.129029207	O14727/P29466/P53634/P63244/Q71UM5/Q92934/Q9BXK5/Q9ULZ3/Q9Y2G2	9	APAF1/CASP1/CTSC/RACK1/RPS27L/BAD/BCL2L13/PYCARD/CARD8
GBMvsCON.up	GO:0140693	molecular condensate scaffold activity	9/2623	40/29820	0.006914642	0.138858585	0.129029207	P06748/P09651/P16333/P17931/P22626/P35637/Q13148/Q9UER7/Q9UHD9	9	NPM1/HNRNPA1/NCK1/LGALS3/HNRNPA2B1/FUS/TARDBP/DAXX/UBQLN2
GBMvsCON.up	GO:0017025	TBP-class protein binding	9/2623	47/29820	0.019799518	0.269205673	0.250149418	O14981/P52597/P52657/P62195/Q00403/Q15543/Q16514/Q9Y230/Q9Y265	9	BTAF1/HNRNPF/GTF2A2/PSMC5/GTF2B/TAF13/TAF12/RUVBL2/RUVBL1
GBMvsCON.up	GO:0046966	nuclear thyroid hormone receptor binding	9/2623	48/29820	0.022524292	0.276423112	0.256855957	P55345/Q00403/Q14669/Q15648/Q15654/Q93074/Q9NPJ6/Q9Y2W1/Q9Y2X0	9	PRMT2/GTF2B/TRIP12/MED1/TRIP6/MED12/MED4/THRAP3/MED16
GBMvsCON.up	GO:0140142	nucleocytoplasmic carrier activity	9/2623	50/29820	0.028758573	0.312944276	0.290791898	O15504/P35658/P52292/Q8TEX9/Q92973/Q96P70/Q96QU8/Q9HAV4/Q9UI26	9	NUP42/NUP214/KPNA2/IPO4/TNPO1/IPO9/XPO6/XPO5/IPO11
GBMvsCON.up	GO:0005484	SNAP receptor activity	9/2623	64/29820	0.106809651	0.491546913	0.456751796	O14653/O43752/O75396/P56962/Q13190/Q86Y82/Q9BV40/Q9NZ43/Q9UEU0	9	GOSR2/STX6/SEC22B/STX17/STX5/STX12/VAMP8/USE1/VTI1B
GBMvsCON.up	GO:0015248	sterol transporter activity	9/2623	68/29820	0.14087464	0.51529363	0.478817554	P02647/P02649/P02652/P55058/P55157/P61916/Q96SU4/Q9BZF1/Q9H0X9	9	APOA1/APOE/APOA2/PLTP/MTTP/NPC2/OSBPL9/OSBPL8/OSBPL5
GBMvsCON.up	GO:0048487	beta-tubulin binding	9/2623	77/29820	0.234268209	0.590436013	0.548640835	O14737/O75347/O75381/P42704/P50402/Q96LB3/Q9HC35/Q9UBK9/Q9UQE7	9	PDCD5/TBCA/PEX14/LRPPRC/EMD/IFT74/EML4/UXT/SMC3
GBMvsCON.up	GO:0050997	quaternary ammonium group binding	9/2623	77/29820	0.234268209	0.590436013	0.548640835	P01591/P02647/P02652/P02654/P05154/P49585/P55058/Q96HY7/Q9UJ83	9	JCHAIN/APOA1/APOA2/APOC1/SERPINA5/PCYT1A/PLTP/DHTKD1/HACL1
GBMvsCON.up	GO:0140662	ATP-dependent protein folding chaperone	9/2623	77/29820	0.234268209	0.590436013	0.548640835	O76031/P10809/P11021/P14625/P38646/P48723/P61604/Q12931/Q9Y4L1	9	CLPX/HSPD1/HSPA5/HSP90B1/HSPA9/HSPA13/HSPE1/TRAP1/HYOU1
GBMvsCON.up	GO:0140359	ABC-type transporter activity	9/2623	83/29820	0.306173046	0.634284206	0.589385148	O14678/O15438/O15533/O75027/P33897/Q03518/Q03519/Q9H7F0/Q9HD20	9	ABCD4/ABCC3/TAPBP/ABCB7/ABCD1/TAP1/TAP2/ATP13A3/ATP13A1
GBMvsCON.up	GO:0005504	fatty acid binding	9/2623	86/29820	0.34389047	0.682617992	0.634297531	O15254/O15540/P02654/P02768/P20292/P22307/P43652/Q15067/Q99424	9	ACOX3/FABP7/APOC1/ALB/ALOX5AP/SCP2/AFM/ACOX1/ACOX2
GBMvsCON.up	GO:0120013	lipid transfer activity	9/2623	87/29820	0.356625458	0.682617992	0.634297531	P02647/P02649/P02652/P55058/P55157/P61916/Q9BZF1/Q9H0X9/Q9Y5P4	9	APOA1/APOE/APOA2/PLTP/MTTP/NPC2/OSBPL8/OSBPL5/CERT1
GBMvsCON.up	GO:1901682	sulfur compound transmembrane transporter activity	9/2623	99/29820	0.509891189	0.797466506	0.741016267	O00400/O15438/P33897/P43005/P50443/Q7Z2H8/Q8TB61/Q9HC21/Q9Y289	9	SLC33A1/ABCC3/ABCD1/SLC1A1/SLC26A2/SLC36A1/SLC35B2/SLC25A19/SLC5A6
GBMvsCON.up	GO:0030170	pyridoxal phosphate binding	9/2623	103/29820	0.558884112	0.825867151	0.767406516	O95470/P02768/P06737/P23378/P34897/P80404/Q5VT66/Q8TD30/Q96GA7	9	SGPL1/ALB/PYGL/GLDC/SHMT2/ABAT/MTARC1/GPT2/SDSL
GBMvsCON.up	GO:0070279	vitamin B6 binding	9/2623	107/29820	0.605732355	0.849024601	0.78892472	O95470/P02768/P06737/P23378/P34897/P80404/Q5VT66/Q8TD30/Q96GA7	9	SGPL1/ALB/PYGL/GLDC/SHMT2/ABAT/MTARC1/GPT2/SDSL
GBMvsCON.up	GO:0016597	amino acid binding	9/2623	108/29820	0.617051582	0.859436914	0.798599977	P23378/P27708/P34897/P43005/P54136/Q14831/Q15046/Q5JTZ9/Q8WTX7	9	GLDC/CAD/SHMT2/SLC1A1/RARS1/GRM7/KARS1/AARS2/CASTOR1
GBMvsCON.up	GO:0016811	hydrolase activity, acting on carbon-nitrogen (but not peptide) bonds, in linear amides	9/2623	122/29820	0.755796693	0.938538473	0.872102176	O94776/O95497/P14868/P21980/Q13547/Q92769/Q9BX68/Q9H7L9/Q9HBH1	9	MTA2/VNN1/DARS1/TGM2/HDAC1/HDAC2/HINT2/SUDS3/PDF
GBMvsCON.up	GO:0045309	protein phosphorylated amino acid binding	9/2623	122/29820	0.755796693	0.938538473	0.872102176	O95104/P00519/P07737/P08631/P15498/P16885/P29353/P78314/Q8WVC0	9	SCAF4/ABL1/PFN1/HCK/VAV1/PLCG2/SHC1/SH3BP2/LEO1
GBMvsCON.up	GO:0051536	iron-sulfur cluster binding	9/2623	124/29820	0.772386234	0.947889551	0.88079132	O43766/P18074/P23396/P48200/P49643/P53384/P80404/Q86SX6/Q9UMS0	9	LIAS/ERCC2/RPS3/IREB2/PRIM2/NUBP1/ABAT/GLRX5/NFU1
GBMvsCON.up	GO:0051540	metal cluster binding	9/2623	124/29820	0.772386234	0.947889551	0.88079132	O43766/P18074/P23396/P48200/P49643/P53384/P80404/Q86SX6/Q9UMS0	9	LIAS/ERCC2/RPS3/IREB2/PRIM2/NUBP1/ABAT/GLRX5/NFU1
GBMvsCON.up	GO:0019003	GDP binding	9/2623	125/29820	0.780371934	0.954361642	0.886805271	O14966/P22392/P32455/P36406/P51149/P51159/Q13636/Q15382/Q9NQG6	9	RAB29/NME2/GBP1/TRIM23/RAB7A/RAB27A/RAB31/RHEB/MIEF1
GBMvsCON.up	GO:0032934	sterol binding	9/2623	125/29820	0.780371934	0.954361642	0.886805271	P02647/P02652/P02656/P22307/P61916/Q13790/Q96SU4/Q9BZF1/Q9H0X9	9	APOA1/APOA2/APOC3/SCP2/NPC2/APOF/OSBPL9/OSBPL8/OSBPL5
GBMvsCON.up	GO:0004843	cysteine-type deubiquitinase activity	9/2623	152/29820	0.925976231	0.999998936	0.92921204	O00303/Q01804/Q14694/Q70CQ2/Q93009/Q96K76/Q9NP73/Q9NVE5/Q9UPU5	9	EIF3F/OTUD4/USP10/USP34/USP7/USP47/ALG13/USP40/USP24
GBMvsCON.up	GO:0016835	carbon-oxygen lyase activity	9/2623	155/29820	0.935264575	0.999998936	0.92921204	O43570/P12956/P13010/P23396/P24557/P42126/P48200/Q969S2/Q9NS85	9	CA12/XRCC6/XRCC5/RPS3/TBXAS1/ECI1/IREB2/NEIL2/CA10
GBMvsCON.up	GO:0140678	molecular function inhibitor activity	9/2623	165/29820	0.959282911	0.999998936	0.92921204	P02760/P25685/P26368/P46937/P49585/P63244/Q16186/Q9UER7/Q9Y6M5	9	AMBP/DNAJB1/U2AF2/YAP1/PCYT1A/RACK1/ADRM1/DAXX/SLC30A1
GBMvsCON.up	GO:0019199	transmembrane receptor protein kinase activity	9/2623	186/29820	0.985737703	0.999998936	0.92921204	O60462/P00533/P11717/P17813/P17948/P21802/Q12866/Q16832/Q8N2S1	9	NRP2/EGFR/IGF2R/ENG/FLT1/FGFR2/MERTK/DDR2/LTBP4
GBMvsCON.up	GO:0140375	immune receptor activity	9/2623	273/29820	0.999915799	0.999998936	0.92921204	P01730/P01903/P01909/P01911/P01920/P04233/P20036/P32246/Q99650	9	CD4/HLA-DRA/HLA-DQA1/HLA-DRB1/HLA-DQB1/CD74/HLA-DPA1/CCR1/OSMR
GBMvsCON.up	GO:0022843	voltage-gated cation channel activity	9/2623	283/29820	0.999956022	0.999998936	0.92921204	P06756/Q13563/Q5JUK3/Q5VU97/Q96D96/Q9NSA2/Q9NZV8/Q9UBN1/Q9UK17	9	ITGAV/PKD2/KCNT1/CACHD1/HVCN1/KCND1/KCND2/CACNG4/KCND3
NGMTvsGBM.down	GO:0051087	chaperone binding	9/289	217/29820	0.000286462	0.01263893	0.010481418	O00499/O14775/O60260/P01889/P05023/P11441/P98164/Q16543/Q9UDY4	9	BIN1/GNB5/PRKN/HLA-B/ATP1A1/UBL4A/LRP2/CDC37/DNAJB4
NGMTvsGBM.up	GO:0016209	antioxidant activity	9/130	146/29820	1.68E-08	1.59E-06	1.10E-06	O43708/P02042/P04040/P09105/P09211/P68871/P69905/Q6B0K9/Q6DKJ4	9	GSTZ1/HBD/CAT/HBQ1/GSTP1/HBB/HBA1; HBA2/HBM/NXN
GBMvsCON.down	GO:0004438	phosphatidylinositol-3-phosphatase activity	8/933	38/29820	1.89E-05	0.001378766	0.001137786	O15056/O43426/Q13496/Q13613/Q13614/Q9NXD2/Q9Y216/Q9Y217	8	SYNJ2/SYNJ1/MTM1/MTMR1/MTMR2/MTMR10/MTMR7/MTMR6
GBMvsCON.down	GO:0052744	phosphatidylinositol monophosphate phosphatase activity	8/933	39/29820	2.32E-05	0.001602876	0.001322727	O15056/O43426/Q13496/Q13613/Q13614/Q9NXD2/Q9Y216/Q9Y217	8	SYNJ2/SYNJ1/MTM1/MTMR1/MTMR2/MTMR10/MTMR7/MTMR6
GBMvsCON.down	GO:0004708	MAP kinase kinase activity	8/933	43/29820	4.89E-05	0.002254955	0.001860836	P15056/P27361/P28482/P36507/P45985/P52564/P53779/Q02750	8	BRAF/MAPK3/MAPK1/MAP2K2/MAP2K4/MAP2K6/MAPK10/MAP2K1
GBMvsCON.down	GO:0051010	microtubule plus-end binding	8/933	44/29820	5.81E-05	0.002594503	0.002141037	O75122/P43034/Q03001/Q14008/Q14203/Q15555/Q7Z460/Q9UPY8	8	CLASP2/PAFAH1B1/DST/CKAP5/DCTN1/MAPRE2/CLASP1/MAPRE3
GBMvsCON.down	GO:0052866	phosphatidylinositol phosphate phosphatase activity	8/933	60/29820	0.000540145	0.013208153	0.01089964	O15056/O43426/Q13496/Q13613/Q13614/Q9NXD2/Q9Y216/Q9Y217	8	SYNJ2/SYNJ1/MTM1/MTMR1/MTMR2/MTMR10/MTMR7/MTMR6
GBMvsCON.down	GO:0140662	ATP-dependent protein folding chaperone	8/933	77/29820	0.002791664	0.044671327	0.036863698	O95757/P07900/P0DMV8/P34932/P49368/P50991/P54652/Q92598	8	HSPA4L/HSP90AA1/HSPA1A/HSPA4/CCT3/CCT4/HSPA2/HSPH1
GBMvsCON.down	GO:0019205	nucleobase-containing compound kinase activity	8/933	88/29820	0.006326412	0.076136998	0.062829817	P00568/P49902/Q00013/Q12959/Q15700/Q16774/Q9UDY2/Q9Y6K8	8	AK1/NT5C2/MPP1/DLG1/DLG2/GUK1/TJP2/AK5
GBMvsCON.down	GO:0008235	metalloexopeptidase activity	8/933	96/29820	0.010514587	0.102327415	0.084442687	O14672/P14384/P55786/Q7Z2K6/Q96DE0/Q96KP4/Q9UKU6/Q9Y646	8	ADAM10/CPM/NPEPPS/ERMP1/NUDT16/CNDP2/TRHDE/CPQ
GBMvsCON.down	GO:0016765	transferase activity, transferring alkyl or aryl (other than methyl) groups	8/933	105/29820	0.017356113	0.145580975	0.120136414	O43708/O43813/O95749/P21266/P49356/P53611/P78417/Q92696	8	GSTZ1/LANCL1/GGPS1/GSTM3/FNTB/RABGGTB/GSTO1/RABGGTA
GBMvsCON.down	GO:0016811	hydrolase activity, acting on carbon-nitrogen (but not peptide) bonds, in linear amides	8/933	122/29820	0.03807189	0.189537756	0.156410455	O00519/O94925/P45381/P49773/P49789/Q8IXJ6/Q96DB2/Q9NQE9	8	FAAH/GLS/ASPA/HINT1/FHIT/SIRT2/HDAC11/HINT3
GBMvsCON.down	GO:0045309	protein phosphorylated amino acid binding	8/933	122/29820	0.03807189	0.189537756	0.156410455	P27361/P28482/P42684/P46108/P62258/P63104/Q13526/Q5SW96	8	MAPK3/MAPK1/ABL2/CRK/YWHAE/YWHAZ/PIN1/LDLRAP1
GBMvsCON.down	GO:0030165	PDZ domain binding	8/933	139/29820	0.071031681	0.235186237	0.194080519	A6NKF7/O14745/P36507/P46459/Q13368/Q13424/Q9P021/Q9Y4G8	8	TMEM88B/NHERF1/MAP2K2/NSF/MPP3/SNTA1/CRIPT/RAPGEF2
GBMvsCON.down	GO:0033293	monocarboxylic acid binding	8/933	144/29820	0.083256754	0.251777268	0.20777178	P02689/P07148/P41222/P52758/P52895/Q00169/Q04828/Q96R05	8	PMP2/FABP1/PTGDS/RIDA/AKR1C2/PITPNA/AKR1C1/RBP7
GBMvsCON.down	GO:0022843	voltage-gated cation channel activity	8/933	283/29820	0.663414931	0.802592889	0.662316158	O43526/P16389/P17658/P54289/P60880/P63252/Q00535/Q14003	8	KCNQ2/KCNA2/KCNA6/CACNA2D1/SNAP25/KCNJ2/CDK5/KCNC3
GBMvsCON.down	GO:0061135	endopeptidase regulator activity	8/933	335/29820	0.82583053	0.917720871	0.757322136	O00499/P04156/P30086/P54578/Q99574/Q9BZC7/Q9C0C9/Q9H832	8	BIN1/PRNP/PEBP1/USP14/SERPINI1/ABCA2/UBE2O/UBE2Z
GBMvsCON.down	GO:0016741	transferase activity, transferring one-carbon groups	8/933	366/29820	0.888937176	0.958169043	0.7907008	P00480/P22061/P31939/Q14353/Q6GMV2/Q8NCA5/Q8WVE0/Q9UIC8	8	OTC/PCMT1/ATIC/GAMT/SMYD5/FAM98A/EEF1AKMT1/LCMT1
GBMvsCON.down	GO:0016757	glycosyltransferase activity	8/933	446/29820	0.970391611	0.999935526	0.82516736	P00492/P11216/P11217/Q13508/Q16880/Q8IV20/Q8IXJ6/Q9H0J9	8	HPRT1/PYGB/PYGM/ART3/UGT8/LACC1/SIRT2/PARP12
GBMvsCON.down	GO:0005539	glycosaminoglycan binding	8/933	455/29820	0.974801058	0.999935526	0.82516736	P04156/P08133/P13611/P29122/P43034/Q6UX15/Q96S86/Q9GZV7	8	PRNP/ANXA6/VCAN/PCSK6/PAFAH1B1/LAYN/HAPLN3/HAPLN2
GBMvsCON.up	GO:0032977	membrane insertase activity	8/2623	25/29820	0.000977947	0.030861227	0.028676654	Q15006/Q5J8M3/Q5UCC4/Q8N766/Q9BV81/Q9P0I2/Q9Y3B6/Q9Y5J7	8	EMC2/EMC4/EMC10/EMC1/EMC6/EMC3/EMC9/TIMM9
GBMvsCON.up	GO:0046933	proton-transporting ATP synthase activity, rotational mechanism	8/2623	26/29820	0.001304603	0.038944168	0.036187428	O75947/O75964/P00846/P18859/P27449/P56134/P56381/P56385	8	ATP5PD/ATP5MG/MT-ATP6/ATP5PF/ATP6V0C/ATP5MF/ATP5F1E/ATP5ME
GBMvsCON.up	GO:0005520	insulin-like growth factor binding	8/2623	32/29820	0.005463387	0.117171092	0.108876906	P06756/P11717/P17936/P18065/P24593/P29279/P35858/Q16270	8	ITGAV/IGF2R/IGFBP3/IGFBP2/IGFBP5/CCN2/IGFALS/IGFBP7
GBMvsCON.up	GO:0043395	heparan sulfate proteoglycan binding	8/2623	34/29820	0.008057729	0.143703987	0.133531617	O00468/P02649/P04196/P06858/P08575/P08603/Q07954/Q13591	8	AGRN/APOE/HRG/LPL/PTPRC/CFH/LRP1/SEMA5A
GBMvsCON.up	GO:0005385	zinc ion transmembrane transporter activity	8/2623	35/29820	0.009656767	0.161604534	0.150165038	Q13433/Q15043/Q6NXT4/Q8NEW0/Q92504/Q9NY26/Q9ULF5/Q9Y6M5	8	SLC39A6/SLC39A14/SLC30A6/SLC30A7/SLC39A7/SLC39A1/SLC39A10/SLC30A1
GBMvsCON.up	GO:0008656	cysteine-type endopeptidase activator activity involved in apoptotic process	8/2623	35/29820	0.009656767	0.161604534	0.150165038	O14727/P29466/P63244/Q71UM5/Q92934/Q9BXK5/Q9ULZ3/Q9Y2G2	8	APAF1/CASP1/RACK1/RPS27L/BAD/BCL2L13/PYCARD/CARD8
GBMvsCON.up	GO:0034185	apolipoprotein binding	8/2623	36/29820	0.011480079	0.185105799	0.17200272	P00747/P06858/P10809/P27824/P55157/Q07954/Q8NHJ6/Q9NZC2	8	PLG/LPL/HSPD1/CANX/MTTP/LRP1/LILRB4/TREM2
GBMvsCON.up	GO:0008320	protein transmembrane transporter activity	8/2623	38/29820	0.01586765	0.230602883	0.214279203	O96008/P25311/P49755/P60059/P61619/Q6QNY0/Q9NS69/Q9UGP8	8	TOMM40/AZGP1/TMED10/SEC61G/SEC61A1/BLOC1S3/TOMM22/SEC63
GBMvsCON.up	GO:0017134	fibroblast growth factor binding	8/2623	41/29820	0.024545397	0.296288426	0.275315065	P06756/P07996/P15880/P21802/P35052/P39019/Q92896/Q9BZZ5	8	ITGAV/THBS1/RPS2/FGFR2/GPC1/RPS19/GLG1/API5
GBMvsCON.up	GO:0001671	ATPase activator activity	8/2623	42/29820	0.028057411	0.3098941	0.287957635	O15226/P25685/P54709/Q5JTV8/Q8IWL3/Q8IXB1/Q8NFQ8/Q96DA6	8	NKRF/DNAJB1/ATP1B3/TOR1AIP1/HSCB/DNAJC10/TOR1AIP2/DNAJC19
GBMvsCON.up	GO:0004602	glutathione peroxidase activity	8/2623	43/29820	0.031901732	0.332716425	0.309164436	O15247/P07203/P20292/P22352/Q8TED1/Q96SL4/Q99735/Q9Y2Q3	8	CLIC2/GPX1/ALOX5AP/GPX3/GPX8/GPX7/MGST2/GSTK1
GBMvsCON.up	GO:0022884	macromolecule transmembrane transporter activity	8/2623	43/29820	0.031901732	0.332716425	0.309164436	O96008/P25311/P49755/P60059/P61619/Q6QNY0/Q9NS69/Q9UGP8	8	TOMM40/AZGP1/TMED10/SEC61G/SEC61A1/BLOC1S3/TOMM22/SEC63
GBMvsCON.up	GO:0016866	intramolecular transferase activity	8/2623	49/29820	0.062525861	0.44860974	0.416854015	O15305/O60832/O95900/Q8IZ73/Q96G03/Q96PZ0/Q9BZE2/Q9Y606	8	PMM2/DKC1/TRUB2/RPUSD2/PGM2/PUS7/PUS3/PUS1
GBMvsCON.up	GO:0016645	oxidoreductase activity, acting on the CH-NH group of donors	8/2623	51/29820	0.075779688	0.44860974	0.416854015	P00374/P11586/P13995/P32322/Q3SY69/Q6UB35/Q96RQ9/Q9UDR5	8	DHFR/MTHFD1/MTHFD2/PYCR1/ALDH1L2/MTHFD1L/IL4I1/AASS
GBMvsCON.up	GO:0050750	low-density lipoprotein particle receptor binding	8/2623	51/29820	0.075779688	0.44860974	0.416854015	P02649/P10909/P14625/P30533/P98082/P98160/Q14696/Q15036	8	APOE/CLU/HSP90B1/LRPAP1/DAB2/HSPG2/MESD/SNX17
GBMvsCON.up	GO:0070566	adenylyltransferase activity	8/2623	51/29820	0.075779688	0.44860974	0.416854015	O95340/P00519/P29728/Q15046/Q8NFF5/Q96T66/Q9H6E5/Q9Y6K5	8	PAPSS2/ABL1/OAS2/KARS1/FLAD1/NMNAT3/TUT1/OAS3
GBMvsCON.up	GO:0003899	DNA-directed 5'-3' RNA polymerase activity	8/2623	52/29820	0.082992365	0.44860974	0.416854015	O15160/P0DPB6/P19388/P30876/Q13503/Q9H1D9/Q9H944/Q9Y535	8	POLR1C/POLR1D/POLR2E/POLR2B/MED21/POLR3F/MED20/POLR3H
GBMvsCON.up	GO:0034062	5'-3' RNA polymerase activity	8/2623	57/29820	0.124832788	0.51529363	0.478817554	O15160/P0DPB6/P19388/P30876/Q13503/Q9H1D9/Q9H944/Q9Y535	8	POLR1C/POLR1D/POLR2E/POLR2B/MED21/POLR3F/MED20/POLR3H
GBMvsCON.up	GO:0097747	RNA polymerase activity	8/2623	57/29820	0.124832788	0.51529363	0.478817554	O15160/P0DPB6/P19388/P30876/Q13503/Q9H1D9/Q9H944/Q9Y535	8	POLR1C/POLR1D/POLR2E/POLR2B/MED21/POLR3F/MED20/POLR3H
GBMvsCON.up	GO:0001530	lipopolysaccharide binding	8/2623	59/29820	0.144159994	0.51529363	0.478817554	P00734/P06899/P08571/P09429/P10809/P18428/P28070/Q9NZC2	8	F2/H2BC11/CD14/HMGB1/HSPD1/LBP/PSMB4/TREM2
GBMvsCON.up	GO:0001091	RNA polymerase II general transcription initiation factor binding	8/2623	62/29820	0.175696312	0.533122463	0.495384338	P15884/P22087/P35269/P52657/Q00839/Q92889/Q9Y230/Q9Y265	8	TCF4/FBL/GTF2F1/GTF2A2/HNRNPU/ERCC4/RUVBL2/RUVBL1
GBMvsCON.up	GO:0071949	FAD binding	8/2623	62/29820	0.175696312	0.533122463	0.495384338	O00391/O15254/O95831/Q15067/Q96HE7/Q99424/Q9UHG3/Q9Y6N5	8	QSOX1/ACOX3/AIFM1/ACOX1/ERO1A/ACOX2/PCYOX1/SQOR
GBMvsCON.up	GO:0000175	3'-5'-exoribonuclease activity	8/2623	64/29820	0.198270267	0.577047457	0.536200015	A5YKK6/Q8IV48/Q8TCS8/Q96AZ6/Q96GM8/Q9NQT4/Q9UFF9/Q9UIV1	8	CNOT1/ERI1/PNPT1/ISG20/TOE1/EXOSC5/CNOT8/CNOT7
GBMvsCON.up	GO:0008375	acetylglucosaminyltransferase activity	8/2623	64/29820	0.198270267	0.577047457	0.536200015	P06865/P07686/Q10469/Q5NDL2/Q8NAT1/Q93063/Q9NP73/Q9UBQ6	8	HEXA/HEXB/MGAT2/EOGT/POMGNT2/EXT2/ALG13/EXTL2
GBMvsCON.up	GO:0043531	ADP binding	8/2623	65/29820	0.209978748	0.590436013	0.548640835	O14727/P33897/P36776/P52701/Q03518/Q9NQG6/Q9Y230/Q9Y265	8	APAF1/ABCD1/LONP1/MSH6/TAP1/MIEF1/RUVBL2/RUVBL1
GBMvsCON.up	GO:0030331	nuclear estrogen receptor binding	8/2623	66/29820	0.22194714	0.590436013	0.548640835	A5YKK6/P12004/P12931/P55345/Q15648/Q8TDD1/Q99623/Q9NV06	8	CNOT1/PCNA/SRC/PRMT2/MED1/DDX54/PHB2/DCAF13
GBMvsCON.up	GO:0044390	ubiquitin-like protein conjugating enzyme binding	8/2623	67/29820	0.234158842	0.590436013	0.548640835	O14776/O60337/O75150/P23396/Q9UBS8/Q9UBT2/Q9UBW7/Q9Y4K3	8	TCERG1/MARCHF6/RNF40/RPS3/RNF14/UBA2/ZMYM2/TRAF6
GBMvsCON.up	GO:0004520	endodeoxyribonuclease activity	8/2623	68/29820	0.246596736	0.600586758	0.55807304	O00115/P23396/P27695/P49959/Q53H47/Q92878/Q92889/Q9Y2C4	8	DNASE2/RPS3/APEX1/MRE11/SETMAR/RAD50/ERCC4/EXOG
GBMvsCON.up	GO:0000217	DNA secondary structure binding	8/2623	71/29820	0.285090448	0.634284206	0.589385148	O15347/P00519/P07305/P09429/P26583/P52701/Q03164/Q14103	8	HMGB3/ABL1/H1-0/HMGB1/HMGB2/MSH6/KMT2A/HNRNPD
GBMvsCON.up	GO:0034212	peptide N-acetyltransferase activity	8/2623	72/29820	0.298254616	0.634284206	0.589385148	O14929/O60318/P15336/P41227/Q00403/Q6N069/Q92793/Q9GZZ1	8	HAT1/MCM3AP/ATF2/NAA10/GTF2B/NAA16/CREBBP/NAA50
GBMvsCON.up	GO:0001223	transcription coactivator binding	8/2623	83/29820	0.448050361	0.760546102	0.706709347	P42224/P62829/P84022/Q00059/Q04206/Q15648/Q71SY5/Q92793	8	STAT1/RPL23/SMAD3/TFAM/RELA/MED1/MED25/CREBBP
GBMvsCON.up	GO:0042287	MHC protein binding	8/2623	83/29820	0.448050361	0.760546102	0.706709347	O15533/P01730/P04233/P13747/P51572/Q03518/Q03519/Q9BUN8	8	TAPBP/CD4/CD74/HLA-E/BCAP31/TAP1/TAP2/DERL1
GBMvsCON.up	GO:0004869	cysteine-type endopeptidase inhibitor activity	8/2623	85/29820	0.475224209	0.768620855	0.714212512	P01042/P02765/P04196/P16444/P51812/Q13490/Q9NR09/Q9UGM5	8	KNG1/AHSG/HRG/DPEP1/RPS6KA3/BIRC2/BIRC6/FETUB
GBMvsCON.up	GO:0016763	pentosyltransferase activity	8/2623	91/29820	0.554356375	0.825867151	0.767406516	P11172/P19971/P43490/Q53GL7/Q7Z4H8/Q8IXQ6/Q8NBI6/Q8NBL1	8	UMPS/TYMP/NAMPT/PARP10/POGLUT3/PARP9/XXYLT1/POGLUT1
GBMvsCON.up	GO:0001222	transcription corepressor binding	8/2623	95/29820	0.604195783	0.848486004	0.788424249	O75530/P40424/P42224/P51858/P56545/Q13547/Q96KQ7/Q9H9B1	8	EED/PBX1/STAT1/HDGF/CTBP2/HDAC1/EHMT2/EHMT1
GBMvsCON.up	GO:0051018	protein kinase A binding	8/2623	95/29820	0.604195783	0.848486004	0.788424249	O43823/P13861/P23396/P41240/Q12802/Q96M27/Q9H3P7/Q9Y6W5	8	AKAP8/PRKAR2A/RPS3/CSK/AKAP13/PRRC1/ACBD3/WASF2
GBMvsCON.up	GO:0008374	O-acyltransferase activity	8/2623	97/29820	0.628019187	0.865742662	0.804459361	P47712/P50416/Q6UWP7/Q7Z7B1/Q8NCC3/Q8NF37/Q9HCL2/Q9NUQ2	8	PLA2G4A/CPT1A/LCLAT1/PIGW/PLA2G15/LPCAT1/GPAM/AGPAT5
GBMvsCON.up	GO:0030544	Hsp70 protein binding	8/2623	98/29820	0.63963199	0.868971136	0.8074593	O75937/P02786/P23396/P25685/P37198/Q07812/Q8IXB1/Q9NUL3	8	DNAJC8/TFRC/RPS3/DNAJB1/NUP62/BAX/DNAJC10/STAU2
GBMvsCON.up	GO:0005507	copper ion binding	8/2623	100/29820	0.662231498	0.891621882	0.828506669	O00244/O43819/P00450/P02768/P03950/P35052/Q9UBF6/Q9Y6N1	8	ATOX1/SCO2/CP/ALB/ANG/GPC1/RNF7/COX11
GBMvsCON.up	GO:0015485	cholesterol binding	8/2623	103/29820	0.694498734	0.910687637	0.846222817	P02647/P02652/P02656/P22307/P61916/Q13790/Q9BZF1/Q9H0X9	8	APOA1/APOA2/APOC3/SCP2/NPC2/APOF/OSBPL8/OSBPL5
GBMvsCON.up	GO:0030159	signaling receptor complex adaptor activity	8/2623	106/29820	0.724731276	0.921134286	0.855929979	P16333/P29353/P37198/Q8TDM6/Q9BX66/Q9NRF2/Q9UN86/Q9Y566	8	NCK1/SHC1/NUP62/DLG5/SORBS1/SH2B1/G3BP2/SHANK1
GBMvsCON.up	GO:0016782	transferase activity, transferring sulphur-containing groups	8/2623	108/29820	0.743731012	0.935452577	0.869234721	O43529/O43766/O60507/O60704/P0DMM9/P50225/Q7LGA3/Q9Y2C2	8	CHST10/LIAS/TPST1/TPST2/SULT1A3/SULT1A1/HS2ST1/UST
GBMvsCON.up	GO:0048306	calcium-dependent protein binding	8/2623	131/29820	0.898764946	0.999998936	0.92921204	O75131/O94979/P01023/P06703/P26447/P31949/P33764/P48740	8	CPNE3/SEC31A/A2M/S100A6/S100A4/S100A11/S100A3/MASP1
GBMvsCON.up	GO:0015171	amino acid transmembrane transporter activity	8/2623	132/29820	0.903161923	0.999998936	0.92921204	P30825/P43005/Q15758/Q7Z2H8/Q96NB2/Q9H9B4/Q9NS82/Q9Y619	8	SLC7A1/SLC1A1/SLC1A5/SLC36A1/SFXN2/SFXN1/SLC7A10/SLC25A15
GBMvsCON.up	GO:0004722	protein serine/threonine phosphatase activity	8/2623	168/29820	0.983638833	0.999998936	0.92921204	P60510/Q13615/Q3ZCQ8/Q8WUK0/Q96HS1/Q9H0C8/Q9H2U2/Q9NP77	8	PPP4C/MTMR3/TIMM50/PTPMT1/PGAM5/ILKAP/PPA2/SSU72
GBMvsCON.up	GO:0005267	potassium channel activity	8/2623	221/29820	0.999258156	0.999998936	0.92921204	Q13003/Q13563/Q5JUK3/Q6PIL6/Q9NSA2/Q9NZI2/Q9NZV8/Q9UK17	8	GRIK3/PKD2/KCNT1/KCNIP4/KCND1/KCNIP1/KCND2/KCND3
GBMvsCON.up	GO:0015276	ligand-gated ion channel activity	8/2623	255/29820	0.999917026	0.999998936	0.92921204	P34903/P42262/P48058/P78348/Q13003/Q13563/Q14571/Q96FT7	8	GABRA3/GRIA2/GRIA4/ASIC1/GRIK3/PKD2/ITPR2/ASIC4
GBMvsCON.up	GO:0022834	ligand-gated channel activity	8/2623	255/29820	0.999917026	0.999998936	0.92921204	P34903/P42262/P48058/P78348/Q13003/Q13563/Q14571/Q96FT7	8	GABRA3/GRIA2/GRIA4/ASIC1/GRIK3/PKD2/ITPR2/ASIC4
GBMvsCON.up	GO:0001653	peptide receptor activity	8/2623	259/29820	0.999936405	0.999998936	0.92921204	P07359/P20594/P25101/P30874/P32246/Q6RW13/Q9NZT2/Q9UPU3	8	GP1BA/NPR2/EDNRA/SSTR2/CCR1/AGTRAP/OGFR/SORCS3
GBMvsCON.up	GO:0015081	sodium ion transmembrane transporter activity	8/2623	299/29820	0.999995893	0.999998936	0.92921204	P43005/P78348/Q13003/Q13563/Q2Y0W8/Q6P4Q7/Q96FT7/Q9Y289	8	SLC1A1/ASIC1/GRIK3/PKD2/SLC4A8/CNNM4/ASIC4/SLC5A6
NGMTvsGBM.down	GO:0005516	calmodulin binding	8/289	383/29820	0.034058477	0.211966249	0.175782832	O14827/O43526/P19634/P20020/Q08828/Q13554/Q96JE9/Q99578	8	RASGRF2/KCNQ2/SLC9A1/ATP2B1/ADCY1/CAMK2B/MAP6/RIT2
NGMTvsGBM.up	GO:0004601	peroxidase activity	8/130	92/29820	7.19E-09	1.09E-06	7.55E-07	O43708/P02042/P04040/P09105/P09211/P68871/P69905/Q6B0K9	8	GSTZ1/HBD/CAT/HBQ1/GSTP1/HBB/HBA1; HBA2/HBM
NGMTvsGBM.up	GO:0016684	oxidoreductase activity, acting on peroxide as acceptor	8/130	94/29820	8.53E-09	1.09E-06	7.55E-07	O43708/P02042/P04040/P09105/P09211/P68871/P69905/Q6B0K9	8	GSTZ1/HBD/CAT/HBQ1/GSTP1/HBB/HBA1; HBA2/HBM
NGMTvsGBM.up	GO:0020037	heme binding	8/130	238/29820	1.03E-05	0.000556017	0.000385543	P02042/P04040/P09105/P35520/P68871/P69905/Q6B0K9/Q7KZN9	8	HBD/CAT/HBQ1/CBS/HBB/HBA1; HBA2/HBM/COX15
NGMTvsGBM.up	GO:0046906	tetrapyrrole binding	8/130	251/29820	1.51E-05	0.000714648	0.000495537	P02042/P04040/P09105/P35520/P68871/P69905/Q6B0K9/Q7KZN9	8	HBD/CAT/HBQ1/CBS/HBB/HBA1; HBA2/HBM/COX15
GBMvsCON.down	GO:0052629	phosphatidylinositol-3,5-bisphosphate 3-phosphatase activity	7/933	27/29820	1.47E-05	0.00119921	0.000989613	O15056/O43426/Q13496/Q13613/Q13614/Q9Y216/Q9Y217	7	SYNJ2/SYNJ1/MTM1/MTMR1/MTMR2/MTMR7/MTMR6
GBMvsCON.down	GO:0098918	structural constituent of synapse	7/933	30/29820	3.11E-05	0.001785488	0.001473421	O15020/P07196/P12036/P63261/Q12959/Q16352/Q9UQ16	7	SPTBN2/NEFL/NEFH/ACTG1/DLG1/INA/DNM3
GBMvsCON.down	GO:0106018	phosphatidylinositol-3,5-bisphosphate phosphatase activity	7/933	31/29820	3.91E-05	0.002081703	0.001717864	O15056/O43426/Q13496/Q13613/Q13614/Q9Y216/Q9Y217	7	SYNJ2/SYNJ1/MTM1/MTMR1/MTMR2/MTMR7/MTMR6
GBMvsCON.down	GO:0019211	phosphatase activator activity	7/933	38/29820	0.000155128	0.005649923	0.004662433	P0DP23/P52564/Q13362/Q14738/Q15172/Q15173/Q15257	7	CALM1/MAP2K6/PPP2R5C/PPP2R5D/PPP2R5A/PPP2R5B/PTPA
GBMvsCON.down	GO:0050145	nucleoside monophosphate kinase activity	7/933	41/29820	0.00025473	0.008303282	0.006852039	P00568/Q00013/Q12959/Q15700/Q16774/Q9UDY2/Q9Y6K8	7	AK1/MPP1/DLG1/DLG2/GUK1/TJP2/AK5
GBMvsCON.down	GO:0034593	phosphatidylinositol bisphosphate phosphatase activity	7/933	49/29820	0.000783737	0.017187866	0.014183781	O15056/O43426/Q13496/Q13613/Q13614/Q9Y216/Q9Y217	7	SYNJ2/SYNJ1/MTM1/MTMR1/MTMR2/MTMR7/MTMR6
GBMvsCON.down	GO:0045505	dynein intermediate chain binding	7/933	49/29820	0.000783737	0.017187866	0.014183781	P43034/P51808/P63167/Q14204/Q8TF09/Q96FJ2/Q9NP97	7	PAFAH1B1/DYNLT3/DYNLL1/DYNC1H1/DYNLRB2/DYNLL2/DYNLRB1
GBMvsCON.down	GO:0031683	G-protein beta/gamma-subunit complex binding	7/933	50/29820	0.000887034	0.018600842	0.015349797	P04899/P19086/P29992/P50148/P63096/Q14344/Q5JWF2	7	GNAI2/GNAZ/GNA11/GNAQ/GNAI1/GNA13/GNAS
GBMvsCON.down	GO:0004683	calmodulin-dependent protein kinase activity	7/933	56/29820	0.001751946	0.034150607	0.028181783	P46019/Q13554/Q13555/Q14012/Q96NX5/Q96RR4/Q9UQM7	7	PHKA2/CAMK2B/CAMK2G/CAMK1/CAMK1G/CAMKK2/CAMK2A
GBMvsCON.down	GO:0061650	ubiquitin-like protein conjugating enzyme activity	7/933	67/29820	0.004890322	0.065710739	0.054225853	P61081/P61086/P61088/P62837/Q969M7/Q9C0C9/Q9H832	7	UBE2M/UBE2K/UBE2N/UBE2D2/UBE2F/UBE2O/UBE2Z
GBMvsCON.down	GO:0016776	phosphotransferase activity, phosphate group as acceptor	7/933	76/29820	0.009669591	0.098501542	0.081285499	P00568/Q00013/Q12959/Q15700/Q16774/Q9UDY2/Q9Y6K8	7	AK1/MPP1/DLG1/DLG2/GUK1/TJP2/AK5
GBMvsCON.down	GO:0005246	calcium channel regulator activity	7/933	87/29820	0.019307476	0.153572104	0.126730859	P05771/P0DP23/P62258/Q96BR1/Q9NRX4/Q9NZU7/Q9UKS6	7	PRKCB/CALM1/YWHAE/SGK3/PHPT1/CABP1/PACSIN3
GBMvsCON.down	GO:0005544	calcium-dependent phospholipid binding	7/933	88/29820	0.020429296	0.159740935	0.131821504	O95741/P08133/P20073/P50995/Q96A23/Q9BT88/Q9UBL6	7	CPNE6/ANXA6/ANXA7/ANXA11/CPNE4/SYT11/CPNE7
GBMvsCON.down	GO:0051879	Hsp90 protein binding	7/933	94/29820	0.028122906	0.165908863	0.136911406	O95433/P53041/P55011/Q00535/Q16543/Q92574/Q9UHD1	7	AHSA1/PPP5C/SLC12A2/CDK5/CDC37/TSC1/CHORDC1
GBMvsCON.down	GO:0043539	protein serine/threonine kinase activator activity	7/933	97/29820	0.032620274	0.172314731	0.14219766	P0DP23/P36507/P52564/Q02750/Q8ND76/Q9H9S4/Q9Y376	7	CALM1/MAP2K2/MAP2K6/MAP2K1/CCNY/CAB39L/CAB39
GBMvsCON.down	GO:0015485	cholesterol binding	7/933	103/29820	0.042997187	0.208800374	0.172306363	O15118/P02689/P05090/P08133/P60033/Q9BXW6/Q9H1P3	7	NPC1/PMP2/APOD/ANXA6/CD81/OSBPL1A/OSBPL2
GBMvsCON.down	GO:0140677	molecular function activator activity	7/933	109/29820	0.055297986	0.211708883	0.174706524	O60884/O75190/O95433/P04156/P05026/P25686/Q08209	7	DNAJA2/DNAJB6/AHSA1/PRNP/ATP1B1/DNAJB2/PPP3CA
GBMvsCON.down	GO:0005548	phospholipid transporter activity	7/933	115/29820	0.069584876	0.230948366	0.190583342	P48739/Q00169/Q5TA50/Q9BZ71/Q9H1P3/Q9NRY6/Q9NZD2	7	PITPNB/PITPNA/CPTP/PITPNM3/OSBPL2/PLSCR3/GLTP
GBMvsCON.down	GO:0023023	MHC protein complex binding	7/933	116/29820	0.072161197	0.237788326	0.196227817	P05026/P07900/P14618/P50995/P60033/P62258/Q9NUQ9	7	ATP1B1/HSP90AA1/PKM/ANXA11/CD81/YWHAE/CYRIB
GBMvsCON.down	GO:0032934	sterol binding	7/933	125/29820	0.097848413	0.261432826	0.215739745	O15118/P02689/P05090/P08133/P60033/Q9BXW6/Q9H1P3	7	NPC1/PMP2/APOD/ANXA6/CD81/OSBPL1A/OSBPL2
GBMvsCON.down	GO:0019905	syntaxin binding	7/933	136/29820	0.13516919	0.311474551	0.257035205	O00186/P46459/P54920/P60880/P61764/Q99747/Q9H115	7	STXBP3/NSF/NAPA/SNAP25/STXBP1/NAPG/NAPB
GBMvsCON.down	GO:0048029	monosaccharide binding	7/933	137/29820	0.138868492	0.311474551	0.257035205	P04075/P06744/P08237/P17858/P30613/P37837/Q01813	7	ALDOA/GPI/PFKM/PFKL/PKLR/TALDO1/PFKP
GBMvsCON.down	GO:0016209	antioxidant activity	7/933	146/29820	0.174276704	0.345062888	0.284752991	O14880/O43396/O43708/P07148/P30041/P36969/P78417	7	MGST3/TXNL1/GSTZ1/FABP1/PRDX6/GPX4/GSTO1
GBMvsCON.down	GO:0016651	oxidoreductase activity, acting on NAD(P)H	7/933	146/29820	0.174276704	0.345062888	0.284752991	O43674/O95168/P16152/P52895/Q04828/Q6BCY4/Q9Y6M9	7	NDUFB5/NDUFB4/CBR1/AKR1C2/AKR1C1/CYB5R2/NDUFB9
GBMvsCON.down	GO:0070851	growth factor receptor binding	7/933	250/29820	0.669069198	0.808133279	0.666888202	O00291/O00560/O14745/O95219/Q3V6T2/Q8NFZ8/Q9H0E2	7	HIP1/SDCBP/NHERF1/SNX4/CCDC88A/CADM4/TOLLIP
GBMvsCON.down	GO:0004866	endopeptidase inhibitor activity	7/933	307/29820	0.848492903	0.934963518	0.771551123	O00499/P04156/P30086/P54578/Q99574/Q9C0C9/Q9H832	7	BIN1/PRNP/PEBP1/USP14/SERPINI1/UBE2O/UBE2Z
GBMvsCON.down	GO:0030414	peptidase inhibitor activity	7/933	319/29820	0.873978138	0.950932188	0.784728798	O00499/P04156/P30086/P54578/Q99574/Q9C0C9/Q9H832	7	BIN1/PRNP/PEBP1/USP14/SERPINI1/UBE2O/UBE2Z
GBMvsCON.up	GO:0030619	U1 snRNA binding	7/2623	11/29820	9.70E-06	0.000824333	0.000765981	P08579/P08621/P09012/P38432/Q6P2Q9/Q8TEQ6/Q96AZ6	7	SNRPB2/SNRNP70/SNRPA/COIL/PRPF8/GEMIN5/ISG20
GBMvsCON.up	GO:0034511	U3 snoRNA binding	7/2623	13/29820	4.30E-05	0.002569921	0.002388004	P13010/P55769/P78527/Q14692/Q2NL82/Q96AZ6/Q9NX24	7	XRCC5/SNU13/PRKDC/BMS1/TSR1/ISG20/NHP2
GBMvsCON.up	GO:0070181	small ribosomal subunit rRNA binding	7/2623	16/29820	0.000226347	0.009433979	0.008766176	P23396/P62263/P62277/P82912/Q14011/Q9BRU9/Q9NVS2	7	RPS3/RPS14/RPS13/MRPS11/CIRBP/UTP23/MRPS18A
GBMvsCON.up	GO:0000340	RNA 7-methylguanosine cap binding	7/2623	24/29820	0.003656675	0.086852505	0.080704479	P06730/Q09161/Q53F19/Q7L576/Q8TEQ6/Q96C86/Q9UKV8	7	EIF4E/NCBP1/NCBP3/CYFIP1/GEMIN5/DCPS/AGO2
GBMvsCON.up	GO:0046977	TAP binding	7/2623	27/29820	0.00743148	0.143703987	0.133531617	O15533/P01889/P04439/P10321/P30511/Q03518/Q03519	7	TAPBP/HLA-B/HLA-A/HLA-C/HLA-F/TAP1/TAP2
GBMvsCON.up	GO:0030169	low-density lipoprotein particle binding	7/2623	28/29820	0.009170459	0.157035223	0.145919175	P01130/P07996/P21757/P55058/Q6SPF0/Q92673/Q9NZC2	7	LDLR/THBS1/MSR1/PLTP/SAMD1/SORL1/TREM2
GBMvsCON.up	GO:0042800	histone methyltransferase activity (H3-K4 specific)	7/2623	28/29820	0.009170459	0.157035223	0.145919175	O14686/O15047/Q03164/Q15291/Q53H47/Q6UXN9/Q9P0U4	7	KMT2D/SETD1A/KMT2A/RBBP5/SETMAR/WDR82/CXXC1
GBMvsCON.up	GO:0043024	ribosomal small subunit binding	7/2623	29/29820	0.011189362	0.181744861	0.168879692	O00571/O75616/P06748/P13051/P23588/P46199/Q96EY7	7	DDX3X/ERAL1/NPM1/UNG/EIF4B/MTIF2/PTCD3
GBMvsCON.up	GO:0070034	telomerase RNA binding	7/2623	31/29820	0.016159071	0.233303184	0.216788358	O60832/P07910/P14678/P62318/Q00839/Q8IU60/Q9NX24	7	DKC1/HNRNPC/SNRPB/SNRPD3/HNRNPU/DCP2/NHP2
GBMvsCON.up	GO:0008409	5'-3' exonuclease activity	7/2623	33/29820	0.022516061	0.276423112	0.256855957	O77932/P49959/Q8IU60/Q8IV08/Q9BQ61/Q9UKF6/Q9Y2C4	7	DXO/MRE11/DCP2/PLD3/TRIR/CPSF3/EXOG
GBMvsCON.up	GO:0000030	mannosyltransferase activity	7/2623	34/29820	0.026264518	0.303779079	0.282275477	Q2PZI1/Q6ZPD9/Q6ZXV5/Q92685/Q9BT22/Q9UKY4/Q9Y6A1	7	DPY19L1/DPY19L3/TMTC3/ALG3/ALG1/POMT2/POMT1
GBMvsCON.up	GO:0000295	adenine nucleotide transmembrane transporter activity	7/2623	35/29820	0.030416456	0.324589134	0.301612452	O00400/P12236/P33897/Q6KCM7/Q6NUK1/Q8TB61/Q9BV35	7	SLC33A1/SLC25A6/ABCD1/SLC25A25/SLC25A24/SLC35B2/SLC25A23
GBMvsCON.up	GO:0005346	purine ribonucleotide transmembrane transporter activity	7/2623	35/29820	0.030416456	0.324589134	0.301612452	O00400/P12236/P33897/Q6KCM7/Q6NUK1/Q8TB61/Q9BV35	7	SLC33A1/SLC25A6/ABCD1/SLC25A25/SLC25A24/SLC35B2/SLC25A23
GBMvsCON.up	GO:0055106	ubiquitin-protein transferase regulator activity	7/2623	37/29820	0.039990562	0.369487879	0.343332951	P46777/P60866/P62081/P62829/P62841/P62913/Q9HC52	7	RPL5/RPS20/RPS7/RPL23/RPS15/RPL11/CBX8
GBMvsCON.up	GO:0070182	DNA polymerase binding	7/2623	37/29820	0.039990562	0.369487879	0.343332951	O14519/P09429/P12004/P36776/P51532/Q9BUH6/Q9UHN1	7	CDK2AP1/HMGB1/PCNA/LONP1/SMARCA4/PAXX/POLG2
GBMvsCON.up	GO:0016646	oxidoreductase activity, acting on the CH-NH group of donors, NAD or NADP as acceptor	7/2623	38/29820	0.045437672	0.396424738	0.368363031	P00374/P11586/P13995/P32322/Q3SY69/Q6UB35/Q9UDR5	7	DHFR/MTHFD1/MTHFD2/PYCR1/ALDH1L2/MTHFD1L/AASS
GBMvsCON.up	GO:0017116	single-stranded DNA helicase activity	7/2623	38/29820	0.045437672	0.396424738	0.368363031	P25205/P33991/P33992/P40937/P49736/Q08211/Q14566	7	MCM3/MCM4/MCM5/RFC5/MCM2/DHX9/MCM6
GBMvsCON.up	GO:0016891	endoribonuclease activity, producing 5'-phosphomonoesters	7/2623	40/29820	0.057698457	0.44860974	0.416854015	O15091/P27695/P78346/Q99575/Q9H777/Q9UK59/Q9UKV8	7	PRORP/APEX1/RPP30/POP1/ELAC1/DBR1/AGO2
GBMvsCON.up	GO:0015216	purine nucleotide transmembrane transporter activity	7/2623	41/29820	0.064524088	0.44860974	0.416854015	O00400/P12236/P33897/Q6KCM7/Q6NUK1/Q8TB61/Q9BV35	7	SLC33A1/SLC25A6/ABCD1/SLC25A25/SLC25A24/SLC35B2/SLC25A23
GBMvsCON.up	GO:0004629	phospholipase C activity	7/2623	48/29820	0.125266041	0.51529363	0.478817554	O75038/P16885/P25101/P30101/P32246/Q15147/Q9BRC7	7	PLCH2/PLCG2/EDNRA/PDIA3/CCR1/PLCB4/PLCD4
GBMvsCON.up	GO:0016893	endonuclease activity, active with either ribo- or deoxyribonucleic acids and producing 5'-phosphomonoesters	7/2623	50/29820	0.146591461	0.51529363	0.478817554	O15091/P27695/P78346/Q99575/Q9H777/Q9UK59/Q9UKV8	7	PRORP/APEX1/RPP30/POP1/ELAC1/DBR1/AGO2
GBMvsCON.up	GO:0070273	phosphatidylinositol-4-phosphate binding	7/2623	51/29820	0.15785697	0.51529363	0.478817554	O60493/P47712/Q9BZF1/Q9H0X9/Q9H4A5/Q9Y343/Q9Y5P4	7	SNX3/PLA2G4A/OSBPL8/OSBPL5/GOLPH3L/SNX24/CERT1
GBMvsCON.up	GO:0046875	ephrin receptor binding	7/2623	55/29820	0.206534206	0.590436013	0.548640835	O43166/P00519/P12931/P16333/P18031/P29353/Q92625	7	SIPA1L1/ABL1/SRC/NCK1/PTPN1/SHC1/ANKS1A
GBMvsCON.up	GO:0090482	vitamin transmembrane transporter activity	7/2623	57/29820	0.232763823	0.590436013	0.548640835	O14678/O95528/P02774/P11166/Q9H2D1/Q9HC21/Q9Y289	7	ABCD4/SLC2A10/GC/SLC2A1/SLC25A32/SLC25A19/SLC5A6
GBMvsCON.up	GO:0031210	phosphatidylcholine binding	7/2623	58/29820	0.246275814	0.600586758	0.55807304	P01591/P02647/P02652/P02654/P05154/P49585/P55058	7	JCHAIN/APOA1/APOA2/APOC1/SERPINA5/PCYT1A/PLTP
GBMvsCON.up	GO:0016790	thiolester hydrolase activity	7/2623	63/29820	0.316883254	0.646694427	0.600916886	O14734/O75608/O95870/P33897/P50897/Q7L211/Q9NPJ3	7	ACOT8/LYPLA1/ABHD16A/ABCD1/PPT1/ABHD13/ACOT13
GBMvsCON.up	GO:0042887	amide transmembrane transporter activity	7/2623	64/29820	0.331449761	0.665006833	0.617933013	O00400/O15533/P33897/Q03518/Q03519/Q9H2D1/Q9Y289	7	SLC33A1/TAPBP/ABCD1/TAP1/TAP2/SLC25A32/SLC5A6
GBMvsCON.up	GO:0016831	carboxy-lyase activity	7/2623	69/29820	0.405237967	0.728012564	0.676478759	P06132/P11172/P23368/P38435/Q16822/Q6P587/Q8NBZ7	7	UROD/UMPS/ME2/GGCX/PCK2/FAHD1/UXS1
GBMvsCON.up	GO:0008146	sulfotransferase activity	7/2623	75/29820	0.493095444	0.789310026	0.733437159	O43529/O60507/O60704/P0DMM9/P50225/Q7LGA3/Q9Y2C2	7	CHST10/TPST1/TPST2/SULT1A3/SULT1A1/HS2ST1/UST
GBMvsCON.up	GO:0032452	histone demethylase activity	7/2623	75/29820	0.493095444	0.789310026	0.733437159	O60341/O75164/O94953/Q6NYC1/Q8IUF8/Q9H6W3/Q9Y4C1	7	KDM1A/KDM4A/KDM4B/JMJD6/RIOX2/RIOX1/KDM3A
GBMvsCON.up	GO:0140457	protein demethylase activity	7/2623	75/29820	0.493095444	0.789310026	0.733437159	O60341/O75164/O94953/Q6NYC1/Q8IUF8/Q9H6W3/Q9Y4C1	7	KDM1A/KDM4A/KDM4B/JMJD6/RIOX2/RIOX1/KDM3A
GBMvsCON.up	GO:0030020	extracellular matrix structural constituent conferring tensile strength	7/2623	76/29820	0.507400761	0.797466506	0.741016267	P02461/P02462/P05997/P08572/P12109/P25940/P39060	7	COL3A1/COL4A1/COL5A2/COL4A2/COL6A1/COL5A3/COL18A1
GBMvsCON.up	GO:0005547	phosphatidylinositol-3,4,5-trisphosphate binding	7/2623	79/29820	0.549421522	0.825867151	0.767406516	O94868/P46940/Q06187/Q8WWN8/Q92538/Q9BPZ7/Q9NPF8	7	FCHSD2/IQGAP1/BTK/ARAP3/GBF1/MAPKAP1/ADAP2
GBMvsCON.up	GO:0042805	actinin binding	7/2623	82/29820	0.589828356	0.846776237	0.786835512	O00151/Q04206/Q13563/Q14118/Q16527/Q8WX93/Q96HC4	7	PDLIM1/RELA/PKD2/DAG1/CSRP2/PALLD/PDLIM5
GBMvsCON.up	GO:0004715	non-membrane spanning protein tyrosine kinase activity	7/2623	86/29820	0.640706726	0.869896224	0.808318905	O43353/P00519/P08631/P12931/P19525/P41240/Q06187	7	RIPK2/ABL1/HCK/SRC/EIF2AK2/CSK/BTK
GBMvsCON.up	GO:0015026	coreceptor activity	7/2623	87/29820	0.652837579	0.884735099	0.822107381	O95980/P01730/P06756/P17813/Q13308/Q6UVK1/Q92692	7	RECK/CD4/ITGAV/ENG/PTK7/CSPG4/NECTIN2
GBMvsCON.up	GO:0001784	phosphotyrosine residue binding	7/2623	98/29820	0.769220192	0.947104943	0.880062252	P00519/P07737/P08631/P15498/P16885/P29353/P78314	7	ABL1/PFN1/HCK/VAV1/PLCG2/SHC1/SH3BP2
GBMvsCON.up	GO:0019894	kinesin binding	7/2623	99/29820	0.778212332	0.953846741	0.886326819	O14966/O60333/Q86UP2/Q9NPI6/Q9NRI5/Q9NUL3/Q9NX95	7	RAB29/KIF1B/KTN1/DCP1A/DISC1/STAU2/SYBU
GBMvsCON.up	GO:0051287	NAD binding	7/2623	99/29820	0.778212332	0.953846741	0.886326819	O75874/P23368/P31937/P53370/P56545/Q16836/Q8NBZ7	7	IDH1/ME2/HIBADH/NUDT6/CTBP2/HADH/UXS1
GBMvsCON.up	GO:0015179	L-amino acid transmembrane transporter activity	7/2623	103/29820	0.811580395	0.965241561	0.896915034	P30825/P43005/Q15758/Q7Z2H8/Q9H9B4/Q9NS82/Q9Y619	7	SLC7A1/SLC1A1/SLC1A5/SLC36A1/SFXN1/SLC7A10/SLC25A15
GBMvsCON.up	GO:0016765	transferase activity, transferring alkyl or aryl (other than methyl) groups	7/2623	105/29820	0.826743104	0.969875473	0.901220925	P20292/Q03013/Q86YH6/Q8NBA8/Q99735/Q9NR45/Q9Y2Q3	7	ALOX5AP/GSTM4/PDSS2/DTWD2/MGST2/NANS/GSTK1
GBMvsCON.up	GO:0019829	ATPase-coupled cation transmembrane transporter activity	7/2623	105/29820	0.826743104	0.969875473	0.901220925	P16615/P23634/P27449/P98194/Q4VNC1/Q9H7F0/Q9HD20	7	ATP2A2/ATP2B4/ATP6V0C/ATP2C1/ATP13A4/ATP13A3/ATP13A1
GBMvsCON.up	GO:0005548	phospholipid transporter activity	7/2623	115/29820	0.888596235	0.99940317	0.928658446	O15162/P55058/P55157/P98196/Q9BZF1/Q9H0X9/Q9Y5P4	7	PLSCR1/PLTP/MTTP/ATP11A/OSBPL8/OSBPL5/CERT1
GBMvsCON.up	GO:0015453	oxidoreduction-driven active transmembrane transporter activity	7/2623	116/29820	0.893613239	0.999998936	0.92921204	O00483/O75380/P00414/P10606/P20674/Q7KZN9/Q9UI09	7	NDUFA4/NDUFS6/MT-CO3/COX5B/COX5A/COX15/NDUFA12
GBMvsCON.up	GO:0005546	phosphatidylinositol-4,5-bisphosphate binding	7/2623	146/29820	0.976723011	0.999998936	0.92921204	O00522/O60443/P07737/Q12792/Q13045/Q9BPZ7/Q9NPF8	7	KRIT1/GSDME/PFN1/TWF1/FLII/MAPKAP1/ADAP2
GBMvsCON.up	GO:0004714	transmembrane receptor protein tyrosine kinase activity	7/2623	147/29820	0.977961584	0.999998936	0.92921204	O60462/P00533/P11717/P17948/P21802/Q12866/Q16832	7	NRP2/EGFR/IGF2R/FLT1/FGFR2/MERTK/DDR2
GBMvsCON.up	GO:0003774	cytoskeletal motor activity	7/2623	192/29820	0.998464843	0.999998936	0.92921204	O60333/P14649/P60660/Q0VDD8/Q15058/Q9NQT8/Q9UQE7	7	KIF1B/MYL6B/MYL6/DNAH14/KIF14/KIF13B/SMC3
GBMvsCON.up	GO:0099094	ligand-gated cation channel activity	7/2623	205/29820	0.999331052	0.999998936	0.92921204	P42262/P48058/P78348/Q13003/Q13563/Q14571/Q96FT7	7	GRIA2/GRIA4/ASIC1/GRIK3/PKD2/ITPR2/ASIC4
NGMTvsGBM.down	GO:0019829	ATPase-coupled cation transmembrane transporter activity	7/289	105/29820	7.56E-05	0.004406115	0.003653975	O75348/P05023/P20020/P27449/P98194/Q93050/Q9UI12	7	ATP6V1G1/ATP1A1/ATP2B1/ATP6V0C/ATP2C1/ATP6V0A1/ATP6V1H
NGMTvsGBM.down	GO:0051536	iron-sulfur cluster binding	7/289	124/29820	0.000213954	0.010549571	0.00874872	O00217/O75251/O75306/P19404/P28331/P49821/Q9Y697	7	NDUFS8/NDUFS7/NDUFS2/NDUFV2/NDUFS1/NDUFV1/NFS1
NGMTvsGBM.down	GO:0051540	metal cluster binding	7/289	124/29820	0.000213954	0.010549571	0.00874872	O00217/O75251/O75306/P19404/P28331/P49821/Q9Y697	7	NDUFS8/NDUFS7/NDUFS2/NDUFV2/NDUFS1/NDUFV1/NFS1
NGMTvsGBM.down	GO:0042626	ATPase-coupled transmembrane transporter activity	7/289	181/29820	0.002003636	0.047567807	0.039447807	O75348/P05023/P20020/P27449/P98194/Q93050/Q9UI12	7	ATP6V1G1/ATP1A1/ATP2B1/ATP6V0C/ATP2C1/ATP6V0A1/ATP6V1H
NGMTvsGBM.down	GO:0015078	proton transmembrane transporter activity	7/289	222/29820	0.006133023	0.098281691	0.081504646	O75348/P13073/P19634/P27449/P56381/Q93050/Q9UI12	7	ATP6V1G1/COX4I1/SLC9A1/ATP6V0C/ATP5F1E/ATP6V0A1/ATP6V1H
NGMTvsGBM.down	GO:0017124	SH3 domain binding	7/289	231/29820	0.007560513	0.112704397	0.093465343	A6NGB9/O60260/P98164/Q6ZUM4/Q96B97/Q96D71/Q9Y566	7	WIPF3/PRKN/LRP2/ARHGAP27/SH3KBP1/REPS1/SHANK1
NGMTvsGBM.down	GO:0044325	transmembrane transporter binding	7/289	266/29820	0.015502812	0.15264791	0.126590352	P0DI81/P42858/Q04917/Q08499/Q12959/Q96CW1/Q9NZI2	7	TRAPPC2/HTT/YWHAH/PDE4D/DLG1/AP2M1/KCNIP1
NGMTvsGBM.down	GO:0005244	voltage-gated ion channel activity	7/289	372/29820	0.071495974	0.252894158	0.209724197	O43526/O60741/P16389/P51798/Q15878/Q8WXS5/Q9NZI2	7	KCNQ2/HCN1/KCNA2/CLCN7/CACNA1E/CACNG8/KCNIP1
NGMTvsGBM.down	GO:0022832	voltage-gated channel activity	7/289	372/29820	0.071495974	0.252894158	0.209724197	O43526/O60741/P16389/P51798/Q15878/Q8WXS5/Q9NZI2	7	KCNQ2/HCN1/KCNA2/CLCN7/CACNA1E/CACNG8/KCNIP1
NGMTvsGBM.up	GO:0016741	transferase activity, transferring one-carbon groups	7/130	366/29820	0.001151785	0.022861796	0.015852374	A6NJ78/P22087/P31939/Q32P41/Q6P2P2/Q8N4J0/Q8TBZ6	7	METTL15/FBL/ATIC/TRMT5/PRMT9/CARNMT1/TRMT10A
GBMvsCON.down	GO:0099186	structural constituent of postsynapse	6/933	22/29820	4.48E-05	0.002214874	0.00182776	P07196/P12036/P63261/Q12959/Q16352/Q9UQ16	6	NEFL/NEFH/ACTG1/DLG1/INA/DNM3
GBMvsCON.down	GO:0072542	protein phosphatase activator activity	6/933	26/29820	0.000124241	0.004776369	0.003941558	P0DP23/Q13362/Q14738/Q15172/Q15173/Q15257	6	CALM1/PPP2R5C/PPP2R5D/PPP2R5A/PPP2R5B/PTPA
GBMvsCON.down	GO:0016307	phosphatidylinositol phosphate kinase activity	6/933	28/29820	0.000192735	0.006839608	0.005644185	P42336/P42338/P48426/P78356/Q8TBX8/Q99755	6	PIK3CA/PIK3CB/PIP4K2A/PIP4K2B/PIP4K2C/PIP5K1A
GBMvsCON.down	GO:0032794	GTPase activating protein binding	6/933	33/29820	0.000495969	0.013200395	0.010893237	O43566/P07437/P36405/Q13526/Q92574/Q9NRY4	6	RGS14/TUBB/ARL3/PIN1/TSC1/ARHGAP35
GBMvsCON.down	GO:0120014	phospholipid transfer activity	6/933	41/29820	0.001628546	0.032198685	0.026571017	P48739/Q00169/Q5TA50/Q9BZ71/Q9H1P3/Q9NZD2	6	PITPNB/PITPNA/CPTP/PITPNM3/OSBPL2/GLTP
GBMvsCON.down	GO:0016628	oxidoreductase activity, acting on the CH-CH group of donors, NAD or NADP as acceptor	6/933	48/29820	0.003694966	0.054402479	0.044894045	O76062/P49327/P52895/Q04828/Q15392/Q8N8N7	6	TM7SF2/FASN/AKR1C2/AKR1C1/DHCR24/PTGR2
GBMvsCON.down	GO:0016879	ligase activity, forming carbon-nitrogen bonds	6/933	74/29820	0.028317622	0.165908863	0.136911406	A5YM72/P30520/P48506/Q8IXN7/Q8N142/Q9H0R6	6	CARNS1/ADSS2/GCLC/RIMKLA/ADSS1/QRSL1
GBMvsCON.down	GO:0005504	fatty acid binding	6/933	86/29820	0.052807725	0.211708883	0.174706524	P02689/P07148/P41222/P52758/Q00169/Q96R05	6	PMP2/FABP1/PTGDS/RIDA/PITPNA/RBP7
GBMvsCON.down	GO:0097718	disordered domain specific binding	6/933	86/29820	0.052807725	0.211708883	0.174706524	O76075/P07900/P0DMV8/P0DP23/P54652/Q00610	6	DFFB/HSP90AA1/HSPA1A/CALM1/HSPA2/CLTC
GBMvsCON.down	GO:0120013	lipid transfer activity	6/933	87/29820	0.055289225	0.211708883	0.174706524	P48739/Q00169/Q5TA50/Q9BZ71/Q9H1P3/Q9NZD2	6	PITPNB/PITPNA/CPTP/PITPNM3/OSBPL2/GLTP
GBMvsCON.down	GO:0005080	protein kinase C binding	6/933	91/29820	0.065908364	0.225227595	0.185862443	O75112/P05771/P49773/P61981/Q3V6T2/Q99689	6	LDB3/PRKCB/HINT1/YWHAG/CCDC88A/FEZ1
GBMvsCON.down	GO:0016655	oxidoreductase activity, acting on NAD(P)H, quinone or similar compound as acceptor	6/933	94/29820	0.074600823	0.244122416	0.201454838	O43674/O95168/P16152/P52895/Q04828/Q9Y6M9	6	NDUFB5/NDUFB4/CBR1/AKR1C2/AKR1C1/NDUFB9
GBMvsCON.down	GO:0023026	MHC class II protein complex binding	6/933	96/29820	0.080740801	0.251777268	0.20777178	P05026/P07900/P14618/P50995/P60033/P62258	6	ATP1B1/HSP90AA1/PKM/ANXA11/CD81/YWHAE
GBMvsCON.down	GO:0030170	pyridoxal phosphate binding	6/933	103/29820	0.104365706	0.27777334	0.229224273	O00764/P11216/P11217/P17174/P24298/P35520	6	PDXK/PYGB/PYGM/GOT1/GPT/CBS
GBMvsCON.down	GO:0016830	carbon-carbon lyase activity	6/933	106/29820	0.115478848	0.282972669	0.233514866	P04075/P17174/P48163/P53602/Q9BXD5/Q9NTX5	6	ALDOA/GOT1/ME1/MVD/NPL/ECHDC1
GBMvsCON.down	GO:0030159	signaling receptor complex adaptor activity	6/933	106/29820	0.115478848	0.282972669	0.233514866	O43566/P46108/P62873/Q5SW96/Q96T76/Q9UPT6	6	RGS14/CRK/GNB1/LDLRAP1/MMS19/MAPK8IP3
GBMvsCON.down	GO:0016627	oxidoreductase activity, acting on the CH-CH group of donors	6/933	107/29820	0.119310506	0.282972669	0.233514866	O76062/P49327/P52895/Q04828/Q15392/Q8N8N7	6	TM7SF2/FASN/AKR1C2/AKR1C1/DHCR24/PTGR2
GBMvsCON.down	GO:0070279	vitamin B6 binding	6/933	107/29820	0.119310506	0.282972669	0.233514866	O00764/P11216/P11217/P17174/P24298/P35520	6	PDXK/PYGB/PYGM/GOT1/GPT/CBS
GBMvsCON.down	GO:0015459	potassium channel regulator activity	6/933	116/29820	0.156503629	0.327706421	0.270430078	P56211/P62258/Q05513/Q12959/Q96BR1/Q9H4A3	6	ARPP19/YWHAE/PRKCZ/DLG1/SGK3/WNK1
GBMvsCON.down	GO:0043621	protein self-association	6/933	133/29820	0.238043771	0.419150864	0.345891913	O14745/P46108/Q02246/Q08495/Q8NHG7/Q9NRY6	6	NHERF1/CRK/CNTN2/DMTN/SVIP/PLSCR3
GBMvsCON.down	GO:0030971	receptor tyrosine kinase binding	6/933	154/29820	0.351571604	0.531776066	0.438832546	P46108/P51452/P61981/Q8NFZ8/Q96JJ3/Q9BZ71	6	CRK/DUSP3/YWHAG/CADM4/ELMO2/PITPNM3
GBMvsCON.down	GO:0005249	voltage-gated potassium channel activity	6/933	178/29820	0.484723406	0.654575617	0.540169261	O43526/P16389/P17658/P60880/P63252/Q14003	6	KCNQ2/KCNA2/KCNA6/SNAP25/KCNJ2/KCNC3
GBMvsCON.down	GO:0008013	beta-catenin binding	6/933	190/29820	0.548310713	0.710029634	0.585931057	O14745/P17302/P63208/Q13526/Q13796/Q9UI47	6	NHERF1/GJA1/SKP1/PIN1/SHROOM2/CTNNA3
GBMvsCON.down	GO:0004519	endonuclease activity	6/933	206/29820	0.627073253	0.76938775	0.634914595	O76075/O94919/P52758/Q53H82/Q96DE0/Q9BRX2	6	DFFB/ENDOD1/RIDA/LACTB2/NUDT16/PELO
GBMvsCON.down	GO:0005267	potassium channel activity	6/933	221/29820	0.693162658	0.824172782	0.68012433	O43526/P16389/P17658/P60880/P63252/Q14003	6	KCNQ2/KCNA2/KCNA6/SNAP25/KCNJ2/KCNC3
GBMvsCON.down	GO:0042826	histone deacetylase binding	6/933	223/29820	0.701358207	0.828289244	0.683521319	P07900/P0DMV8/P62258/Q4G0X4/Q8IWS0/Q8IXJ6	6	HSP90AA1/HSPA1A/YWHAE/KCTD21/PHF6/SIRT2
GBMvsCON.down	GO:0043177	organic acid binding	6/933	257/29820	0.818009016	0.913674403	0.753982908	O95865/P00480/P07148/P10746/P48506/Q00169	6	DDAH2/OTC/FABP1/UROS/GCLC/PITPNA
GBMvsCON.down	GO:0016922	nuclear receptor binding	6/933	268/29820	0.846965923	0.934063705	0.770808579	P05771/Q04917/Q969T9/Q96T76/Q9H6U6/Q9Y2J8	6	PRKCB/YWHAH/WBP2/MMS19/BCAS3/PADI2
GBMvsCON.down	GO:0043021	ribonucleoprotein complex binding	6/933	290/29820	0.89361959	0.960224777	0.792397234	Q14008/Q8IWS0/Q8N0Z6/Q96J02/Q9NTK5/Q9Y3A5	6	CKAP5/PHF6/TTC5/ITCH/OLA1/SBDS
GBMvsCON.down	GO:0140030	modification-dependent protein binding	6/933	307/29820	0.920820897	0.975190825	0.804747525	O60784/P25686/Q6GQQ9/Q8N5J2/Q92785/Q96P47	6	TOM1/DNAJB2/OTUD7B/MINDY1/DPF2/AGAP3
GBMvsCON.down	GO:0003714	transcription corepressor activity	6/933	340/29820	0.95676028	0.999935165	0.825167062	O75506/P06733/P0DMV8/P61201/P80723/Q92785	6	HSBP1/ENO1/HSPA1A/COPS2/BASP1/DPF2
GBMvsCON.down	GO:0008168	methyltransferase activity	6/933	340/29820	0.95676028	0.999935165	0.825167062	P22061/Q14353/Q6GMV2/Q8NCA5/Q8WVE0/Q9UIC8	6	PCMT1/GAMT/SMYD5/FAM98A/EEF1AKMT1/LCMT1
GBMvsCON.down	GO:0042393	histone binding	6/933	442/29820	0.994607768	0.999935526	0.82516736	O00213/P05771/P06454/Q8IWS0/Q92785/Q9H6U6	6	APBB1/PRKCB/PTMA/PHF6/DPF2/BCAS3
GBMvsCON.down	GO:0005126	cytokine receptor binding	6/933	462/29820	0.996521849	0.999935526	0.82516736	O00560/P54577/Q3V6T2/Q8NFZ8/Q96J02/Q9H0E2	6	SDCBP/YARS1/CCDC88A/CADM4/ITCH/TOLLIP
GBMvsCON.up	GO:0030620	U2 snRNA binding	6/2623	9/29820	3.06E-05	0.001932643	0.001795837	P09661/P10155/P38432/Q15393/Q6P2Q9/Q96AZ6	6	SNRPA1/RO60/COIL/SF3B3/PRPF8/ISG20
GBMvsCON.up	GO:0004176	ATP-dependent peptidase activity	6/2623	10/29820	7.08E-05	0.003638316	0.003380771	O76031/P36776/Q16740/Q86WA8/Q96TA2/Q9Y4W6	6	CLPX/LONP1/CLPP/LONP2/YME1L1/AFG3L2
GBMvsCON.up	GO:0030621	U4 snRNA binding	6/2623	11/29820	0.000144167	0.006499296	0.006039231	O43172/P55769/Q13838/Q15020/Q8TEQ6/Q8WWY3	6	PRPF4/SNU13/DDX39B/SART3/GEMIN5/PRPF31
GBMvsCON.up	GO:1990948	ubiquitin ligase inhibitor activity	6/2623	12/29820	0.000266827	0.010525379	0.009780319	P46777/P60866/P62081/P62829/P62841/P62913	6	RPL5/RPS20/RPS7/RPL23/RPS15/RPL11
GBMvsCON.up	GO:0055105	ubiquitin-protein transferase inhibitor activity	6/2623	14/29820	0.00074297	0.024135599	0.022427113	P46777/P60866/P62081/P62829/P62841/P62913	6	RPL5/RPS20/RPS7/RPL23/RPS15/RPL11
GBMvsCON.up	GO:0008174	mRNA methyltransferase activity	6/2623	17/29820	0.002430947	0.062227024	0.057822162	O43148/Q08J23/Q7L0Y3/Q86W50/Q8N1G2/Q9BVS5	6	RNMT/NSUN2/TRMT10C/METTL16/CMTR1/TRMT61B
GBMvsCON.up	GO:0002161	aminoacyl-tRNA editing activity	6/2623	21/29820	0.007853081	0.143703987	0.133531617	P26640/P41252/Q5JTZ9/Q5ST30/Q9NSE4/Q9P2J5	6	VARS1/IARS1/AARS2/VARS2/IARS2/LARS1
GBMvsCON.up	GO:0005523	tropomyosin binding	6/2623	21/29820	0.007853081	0.143703987	0.133531617	P06703/P28289/P29536/Q05682/Q9NYL9/Q9ULZ3	6	S100A6/TMOD1/LMOD1/CALD1/TMOD3/PYCARD
GBMvsCON.up	GO:0070008	serine-type exopeptidase activity	6/2623	21/29820	0.007853081	0.143703987	0.133531617	O75976/P03951/P10619/P42785/Q9H3G5/Q9HB40	6	CPD/F11/CTSA/PRCP/CPVL/SCPEP1
GBMvsCON.up	GO:1990825	sequence-specific mRNA binding	6/2623	21/29820	0.007853081	0.143703987	0.133531617	P00374/P04818/P05455/P51513/Q08211/Q9BX46	6	DHFR/TYMS/SSB/NOVA1/DHX9/RBM24
GBMvsCON.up	GO:0009982	pseudouridine synthase activity	6/2623	23/29820	0.012552157	0.1952656	0.181443339	O60832/O95900/Q8IZ73/Q96PZ0/Q9BZE2/Q9Y606	6	DKC1/TRUB2/RPUSD2/PUS7/PUS3/PUS1
GBMvsCON.up	GO:0016423	tRNA (guanine) methyltransferase activity	6/2623	24/29820	0.015517318	0.228943848	0.212737606	P57081/Q7L0Y3/Q7Z2T5/Q9NXH9/Q9UBP6/Q9UET6	6	WDR4/TRMT10C/TRMT1L/TRMT1/METTL1/FTSJ1
GBMvsCON.up	GO:0097157	pre-mRNA intronic binding	6/2623	24/29820	0.015517318	0.228943848	0.212737606	P14866/P22626/Q13148/Q6P2Q9/Q9BX46/Q9Y580	6	HNRNPL/HNRNPA2B1/TARDBP/PRPF8/RBM24/RBM7
GBMvsCON.up	GO:0035613	RNA stem-loop binding	6/2623	27/29820	0.027228727	0.303779079	0.282275477	O00571/P07814/P38919/Q08211/Q86W50/Q96EP5	6	DDX3X/EPRS1/EIF4A3/DHX9/METTL16/DAZAP1
GBMvsCON.up	GO:0050700	CARD domain binding	6/2623	28/29820	0.032153709	0.332716425	0.309164436	O43353/O95999/P29466/P49662/Q7Z434/Q9Y2G2	6	RIPK2/BCL10/CASP1/CASP4/MAVS/CARD8
GBMvsCON.up	GO:0016018	cyclosporin A binding	6/2623	30/29820	0.043650485	0.387244665	0.359832788	O43447/P23284/P30414/P45877/Q13427/Q9UNP9	6	PPIH/PPIB/NKTR/PPIC/PPIG/PPIE
GBMvsCON.up	GO:0043138	3'-5' DNA helicase activity	6/2623	31/29820	0.050248425	0.426601571	0.396403737	P33992/P46063/P49736/Q08211/Q14566/Q8N3C0	6	MCM5/RECQL/MCM2/DHX9/MCM6/ASCC3
GBMvsCON.up	GO:0097153	cysteine-type endopeptidase activity involved in apoptotic process	6/2623	32/29820	0.057424093	0.44860974	0.416854015	P29466/P49662/P55211/P55212/Q14790/Q9ULZ3	6	CASP1/CASP4/CASP9/CASP6/CASP8/PYCARD
GBMvsCON.up	GO:1990381	ubiquitin-specific protease binding	6/2623	38/29820	0.112583909	0.511723983	0.475500591	O60337/P63165/Q15020/Q6NTF9/Q9BUN8/Q9GZP9	6	MARCHF6/SUMO1/SART3/RHBDD2/DERL1/DERL2
GBMvsCON.up	GO:0019865	immunoglobulin binding	6/2623	39/29820	0.123719541	0.51529363	0.478817554	P01591/P02760/P04196/P04275/P17931/P55899	6	JCHAIN/AMBP/HRG/VWF/LGALS3/FCGRT
GBMvsCON.up	GO:0004435	phosphatidylinositol phospholipase C activity	6/2623	40/29820	0.13537032	0.51529363	0.478817554	O75038/P16885/P25101/P32246/Q15147/Q9BRC7	6	PLCH2/PLCG2/EDNRA/CCR1/PLCB4/PLCD4
GBMvsCON.up	GO:0008139	nuclear localization sequence binding	6/2623	43/29820	0.17319435	0.529165033	0.491707042	P35658/P52292/P52948/Q8TEX9/Q92973/Q9BVL2	6	NUP214/KPNA2/NUP98/IPO4/TNPO1/NUP58
GBMvsCON.up	GO:0120020	cholesterol transfer activity	6/2623	44/29820	0.186676664	0.550559079	0.511586669	P02647/P02649/P02652/P55058/P55157/P61916	6	APOA1/APOE/APOA2/PLTP/MTTP/NPC2
GBMvsCON.up	GO:0003785	actin monomer binding	6/2623	45/29820	0.200550607	0.581386209	0.54023164	P00519/P07737/P31146/Q12792/Q53SF7/Q969V6	6	ABL1/PFN1/CORO1A/TWF1/COBLL1/MRTFA
GBMvsCON.up	GO:0120015	sterol transfer activity	6/2623	45/29820	0.200550607	0.581386209	0.54023164	P02647/P02649/P02652/P55058/P55157/P61916	6	APOA1/APOE/APOA2/PLTP/MTTP/NPC2
GBMvsCON.up	GO:0008327	methyl-CpG binding	6/2623	47/29820	0.229355525	0.590436013	0.548640835	P84090/Q99873/Q9BQA1/Q9UBB5/Q9UIS9/Q9Y3Y2	6	ERH/PRMT1/WDR77/MBD2/MBD1/CHTOP
GBMvsCON.up	GO:0005160	transforming growth factor beta receptor binding	6/2623	49/29820	0.259365365	0.616725609	0.573069471	P17813/P61812/P62942/P84022/Q15796/Q8WUH2	6	ENG/TGFB2/FKBP1A/SMAD3/SMAD2/TGFBRAP1
GBMvsCON.up	GO:0004402	histone acetyltransferase activity	6/2623	51/29820	0.290328512	0.634284206	0.589385148	O14929/O60318/P15336/Q00403/Q92793/Q9GZZ1	6	HAT1/MCM3AP/ATF2/GTF2B/CREBBP/NAA50
GBMvsCON.up	GO:0042288	MHC class I protein binding	6/2623	51/29820	0.290328512	0.634284206	0.589385148	O15533/P13747/P51572/Q03518/Q03519/Q9BUN8	6	TAPBP/HLA-E/BCAP31/TAP1/TAP2/DERL1
GBMvsCON.up	GO:0140358	P-type transmembrane transporter activity	6/2623	51/29820	0.290328512	0.634284206	0.589385148	P16615/P23634/P98194/Q4VNC1/Q9H7F0/Q9HD20	6	ATP2A2/ATP2B4/ATP2C1/ATP13A4/ATP13A3/ATP13A1
GBMvsCON.up	GO:0008157	protein phosphatase 1 binding	6/2623	52/29820	0.306088416	0.634284206	0.589385148	B7ZBB8/O95793/Q8IZ21/Q96I34/Q96QC0/Q96SB3	6	PPP1R3G/STAU1/PHACTR4/PPP1R16A/PPP1R10/PPP1R9B
GBMvsCON.up	GO:0050431	transforming growth factor beta binding	6/2623	52/29820	0.306088416	0.634284206	0.589385148	P06756/P07996/P17813/Q14392/Q8N2S1/Q9NS15	6	ITGAV/THBS1/ENG/LRRC32/LTBP4/LTBP3
GBMvsCON.up	GO:0043325	phosphatidylinositol-3,4-bisphosphate binding	6/2623	53/29820	0.321992009	0.65135563	0.605248137	O94868/P14598/Q8WWN8/Q9BPZ7/Q9HB19/Q9NPF8	6	FCHSD2/NCF1/ARAP3/MAPKAP1/PLEKHA2/ADAP2
GBMvsCON.up	GO:0042974	nuclear retinoic acid receptor binding	6/2623	54/29820	0.338008399	0.676936132	0.629017873	A5YKK6/P55345/P56545/Q15648/Q71SY5/Q9Y618	6	CNOT1/PRMT2/CTBP2/MED1/MED25/NCOR2
GBMvsCON.up	GO:0061733	peptide-lysine-N-acetyltransferase activity	6/2623	57/29820	0.386434967	0.704900779	0.655002987	O14929/O60318/P15336/Q00403/Q92793/Q9GZZ1	6	HAT1/MCM3AP/ATF2/GTF2B/CREBBP/NAA50
GBMvsCON.up	GO:0042056	chemoattractant activity	6/2623	63/29820	0.482513959	0.776309785	0.721357166	P09429/P14174/P15692/P17931/P26583/P41221	6	HMGB1/MIF/VEGFA/LGALS3/HMGB2/WNT5A
GBMvsCON.up	GO:0045499	chemorepellent activity	6/2623	65/29820	0.513602093	0.797466506	0.741016267	O43155/P02647/P27487/Q13591/Q9H3S1/Q9P283	6	FLRT2/APOA1/DPP4/SEMA5A/SEMA4A/SEMA5B
GBMvsCON.up	GO:0051019	mitogen-activated protein kinase binding	6/2623	72/29820	0.615801508	0.859321245	0.798492496	P00519/P12270/P32121/Q16539/Q99873/Q9NUL3	6	ABL1/TPR/ARRB2/MAPK14/PRMT1/STAU2
GBMvsCON.up	GO:0016799	hydrolase activity, hydrolyzing N-glycosyl compounds	6/2623	78/29820	0.692912475	0.910687637	0.846222817	P12004/P13051/P27695/P54922/Q6SZW1/Q969S2	6	PCNA/UNG/APEX1/ADPRH/SARM1/NEIL2
GBMvsCON.up	GO:0015175	neutral amino acid transmembrane transporter activity	6/2623	80/29820	0.716189016	0.921134286	0.855929979	P43005/Q15758/Q7Z2H8/Q96NB2/Q9H9B4/Q9NS82	6	SLC1A1/SLC1A5/SLC36A1/SFXN2/SFXN1/SLC7A10
GBMvsCON.up	GO:0005044	scavenger receptor activity	6/2623	82/29820	0.73821722	0.935046926	0.868857786	P04004/P05156/P21757/Q07954/Q6AZY7/Q96GP6	6	VTN/CFI/MSR1/LRP1/SCARA3/SCARF2
GBMvsCON.up	GO:0051539	4 iron, 4 sulfur cluster binding	6/2623	86/29820	0.778535842	0.953846741	0.886326819	O43766/P18074/P48200/P49643/P53384/Q9UMS0	6	LIAS/ERCC2/IREB2/PRIM2/NUBP1/NFU1
GBMvsCON.up	GO:0005246	calcium channel regulator activity	6/2623	87/29820	0.787846824	0.954361642	0.886805271	O95857/P02760/P30626/Q13586/Q9UBN1/Q9Y6M5	6	TSPAN13/AMBP/SRI/STIM1/CACNG4/SLC30A1
GBMvsCON.up	GO:0042379	chemokine receptor binding	6/2623	91/29820	0.822112462	0.969875473	0.901220925	P01031/P02775/P02776/P42224/P48681/Q9P003	6	C5/PPBP/PF4/STAT1/NES/CNIH4
GBMvsCON.up	GO:0032813	tumor necrosis factor receptor superfamily binding	6/2623	94/29820	0.844809885	0.9816691	0.912179717	P42224/Q12931/Q14790/Q99836/Q9NXR7/Q9Y4K3	6	STAT1/TRAP1/CASP8/MYD88/BABAM2/TRAF6
GBMvsCON.up	GO:0008028	monocarboxylic acid transmembrane transporter activity	6/2623	101/29820	0.888666005	0.99940317	0.928658446	O15427/O15438/O94956/Q0GE19/Q9Y226/Q9Y289	6	SLC16A3/ABCC3/SLCO2B1/SLC10A7/SLC22A13/SLC5A6
GBMvsCON.up	GO:0048156	tau protein binding	6/2623	107/29820	0.917413491	0.999998936	0.92921204	P02649/P10909/P11137/Q15796/Q99538/Q9NY61	6	APOE/CLU/MAP2/SMAD2/LGMN/AATF
GBMvsCON.up	GO:0008307	structural constituent of muscle	6/2623	108/29820	0.921516335	0.999998936	0.92921204	O15061/P14649/P60660/Q0ZGT2/Q14118/Q16527	6	SYNM/MYL6B/MYL6/NEXN/DAG1/CSRP2
GBMvsCON.up	GO:0017022	myosin binding	6/2623	146/29820	0.990767113	0.999998936	0.92921204	P31146/P51159/Q05682/Q8IWU2/Q96J84/Q9ULZ3	6	CORO1A/RAB27A/CALD1/LMTK2/KIRREL1/PYCARD
GBMvsCON.up	GO:0015297	antiporter activity	6/2623	161/29820	0.99636449	0.999998936	0.92921204	P12236/P51798/P78382/Q2Y0W8/Q96K37/Q9Y619	6	SLC25A6/CLCN7/SLC35A1/SLC4A8/SLC35E1/SLC25A15
GBMvsCON.up	GO:0042562	hormone binding	6/2623	174/29820	0.99842809	0.999998936	0.92921204	O43847/P00533/P04278/P20594/P29353/P42892	6	NRDC/EGFR/SHBG/NPR2/SHC1/ECE1
GBMvsCON.up	GO:0005262	calcium channel activity	6/2623	217/29820	0.999916402	0.999998936	0.92921204	P06756/P61619/Q13563/Q14571/Q5VU97/Q9UBN1	6	ITGAV/SEC61A1/PKD2/ITPR2/CACHD1/CACNG4
GBMvsCON.up	GO:0008528	G protein-coupled peptide receptor activity	6/2623	253/29820	0.999993798	0.999998936	0.92921204	P07359/P25101/P30874/P32246/Q6RW13/Q9UPU3	6	GP1BA/EDNRA/SSTR2/CCR1/AGTRAP/SORCS3
NGMTvsGBM.down	GO:0030165	PDZ domain binding	6/289	139/29820	0.002410424	0.055181491	0.045761808	O60260/O76082/P20020/P78310/Q6P1M3/Q8IUD2	6	PRKN/SLC22A5/ATP2B1/CXADR/LLGL2/ERC1
NGMTvsGBM.down	GO:0017022	myosin binding	6/289	146/29820	0.003077108	0.060736166	0.05036828	O14908/O60784/P31146/P61586/Q6P1M3/Q9Y6D5	6	GIPC1/TOM1/CORO1A/RHOA/LLGL2/ARFGEF2
NGMTvsGBM.down	GO:0002020	protease binding	6/289	262/29820	0.043110958	0.226509214	0.18784326	O00499/O00533/O60260/O75251/P50453/Q9UM82	6	BIN1/CHL1/PRKN/NDUFS7/SERPINB9/SPATA2
NGMTvsGBM.down	GO:0099106	ion channel regulator activity	6/289	263/29820	0.043775299	0.22736532	0.188553225	Q04917/Q05513/Q12959/Q86WK6/Q8WXS5/Q9NZI2	6	YWHAH/PRKCZ/DLG1/AMIGO1/CACNG8/KCNIP1
NGMTvsGBM.down	GO:0016247	channel regulator activity	6/289	270/29820	0.048605235	0.230784854	0.191389033	Q04917/Q05513/Q12959/Q86WK6/Q8WXS5/Q9NZI2	6	YWHAH/PRKCZ/DLG1/AMIGO1/CACNG8/KCNIP1
NGMTvsGBM.down	GO:0015079	potassium ion transmembrane transporter activity	6/289	284/29820	0.059217132	0.240032448	0.199058028	O43526/O60741/P05023/P16389/P19634/Q9NZI2	6	KCNQ2/HCN1/ATP1A1/KCNA2/SLC9A1/KCNIP1
NGMTvsGBM.down	GO:0015291	secondary active transmembrane transporter activity	6/289	423/29820	0.228853096	0.42365479	0.351335363	O76082/P12236/P19634/P48751/P51798/Q9HCJ1	6	SLC22A5/SLC25A6/SLC9A1/SLC4A3/CLCN7/ANKH
NGMTvsGBM.down	GO:0051015	actin filament binding	6/289	442/29820	0.259131306	0.439762831	0.364693701	O00499/O60861/P31146/Q6IBS0/Q9BPX5/Q9P1U1	6	BIN1/GAS7/CORO1A/TWF2/ARPC5L/ACTR3B
NGMTvsGBM.up	GO:0019825	oxygen binding	6/130	76/29820	1.04E-06	6.56E-05	4.55E-05	P02042/P09105/P35520/P68871/P69905/Q6B0K9	6	HBD/HBQ1/CBS/HBB/HBA1; HBA2/HBM
NGMTvsGBM.up	GO:0140104	molecular carrier activity	6/130	148/29820	4.85E-05	0.001809013	0.00125437	P02042/P09105/P68871/P69905/Q6B0K9/Q9UIA9	6	HBD/HBQ1/HBB/HBA1; HBA2/HBM/XPO7
NGMTvsGBM.up	GO:0043177	organic acid binding	6/130	257/29820	0.000945993	0.021034435	0.014585281	P02042/P09105/P68871/P69905/Q15046/Q6B0K9	6	HBD/HBQ1/HBB/HBA1; HBA2/KARS1/HBM
NGMTvsGBM.up	GO:0008757	S-adenosylmethionine-dependent methyltransferase activity	6/130	269/29820	0.001195618	0.022861796	0.015852374	A6NJ78/P22087/Q32P41/Q6P2P2/Q8N4J0/Q8TBZ6	6	METTL15/FBL/TRMT5/PRMT9/CARNMT1/TRMT10A
NGMTvsGBM.up	GO:0008201	heparin binding	6/130	330/29820	0.00332353	0.048467274	0.033607216	P02776/P07996/P08246/P16109/P20160/P51858	6	PF4/THBS1/ELANE/SELP/AZU1/HDGF
NGMTvsGBM.up	GO:0008168	methyltransferase activity	6/130	340/29820	0.003843714	0.048467274	0.033607216	A6NJ78/P22087/Q32P41/Q6P2P2/Q8N4J0/Q8TBZ6	6	METTL15/FBL/TRMT5/PRMT9/CARNMT1/TRMT10A
NGMTvsGBM.up	GO:0005539	glycosaminoglycan binding	6/130	455/29820	0.014946134	0.081861225	0.056762587	P02776/P07996/P08246/P16109/P20160/P51858	6	PF4/THBS1/ELANE/SELP/AZU1/HDGF
GBMvsCON.down	GO:0008443	phosphofructokinase activity	5/933	14/29820	4.69E-05	0.002239468	0.001848055	O60825/P08237/P16118/P17858/Q01813	5	PFKFB2/PFKM/PFKFB1/PFKL/PFKP
GBMvsCON.down	GO:0004723	calcium-dependent protein serine/threonine phosphatase activity	5/933	17/29820	0.000134126	0.005017047	0.00414017	P16298/P35813/P63098/Q08209/Q13555	5	PPP3CB/PPM1A/PPP3R1/PPP3CA/CAMK2G
GBMvsCON.down	GO:0004385	guanylate kinase activity	5/933	20/29820	0.00031082	0.008961978	0.007395609	Q00013/Q12959/Q15700/Q16774/Q9UDY2	5	MPP1/DLG1/DLG2/GUK1/TJP2
GBMvsCON.down	GO:0016805	dipeptidase activity	5/933	29/29820	0.001885916	0.036251501	0.029915484	O14672/Q12765/Q96FV2/Q96KP4/Q9Y646	5	ADAM10/SCRN1/SCRN2/CNDP2/CPQ
GBMvsCON.down	GO:0031420	alkali metal ion binding	5/933	32/29820	0.002960178	0.045520962	0.037564834	O00764/P05023/P14618/P29218/P30613	5	PDXK/ATP1A1/PKM/IMPA1/PKLR
GBMvsCON.down	GO:0005092	GDP-dissociation inhibitor activity	5/933	35/29820	0.004418034	0.06085649	0.050220027	O43566/P31150/P50395/P52565/Q3V6T2	5	RGS14/GDI1/GDI2/ARHGDIA/CCDC88A
GBMvsCON.down	GO:0052745	inositol phosphate phosphatase activity	5/933	35/29820	0.004418034	0.06085649	0.050220027	O43426/P29218/P49441/Q9UNW1/Q9Y216	5	SYNJ1/IMPA1/INPP1/MINPP1/MTMR7
GBMvsCON.down	GO:0019200	carbohydrate kinase activity	5/933	41/29820	0.008747324	0.095325168	0.078664289	O60825/P08237/P16118/P17858/Q01813	5	PFKFB2/PFKM/PFKFB1/PFKL/PFKP
GBMvsCON.down	GO:0001671	ATPase activator activity	5/933	42/29820	0.009679342	0.098501542	0.081285499	O60884/O75190/O95433/P05026/P25686	5	DNAJA2/DNAJB6/AHSA1/ATP1B1/DNAJB2
GBMvsCON.down	GO:0043274	phospholipase binding	5/933	43/29820	0.010677365	0.102327415	0.084442687	O15530/P07196/P43034/P61764/Q05513	5	PDPK1/NEFL/PAFAH1B1/STXBP1/PRKCZ
GBMvsCON.down	GO:0050780	dopamine receptor binding	5/933	43/29820	0.010677365	0.102327415	0.084442687	O14745/P13637/P50570/Q14344/Q5JWF2	5	NHERF1/ATP1A3/DNM2/GNA13/GNAS
GBMvsCON.down	GO:0008093	cytoskeletal anchor activity	5/933	47/29820	0.015369686	0.131306453	0.108356785	O00560/P78559/Q12955/Q9H254/Q9Y2J2	5	SDCBP/MAP1A/ANK3/SPTBN4/EPB41L3
GBMvsCON.down	GO:0061631	ubiquitin conjugating enzyme activity	5/933	60/29820	0.039430392	0.193812198	0.159937812	P61086/P61088/P62837/Q9C0C9/Q9H832	5	UBE2K/UBE2N/UBE2D2/UBE2O/UBE2Z
GBMvsCON.down	GO:0000146	microfilament motor activity	5/933	63/29820	0.047078442	0.211708883	0.174706524	O94832/P35580/Q7Z406/Q9UM54/Q9Y4I1	5	MYO1D/MYH10/MYH14/MYO6/MYO5A
GBMvsCON.down	GO:0016790	thiolester hydrolase activity	5/933	63/29820	0.047078442	0.211708883	0.174706524	O00154/P49327/Q16775/Q5VST6/Q68D91	5	ACOT7/FASN/HAGH/ABHD17B/MBLAC2
GBMvsCON.down	GO:0008200	ion channel inhibitor activity	5/933	65/29820	0.052631941	0.211708883	0.174706524	P0DP23/Q07699/Q9H4A3/Q9NRX4/Q9UKS6	5	CALM1/SCN1B/WNK1/PHPT1/PACSIN3
GBMvsCON.down	GO:0016248	channel inhibitor activity	5/933	68/29820	0.061646445	0.211708883	0.174706524	P0DP23/Q07699/Q9H4A3/Q9NRX4/Q9UKS6	5	CALM1/SCN1B/WNK1/PHPT1/PACSIN3
GBMvsCON.down	GO:0017080	sodium channel regulator activity	5/933	70/29820	0.06811081	0.230477655	0.190194901	P58549/Q04917/Q07699/Q13424/Q96BR1	5	FXYD7/YWHAH/SCN1B/SNTA1/SGK3
GBMvsCON.down	GO:0008138	protein tyrosine/serine/threonine phosphatase activity	5/933	74/29820	0.082117634	0.251777268	0.20777178	O95248/P51452/Q12974/Q13614/Q9BV47	5	SBF1/DUSP3/PTP4A2/MTMR2/DUSP26
GBMvsCON.down	GO:0048487	beta-tubulin binding	5/933	77/29820	0.093546838	0.256882587	0.211984794	P60520/Q9BT88/Q9BTW9/Q9H6U6/Q9UKG1	5	GABARAPL2/SYT11/TBCD/BCAS3/APPL1
GBMvsCON.down	GO:0050997	quaternary ammonium group binding	5/933	77/29820	0.093546838	0.256882587	0.211984794	P21359/P29401/P48739/Q00169/Q9ULD0	5	NF1/TKT/PITPNB/PITPNA/OGDHL
GBMvsCON.down	GO:0042287	MHC protein binding	5/933	83/29820	0.118677665	0.282972669	0.233514866	P07437/P60033/P68371/Q9NP78/Q9NUQ9	5	TUBB/CD81/TUBB4B/ABCB9/CYRIB
GBMvsCON.down	GO:0016763	pentosyltransferase activity	5/933	91/29820	0.156512965	0.327706421	0.270430078	P00492/Q13508/Q8IV20/Q8IXJ6/Q9H0J9	5	HPRT1/ART3/LACC1/SIRT2/PARP12
GBMvsCON.down	GO:0016860	intramolecular oxidoreductase activity	5/933	93/29820	0.166666869	0.344938285	0.284650167	P06744/P34949/P41222/Q13087/Q9UHY7	5	GPI/MPI/PTGDS/PDIA2/ENOPH1
GBMvsCON.down	GO:0001784	phosphotyrosine residue binding	5/933	98/29820	0.193122752	0.376984329	0.311095221	P27361/P28482/P42684/P46108/Q5SW96	5	MAPK3/MAPK1/ABL2/CRK/LDLRAP1
GBMvsCON.down	GO:0030544	Hsp70 protein binding	5/933	98/29820	0.193122752	0.376984329	0.311095221	O60884/P25686/P53602/Q92574/Q9NZJ4	5	DNAJA2/DNAJB2/MVD/TSC1/SACS
GBMvsCON.down	GO:0003823	antigen binding	5/933	121/29820	0.328617989	0.5104459	0.421230454	P30153/P78324/Q15392/Q15485/Q96L91	5	PPP2R1A/SIRPA/DHCR24/FCN2/EP400
GBMvsCON.down	GO:0030145	manganese ion binding	5/933	122/29820	0.334807641	0.517736062	0.427246446	P29218/P35813/P42684/P48163/Q96DE0	5	IMPA1/PPM1A/ABL2/ME1/NUDT16
GBMvsCON.down	GO:0004860	protein kinase inhibitor activity	5/933	132/29820	0.396972424	0.570103183	0.470460871	P10644/P31321/P60983/P61981/Q9H4A3	5	PRKAR1A/PRKAR1B/GMFB/YWHAG/WNK1
GBMvsCON.down	GO:0019210	kinase inhibitor activity	5/933	138/29820	0.434079438	0.60617563	0.500228596	P10644/P31321/P60983/P61981/Q9H4A3	5	PRKAR1A/PRKAR1B/GMFB/YWHAG/WNK1
GBMvsCON.down	GO:0001618	virus receptor activity	5/933	158/29820	0.55263181	0.714806005	0.589872616	O15118/P0DMV8/P60033/Q15223/Q16653	5	NPC1/HSPA1A/CD81/NECTIN1/MOG
GBMvsCON.down	GO:0001540	amyloid-beta binding	5/933	159/29820	0.558253122	0.716935761	0.591630135	O00213/P04156/P13637/Q5SW96/Q9UK22	5	APBB1/PRNP/ATP1A3/LDLRAP1/FBXO2
GBMvsCON.down	GO:0140272	exogenous protein binding	5/933	159/29820	0.558253122	0.716935761	0.591630135	O15118/P0DMV8/P60033/Q15223/Q16653	5	NPC1/HSPA1A/CD81/NECTIN1/MOG
GBMvsCON.down	GO:0008276	protein methyltransferase activity	5/933	164/29820	0.585816319	0.737734109	0.608793359	P22061/Q6GMV2/Q8NCA5/Q8WVE0/Q9UIC8	5	PCMT1/SMYD5/FAM98A/EEF1AKMT1/LCMT1
GBMvsCON.down	GO:0004222	metalloendopeptidase activity	5/933	184/29820	0.68591859	0.820493801	0.677088359	O14672/O75077/O75078/Q16820/Q9P0K1	5	ADAM10/ADAM23/ADAM11/MEP1B/ADAM22
GBMvsCON.down	GO:0004197	cysteine-type endopeptidase activity	5/933	187/29820	0.699425591	0.828289244	0.683521319	O75317/P09936/P54578/Q96DT6/Q9Y4P1	5	USP12/UCHL1/USP14/ATG4C/ATG4B
GBMvsCON.down	GO:0020037	heme binding	5/933	238/29820	0.869072059	0.949074609	0.783195886	P02144/P30519/P35520/Q7L5A8/Q9NRV9	5	MB/HMOX2/CBS/FA2H/HEBP1
GBMvsCON.down	GO:0046906	tetrapyrrole binding	5/933	251/29820	0.896371841	0.960943941	0.792990703	P02144/P30519/P35520/Q7L5A8/Q9NRV9	5	MB/HMOX2/CBS/FA2H/HEBP1
GBMvsCON.down	GO:0019838	growth factor binding	5/933	254/29820	0.90192401	0.965400487	0.796668336	O00560/P21860/P29122/P98164/Q99523	5	SDCBP/ERBB3/PCSK6/LRP2/SORT1
GBMvsCON.down	GO:0002020	protease binding	5/933	262/29820	0.915481737	0.97345452	0.80331469	O00499/O75110/P02686/P04156/Q00610	5	BIN1/ATP9A/MBP/PRNP/CLTC
GBMvsCON.down	GO:0008757	S-adenosylmethionine-dependent methyltransferase activity	5/933	269/29820	0.925963099	0.978068316	0.807122089	P22061/Q14353/Q6GMV2/Q8WVE0/Q9UIC8	5	PCMT1/GAMT/SMYD5/EEF1AKMT1/LCMT1
GBMvsCON.down	GO:0016705	oxidoreductase activity, acting on paired donors, with incorporation or reduction of molecular oxygen	5/933	315/29820	0.97038677	0.999935526	0.82516736	O00767/P30519/P52895/Q04828/Q15800	5	SCD/HMOX2/AKR1C2/AKR1C1/MSMO1
GBMvsCON.down	GO:0008236	serine-type peptidase activity	5/933	329/29820	0.977908935	0.999935526	0.82516736	P13798/P29122/P48147/Q5VST6/Q92876	5	APEH/PCSK6/PREP/ABHD17B/KLK6
GBMvsCON.down	GO:0017171	serine hydrolase activity	5/933	335/29820	0.980551386	0.999935526	0.82516736	P13798/P29122/P48147/Q5VST6/Q92876	5	APEH/PCSK6/PREP/ABHD17B/KLK6
GBMvsCON.down	GO:0015291	secondary active transmembrane transporter activity	5/933	423/29820	0.997299269	0.999935526	0.82516736	P13637/P19634/P55011/Q8WWX8/Q9UPY5	5	ATP1A3/SLC9A1/SLC12A2/SLC5A11/SLC7A11
GBMvsCON.down	GO:0140097	catalytic activity, acting on DNA	5/933	460/29820	0.998878904	0.999935526	0.82516736	O76075/P33993/Q6P1N9/Q92614/Q96L91	5	DFFB/MCM7/TATDN1/MYO18A/EP400
GBMvsCON.down	GO:0003713	transcription coactivator activity	5/933	481/29820	0.99932655	0.999935526	0.82516736	O00213/P05771/Q969T9/Q96T76/Q9BUP3	5	APBB1/PRKCB/WBP2/MMS19/HTATIP2
GBMvsCON.up	GO:0004579	dolichyl-diphosphooligosaccharide-protein glycotransferase activity	5/2623	7/29820	9.47E-05	0.00475311	0.004416652	P04843/P04844/P46977/Q8TCJ2/Q9NRP0	5	RPN1/RPN2/STT3A/STT3B/OSTC
GBMvsCON.up	GO:0004576	oligosaccharyl transferase activity	5/2623	8/29820	0.000234075	0.009575422	0.008897606	P04843/P04844/P46977/Q8TCJ2/Q9NRP0	5	RPN1/RPN2/STT3A/STT3B/OSTC
GBMvsCON.up	GO:0008312	7S RNA binding	5/2623	11/29820	0.001540794	0.04478439	0.041614239	O76094/P09132/P37108/P49458/Q9UHB9	5	SRP72/SRP19/SRP14/SRP9/SRP68
GBMvsCON.up	GO:0019798	procollagen-proline dioxygenase activity	5/2623	11/29820	0.001540794	0.04478439	0.041614239	O15460/P07237/P13674/Q32P28/Q9NXG6	5	P4HA2/P4HB/P4HA1/P3H1/P4HTM
GBMvsCON.up	GO:0004185	serine-type carboxypeptidase activity	5/2623	12/29820	0.00245077	0.062227024	0.057822162	O75976/P10619/P42785/Q9H3G5/Q9HB40	5	CPD/CTSA/PRCP/CPVL/SCPEP1
GBMvsCON.up	GO:0005047	signal recognition particle binding	5/2623	12/29820	0.00245077	0.062227024	0.057822162	O76094/P49458/Q9BUN8/Q9GZP9/Q9UHB9	5	SRP72/SRP9/DERL1/DERL2/SRP68
GBMvsCON.up	GO:0036402	proteasome-activating activity	5/2623	13/29820	0.003695851	0.086852505	0.080704479	P17980/P35998/P43686/P62195/P62333	5	PSMC3/PSMC2/PSMC4/PSMC5/PSMC6
GBMvsCON.up	GO:0034046	poly(G) binding	5/2623	14/29820	0.005336341	0.116712643	0.108450909	O14979/P54253/Q00839/Q8TCS8/Q96EP5	5	HNRNPDL/ATXN1/HNRNPU/PNPT1/DAZAP1
GBMvsCON.up	GO:0016884	carbon-nitrogen ligase activity, with glutamine as amido-N-donor	5/2623	16/29820	0.010037126	0.166706854	0.154906181	O43716/O75879/P08243/P27708/P49915	5	GATC/GATB/ASNS/CAD/GMPS
GBMvsCON.up	GO:0001851	complement component C3b binding	5/2623	17/29820	0.013206367	0.201192177	0.186950392	P05107/P08603/P35232/Q03591/Q9Y279	5	ITGB2/CFH/PHB1/CFHR1/VSIG4
GBMvsCON.up	GO:0070878	primary miRNA binding	5/2623	17/29820	0.013206367	0.201192177	0.186950392	O00571/P11831/P17844/P40763/P84103	5	DDX3X/SRF/DDX5/STAT3/SRSF3
GBMvsCON.up	GO:0003691	double-stranded telomeric DNA binding	5/2623	18/29820	0.016986702	0.237491296	0.220680006	P12956/P13010/P27695/Q6NT76/Q92878	5	XRCC6/XRCC5/APEX1/HMBOX1/RAD50
GBMvsCON.up	GO:0008035	high-density lipoprotein particle binding	5/2623	18/29820	0.016986702	0.237491296	0.220680006	P02647/P02652/P10809/P55058/Q9NZC2	5	APOA1/APOA2/HSPD1/PLTP/TREM2
GBMvsCON.up	GO:0030881	beta-2-microglobulin binding	5/2623	19/29820	0.021420161	0.272614019	0.253316498	P04439/P13747/P30511/P55899/Q30201	5	HLA-A/HLA-E/HLA-F/FCGRT/HFE
GBMvsCON.up	GO:0031543	peptidyl-proline dioxygenase activity	5/2623	20/29820	0.026542538	0.303779079	0.282275477	O15460/P07237/P13674/Q32P28/Q9NXG6	5	P4HA2/P4HB/P4HA1/P3H1/P4HTM
GBMvsCON.up	GO:0035197	siRNA binding	5/2623	20/29820	0.026542538	0.303779079	0.282275477	O75569/Q08211/Q15633/Q9UBB5/Q9UKV8	5	PRKRA/DHX9/TARBP2/MBD2/AGO2
GBMvsCON.up	GO:1990247	N6-methyladenosine-containing RNA binding	5/2623	20/29820	0.026542538	0.303779079	0.282275477	O00425/P07910/P22626/Q7Z739/Q9BYJ9	5	IGF2BP3/HNRNPC/HNRNPA2B1/YTHDF3/YTHDF1
GBMvsCON.up	GO:0004559	alpha-mannosidase activity	5/2623	21/29820	0.032382993	0.332716425	0.309164436	O00754/O60476/P33908/Q9BZQ6/Q9UKM7	5	MAN2B1/MAN1A2/MAN1A1/EDEM3/MAN1B1
GBMvsCON.up	GO:0042809	nuclear vitamin D receptor binding	5/2623	21/29820	0.032382993	0.332716425	0.309164436	Q15648/Q93074/Q9NPJ6/Q9Y2W1/Q9Y2X0	5	MED1/MED12/MED4/THRAP3/MED16
GBMvsCON.up	GO:0043023	ribosomal large subunit binding	5/2623	21/29820	0.032382993	0.332716425	0.309164436	P06748/P56537/P98179/Q16630/Q96D46	5	NPM1/EIF6/RBM3/CPSF6/NMD3
GBMvsCON.up	GO:0015923	mannosidase activity	5/2623	22/29820	0.038963825	0.369487879	0.343332951	O00754/O60476/P33908/Q9BZQ6/Q9UKM7	5	MAN2B1/MAN1A2/MAN1A1/EDEM3/MAN1B1
GBMvsCON.up	GO:0005527	macrolide binding	5/2623	23/29820	0.046300399	0.396424738	0.368363031	P02768/P26885/P62942/Q96AY3/Q9Y680	5	ALB/FKBP2/FKBP1A/FKBP10/FKBP7
GBMvsCON.up	GO:0098847	sequence-specific single stranded DNA binding	5/2623	23/29820	0.046300399	0.396424738	0.368363031	P09651/P22626/P27694/Q00613/Q92878	5	HNRNPA1/HNRNPA2B1/RPA1/HSF1/RAD50
GBMvsCON.up	GO:0000014	single-stranded DNA endodeoxyribonuclease activity	5/2623	24/29820	0.05440121	0.44860974	0.416854015	P49959/Q53H47/Q92878/Q92889/Q9Y2C4	5	MRE11/SETMAR/RAD50/ERCC4/EXOG
GBMvsCON.up	GO:0003995	acyl-CoA dehydrogenase activity	5/2623	25/29820	0.063268059	0.44860974	0.416854015	P26440/P49748/Q6JQN1/Q9H845/Q9UKU7	5	IVD/ACADVL/ACAD10/ACAD9/ACAD8
GBMvsCON.up	GO:0052890	oxidoreductase activity, acting on the CH-CH group of donors, with a flavin as acceptor	5/2623	25/29820	0.063268059	0.44860974	0.416854015	P26440/P49748/Q6JQN1/Q9H845/Q9UKU7	5	IVD/ACADVL/ACAD10/ACAD9/ACAD8
GBMvsCON.up	GO:1901611	phosphatidylglycerol binding	5/2623	25/29820	0.063268059	0.44860974	0.416854015	O00746/O60443/P55058/Q6UW78/Q9UJZ1	5	NME4/GSDME/PLTP/UQCC3/STOML2
GBMvsCON.up	GO:0008649	rRNA methyltransferase activity	5/2623	27/29820	0.083275325	0.44860974	0.416854015	P22087/Q86W50/Q92979/Q9BVS5/Q9HC36	5	FBL/METTL16/EMG1/TRMT61B/MRM3
GBMvsCON.up	GO:0017166	vinculin binding	5/2623	27/29820	0.083275325	0.44860974	0.416854015	O15061/P12814/P35221/Q14118/Q9Y490	5	SYNM/ACTN1/CTNNA1/DAG1/TLN1
GBMvsCON.up	GO:0042608	T cell receptor binding	5/2623	28/29820	0.094388719	0.455250396	0.423024599	P01903/P01911/P04439/P13747/Q92608	5	HLA-DRA/HLA-DRB1/HLA-A/HLA-E/DOCK2
GBMvsCON.up	GO:0046527	glucosyltransferase activity	5/2623	28/29820	0.094388719	0.455250396	0.423024599	P04062/P46976/Q7Z4H8/Q8NBL1/Q9NYU2	5	GBA1/GYG1/POGLUT3/POGLUT1/UGGT1
GBMvsCON.up	GO:0140102	catalytic activity, acting on a rRNA	5/2623	28/29820	0.094388719	0.455250396	0.423024599	P22087/Q86W50/Q92979/Q9BVS5/Q9HC36	5	FBL/METTL16/EMG1/TRMT61B/MRM3
GBMvsCON.up	GO:0000400	four-way junction DNA binding	5/2623	29/29820	0.10621498	0.48983067	0.45515704	O15347/P00519/P09429/P26583/P52701	5	HMGB3/ABL1/HMGB1/HMGB2/MSH6
GBMvsCON.up	GO:0002162	dystroglycan binding	5/2623	29/29820	0.10621498	0.48983067	0.45515704	O00468/P11137/P18206/Q14118/Q9H9S5	5	AGRN/MAP2/VCL/DAG1/FKRP
GBMvsCON.up	GO:0003688	DNA replication origin binding	5/2623	29/29820	0.10621498	0.48983067	0.45515704	P10809/P33992/P49736/Q08211/Q9BQ67	5	HSPD1/MCM5/MCM2/DHX9/GRWD1
GBMvsCON.up	GO:0055102	lipase inhibitor activity	5/2623	29/29820	0.10621498	0.48983067	0.45515704	P02652/P02654/P02655/P02656/Q96CS3	5	APOA2/APOC1/APOC2/APOC3/FAF2
GBMvsCON.up	GO:0070402	NADPH binding	5/2623	29/29820	0.10621498	0.48983067	0.45515704	P00374/Q08257/Q16698/Q53FA7/Q9NX74	5	DHFR/CRYZ/DECR1/TP53I3/DUS2
GBMvsCON.up	GO:0140666	annealing activity	5/2623	29/29820	0.10621498	0.48983067	0.45515704	O00571/P23588/P28370/P46063/P51114	5	DDX3X/EIF4B/SMARCA1/RECQL/FXR1
GBMvsCON.up	GO:0008301	DNA binding, bending	5/2623	32/29820	0.145688285	0.51529363	0.478817554	O15347/P09429/P11388/P26583/Q00059	5	HMGB3/HMGB1/TOP2A/HMGB2/TFAM
GBMvsCON.up	GO:0016675	oxidoreductase activity, acting on a heme group of donors	5/2623	32/29820	0.145688285	0.51529363	0.478817554	P00414/P10606/P16435/P20674/Q7KZN9	5	MT-CO3/COX5B/POR/COX5A/COX15
GBMvsCON.up	GO:0031418	L-ascorbic acid binding	5/2623	32/29820	0.145688285	0.51529363	0.478817554	O00469/O15460/P13674/Q32P28/Q9NXG6	5	PLOD2/P4HA2/P4HA1/P3H1/P4HTM
GBMvsCON.up	GO:0000979	RNA polymerase II core promoter sequence-specific DNA binding	5/2623	33/29820	0.160064508	0.51529363	0.478817554	P42224/Q00403/Q04206/Q13547/Q9Y230	5	STAT1/GTF2B/RELA/HDAC1/RUVBL2
GBMvsCON.up	GO:0042043	neurexin family protein binding	5/2623	33/29820	0.160064508	0.51529363	0.478817554	O43300/Q8N0W4/Q8N2Q7/Q8NFZ4/Q9NZ94	5	LRRTM2/NLGN4X/NLGN1/NLGN2/NLGN3
GBMvsCON.up	GO:0061608	nuclear import signal receptor activity	5/2623	33/29820	0.160064508	0.51529363	0.478817554	P52292/Q8TEX9/Q92973/Q96P70/Q9UI26	5	KPNA2/IPO4/TNPO1/IPO9/IPO11
GBMvsCON.up	GO:0098641	cadherin binding involved in cell-cell adhesion	5/2623	33/29820	0.160064508	0.51529363	0.478817554	O00151/P31949/Q15417/Q96HC4/Q9NYL9	5	PDLIM1/S100A11/CNN3/PDLIM5/TMOD3
GBMvsCON.up	GO:0005158	insulin receptor binding	5/2623	34/29820	0.174985842	0.532429373	0.49474031	O60749/P12931/P18031/P29353/Q9BX66	5	SNX2/SRC/PTPN1/SHC1/SORBS1
GBMvsCON.up	GO:0005521	lamin binding	5/2623	34/29820	0.174985842	0.532429373	0.49474031	O94901/P42166/P42167/Q5JTV8/Q5SNT2	5	SUN1/TMPO/TOR1AIP1/TMEM201
GBMvsCON.up	GO:0016702	oxidoreductase activity, acting on single donors with incorporation of molecular oxygen, incorporation of two atoms of oxygen	5/2623	34/29820	0.174985842	0.532429373	0.49474031	O95571/P20292/P23219/Q16878/Q9BV57	5	ETHE1/ALOX5AP/PTGS1/CDO1/ADI1
GBMvsCON.up	GO:0000900	mRNA regulatory element binding translation repressor activity	5/2623	35/29820	0.190410331	0.558741942	0.519190292	P00374/P04818/P34897/Q92879/Q9BZC1	5	DHFR/TYMS/SHMT2/CELF1/CELF4
GBMvsCON.up	GO:0016701	oxidoreductase activity, acting on single donors with incorporation of molecular oxygen	5/2623	35/29820	0.190410331	0.558741942	0.519190292	O95571/P20292/P23219/Q16878/Q9BV57	5	ETHE1/ALOX5AP/PTGS1/CDO1/ADI1
GBMvsCON.up	GO:0008484	sulfuric ester hydrolase activity	5/2623	36/29820	0.20629438	0.590436013	0.548640835	P15586/P34059/P51690/P54793/Q8IWU5	5	GNS/GALNS/ARSL/ARSF/SULF2
GBMvsCON.up	GO:0004622	lysophospholipase activity	5/2623	39/29820	0.256252719	0.609980879	0.56680218	O75608/P47712/Q8NCC3/Q99685/Q9NP80	5	LYPLA1/PLA2G4A/PLA2G15/MGLL/PNPLA8
GBMvsCON.up	GO:0016780	phosphotransferase activity, for other substituted phosphate groups	5/2623	39/29820	0.256252719	0.609980879	0.56680218	O14735/O95427/Q5H8A4/Q9H9S5/Q9UJJ9	5	CDIPT/PIGN/PIGG/FKRP/GNPTG
GBMvsCON.up	GO:0008171	O-methyltransferase activity	5/2623	42/29820	0.308710444	0.634780936	0.589846716	Q7L2J0/Q8N1G2/Q9HC36/Q9NV79/Q9UET6	5	MEPCE/CMTR1/MRM3/PCMTD2/FTSJ1
GBMvsCON.up	GO:0043274	phospholipase binding	5/2623	43/29820	0.326541509	0.659954431	0.613238256	P02655/P12931/P20700/P84103/Q06187	5	APOC2/SRC/LMNB1/SRSF3/BTK
GBMvsCON.up	GO:0015271	outward rectifier potassium channel activity	5/2623	44/29820	0.3444729	0.682617992	0.634297531	Q13563/Q5JUK3/Q9NSA2/Q9NZV8/Q9UK17	5	PKD2/KCNT1/KCND1/KCND2/KCND3
GBMvsCON.up	GO:0019789	SUMO transferase activity	5/2623	44/29820	0.3444729	0.682617992	0.634297531	P29590/P49792/P63279/Q13263/Q96PU4	5	PML/RANBP2/UBE2I/TRIM28/UHRF2
GBMvsCON.up	GO:0000062	fatty-acyl-CoA binding	5/2623	45/29820	0.362463186	0.682617992	0.634297531	O75521/P22307/P49748/Q9H3P7/Q9H845	5	ECI2/SCP2/ACADVL/ACBD3/ACAD9
GBMvsCON.up	GO:1901567	fatty acid derivative binding	5/2623	46/29820	0.380472483	0.69863983	0.649185231	O75521/P22307/P49748/Q9H3P7/Q9H845	5	ECI2/SCP2/ACADVL/ACBD3/ACAD9
GBMvsCON.up	GO:0016628	oxidoreductase activity, acting on the CH-CH group of donors, NAD or NADP as acceptor	5/2623	48/29820	0.416397149	0.728012564	0.676478759	P24557/Q16698/Q8N4Q0/Q9BY49/Q9H7Z7	5	TBXAS1/DECR1/PTGR3/PECR/PTGES2
GBMvsCON.up	GO:0120227	acyl-CoA binding	5/2623	49/29820	0.43424167	0.741298183	0.688823929	O75521/P22307/P49748/Q9H3P7/Q9H845	5	ECI2/SCP2/ACADVL/ACBD3/ACAD9
GBMvsCON.up	GO:0046625	sphingolipid binding	5/2623	50/29820	0.451963675	0.763031903	0.709019185	P07602/P47712/P55058/Q99623/Q9Y5P4	5	PSAP/PLA2G4A/PLTP/PHB2/CERT1
GBMvsCON.up	GO:0070412	R-SMAD binding	5/2623	51/29820	0.469532714	0.768620855	0.714212512	P17844/P84022/Q15796/Q9H6Z4/Q9UPN9	5	DDX5/SMAD3/SMAD2/RANBP3/TRIM33
GBMvsCON.up	GO:0043425	bHLH transcription factor binding	5/2623	52/29820	0.486920406	0.782829095	0.727414993	O00233/O60341/P84022/Q15853/Q92793	5	PSMD9/KDM1A/SMAD3/USF2/CREBBP
GBMvsCON.up	GO:0033764	steroid dehydrogenase activity, acting on the CH-OH group of donors, NAD or NADP as acceptor	5/2623	53/29820	0.504100447	0.797466506	0.741016267	Q15738/Q8NBQ5/Q96LJ7/Q99714/Q9H2F3	5	NSDHL/HSD17B11/DHRS1/HSD17B10/HSD3B7
GBMvsCON.up	GO:0005164	tumor necrosis factor receptor binding	5/2623	56/29820	0.554162718	0.825867151	0.767406516	P42224/Q12931/Q14790/Q9NXR7/Q9Y4K3	5	STAT1/TRAP1/CASP8/BABAM2/TRAF6
GBMvsCON.up	GO:0005154	epidermal growth factor receptor binding	5/2623	57/29820	0.570290387	0.832081548	0.773181015	O15162/O60749/P08648/P29353/Q99700	5	PLSCR1/SNX2/ITGA5/SHC1/ATXN2
GBMvsCON.up	GO:0031624	ubiquitin conjugating enzyme binding	5/2623	57/29820	0.570290387	0.832081548	0.773181015	O60337/O75150/Q9UBS8/Q9UBW7/Q9Y4K3	5	MARCHF6/RNF40/RNF14/ZMYM2/TRAF6
GBMvsCON.up	GO:0032395	MHC class II receptor activity	5/2623	57/29820	0.570290387	0.832081548	0.773181015	P01903/P01909/P01911/P01920/P20036	5	HLA-DRA/HLA-DQA1/HLA-DRB1/HLA-DQB1/HLA-DPA1
GBMvsCON.up	GO:0051861	glycolipid binding	5/2623	57/29820	0.570290387	0.832081548	0.773181015	P07602/P16444/P50897/P55145/Q9NZC2	5	PSAP/DPEP1/PPT1/MANF/TREM2
GBMvsCON.up	GO:0051721	protein phosphatase 2A binding	5/2623	58/29820	0.586109557	0.846776237	0.786835512	P18031/P42224/Q96IK1/Q9NRL3/Q9P2B4	5	PTPN1/STAT1/BOD1/STRN4/CTTNBP2NL
GBMvsCON.up	GO:0016814	hydrolase activity, acting on carbon-nitrogen (but not peptide) bonds, in cyclic amidines	5/2623	59/29820	0.601605917	0.846776237	0.786835512	P11586/P13995/P55265/Q01433/Q9NRW3	5	MTHFD1/MTHFD2/ADAR/AMPD2/APOBEC3C
GBMvsCON.up	GO:0008066	glutamate receptor activity	5/2623	60/29820	0.616766968	0.859436914	0.798599977	P41594/P42262/P48058/Q13003/Q14831	5	GRM5/GRIA2/GRIA4/GRIK3/GRM7
GBMvsCON.up	GO:0016229	steroid dehydrogenase activity	5/2623	60/29820	0.616766968	0.859436914	0.798599977	Q15738/Q8NBQ5/Q96LJ7/Q99714/Q9H2F3	5	NSDHL/HSD17B11/DHRS1/HSD17B10/HSD3B7
GBMvsCON.up	GO:0071889	14-3-3 protein binding	5/2623	64/29820	0.673867671	0.89727166	0.833756516	P30511/P32121/Q92934/Q9NQT8/Q9Y580	5	HLA-F/ARRB2/BAD/KIF13B/RBM7
GBMvsCON.up	GO:0043015	gamma-tubulin binding	5/2623	67/29820	0.712803002	0.921134286	0.855929979	O00571/Q8NHV4/Q96CW5/Q9BSJ2/Q9BXF6	5	DDX3X/NEDD1/TUBGCP3/TUBGCP2/RAB11FIP5
GBMvsCON.up	GO:0051393	alpha-actinin binding	5/2623	67/29820	0.712803002	0.921134286	0.855929979	O00151/Q13563/Q14118/Q8WX93/Q96HC4	5	PDLIM1/PKD2/DAG1/PALLD/PDLIM5
GBMvsCON.up	GO:0019213	deacetylase activity	5/2623	71/29820	0.759423099	0.941923429	0.875247521	O00748/O94776/Q13547/Q92769/Q9H7L9	5	CES2/MTA2/HDAC1/HDAC2/SUDS3
GBMvsCON.up	GO:0030332	cyclin binding	5/2623	71/29820	0.759423099	0.941923429	0.875247521	O14976/P12956/P24941/P63244/Q9UII4	5	GAK/XRCC6/CDK2/RACK1/HERC5
GBMvsCON.up	GO:0016776	phosphotransferase activity, phosphate group as acceptor	5/2623	76/29820	0.809379452	0.963393851	0.895198117	O00746/P22392/P23919/P54819/Q9Y3D8	5	NME4/NME2/DTYMK/AK2/AK6
GBMvsCON.up	GO:0032266	phosphatidylinositol-3-phosphate binding	5/2623	76/29820	0.809379452	0.963393851	0.895198117	O60493/P47712/Q68DK2/Q96L92/Q9Y343	5	SNX3/PLA2G4A/ZFYVE26/SNX27/SNX24
GBMvsCON.up	GO:1901618	organic hydroxy compound transmembrane transporter activity	5/2623	82/29820	0.858000967	0.983051938	0.913464668	O15427/O15438/O94956/Q0GE19/Q14728	5	SLC16A3/ABCC3/SLCO2B1/SLC10A7/MFSD10
GBMvsCON.up	GO:0016655	oxidoreductase activity, acting on NAD(P)H, quinone or similar compound as acceptor	5/2623	94/29820	0.924538081	0.999998936	0.92921204	O00483/O75380/Q08257/Q53FA7/Q9UI09	5	NDUFA4/NDUFS6/CRYZ/TP53I3/NDUFA12
GBMvsCON.up	GO:0003777	microtubule motor activity	5/2623	115/29820	0.977682445	0.999998936	0.92921204	O60333/Q0VDD8/Q15058/Q9NQT8/Q9UQE7	5	KIF1B/DNAH14/KIF14/KIF13B/SMC3
GBMvsCON.up	GO:0015459	potassium channel regulator activity	5/2623	116/29820	0.979002569	0.999998936	0.92921204	P21333/P63165/Q6PIL6/Q86WK6/Q9NZI2	5	FLNA/SUMO1/KCNIP4/AMIGO1/KCNIP1
GBMvsCON.up	GO:0016836	hydro-lyase activity	5/2623	117/29820	0.980249333	0.999998936	0.92921204	O43570/P24557/P42126/P48200/Q9NS85	5	CA12/TBXAS1/ECI1/IREB2/CA10
GBMvsCON.up	GO:0017018	myosin phosphatase activity	5/2623	124/29820	0.98721501	0.999998936	0.92921204	P60510/Q8WUK0/Q96HS1/Q9H0C8/Q9NP77	5	PPP4C/PTPMT1/PGAM5/ILKAP/SSU72
GBMvsCON.up	GO:0005253	anion channel activity	5/2623	154/29820	0.998220581	0.999998936	0.92921204	O14791/O15247/P34903/P43005/P51798	5	APOL1/CLIC2/GABRA3/SLC1A1/CLCN7
GBMvsCON.up	GO:0005249	voltage-gated potassium channel activity	5/2623	178/29820	0.999667158	0.999998936	0.92921204	Q13563/Q5JUK3/Q9NSA2/Q9NZV8/Q9UK17	5	PKD2/KCNT1/KCND1/KCND2/KCND3
GBMvsCON.up	GO:0030594	neurotransmitter receptor activity	5/2623	197/29820	0.999915821	0.999998936	0.92921204	P34903/P41594/P42262/P48058/Q13003	5	GABRA3/GRM5/GRIA2/GRIA4/GRIK3
NGMTvsGBM.down	GO:0051539	4 iron, 4 sulfur cluster binding	5/289	86/29820	0.00151677	0.037394207	0.031010879	O00217/O75251/O75306/P28331/P49821	5	NDUFS8/NDUFS7/NDUFS2/NDUFS1/NDUFV1
NGMTvsGBM.down	GO:0098632	cell-cell adhesion mediator activity	5/289	99/29820	0.002813975	0.060125263	0.04986166	O96013/P78310/Q08722/Q9UQ52/Q9Y2I2	5	PAK4/CXADR/CD47/CNTN6/NTNG1
NGMTvsGBM.down	GO:0098631	cell adhesion mediator activity	5/289	114/29820	0.005138721	0.086682106	0.071885153	O96013/P78310/Q08722/Q9UQ52/Q9Y2I2	5	PAK4/CXADR/CD47/CNTN6/NTNG1
NGMTvsGBM.down	GO:0019888	protein phosphatase regulator activity	5/289	156/29820	0.018254899	0.15264791	0.126590352	Q03113/Q14206/Q14738/Q15173/Q96T49	5	GNA12/RCAN2/PPP2R5D/PPP2R5B/PPP1R16B
NGMTvsGBM.down	GO:0043130	ubiquitin binding	5/289	181/29820	0.03197866	0.205101303	0.170089758	O60260/O60784/Q6ZVM7/Q8N5C8/Q9H0E2	5	PRKN/TOM1/TOM1L2/TAB3/TOLLIP
NGMTvsGBM.down	GO:0019208	phosphatase regulator activity	5/289	185/29820	0.034641454	0.211966249	0.175782832	Q03113/Q14206/Q14738/Q15173/Q96T49	5	GNA12/RCAN2/PPP2R5D/PPP2R5B/PPP1R16B
NGMTvsGBM.down	GO:0016298	lipase activity	5/289	210/29820	0.054346355	0.23574838	0.195505266	O95870/Q6PIU2/Q8IV08/Q8NCG7/Q9BZ71	5	ABHD16A/NCEH1/PLD3/DAGLB/PITPNM3
NGMTvsGBM.down	GO:0032182	ubiquitin-like protein binding	5/289	222/29820	0.065704577	0.240032448	0.199058028	O60260/O60784/Q6ZVM7/Q8N5C8/Q9H0E2	5	PRKN/TOM1/TOM1L2/TAB3/TOLLIP
NGMTvsGBM.down	GO:0003735	structural constituent of ribosome	5/289	238/29820	0.082751992	0.268989987	0.223072409	O95182/P82914/Q9Y2R5/Q9Y2R9/Q9Y676	5	NDUFA7/MRPS15/MRPS17/MRPS7/MRPS18B
NGMTvsGBM.down	GO:0022843	voltage-gated cation channel activity	5/289	283/29820	0.141657214	0.347779874	0.288412573	O43526/O60741/P16389/Q15878/Q8WXS5	5	KCNQ2/HCN1/KCNA2/CACNA1E/CACNG8
NGMTvsGBM.down	GO:0019902	phosphatase binding	5/289	378/29820	0.304972558	0.467862298	0.387996487	P19634/Q03113/Q12959/Q96T49/Q9Y496	5	SLC9A1/GNA12/DLG1/PPP1R16B/KIF3A
NGMTvsGBM.down	GO:0019887	protein kinase regulator activity	5/289	423/29820	0.390809873	0.529710648	0.439287097	O43597/P31946/P61981/Q16543/Q9P0R6	5	SPRY2/YWHAB/YWHAG/CDC37/GSKIP
NGMTvsGBM.down	GO:0001664	G protein-coupled receptor binding	5/289	467/29820	0.474068214	0.59688672	0.494995966	O60260/P19086/Q03113/Q08499/Q9Y566	5	PRKN/GNAZ/GNA12/PDE4D/SHANK1
NGMTvsGBM.down	GO:0019207	kinase regulator activity	5/289	470/29820	0.479632425	0.59814285	0.49603767	O43597/P31946/P61981/Q16543/Q9P0R6	5	SPRY2/YWHAB/YWHAG/CDC37/GSKIP
NGMTvsGBM.up	GO:0031720	haptoglobin binding	5/130	17/29820	8.65E-09	1.09E-06	7.55E-07	P02042/P09105/P68871/P69905/Q6B0K9	5	HBD/HBQ1/HBB/HBA1; HBA2/HBM
NGMTvsGBM.up	GO:0005344	oxygen carrier activity	5/130	24/29820	5.80E-08	4.38E-06	3.04E-06	P02042/P09105/P68871/P69905/Q6B0K9	5	HBD/HBQ1/HBB/HBA1; HBA2/HBM
NGMTvsGBM.up	GO:0005506	iron ion binding	5/130	241/29820	0.004177182	0.048467274	0.033607216	P09105/P61221/P69905/P80188/Q15800	5	HBQ1/ABCE1/HBA1; HBA2/LCN2/MSMO1
NGMTvsGBM.up	GO:0004252	serine-type endopeptidase activity	5/130	289/29820	0.008849724	0.063116896	0.043765266	P08246/P08709/P20160/P24158/Q16740	5	ELANE/F7/AZU1/PRTN3/CLPP
NGMTvsGBM.up	GO:0008236	serine-type peptidase activity	5/130	329/29820	0.014826479	0.081861225	0.056762587	P08246/P08709/P20160/P24158/Q16740	5	ELANE/F7/AZU1/PRTN3/CLPP
NGMTvsGBM.up	GO:0017171	serine hydrolase activity	5/130	335/29820	0.015909562	0.081861225	0.056762587	P08246/P08709/P20160/P24158/Q16740	5	ELANE/F7/AZU1/PRTN3/CLPP
NGMTvsGBM.up	GO:0042393	histone binding	5/130	442/29820	0.044630001	0.132835752	0.092108332	P78364/Q14166/Q8NDX5/Q8WXX5/Q96RL1	5	PHC1/TTLL12/PHC3/DNAJC9/UIMC1
GBMvsCON.down	GO:0070095	fructose-6-phosphate binding	4/933	9/29820	0.000105794	0.004306436	0.003553759	P08237/P16118/P17858/Q01813	4	PFKM/PFKFB1/PFKL/PFKP
GBMvsCON.down	GO:0016308	1-phosphatidylinositol-4-phosphate 5-kinase activity	4/933	11/29820	0.000263516	0.008303282	0.006852039	P48426/P78356/Q8TBX8/Q99755	4	PIP4K2A/PIP4K2B/PIP4K2C/PIP5K1A
GBMvsCON.down	GO:0005391	P-type sodium:potassium-exchanging transporter activity	4/933	12/29820	0.000385495	0.010461263	0.00863285	P05023/P05026/P13637/P54707	4	ATP1A1/ATP1B1/ATP1A3/ATP12A
GBMvsCON.down	GO:0008554	P-type sodium transporter activity	4/933	12/29820	0.000385495	0.010461263	0.00863285	P05023/P05026/P13637/P54707	4	ATP1A1/ATP1B1/ATP1A3/ATP12A
GBMvsCON.down	GO:0008556	P-type potassium transmembrane transporter activity	4/933	13/29820	0.000543063	0.013208153	0.01089964	P05023/P05026/P13637/P54707	4	ATP1A1/ATP1B1/ATP1A3/ATP12A
GBMvsCON.down	GO:0035612	AP-2 adaptor complex binding	4/933	14/29820	0.000741519	0.016823964	0.013883481	O00291/O14526/Q2M2I8/Q5SW96	4	HIP1/FCHO1/AAK1/LDLRAP1
GBMvsCON.down	GO:0008526	phosphatidylinositol transfer activity	4/933	19/29820	0.002534967	0.044618993	0.036820511	P48739/Q00169/Q9BZ71/Q9H1P3	4	PITPNB/PITPNA/PITPNM3/OSBPL2
GBMvsCON.down	GO:0016868	intramolecular transferase activity, phosphotransferases	4/933	19/29820	0.002534967	0.044618993	0.036820511	P15259/P18669/Q6PCE3/Q92871	4	PGAM2/PGAM1/PGM2L1/PMM1
GBMvsCON.down	GO:0035256	G protein-coupled glutamate receptor binding	4/933	22/29820	0.004441117	0.06085649	0.050220027	O14745/P04156/P0DP23/Q9UQ16	4	NHERF1/PRNP/CALM1/DNM3
GBMvsCON.down	GO:0071933	Arp2/3 complex binding	4/933	22/29820	0.004441117	0.06085649	0.050220027	P60983/Q13576/Q9NZQ3/Q9Y5X1	4	GMFB/IQGAP2/NCKIPSD/SNX9
GBMvsCON.down	GO:0030955	potassium ion binding	4/933	23/29820	0.005244709	0.06935429	0.057232586	O00764/P05023/P14618/P30613	4	PDXK/ATP1A1/PKM/PKLR
GBMvsCON.down	GO:0005243	gap junction channel activity	4/933	24/29820	0.006140028	0.074542093	0.061513669	P08034/P17302/P36383/Q5T442	4	GJB1/GJA1/GJC1/GJC2
GBMvsCON.down	GO:0045159	myosin II binding	4/933	25/29820	0.007131347	0.083642238	0.069023295	O14745/P06396/Q15334/Q9UPQ0	4	NHERF1/GSN/LLGL1/LIMCH1
GBMvsCON.down	GO:0046624	sphingolipid transporter activity	4/933	25/29820	0.007131347	0.083642238	0.069023295	P48739/Q5TA50/Q9BZC7/Q9NZD2	4	PITPNB/CPTP/ABCA2/GLTP
GBMvsCON.down	GO:0005095	GTPase inhibitor activity	4/933	26/29820	0.008222722	0.093594953	0.07723648	O43924/Q13098/Q13576/Q9BST9	4	PDE6D/GPS1/IQGAP2/RTKN
GBMvsCON.down	GO:0045504	dynein heavy chain binding	4/933	26/29820	0.008222722	0.093594953	0.07723648	O14576/O43237/Q13409/Q9Y6G9	4	DYNC1I1/DYNC1LI2/DYNC1I2/DYNC1LI1
GBMvsCON.down	GO:0016208	AMP binding	4/933	27/29820	0.009417981	0.097272284	0.080271089	P08237/P11908/P17858/Q01813	4	PFKM/PRPS2/PFKL/PFKP
GBMvsCON.down	GO:0044548	S100 protein binding	4/933	28/29820	0.010720719	0.102327415	0.084442687	P04271/P23297/P50995/Q9HB71	4	S100B/S100A1/ANXA11/CACYBP
GBMvsCON.down	GO:0004659	prenyltransferase activity	4/933	29/29820	0.012134287	0.113471986	0.093639416	O95749/P49356/P53611/Q92696	4	GGPS1/FNTB/RABGGTB/RABGGTA
GBMvsCON.down	GO:0008574	plus-end-directed microtubule motor activity	4/933	30/29820	0.013661793	0.119670391	0.098754467	O60282/Q12756/Q12840/Q9Y496	4	KIF5C/KIF1A/KIF5A/KIF3A
GBMvsCON.down	GO:0017075	syntaxin-1 binding	4/933	33/29820	0.018955255	0.151642042	0.125138132	O00186/P46459/P60880/P61764	4	STXBP3/NSF/SNAP25/STXBP1
GBMvsCON.down	GO:0098641	cadherin binding involved in cell-cell adhesion	4/933	33/29820	0.018955255	0.151642042	0.125138132	O96013/P61026/Q00587/Q8NFX7	4	PAK4/RAB10/CDC42EP1/STXBP6
GBMvsCON.down	GO:0031681	G-protein beta-subunit binding	4/933	38/29820	0.030273889	0.165908863	0.136911406	O60262/P50151/Q9P2W3/Q9UK08	4	GNG7/GNG10/GNG13/GNG8
GBMvsCON.down	GO:0005159	insulin-like growth factor receptor binding	4/933	39/29820	0.032925451	0.172609183	0.142440648	P46108/P61981/Q04917/Q5JWF2	4	CRK/YWHAG/YWHAH/GNAS
GBMvsCON.down	GO:0050998	nitric-oxide synthase binding	4/933	39/29820	0.032925451	0.172609183	0.142440648	P0DP23/P50570/Q13424/Q9UQ16	4	CALM1/DNM2/SNTA1/DNM3
GBMvsCON.down	GO:0052742	phosphatidylinositol kinase activity	4/933	40/29820	0.03570837	0.1837189	0.151608615	P42336/P42338/Q8NEB9/Q99755	4	PIK3CA/PIK3CB/PIK3C3/PIP5K1A
GBMvsCON.down	GO:0022829	wide pore channel activity	4/933	41/29820	0.038623078	0.190908356	0.157541501	P08034/P17302/P36383/Q5T442	4	GJB1/GJA1/GJC1/GJC2
GBMvsCON.down	GO:0031690	adrenergic receptor binding	4/933	42/29820	0.041669787	0.203784399	0.168167077	O14745/P09936/Q5JWF2/Q9Y4G8	4	NHERF1/UCHL1/GNAS/RAPGEF2
GBMvsCON.down	GO:0004602	glutathione peroxidase activity	4/933	43/29820	0.044848497	0.211708883	0.174706524	O14880/O43708/P30041/P36969	4	MGST3/GSTZ1/PRDX6/GPX4
GBMvsCON.down	GO:0005540	hyaluronic acid binding	4/933	43/29820	0.044848497	0.211708883	0.174706524	P13611/Q6UX15/Q96S86/Q9GZV7	4	VCAN/LAYN/HAPLN3/HAPLN2
GBMvsCON.down	GO:0015662	P-type ion transporter activity	4/933	44/29820	0.048159001	0.211708883	0.174706524	P05023/P05026/P13637/P54707	4	ATP1A1/ATP1B1/ATP1A3/ATP12A
GBMvsCON.down	GO:0016417	S-acyltransferase activity	4/933	47/29820	0.058876262	0.211708883	0.174706524	P49327/Q5W0Z9/Q8IZN3/Q9Y397	4	FASN/ZDHHC20/ZDHHC14/ZDHHC9
GBMvsCON.down	GO:0016866	intramolecular transferase activity	4/933	49/29820	0.066667638	0.226702731	0.187079756	P15259/P18669/Q6PCE3/Q92871	4	PGAM2/PGAM1/PGM2L1/PMM1
GBMvsCON.down	GO:0043495	protein-membrane adaptor activity	4/933	51/29820	0.074965337	0.244122416	0.201454838	O14745/Q13023/Q9H254/Q9Y2J2	4	NHERF1/AKAP6/SPTBN4/EPB41L3
GBMvsCON.down	GO:0050750	low-density lipoprotein particle receptor binding	4/933	51/29820	0.074965337	0.244122416	0.201454838	O00213/O43813/Q00610/Q5SW96	4	APBB1/LANCL1/CLTC/LDLRAP1
GBMvsCON.down	GO:0140358	P-type transmembrane transporter activity	4/933	51/29820	0.074965337	0.244122416	0.201454838	P05023/P05026/P13637/P54707	4	ATP1A1/ATP1B1/ATP1A3/ATP12A
GBMvsCON.down	GO:0004364	glutathione transferase activity	4/933	52/29820	0.079300347	0.251777268	0.20777178	O43708/O43813/P21266/P78417	4	GSTZ1/LANCL1/GSTM3/GSTO1
GBMvsCON.down	GO:0004033	aldo-keto reductase (NADP) activity	4/933	54/29820	0.088334014	0.251777268	0.20777178	O95154/P16152/P52895/Q04828	4	AKR7A3/CBR1/AKR1C2/AKR1C1
GBMvsCON.down	GO:0005251	delayed rectifier potassium channel activity	4/933	54/29820	0.088334014	0.251777268	0.20777178	O43526/P16389/P17658/Q14003	4	KCNQ2/KCNA2/KCNA6/KCNC3
GBMvsCON.down	GO:0019239	deaminase activity	4/933	54/29820	0.088334014	0.251777268	0.20777178	P00813/P52758/Q8IV20/Q9Y2T3	4	ADA/RIDA/LACC1/GDA
GBMvsCON.down	GO:0051861	glycolipid binding	4/933	57/29820	0.1027638	0.274036801	0.226140804	P04216/P20916/P54652/Q9NZD2	4	THY1/MAG/HSPA2/GLTP
GBMvsCON.down	GO:0051721	protein phosphatase 2A binding	4/933	58/29820	0.10779945	0.282972669	0.233514866	P56211/P78318/Q15257/Q9Y570	4	ARPP19/IGBP1/PTPA/PPME1
GBMvsCON.down	GO:0016814	hydrolase activity, acting on carbon-nitrogen (but not peptide) bonds, in cyclic amidines	4/933	59/29820	0.112944014	0.282972669	0.233514866	P00813/P31939/Q8IV20/Q9Y2T3	4	ADA/ATIC/LACC1/GDA
GBMvsCON.down	GO:0070325	lipoprotein particle receptor binding	4/933	59/29820	0.112944014	0.282972669	0.233514866	O00213/O43813/Q00610/Q5SW96	4	APBB1/LANCL1/CLTC/LDLRAP1
GBMvsCON.down	GO:0071949	FAD binding	4/933	62/29820	0.129005742	0.299653876	0.247280541	P14920/Q15392/Q6BCY4/Q8N465	4	DAO/DHCR24/CYB5R2/D2HGDH
GBMvsCON.down	GO:0030551	cyclic nucleotide binding	4/933	64/29820	0.140210172	0.311474551	0.257035205	P09543/P10644/P31321/Q9Y4G8	4	CNP/PRKAR1A/PRKAR1B/RAPGEF2
GBMvsCON.down	GO:0004180	carboxypeptidase activity	4/933	65/29820	0.145953007	0.311474551	0.257035205	P14384/Q8N5J2/Q96KP4/Q9Y646	4	CPM/MINDY1/CNDP2/CPQ
GBMvsCON.down	GO:0016831	carboxy-lyase activity	4/933	69/29820	0.169793798	0.344938285	0.284650167	P17174/P48163/P53602/Q9NTX5	4	GOT1/ME1/MVD/ECHDC1
GBMvsCON.down	GO:0043014	alpha-tubulin binding	4/933	72/29820	0.188503183	0.370580122	0.305810338	P61601/Q92598/Q9NQ86/Q9P265	4	NCALD/HSPH1/TRIM36/DIP2B
GBMvsCON.down	GO:0032266	phosphatidylinositol-3-phosphate binding	4/933	76/29820	0.214396555	0.398288365	0.32867575	O00291/O95219/Q9NS86/Q9Y5J5	4	HIP1/SNX4/LANCL2/PHLDA3
GBMvsCON.down	GO:0005547	phosphatidylinositol-3,4,5-trisphosphate binding	4/933	79/29820	0.234418908	0.413293973	0.341058686	O43739/O75146/Q13576/Q9Y5J5	4	CYTH3/HIP1R/IQGAP2/PHLDA3
GBMvsCON.down	GO:0004864	protein phosphatase inhibitor activity	4/933	80/29820	0.241191323	0.422143133	0.348361195	P56211/Q15435/Q96A00/Q9Y570	4	ARPP19/PPP1R7/PPP1R14A/PPME1
GBMvsCON.down	GO:0019212	phosphatase inhibitor activity	4/933	86/29820	0.282646429	0.461844933	0.381123937	P56211/Q15435/Q96A00/Q9Y570	4	ARPP19/PPP1R7/PPP1R14A/PPME1
GBMvsCON.down	GO:0016667	oxidoreductase activity, acting on a sulfur group of donors	4/933	88/29820	0.296706811	0.473635785	0.390853991	O43396/P78417/Q13087/Q13228	4	TXNL1/GSTO1/PDIA2/SELENBP1
GBMvsCON.down	GO:0004601	peroxidase activity	4/933	92/29820	0.325054738	0.50547838	0.417131155	O14880/O43708/P30041/P36969	4	MGST3/GSTZ1/PRDX6/GPX4
GBMvsCON.down	GO:0016684	oxidoreductase activity, acting on peroxide as acceptor	4/933	94/29820	0.339299258	0.518311449	0.427721267	O14880/O43708/P30041/P36969	4	MGST3/GSTZ1/PRDX6/GPX4
GBMvsCON.down	GO:0005507	copper ion binding	4/933	100/29820	0.382072462	0.555449882	0.458368666	O76070/P04156/Q16853/Q8IV20	4	SNCG/PRNP/AOC3/LACC1
GBMvsCON.down	GO:0031593	polyubiquitin modification-dependent protein binding	4/933	102/29820	0.396280683	0.570103183	0.470460871	O60784/Q6GQQ9/Q8N5J2/Q96P47	4	TOM1/OTUD7B/MINDY1/AGAP3
GBMvsCON.down	GO:0050661	NADP binding	4/933	102/29820	0.396280683	0.570103183	0.470460871	O76062/P09417/P48163/Q9UBQ7	4	TM7SF2/QDPR/ME1/GRHPR
GBMvsCON.down	GO:0001786	phosphatidylserine binding	4/933	103/29820	0.403365571	0.574339455	0.47395673	O95741/P08133/Q9BT88/Q9UKG1	4	CPNE6/ANXA6/SYT11/APPL1
GBMvsCON.down	GO:0008307	structural constituent of muscle	4/933	108/29820	0.438516934	0.609344815	0.502843873	P05976/P07951/P09493/P21291	4	MYL1/TPM2/TPM1/CSRP1
GBMvsCON.down	GO:0015453	oxidoreduction-driven active transmembrane transporter activity	4/933	116/29820	0.493374743	0.662299365	0.546543056	O43674/O95168/P07919/Q9Y6M9	4	NDUFB5/NDUFB4/UQCRH/NDUFB9
GBMvsCON.down	GO:0003725	double-stranded RNA binding	4/933	147/29820	0.678966618	0.815702951	0.673134851	O15455/P68363/P68371/Q00610	4	TLR3/TUBA1B/TUBB4B/CLTC
GBMvsCON.down	GO:0140104	molecular carrier activity	4/933	148/29820	0.68408669	0.819010362	0.675864195	P02144/P55060/Q9NRA8/Q9UIA9	4	MB/CSE1L/EIF4ENIF1/XPO7
GBMvsCON.down	GO:0050660	flavin adenine dinucleotide binding	4/933	160/29820	0.741030957	0.861114059	0.710609031	P14920/Q15392/Q6BCY4/Q8N465	4	DAO/DHCR24/CYB5R2/D2HGDH
GBMvsCON.down	GO:0004497	monooxygenase activity	4/933	169/29820	0.778373826	0.889570087	0.73409153	P30519/P52895/Q04828/Q15800	4	HMOX2/AKR1C2/AKR1C1/MSMO1
GBMvsCON.down	GO:0042562	hormone binding	4/933	174/29820	0.797205867	0.902891097	0.745084302	P00352/P05023/P13637/P98164	4	ALDH1A1/ATP1A1/ATP1A3/LRP2
GBMvsCON.down	GO:0004540	ribonuclease activity	4/933	188/29820	0.843122387	0.932013885	0.769117026	P52758/Q53H82/Q8IYB7/Q96DE0	4	RIDA/LACTB2/DIS3L2/NUDT16
GBMvsCON.down	GO:0016779	nucleotidyltransferase activity	4/933	210/29820	0.897449457	0.961354527	0.793329527	P49789/Q6ZNW5/Q99447/Q9UKK9	4	FHIT/GDPGP1/PCYT2/NUDT5
GBMvsCON.down	GO:0140101	catalytic activity, acting on a tRNA	4/933	216/29820	0.90905326	0.970030619	0.800489216	A2RTX5/P49591/P54577/Q9H0R6	4	TARS3/SARS1/YARS1/QRSL1
GBMvsCON.down	GO:0005262	calcium channel activity	4/933	217/29820	0.91086968	0.970595504	0.800955371	P08133/P54289/Q00535/Q93034	4	ANXA6/CACNA2D1/CDK5/CUL5
GBMvsCON.down	GO:0005506	iron ion binding	4/933	241/29820	0.945779306	0.99314003	0.819559578	O00767/P02794/Q15800/Q7L5A8	4	SCD/FTH1/MSMO1/FA2H
GBMvsCON.down	GO:0015085	calcium ion transmembrane transporter activity	4/933	248/29820	0.95329898	0.998762898	0.824199684	P08133/P54289/Q00535/Q93034	4	ANXA6/CACNA2D1/CDK5/CUL5
GBMvsCON.down	GO:0015276	ligand-gated ion channel activity	4/933	255/29820	0.959848053	0.999935165	0.825167062	P08133/P63252/Q13796/Q99572	4	ANXA6/KCNJ2/SHROOM2/P2RX7
GBMvsCON.down	GO:0022834	ligand-gated channel activity	4/933	255/29820	0.959848053	0.999935165	0.825167062	P08133/P63252/Q13796/Q99572	4	ANXA6/KCNJ2/SHROOM2/P2RX7
GBMvsCON.down	GO:0015103	inorganic anion transmembrane transporter activity	4/933	270/29820	0.971118734	0.999935526	0.82516736	P55011/Q8IWT6/Q9H313/Q9Y696	4	SLC12A2/LRRC8A/TTYH1/CLIC4
GBMvsCON.down	GO:0004252	serine-type endopeptidase activity	4/933	289/29820	0.981167791	0.999935526	0.82516736	P13798/P29122/P48147/Q92876	4	APEH/PCSK6/PREP/KLK6
GBMvsCON.down	GO:0005201	extracellular matrix structural constituent	4/933	319/29820	0.990610063	0.999935526	0.82516736	O43854/P13611/P29400/Q7Z7G0	4	EDIL3/VCAN/COL4A5/ABI3BP
GBMvsCON.down	GO:0008514	organic anion transmembrane transporter activity	4/933	337/29820	0.993881733	0.999935526	0.82516736	O14745/P17302/Q8IWT6/Q9UPY5	4	NHERF1/GJA1/LRRC8A/SLC7A11
GBMvsCON.up	GO:0097100	supercoiled DNA binding	4/2623	7/29820	0.001681521	0.04824	0.044825236	O75475/P09429/P23396/P26583	4	PSIP1/HMGB1/RPS3/HMGB2
GBMvsCON.up	GO:0004656	procollagen-proline 4-dioxygenase activity	4/2623	8/29820	0.003128967	0.075954804	0.070578194	O15460/P07237/P13674/Q9NXG6	4	P4HA2/P4HB/P4HA1/P4HTM
GBMvsCON.up	GO:0070180	large ribosomal subunit rRNA binding	4/2623	8/29820	0.003128967	0.075954804	0.070578194	P05388/P30050/P62829/Q9Y3B7	4	RPLP0/RPL12/RPL23/MRPL11
GBMvsCON.up	GO:0060228	phosphatidylcholine-sterol O-acyltransferase activator activity	4/2623	9/29820	0.005241425	0.115783085	0.107587151	P02647/P02649/P02652/P02654	4	APOA1/APOE/APOA2/APOC1
GBMvsCON.up	GO:0004571	mannosyl-oligosaccharide 1,2-alpha-mannosidase activity	4/2623	10/29820	0.008131733	0.143703987	0.133531617	O60476/P33908/Q9BZQ6/Q9UKM7	4	MAN1A2/MAN1A1/EDEM3/MAN1B1
GBMvsCON.up	GO:0044388	small protein activating enzyme binding	4/2623	10/29820	0.008131733	0.143703987	0.133531617	P63165/P63279/Q9UBE0/Q9UBT2	4	SUMO1/UBE2I/SAE1/UBA2
GBMvsCON.up	GO:0050072	m7G(5')pppN diphosphatase activity	4/2623	10/29820	0.008131733	0.143703987	0.133531617	A0A024RBG1/Q8IU60/Q96C86/Q96G61	4	NUDT4B/DCP2/DCPS/NUDT11
GBMvsCON.up	GO:0070990	snRNP binding	4/2623	10/29820	0.008131733	0.143703987	0.133531617	P09012/P14678/P62314/Q8WWY3	4	SNRPA/SNRPB/SNRPD1/PRPF31
GBMvsCON.up	GO:0015924	mannosyl-oligosaccharide mannosidase activity	4/2623	12/29820	0.016621591	0.236884481	0.220116146	O60476/P33908/Q9BZQ6/Q9UKM7	4	MAN1A2/MAN1A1/EDEM3/MAN1B1
GBMvsCON.up	GO:0031995	insulin-like growth factor II binding	4/2623	12/29820	0.016621591	0.236884481	0.220116146	P11717/P17936/P18065/P24593	4	IGF2R/IGFBP3/IGFBP2/IGFBP5
GBMvsCON.up	GO:1990430	extracellular matrix protein binding	4/2623	13/29820	0.022366364	0.276423112	0.256855957	P06756/P26012/Q86T13/Q9HCU0	4	ITGAV/ITGB8/CLEC14A/CD248
GBMvsCON.up	GO:0016671	oxidoreductase activity, acting on a sulfur group of donors, disulfide as acceptor	4/2623	14/29820	0.029178374	0.315956016	0.293590446	O95881/P35754/Q8IXB1/Q9Y3D2	4	TXNDC12/GLRX/DNAJC10/MSRB2
GBMvsCON.up	GO:0050733	RS domain binding	4/2623	15/29820	0.037086401	0.369487879	0.343332951	O75494/Q01081/Q14498/Q9NQ29	4	SRSF10/U2AF1/RBM39/LUC7L
GBMvsCON.up	GO:0015232	heme transmembrane transporter activity	4/2623	16/29820	0.046102826	0.396424738	0.368363031	O15173/O75027/P02790/Q9UPI3	4	PGRMC2/ABCB7/HPX/FLVCR2
GBMvsCON.up	GO:0016670	oxidoreductase activity, acting on a sulfur group of donors, oxygen as acceptor	4/2623	16/29820	0.046102826	0.396424738	0.368363031	O00391/P07237/Q96HE7/Q9UHG3	4	QSOX1/P4HB/ERO1A/PCYOX1
GBMvsCON.up	GO:0031545	peptidyl-proline 4-dioxygenase activity	4/2623	16/29820	0.046102826	0.396424738	0.368363031	O15460/P07237/P13674/Q9NXG6	4	P4HA2/P4HB/P4HA1/P4HTM
GBMvsCON.up	GO:0046978	TAP1 binding	4/2623	16/29820	0.046102826	0.396424738	0.368363031	O15533/P30511/Q03518/Q03519	4	TAPBP/HLA-F/TAP1/TAP2
GBMvsCON.up	GO:0000774	adenyl-nucleotide exchange factor activity	4/2623	17/29820	0.056224814	0.44860974	0.416854015	O95817/P07737/Q9H173/Q9HAV7	4	BAG3/PFN1/SIL1/GRPEL1
GBMvsCON.up	GO:0005049	nuclear export signal receptor activity	4/2623	17/29820	0.056224814	0.44860974	0.416854015	O15504/P35658/Q96QU8/Q9HAV4	4	NUP42/NUP214/XPO6/XPO5
GBMvsCON.up	GO:0005522	profilin binding	4/2623	17/29820	0.056224814	0.44860974	0.416854015	P50552/Q14247/Q16643/Q8N8S7	4	VASP/CTTN/DBN1/ENAH
GBMvsCON.up	GO:0022889	serine transmembrane transporter activity	4/2623	17/29820	0.056224814	0.44860974	0.416854015	Q15758/Q96NB2/Q9H9B4/Q9NS82	4	SLC1A5/SFXN2/SFXN1/SLC7A10
GBMvsCON.up	GO:0035251	UDP-glucosyltransferase activity	4/2623	17/29820	0.056224814	0.44860974	0.416854015	P46976/Q7Z4H8/Q8NBL1/Q9NYU2	4	GYG1/POGLUT3/POGLUT1/UGGT1
GBMvsCON.up	GO:1905394	retromer complex binding	4/2623	17/29820	0.056224814	0.44860974	0.416854015	O60493/P11717/P20645/P51149	4	SNX3/IGF2R/M6PR/RAB7A
GBMvsCON.up	GO:0032454	histone H3-methyl-lysine-9 demethylase activity	4/2623	18/29820	0.067435703	0.44860974	0.416854015	O60341/O75164/O94953/Q9Y4C1	4	KDM1A/KDM4A/KDM4B/KDM3A
GBMvsCON.up	GO:0051880	G-quadruplex DNA binding	4/2623	18/29820	0.067435703	0.44860974	0.416854015	P22392/P36776/P62633/Q92878	4	NME2/LONP1/CNBP/RAD50
GBMvsCON.up	GO:1901612	cardiolipin binding	4/2623	18/29820	0.067435703	0.44860974	0.416854015	O00746/O60443/Q6UW78/Q9UJZ1	4	NME4/GSDME/UQCC3/STOML2
GBMvsCON.up	GO:0008195	phosphatidate phosphatase activity	4/2623	19/29820	0.079706514	0.44860974	0.416854015	Q14693/Q7Z2D5/Q92539/Q96GM1	4	LPIN1/PLPPR4/LPIN2/PLPPR2
GBMvsCON.up	GO:0043522	leucine zipper domain binding	4/2623	19/29820	0.079706514	0.44860974	0.416854015	P15336/Q6P1K2/Q969V6/Q9NY61	4	ATF2/PMF1/MRTFA/AATF
GBMvsCON.up	GO:0051864	histone H3-methyl-lysine-36 demethylase activity	4/2623	19/29820	0.079706514	0.44860974	0.416854015	O75164/O94953/Q8IUF8/Q9H6W3	4	KDM4A/KDM4B/RIOX2/RIOX1
GBMvsCON.up	GO:0008097	5S rRNA binding	4/2623	20/29820	0.092997508	0.45149779	0.419537629	P39023/P46777/P62913/Q9H0U6	4	RPL3/RPL5/RPL11/MRPL18
GBMvsCON.up	GO:0008190	eukaryotic initiation factor 4E binding	4/2623	20/29820	0.092997508	0.45149779	0.419537629	O00571/O60516/Q04637/Q13542	4	DDX3X/EIF4EBP3/EIF4G1/EIF4EBP2
GBMvsCON.up	GO:0008429	phosphatidylethanolamine binding	4/2623	20/29820	0.092997508	0.45149779	0.419537629	P55058/Q08431/Q9NZC2/Q9UGN4	4	PLTP/MFGE8/TREM2/CD300A
GBMvsCON.up	GO:0031386	protein tag	4/2623	20/29820	0.092997508	0.45149779	0.419537629	P05161/P55854/P62979/P63165	4	ISG15/SUMO3/RPS27A/SUMO1
GBMvsCON.up	GO:0043047	single-stranded telomeric DNA binding	4/2623	20/29820	0.092997508	0.45149779	0.419537629	P09651/P22626/P27694/Q92878	4	HNRNPA1/HNRNPA2B1/RPA1/RAD50
GBMvsCON.up	GO:0004535	poly(A)-specific ribonuclease activity	4/2623	21/29820	0.107259747	0.491570083	0.456773325	A5YKK6/Q96GM8/Q9UFF9/Q9UIV1	4	CNOT1/TOE1/CNOT8/CNOT7
GBMvsCON.up	GO:0005528	FK506 binding	4/2623	21/29820	0.107259747	0.491570083	0.456773325	P26885/P62942/Q96AY3/Q9Y680	4	FKBP2/FKBP1A/FKBP10/FKBP7
GBMvsCON.up	GO:0004549	tRNA-specific ribonuclease activity	4/2623	22/29820	0.122436618	0.51247529	0.476198716	O15091/P78346/Q99575/Q9BSV6	4	PRORP/RPP30/POP1/TSEN34
GBMvsCON.up	GO:0005347	ATP transmembrane transporter activity	4/2623	22/29820	0.122436618	0.51247529	0.476198716	P12236/Q6KCM7/Q6NUK1/Q9BV35	4	SLC25A6/SLC25A25/SLC25A24/SLC25A23
GBMvsCON.up	GO:0005384	manganese ion transmembrane transporter activity	4/2623	22/29820	0.122436618	0.51247529	0.476198716	P98194/Q15043/Q9HC07/Q9HD20	4	ATP2C1/SLC39A14/TMEM165/ATP13A1
GBMvsCON.up	GO:0008474	palmitoyl-(protein) hydrolase activity	4/2623	22/29820	0.122436618	0.51247529	0.476198716	O75608/O95870/P50897/Q7L211	4	LYPLA1/ABHD16A/PPT1/ABHD13
GBMvsCON.up	GO:0016273	arginine N-methyltransferase activity	4/2623	22/29820	0.122436618	0.51247529	0.476198716	P55345/Q7L592/Q99873/Q9NR22	4	PRMT2/NDUFAF7/PRMT1/PRMT8
GBMvsCON.up	GO:0016274	protein-arginine N-methyltransferase activity	4/2623	22/29820	0.122436618	0.51247529	0.476198716	P55345/Q7L592/Q99873/Q9NR22	4	PRMT2/NDUFAF7/PRMT1/PRMT8
GBMvsCON.up	GO:0060590	ATPase regulator activity	4/2623	22/29820	0.122436618	0.51247529	0.476198716	O95817/P07737/Q9H173/Q9HAV7	4	BAG3/PFN1/SIL1/GRPEL1
GBMvsCON.up	GO:0098599	palmitoyl hydrolase activity	4/2623	22/29820	0.122436618	0.51247529	0.476198716	O75608/O95870/P50897/Q7L211	4	LYPLA1/ABHD16A/PPT1/ABHD13
GBMvsCON.up	GO:0001094	TFIID-class transcription factor complex binding	4/2623	23/29820	0.138465296	0.51529363	0.478817554	P22087/Q92889/Q9Y230/Q9Y265	4	FBL/ERCC4/RUVBL2/RUVBL1
GBMvsCON.up	GO:0016846	carbon-sulfur lyase activity	4/2623	23/29820	0.138465296	0.51529363	0.478817554	P20292/P53701/Q03013/Q99735	4	ALOX5AP/HCCS/GSTM4/MGST2
GBMvsCON.up	GO:0030023	extracellular matrix constituent conferring elasticity	4/2623	23/29820	0.138465296	0.51529363	0.478817554	P11047/P15502/Q9BXX0/Q9UBX5	4	LAMC1/ELN/EMILIN2/FBLN5
GBMvsCON.up	GO:0031994	insulin-like growth factor I binding	4/2623	24/29820	0.155278113	0.51529363	0.478817554	P06756/P17936/P18065/P24593	4	ITGAV/IGFBP3/IGFBP2/IGFBP5
GBMvsCON.up	GO:0070700	BMP receptor binding	4/2623	24/29820	0.155278113	0.51529363	0.478817554	P12931/P18075/P33151/Q9ULZ3	4	SRC/BMP7/CDH5/PYCARD
GBMvsCON.up	GO:0097199	cysteine-type endopeptidase activity involved in apoptotic signaling pathway	4/2623	24/29820	0.155278113	0.51529363	0.478817554	P29466/P49662/P55211/Q14790	4	CASP1/CASP4/CASP9/CASP8
GBMvsCON.up	GO:0019206	nucleoside kinase activity	4/2623	25/29820	0.172803837	0.528703153	0.491277857	P27707/P55263/Q9BZX2/Q9NWZ5	4	DCK/ADK/UCK2/UCKL1
GBMvsCON.up	GO:0008191	metalloendopeptidase inhibitor activity	4/2623	26/29820	0.190968839	0.558741942	0.519190292	O95980/P01033/P35625/Q9UGM5	4	RECK/TIMP1/TIMP3/FETUB
GBMvsCON.up	GO:0030275	LRR domain binding	4/2623	26/29820	0.190968839	0.558741942	0.519190292	P15336/Q6P1K2/Q969V6/Q9NY61	4	ATF2/PMF1/MRTFA/AATF
GBMvsCON.up	GO:0043422	protein kinase B binding	4/2623	26/29820	0.190968839	0.558741942	0.519190292	O95999/P32121/Q92934/Q9Y4K3	4	BCL10/ARRB2/BAD/TRAF6
GBMvsCON.up	GO:0004726	non-membrane spanning protein tyrosine phosphatase activity	4/2623	27/29820	0.209698146	0.590436013	0.548640835	P18031/P35236/P43378/Q05209	4	PTPN1/PTPN7/PTPN9/PTPN12
GBMvsCON.up	GO:0060229	lipase activator activity	4/2623	27/29820	0.209698146	0.590436013	0.548640835	P02655/P02749/P12931/Q06187	4	APOC2/APOH/SRC/BTK
GBMvsCON.up	GO:0061133	endopeptidase activator activity	4/2623	27/29820	0.209698146	0.590436013	0.548640835	Q06323/Q16186/Q9UL46/Q9Y2G2	4	PSME1/ADRM1/PSME2/CARD8
GBMvsCON.up	GO:0008519	ammonium transmembrane transporter activity	4/2623	28/29820	0.228916384	0.590436013	0.548640835	Q02094/Q9UHW9/Q9UP95/Q9Y666	4	RHAG/SLC12A6/SLC12A4/SLC12A7
GBMvsCON.up	GO:0044548	S100 protein binding	4/2623	28/29820	0.228916384	0.590436013	0.548640835	P06703/P16615/P31949/P46940	4	S100A6/ATP2A2/S100A11/IQGAP1
GBMvsCON.up	GO:0047617	acyl-CoA hydrolase activity	4/2623	28/29820	0.228916384	0.590436013	0.548640835	O14734/P33897/P50897/Q9NPJ3	4	ACOT8/ABCD1/PPT1/ACOT13
GBMvsCON.up	GO:0050664	oxidoreductase activity, acting on NAD(P)H, oxygen as acceptor	4/2623	29/29820	0.248548609	0.604469377	0.561680821	O95831/P04839/P14598/P19878	4	AIFM1/CYBB/NCF1/NCF2
GBMvsCON.up	GO:0004065	arylsulfatase activity	4/2623	30/29820	0.268521029	0.634284206	0.589385148	P34059/P51690/P54793/Q8IWU5	4	GALNS/ARSL/ARSF/SULF2
GBMvsCON.up	GO:0015926	glucosidase activity	4/2623	30/29820	0.268521029	0.634284206	0.589385148	P04062/Q13724/Q14697/Q8TET4	4	GBA1/MOGS/GANAB/GANC
GBMvsCON.up	GO:0030228	lipoprotein particle receptor activity	4/2623	30/29820	0.268521029	0.634284206	0.589385148	P01130/Q07954/Q0VD83/Q92673	4	LDLR/LRP1/APOBR/SORL1
GBMvsCON.up	GO:0097493	structural molecule activity conferring elasticity	4/2623	30/29820	0.268521029	0.634284206	0.589385148	P11047/P15502/Q9BXX0/Q9UBX5	4	LAMC1/ELN/EMILIN2/FBLN5
GBMvsCON.up	GO:0004129	cytochrome-c oxidase activity	4/2623	31/29820	0.288761625	0.634284206	0.589385148	P00414/P10606/P20674/Q7KZN9	4	MT-CO3/COX5B/COX5A/COX15
GBMvsCON.up	GO:0005149	interleukin-1 receptor binding	4/2623	31/29820	0.288761625	0.634284206	0.589385148	Q15654/Q99836/Q9NWZ3/Q9NZ08	4	TRIP6/MYD88/IRAK4/ERAP1
GBMvsCON.up	GO:0005172	vascular endothelial growth factor receptor binding	4/2623	31/29820	0.288761625	0.634284206	0.589385148	P08648/P15692/P33151/Q9Y5K6	4	ITGA5/VEGFA/CDH5/CD2AP
GBMvsCON.up	GO:0048038	quinone binding	4/2623	31/29820	0.288761625	0.634284206	0.589385148	Q53FA7/Q8N0U8/Q9H8M1/Q9Y6N5	4	TP53I3/VKORC1L1/COQ10B/SQOR
GBMvsCON.up	GO:0016289	CoA hydrolase activity	4/2623	32/29820	0.309200673	0.634780936	0.589846716	O14734/P33897/P50897/Q9NPJ3	4	ACOT8/ABCD1/PPT1/ACOT13
GBMvsCON.up	GO:0070742	C2H2 zinc finger domain binding	4/2623	32/29820	0.309200673	0.634780936	0.589846716	P26368/Q96KQ7/Q9H9B1/Q9UBB5	4	U2AF2/EHMT2/EHMT1/MBD2
GBMvsCON.up	GO:0051371	muscle alpha-actinin binding	4/2623	33/29820	0.329771179	0.662240485	0.615362486	O00151/Q13563/Q8WX93/Q96HC4	4	PDLIM1/PKD2/PALLD/PDLIM5
GBMvsCON.up	GO:0097001	ceramide binding	4/2623	34/29820	0.350409224	0.682617992	0.634297531	P07602/P47712/P55058/Q9Y5P4	4	PSAP/PLA2G4A/PLTP/CERT1
GBMvsCON.up	GO:0019104	DNA N-glycosylase activity	4/2623	35/29820	0.371054242	0.685333462	0.636820781	P12004/P13051/P27695/Q969S2	4	PCNA/UNG/APEX1/NEIL2
GBMvsCON.up	GO:0070064	proline-rich region binding	4/2623	35/29820	0.371054242	0.685333462	0.636820781	P00519/P07737/P41240/P46937	4	ABL1/PFN1/CSK/YAP1
GBMvsCON.up	GO:0005355	glucose transmembrane transporter activity	4/2623	37/29820	0.412140863	0.728012564	0.676478759	O95528/P02775/P11166/P22732	4	SLC2A10/PPBP/SLC2A1/SLC2A5
GBMvsCON.up	GO:0015149	hexose transmembrane transporter activity	4/2623	37/29820	0.412140863	0.728012564	0.676478759	O95528/P02775/P11166/P22732	4	SLC2A10/PPBP/SLC2A1/SLC2A5
GBMvsCON.up	GO:0004407	histone deacetylase activity	4/2623	38/29820	0.432479637	0.738861189	0.686559442	O94776/Q13547/Q92769/Q9H7L9	4	MTA2/HDAC1/HDAC2/SUDS3
GBMvsCON.up	GO:0019211	phosphatase activator activity	4/2623	38/29820	0.432479637	0.738861189	0.686559442	P17936/P35269/Q5MIZ7/Q8IZ21	4	IGFBP3/GTF2F1/PPP4R3B/PHACTR4
GBMvsCON.up	GO:0032183	SUMO binding	4/2623	38/29820	0.432479637	0.738861189	0.686559442	P29590/Q8IZL8/Q8NC51/Q9UBT2	4	PML/PELP1/SERBP1/UBA2
GBMvsCON.up	GO:0070300	phosphatidic acid binding	4/2623	39/29820	0.452619856	0.763234551	0.709207488	P55058/Q6UW78/Q9BPZ7/Q9UNF0	4	PLTP/UQCC3/MAPKAP1/PACSIN2
GBMvsCON.up	GO:0004181	metallocarboxypeptidase activity	4/2623	40/29820	0.472519658	0.768620855	0.714212512	O75976/P12955/P15169/Q96IY4	4	CPD/PEPD/CPN1/CPB2
GBMvsCON.up	GO:0005537	mannose binding	4/2623	40/29820	0.472519658	0.768620855	0.714212512	P11717/P49257/Q12907/Q9H0V9	4	IGF2R/LMAN1/LMAN2/LMAN2L
GBMvsCON.up	GO:0033558	protein lysine deacetylase activity	4/2623	40/29820	0.472519658	0.768620855	0.714212512	O94776/Q13547/Q92769/Q9H7L9	4	MTA2/HDAC1/HDAC2/SUDS3
GBMvsCON.up	GO:0070003	threonine-type peptidase activity	4/2623	40/29820	0.472519658	0.768620855	0.714212512	P28062/P28065/P36269/P40306	4	PSMB8/PSMB9/GGT5/PSMB10
GBMvsCON.up	GO:0070530	K63-linked polyubiquitin modification-dependent protein binding	4/2623	40/29820	0.472519658	0.768620855	0.714212512	Q53GL7/Q6P2Q9/Q9NYJ8/Q9Y6K9	4	PARP10/PRPF8/TAB2/IKBKG
GBMvsCON.up	GO:0070696	transmembrane receptor protein serine/threonine kinase binding	4/2623	41/29820	0.492140973	0.789310026	0.733437159	P12931/P18075/P33151/Q9ULZ3	4	SRC/BMP7/CDH5/PYCARD
GBMvsCON.up	GO:0015145	monosaccharide transmembrane transporter activity	4/2623	42/29820	0.511449449	0.797466506	0.741016267	O95528/P02775/P11166/P22732	4	SLC2A10/PPBP/SLC2A1/SLC2A5
GBMvsCON.up	GO:0015295	solute:proton symporter activity	4/2623	42/29820	0.511449449	0.797466506	0.741016267	O00400/O15427/O95528/Q7Z2H8	4	SLC33A1/SLC16A3/SLC2A10/SLC36A1
GBMvsCON.up	GO:0034237	protein kinase A regulatory subunit binding	4/2623	43/29820	0.530414366	0.808616518	0.751377003	O43823/Q96M27/Q9H3P7/Q9Y6W5	4	AKAP8/PRRC1/ACBD3/WASF2
GBMvsCON.up	GO:0070577	lysine-acetylated histone binding	4/2623	43/29820	0.530414366	0.808616518	0.751377003	O15164/P25440/P51532/Q03164	4	TRIM24/BRD2/SMARCA4/KMT2A
GBMvsCON.up	GO:0140033	acetylation-dependent protein binding	4/2623	43/29820	0.530414366	0.808616518	0.751377003	O15164/P25440/P51532/Q03164	4	TRIM24/BRD2/SMARCA4/KMT2A
GBMvsCON.up	GO:0015662	P-type ion transporter activity	4/2623	44/29820	0.549008513	0.825867151	0.767406516	P16615/P23634/P98194/Q9HD20	4	ATP2A2/ATP2B4/ATP2C1/ATP13A1
GBMvsCON.up	GO:0030247	polysaccharide binding	4/2623	44/29820	0.549008513	0.825867151	0.767406516	B7ZBB8/P01903/P01911/P04004	4	PPP1R3G/HLA-DRA/HLA-DRB1/VTN
GBMvsCON.up	GO:0140612	DNA damage sensor activity	4/2623	44/29820	0.549008513	0.825867151	0.767406516	P52701/P54278/P54727/Q92878	4	MSH6/PMS2/RAD23B/RAD50
GBMvsCON.up	GO:0004190	aspartic-type endopeptidase activity	4/2623	45/29820	0.567208057	0.829776555	0.771039185	P07339/Q8TCT7/Q8TCT9/Q92542	4	CTSD/SPPL2B/HM13/NCSTN
GBMvsCON.up	GO:0051119	sugar transmembrane transporter activity	4/2623	46/29820	0.584992397	0.846776237	0.786835512	O95528/P02775/P11166/P22732	4	SLC2A10/PPBP/SLC2A1/SLC2A5
GBMvsCON.up	GO:0070001	aspartic-type peptidase activity	4/2623	46/29820	0.584992397	0.846776237	0.786835512	P07339/Q8TCT7/Q8TCT9/Q92542	4	CTSD/SPPL2B/HM13/NCSTN
GBMvsCON.up	GO:0033612	receptor serine/threonine kinase binding	4/2623	47/29820	0.602344007	0.846962387	0.787008485	P12931/P18075/P33151/Q9ULZ3	4	SRC/BMP7/CDH5/PYCARD
GBMvsCON.up	GO:0004529	exodeoxyribonuclease activity	4/2623	48/29820	0.619248266	0.860868106	0.79992986	P27695/P49959/Q8IV08/Q96AZ6	4	APEX1/MRE11/PLD3/ISG20
GBMvsCON.up	GO:0015296	anion:cation symporter activity	4/2623	48/29820	0.619248266	0.860868106	0.79992986	Q15043/Q9UHW9/Q9UP95/Q9Y666	4	SLC39A14/SLC12A6/SLC12A4/SLC12A7
GBMvsCON.up	GO:0016895	exodeoxyribonuclease activity, producing 5'-phosphomonoesters	4/2623	48/29820	0.619248266	0.860868106	0.79992986	P27695/P49959/Q8IV08/Q96AZ6	4	APEX1/MRE11/PLD3/ISG20
GBMvsCON.up	GO:0001965	G-protein alpha-subunit binding	4/2623	49/29820	0.635693297	0.865742662	0.804459361	P11717/P80303/Q02818/Q92633	4	IGF2R/NUCB2/NUCB1/LPAR1
GBMvsCON.up	GO:0030547	signaling receptor inhibitor activity	4/2623	49/29820	0.635693297	0.865742662	0.804459361	P30533/Q8N2G4/Q8NHJ6/Q92626	4	LRPAP1/LYPD1/LILRB4/PXDN
GBMvsCON.up	GO:0030742	GTP-dependent protein binding	4/2623	49/29820	0.635693297	0.865742662	0.804459361	O00203/Q13637/Q15075/Q86YV9	4	AP3B1/RAB32/EEA1/HPS6
GBMvsCON.up	GO:0016411	acylglycerol O-acyltransferase activity	4/2623	51/29820	0.667170814	0.891621882	0.828506669	Q6UWP7/Q8NCC3/Q8NF37/Q9NUQ2	4	LCLAT1/PLA2G15/LPCAT1/AGPAT5
GBMvsCON.up	GO:0004364	glutathione transferase activity	4/2623	52/29820	0.682191681	0.903454091	0.839501311	P20292/Q03013/Q99735/Q9Y2Q3	4	ALOX5AP/GSTM4/MGST2/GSTK1
GBMvsCON.up	GO:0030507	spectrin binding	4/2623	54/29820	0.710784231	0.921134286	0.855929979	P08575/P16157/P32455/Q08AD1	4	PTPRC/ANK1/GBP1/CAMSAP2
GBMvsCON.up	GO:0019956	chemokine binding	4/2623	60/29820	0.785111456	0.954361642	0.886805271	P01023/P06756/P09429/P32246	4	A2M/ITGAV/HMGB1/CCR1
GBMvsCON.up	GO:0140767	enzyme-substrate adaptor activity	4/2623	65/29820	0.834681314	0.97711236	0.907945535	O75368/P40337/Q9H0H3/Q9H2F5	4	SH3BGRL/VHL/KLHL25/EPC1
GBMvsCON.up	GO:0015144	carbohydrate transmembrane transporter activity	4/2623	67/29820	0.851646551	0.9816691	0.912179717	O95528/P02775/P11166/P22732	4	SLC2A10/PPBP/SLC2A1/SLC2A5
GBMvsCON.up	GO:0016409	palmitoyltransferase activity	4/2623	67/29820	0.851646551	0.9816691	0.912179717	P50416/Q8IVQ6/Q9NPG8/Q9NYG2	4	CPT1A/ZDHHC21/ZDHHC4/ZDHHC3
GBMvsCON.up	GO:0061650	ubiquitin-like protein conjugating enzyme activity	4/2623	67/29820	0.851646551	0.9816691	0.912179717	P62256/P63279/Q9NR09/Q9Y3C8	4	UBE2H/UBE2I/BIRC6/UFC1
GBMvsCON.up	GO:0140299	small molecule sensor activity	4/2623	68/29820	0.859560419	0.984328131	0.914650524	P52701/P54278/P54727/Q92878	4	MSH6/PMS2/RAD23B/RAD50
GBMvsCON.up	GO:0008138	protein tyrosine/serine/threonine phosphatase activity	4/2623	74/29820	0.899824982	0.999998936	0.92921204	O60942/O75365/Q13615/Q8WUK0	4	RNGTT/PTP4A3/MTMR3/PTPMT1
GBMvsCON.up	GO:0003954	NADH dehydrogenase activity	4/2623	77/29820	0.915846858	0.999998936	0.92921204	O00483/O75380/O95831/Q9UI09	4	NDUFA4/NDUFS6/AIFM1/NDUFA12
GBMvsCON.up	GO:0030296	protein tyrosine kinase activator activity	4/2623	78/29820	0.920654978	0.999998936	0.92921204	P00533/P41594/Q13177/Q8N4X5	4	EGFR/GRM5/PAK2/AFAP1L2
GBMvsCON.up	GO:0016877	ligase activity, forming carbon-sulfur bonds	4/2623	81/29820	0.933633428	0.999998936	0.92921204	P41226/P53597/Q9UBE0/Q9UBT2	4	UBA7/SUCLG1/SAE1/UBA2
GBMvsCON.up	GO:0005245	voltage-gated calcium channel activity	4/2623	89/29820	0.959368355	0.999998936	0.92921204	P06756/Q13563/Q5VU97/Q9UBN1	4	ITGAV/PKD2/CACHD1/CACNG4
GBMvsCON.up	GO:0005272	sodium channel activity	4/2623	90/29820	0.961837345	0.999998936	0.92921204	P78348/Q13003/Q13563/Q96FT7	4	ASIC1/GRIK3/PKD2/ASIC4
GBMvsCON.up	GO:0051879	Hsp90 protein binding	4/2623	94/29820	0.970384077	0.999998936	0.92921204	P23396/P32455/P37198/Q00613	4	RPS3/GBP1/NUP62/HSF1
GBMvsCON.up	GO:0043539	protein serine/threonine kinase activator activity	4/2623	97/29820	0.975580954	0.999998936	0.92921204	O00571/P46940/P51948/Q13043	4	DDX3X/IQGAP1/MNAT1/STK4
GBMvsCON.up	GO:0022824	transmitter-gated ion channel activity	4/2623	114/29820	0.992134638	0.999998936	0.92921204	P34903/P42262/P48058/Q13003	4	GABRA3/GRIA2/GRIA4/GRIK3
GBMvsCON.up	GO:0022835	transmitter-gated channel activity	4/2623	114/29820	0.992134638	0.999998936	0.92921204	P34903/P42262/P48058/Q13003	4	GABRA3/GRIA2/GRIA4/GRIK3
GBMvsCON.up	GO:0005230	extracellular ligand-gated ion channel activity	4/2623	128/29820	0.997033967	0.999998936	0.92921204	P34903/P42262/P48058/Q13003	4	GABRA3/GRIA2/GRIA4/GRIK3
GBMvsCON.up	GO:0005254	chloride channel activity	4/2623	131/29820	0.99760339	0.999998936	0.92921204	O14791/O15247/P34903/P51798	4	APOL1/CLIC2/GABRA3/CLCN7
GBMvsCON.up	GO:0004896	cytokine receptor activity	4/2623	153/29820	0.99951675	0.999998936	0.92921204	P01730/P04233/P32246/Q99650	4	CD4/CD74/CCR1/OSMR
NGMTvsGBM.down	GO:0035615	clathrin adaptor activity	4/289	43/29820	0.000791905	0.028200621	0.023386672	O94973/O95782/P63010/Q96CW1	4	AP2A2/AP2A1/AP2B1/AP2M1
NGMTvsGBM.down	GO:0140312	cargo adaptor activity	4/289	45/29820	0.000941689	0.029823552	0.024732562	O94973/O95782/P63010/Q96CW1	4	AP2A2/AP2A1/AP2B1/AP2M1
NGMTvsGBM.down	GO:0042625	ATPase-coupled ion transmembrane transporter activity	4/289	46/29820	0.001023585	0.029823552	0.024732562	O75348/P27449/Q93050/Q9UI12	4	ATP6V1G1/ATP6V0C/ATP6V0A1/ATP6V1H
NGMTvsGBM.down	GO:0044769	ATPase activity, coupled to transmembrane movement of ions, rotational mechanism	4/289	46/29820	0.001023585	0.029823552	0.024732562	O75348/P27449/Q93050/Q9UI12	4	ATP6V1G1/ATP6V0C/ATP6V0A1/ATP6V1H
NGMTvsGBM.down	GO:0046961	proton-transporting ATPase activity, rotational mechanism	4/289	46/29820	0.001023585	0.029823552	0.024732562	O75348/P27449/Q93050/Q9UI12	4	ATP6V1G1/ATP6V0C/ATP6V0A1/ATP6V1H
NGMTvsGBM.down	GO:0009678	pyrophosphate hydrolysis-driven proton transmembrane transporter activity	4/289	51/29820	0.001509268	0.037394207	0.031010879	O75348/P27449/Q93050/Q9UI12	4	ATP6V1G1/ATP6V0C/ATP6V0A1/ATP6V1H
NGMTvsGBM.down	GO:0003925	G protein activity	4/289	77/29820	0.006719175	0.103839175	0.086113446	P51149/P61018/P61586/Q99578	4	RAB7A/RAB4B/RHOA/RIT2
NGMTvsGBM.down	GO:0005504	fatty acid binding	4/289	86/29820	0.009856468	0.117964169	0.097827252	P05413/P08263/P20292/Q01469	4	FABP3/GSTA1/ALOX5AP/FABP5
NGMTvsGBM.down	GO:0016765	transferase activity, transferring alkyl or aryl (other than methyl) groups	4/289	105/29820	0.019258208	0.15264791	0.126590352	P08263/P20292/P24386/Q92696	4	GSTA1/ALOX5AP/CHM/RABGGTA
NGMTvsGBM.down	GO:0030159	signaling receptor complex adaptor activity	4/289	106/29820	0.019865382	0.155289144	0.128780717	O14775/O43639/Q9UM82/Q9Y566	4	GNB5/NCK2/SPATA2/SHANK1
NGMTvsGBM.down	GO:0015459	potassium channel regulator activity	4/289	116/29820	0.02658822	0.192263535	0.159443444	Q05513/Q12959/Q86WK6/Q9NZI2	4	PRKCZ/DLG1/AMIGO1/KCNIP1
NGMTvsGBM.down	GO:0045309	protein phosphorylated amino acid binding	4/289	122/29820	0.031201298	0.204081961	0.169244421	O43639/P15498/P31946/Q13526	4	NCK2/VAV1/YWHAB/PIN1
NGMTvsGBM.down	GO:0019003	GDP binding	4/289	125/29820	0.033673392	0.211966249	0.175782832	P51149/P61586/Q6IQ22/Q99578	4	RAB7A/RHOA/RAB12/RIT2
NGMTvsGBM.down	GO:0004860	protein kinase inhibitor activity	4/289	132/29820	0.039874056	0.216603985	0.17962889	O43597/P31946/P61981/Q9P0R6	4	SPRY2/YWHAB/YWHAG/GSKIP
NGMTvsGBM.down	GO:0019210	kinase inhibitor activity	4/289	138/29820	0.045672159	0.22736532	0.188553225	O43597/P31946/P61981/Q9P0R6	4	SPRY2/YWHAB/YWHAG/GSKIP
NGMTvsGBM.down	GO:0097110	scaffold protein binding	4/289	142/29820	0.049785084	0.234648816	0.194593402	O43639/Q08499/Q16543/Q9Y566	4	NCK2/PDE4D/CDC37/SHANK1
NGMTvsGBM.down	GO:0033293	monocarboxylic acid binding	4/289	144/29820	0.051915539	0.23574838	0.195505266	P05413/P08263/P20292/Q01469	4	FABP3/GSTA1/ALOX5AP/FABP5
NGMTvsGBM.down	GO:0030971	receptor tyrosine kinase binding	4/289	154/29820	0.063301271	0.240032448	0.199058028	O43639/P61981/Q9BZ71/Q9BZ72	4	NCK2/YWHAG/PITPNM3/PITPNM2
NGMTvsGBM.down	GO:0015297	antiporter activity	4/289	161/29820	0.071987665	0.252894158	0.209724197	P12236/P19634/P48751/P51798	4	SLC25A6/SLC9A1/SLC4A3/CLCN7
NGMTvsGBM.down	GO:0035591	signaling adaptor activity	4/289	164/29820	0.075887298	0.254679363	0.211204661	O14775/O43639/Q9UM82/Q9Y566	4	GNB5/NCK2/SPATA2/SHANK1
NGMTvsGBM.down	GO:0051219	phosphoprotein binding	4/289	175/29820	0.09106855	0.276700341	0.229466577	O43639/P15498/P31946/Q13526	4	NCK2/VAV1/YWHAB/PIN1
NGMTvsGBM.down	GO:0008013	beta-catenin binding	4/289	190/29820	0.113897232	0.310672876	0.257639876	O60260/P49757/P78310/Q13526	4	PRKN/NUMB/CXADR/PIN1
NGMTvsGBM.down	GO:0005267	potassium channel activity	4/289	221/29820	0.167899849	0.377619474	0.313158444	O43526/O60741/P16389/Q9NZI2	4	KCNQ2/HCN1/KCNA2/KCNIP1
NGMTvsGBM.down	GO:1990782	protein tyrosine kinase binding	4/289	246/29820	0.216790189	0.414108217	0.343418425	O43639/P61981/Q9BZ71/Q9BZ72	4	NCK2/YWHAG/PITPNM3/PITPNM2
NGMTvsGBM.down	GO:0015085	calcium ion transmembrane transporter activity	4/289	248/29820	0.220861667	0.418853042	0.347353291	P20020/P98194/Q15878/Q8WXS5	4	ATP2B1/ATP2C1/CACNA1E/CACNG8
NGMTvsGBM.down	GO:0019842	vitamin binding	4/289	250/29820	0.224953441	0.419171964	0.347617771	P05937/Q969Z3/Q9ULD0/Q9Y697	4	CALB1/MTARC2/OGDHL/NFS1
NGMTvsGBM.down	GO:0005319	lipid transporter activity	4/289	273/29820	0.27324008	0.449094592	0.372432497	Q01469/Q6P1M0/Q9BZ71/Q9BZ72	4	FABP5/SLC27A4/PITPNM3/PITPNM2
NGMTvsGBM.down	GO:0016874	ligase activity	4/289	289/29820	0.307801207	0.467862298	0.387996487	P27449/P56381/Q6P1M0/Q6UB35	4	ATP6V0C/ATP5F1E/SLC27A4/MTHFD1L
NGMTvsGBM.down	GO:0019903	protein phosphatase binding	4/289	298/29820	0.327443582	0.482043245	0.399756694	P19634/Q03113/Q96T49/Q9Y496	4	SLC9A1/GNA12/PPP1R16B/KIF3A
NGMTvsGBM.down	GO:0140030	modification-dependent protein binding	4/289	307/29820	0.347160141	0.494534477	0.410115627	O60784/P15498/Q8N5C8/Q8TDI0	4	TOM1/VAV1/TAB3/CHD5
NGMTvsGBM.down	GO:0031406	carboxylic acid binding	4/289	309/29820	0.351546258	0.497441836	0.412526689	P05413/P08263/P20292/Q01469	4	FABP3/GSTA1/ALOX5AP/FABP5
NGMTvsGBM.down	GO:0004518	nuclease activity	4/289	343/29820	0.425746184	0.557658397	0.462464062	Q53H82/Q8IV08/Q96BZ4/Q9Y2C4	4	LACTB2/PLD3/PLD4/EXOG
NGMTvsGBM.down	GO:0008022	protein C-terminus binding	4/289	380/29820	0.503847957	0.611218147	0.506880966	P31146/Q12959/Q9UPY8/Q9Y566	4	CORO1A/DLG1/MAPRE3/SHANK1
NGMTvsGBM.down	GO:0016829	lyase activity	4/289	387/29820	0.518118423	0.62328686	0.516889506	P20292/Q08828/Q13825/Q9NS85	4	ALOX5AP/ADCY1/AUH/CA10
NGMTvsGBM.down	GO:0016746	acyltransferase activity	4/289	429/29820	0.599330498	0.698277767	0.579079189	P36269/P42765/Q643R3/Q7L5N7	4	GGT5/ACAA2/LPCAT4/LPCAT2
NGMTvsGBM.down	GO:0042393	histone binding	4/289	442/29820	0.622753594	0.711233845	0.589823617	Q8IXQ6/Q8TDI0/Q9H6U6/Q9NRA0	4	PARP9/CHD5/BCAS3/SPHK2
NGMTvsGBM.down	GO:0140097	catalytic activity, acting on DNA	4/289	460/29820	0.653732043	0.732441406	0.60741097	Q8IV08/Q8TDI0/Q96BZ4/Q9Y2C4	4	PLD3/CHD5/PLD4/EXOG
NGMTvsGBM.up	GO:0008173	RNA methyltransferase activity	4/130	94/29820	0.000776529	0.019568537	0.013568827	A6NJ78/P22087/Q32P41/Q8TBZ6	4	METTL15/FBL/TRMT5/TRMT10A
NGMTvsGBM.up	GO:0016810	hydrolase activity, acting on carbon-nitrogen (but not peptide) bonds	4/130	217/29820	0.015204046	0.081861225	0.056762587	O15379/P04040/P31939/Q9UH17	4	HDAC3/CAT/ATIC/APOBEC3B
GBMvsCON.down	GO:0099184	structural constituent of postsynaptic intermediate filament cytoskeleton	3/933	3/29820	3.05E-05	0.001785488	0.001473421	P07196/P12036/Q16352	3	NEFL/NEFH/INA
GBMvsCON.down	GO:0016309	1-phosphatidylinositol-5-phosphate 4-kinase activity	3/933	4/29820	0.000119275	0.004716459	0.003892119	P48426/P78356/Q8TBX8	3	PIP4K2A/PIP4K2B/PIP4K2C
GBMvsCON.down	GO:0003872	6-phosphofructokinase activity	3/933	5/29820	0.000291222	0.008761986	0.007230571	P08237/P17858/Q01813	3	PFKM/PFKL/PFKP
GBMvsCON.down	GO:0043530	adenosine 5'-monophosphoramidase activity	3/933	5/29820	0.000291222	0.008761986	0.007230571	P49773/P49789/Q9NQE9	3	HINT1/FHIT/HINT3
GBMvsCON.down	GO:0005483	soluble NSF attachment protein activity	3/933	6/29820	0.000568862	0.013574227	0.011201731	P54920/Q99747/Q9H115	3	NAPA/NAPG/NAPB
GBMvsCON.down	GO:0070004	cysteine-type exopeptidase activity	3/933	9/29820	0.002226455	0.040544915	0.033458498	Q12765/Q8N5J2/Q96FV2	3	SCRN1/MINDY1/SCRN2
GBMvsCON.down	GO:1903763	gap junction channel activity involved in cell communication by electrical coupling	3/933	9/29820	0.002226455	0.040544915	0.033458498	P17302/P36383/Q5T442	3	GJA1/GJC1/GJC2
GBMvsCON.down	GO:0004111	creatine kinase activity	3/933	10/29820	0.003106956	0.046739432	0.038570341	P06732/P12277/P12532	3	CKM/CKB/CKMT1A; CKMT1B
GBMvsCON.down	GO:1990405	protein antigen binding	3/933	10/29820	0.003106956	0.046739432	0.038570341	P30153/P78324/Q96L91	3	PPP2R1A/SIRPA/EP400
GBMvsCON.down	GO:0008318	protein prenyltransferase activity	3/933	11/29820	0.004173247	0.059544054	0.049136978	P49356/P53611/Q92696	3	FNTB/RABGGTB/RABGGTA
GBMvsCON.down	GO:0033192	calmodulin-dependent protein phosphatase activity	3/933	11/29820	0.004173247	0.059544054	0.049136978	P16298/P35813/Q08209	3	PPP3CB/PPM1A/PPP3CA
GBMvsCON.down	GO:0032051	clathrin light chain binding	3/933	12/29820	0.005435831	0.06935429	0.057232586	O00291/O75146/Q00610	3	HIP1/HIP1R/CLTC
GBMvsCON.down	GO:0016775	phosphotransferase activity, nitrogenous group as acceptor	3/933	13/29820	0.006903661	0.082367814	0.067971614	P06732/P12277/P12532	3	CKM/CKB/CKMT1A; CKMT1B
GBMvsCON.down	GO:0051022	Rho GDP-dissociation inhibitor binding	3/933	14/29820	0.008584245	0.094290436	0.077810407	P07900/P61586/P63000	3	HSP90AA1/RHOA/RAC1
GBMvsCON.down	GO:0070573	metallodipeptidase activity	3/933	14/29820	0.008584245	0.094290436	0.077810407	O14672/Q96KP4/Q9Y646	3	ADAM10/CNDP2/CPQ
GBMvsCON.down	GO:0120016	sphingolipid transfer activity	3/933	14/29820	0.008584245	0.094290436	0.077810407	P48739/Q5TA50/Q9NZD2	3	PITPNB/CPTP/GLTP
GBMvsCON.down	GO:0016615	malate dehydrogenase activity	3/933	15/29820	0.01048375	0.102327415	0.084442687	O43175/P40925/P48163	3	PHGDH/MDH1/ME1
GBMvsCON.down	GO:0070061	fructose binding	3/933	15/29820	0.01048375	0.102327415	0.084442687	P04075/P08237/P17858	3	ALDOA/PFKM/PFKL
GBMvsCON.down	GO:0019911	structural constituent of myelin sheath	3/933	16/29820	0.012607098	0.114790942	0.094727846	P02686/P60201/Q9Y342	3	MBP/PLP1/PLLP
GBMvsCON.down	GO:0050815	phosphoserine residue binding	3/933	16/29820	0.012607098	0.114790942	0.094727846	P62258/P63104/Q13526	3	YWHAE/YWHAZ/PIN1
GBMvsCON.down	GO:0051021	GDP-dissociation inhibitor binding	3/933	16/29820	0.012607098	0.114790942	0.094727846	P07900/P61586/P63000	3	HSP90AA1/RHOA/RAC1
GBMvsCON.down	GO:0005049	nuclear export signal receptor activity	3/933	17/29820	0.014958059	0.128583565	0.106109802	P55060/Q9NRA8/Q9UIA9	3	CSE1L/EIF4ENIF1/XPO7
GBMvsCON.down	GO:0052812	phosphatidylinositol-3,4-bisphosphate 5-kinase activity	3/933	17/29820	0.014958059	0.128583565	0.106109802	P42336/P42338/Q99755	3	PIK3CA/PIK3CB/PIP5K1A
GBMvsCON.down	GO:0032052	bile acid binding	3/933	19/29820	0.020352659	0.159740935	0.131821504	P07148/P52895/Q04828	3	FABP1/AKR1C2/AKR1C1
GBMvsCON.down	GO:0052813	phosphatidylinositol bisphosphate kinase activity	3/933	19/29820	0.020352659	0.159740935	0.131821504	P42336/P42338/Q99755	3	PIK3CA/PIK3CB/PIP5K1A
GBMvsCON.down	GO:0008429	phosphatidylethanolamine binding	3/933	20/29820	0.023398833	0.165908863	0.136911406	P21359/P30086/P50995	3	NF1/PEBP1/ANXA11
GBMvsCON.down	GO:0042301	phosphate ion binding	3/933	20/29820	0.023398833	0.165908863	0.136911406	P00480/P30520/Q8N142	3	OTC/ADSS2/ADSS1
GBMvsCON.down	GO:0005078	MAP-kinase scaffold activity	3/933	21/29820	0.026677843	0.165908863	0.136911406	P36507/Q02750/Q9UPT6	3	MAP2K2/MAP2K1/MAPK8IP3
GBMvsCON.down	GO:0019855	calcium channel inhibitor activity	3/933	21/29820	0.026677843	0.165908863	0.136911406	P0DP23/Q9NRX4/Q9UKS6	3	CALM1/PHPT1/PACSIN3
GBMvsCON.down	GO:0004089	carbonate dehydratase activity	3/933	22/29820	0.030188906	0.165908863	0.136911406	P00918/Q9ULX7/Q9Y2D0	3	CA2/CA14/CA5B
GBMvsCON.down	GO:0086080	protein binding involved in heterotypic cell-cell adhesion	3/933	22/29820	0.030188906	0.165908863	0.136911406	P78324/Q08722/Q6ZMI3	3	SIRPA/CD47/GLDN
GBMvsCON.down	GO:0008253	5'-nucleotidase activity	3/933	23/29820	0.033930535	0.175503782	0.144829331	P49902/Q5TFE4/Q8TCD5	3	NT5C2/NT5DC1/NT5C
GBMvsCON.down	GO:0043560	insulin receptor substrate binding	3/933	23/29820	0.033930535	0.175503782	0.144829331	P42336/P42338/Q05513	3	PIK3CA/PIK3CB/PRKCZ
GBMvsCON.down	GO:0008179	adenylate cyclase binding	3/933	24/29820	0.037900608	0.189537756	0.156410455	P0DP23/P40123/Q13023	3	CALM1/CAP2/AKAP6
GBMvsCON.down	GO:0140776	protein-containing complex destabilizing activity	3/933	24/29820	0.037900608	0.189537756	0.156410455	P0DMV8/P46459/Q9BW62	3	HSPA1A/NSF/KATNAL1
GBMvsCON.down	GO:0004698	calcium-dependent protein kinase C activity	3/933	25/29820	0.042096416	0.205145914	0.169290627	P05771/Q04759/Q05513	3	PRKCB/PRKCQ/PRKCZ
GBMvsCON.down	GO:0004697	protein kinase C activity	3/933	26/29820	0.046514724	0.211708883	0.174706524	P05771/Q04759/Q05513	3	PRKCB/PRKCQ/PRKCZ
GBMvsCON.down	GO:0017110	nucleoside diphosphate phosphatase activity	3/933	26/29820	0.046514724	0.211708883	0.174706524	Q6ZVK8/Q96DE0/Q9UKK9	3	NUDT18/NUDT16/NUDT5
GBMvsCON.down	GO:0016303	1-phosphatidylinositol-3-kinase activity	3/933	27/29820	0.051151817	0.211708883	0.174706524	P42336/P42338/Q8NEB9	3	PIK3CA/PIK3CB/PIK3C3
GBMvsCON.down	GO:0005545	1-phosphatidylinositol binding	3/933	28/29820	0.056003548	0.211708883	0.174706524	O60641/Q8IZQ1/Q9Y5X1	3	SNAP91/WDFY3/SNX9
GBMvsCON.down	GO:0008252	nucleotidase activity	3/933	28/29820	0.056003548	0.211708883	0.174706524	P49902/Q5TFE4/Q8TCD5	3	NT5C2/NT5DC1/NT5C
GBMvsCON.down	GO:0017081	chloride channel regulator activity	3/933	28/29820	0.056003548	0.211708883	0.174706524	O14745/Q96BR1/Q9H4A3	3	NHERF1/SGK3/WNK1
GBMvsCON.down	GO:0035004	phosphatidylinositol 3-kinase activity	3/933	30/29820	0.066332452	0.226118506	0.186597641	P42336/P42338/Q8NEB9	3	PIK3CA/PIK3CB/PIK3C3
GBMvsCON.down	GO:0050811	GABA receptor binding	3/933	31/29820	0.071799562	0.237161321	0.195710399	P60520/P67775/Q15111	3	GABARAPL2/PPP2CA/PLCL1
GBMvsCON.down	GO:0008242	omega peptidase activity	3/933	32/29820	0.077461262	0.250205944	0.206475091	P09936/P13798/Q9UKU6	3	UCHL1/APEH/TRHDE
GBMvsCON.down	GO:0009931	calcium-dependent protein serine/threonine kinase activity	3/933	34/29820	0.089345471	0.251777268	0.20777178	P05771/Q04759/Q05513	3	PRKCB/PRKCQ/PRKCZ
GBMvsCON.down	GO:0097001	ceramide binding	3/933	34/29820	0.089345471	0.251777268	0.20777178	P20916/Q5TA50/Q9NZD2	3	MAG/CPTP/GLTP
GBMvsCON.down	GO:0004707	MAP kinase activity	3/933	35/29820	0.09555602	0.260333723	0.214832742	P27361/P28482/P53779	3	MAPK3/MAPK1/MAPK10
GBMvsCON.down	GO:0010314	phosphatidylinositol-5-phosphate binding	3/933	35/29820	0.09555602	0.260333723	0.214832742	O60784/Q9NS86/Q9Y5J5	3	TOM1/LANCL2/PHLDA3
GBMvsCON.down	GO:0010857	calcium-dependent protein kinase activity	3/933	35/29820	0.09555602	0.260333723	0.214832742	P05771/Q04759/Q05513	3	PRKCB/PRKCQ/PRKCZ
GBMvsCON.down	GO:0070840	dynein complex binding	3/933	39/29820	0.122041698	0.288235001	0.237857451	O00399/P12036/P43034	3	DCTN6/NEFH/PAFAH1B1
GBMvsCON.down	GO:0004435	phosphatidylinositol phospholipase C activity	3/933	40/29820	0.129041698	0.299653876	0.247280541	Q15111/Q8N3E9/Q9NQ66	3	PLCL1/PLCD3/PLCB1
GBMvsCON.down	GO:0019706	protein-cysteine S-palmitoyltransferase activity	3/933	40/29820	0.129041698	0.299653876	0.247280541	Q5W0Z9/Q8IZN3/Q9Y397	3	ZDHHC20/ZDHHC14/ZDHHC9
GBMvsCON.down	GO:0019707	protein-cysteine S-acyltransferase activity	3/933	40/29820	0.129041698	0.299653876	0.247280541	Q5W0Z9/Q8IZN3/Q9Y397	3	ZDHHC20/ZDHHC14/ZDHHC9
GBMvsCON.down	GO:0008106	alcohol dehydrogenase (NADP+) activity	3/933	41/29820	0.13618001	0.311474551	0.257035205	P16152/P52895/Q04828	3	CBR1/AKR1C2/AKR1C1
GBMvsCON.down	GO:0030552	cAMP binding	3/933	41/29820	0.13618001	0.311474551	0.257035205	P10644/P31321/Q9Y4G8	3	PRKAR1A/PRKAR1B/RAPGEF2
GBMvsCON.down	GO:0097602	cullin family protein binding	3/933	41/29820	0.13618001	0.311474551	0.257035205	P63208/Q4G0X4/Q96GG9	3	SKP1/KCTD21/DCUN1D1
GBMvsCON.down	GO:0030506	ankyrin binding	3/933	42/29820	0.143450027	0.311474551	0.257035205	O43526/Q01082/Q9H254	3	KCNQ2/SPTBN1/SPTBN4
GBMvsCON.down	GO:0035615	clathrin adaptor activity	3/933	43/29820	0.150845142	0.317016322	0.261608388	O00291/O75146/Q5SW96	3	HIP1/HIP1R/LDLRAP1
GBMvsCON.down	GO:0003950	NAD+ ADP-ribosyltransferase activity	3/933	44/29820	0.158358762	0.33057093	0.27279393	Q13508/Q8IXJ6/Q9H0J9	3	ART3/SIRT2/PARP12
GBMvsCON.down	GO:0030247	polysaccharide binding	3/933	44/29820	0.158358762	0.33057093	0.27279393	Q13822/Q15485/Q9NPB8	3	ENPP2/FCN2/GPCPD1
GBMvsCON.down	GO:0140312	cargo adaptor activity	3/933	45/29820	0.165984324	0.344928386	0.284641998	O00291/O75146/Q5SW96	3	HIP1/HIP1R/LDLRAP1
GBMvsCON.down	GO:0050321	tau-protein kinase activity	3/933	46/29820	0.173715307	0.344938285	0.284650167	O75116/Q00535/Q5TCY1	3	ROCK2/CDK5/TTBK1
GBMvsCON.down	GO:0004629	phospholipase C activity	3/933	48/29820	0.189467725	0.371421149	0.306504371	Q15111/Q8N3E9/Q9NQ66	3	PLCL1/PLCD3/PLCB1
GBMvsCON.down	GO:0035255	ionotropic glutamate receptor binding	3/933	48/29820	0.189467725	0.371421149	0.306504371	P46459/Q5JWF2/Q8NC67	3	NSF/GNAS/NETO2
GBMvsCON.down	GO:0030742	GTP-dependent protein binding	3/933	49/29820	0.197476426	0.377223206	0.311292347	O14807/P60953/P61020	3	MRAS/CDC42/RAB5B
GBMvsCON.down	GO:0046625	sphingolipid binding	3/933	50/29820	0.205565098	0.385006496	0.317715279	P20916/Q5TA50/Q9NZD2	3	MAG/CPTP/GLTP
GBMvsCON.down	GO:0080025	phosphatidylinositol-3,5-bisphosphate binding	3/933	50/29820	0.205565098	0.385006496	0.317715279	O00291/O75146/Q9Y5J5	3	HIP1/HIP1R/PHLDA3
GBMvsCON.down	GO:0140142	nucleocytoplasmic carrier activity	3/933	50/29820	0.205565098	0.385006496	0.317715279	P55060/Q9NRA8/Q9UIA9	3	CSE1L/EIF4ENIF1/XPO7
GBMvsCON.down	GO:0042288	MHC class I protein binding	3/933	51/29820	0.213727583	0.397579267	0.328090588	P07437/P68371/Q9NP78	3	TUBB/TUBB4B/ABCB9
GBMvsCON.down	GO:0043325	phosphatidylinositol-3,4-bisphosphate binding	3/933	53/29820	0.23024986	0.406461487	0.335420378	O00291/O75146/Q9Y5J5	3	HIP1/HIP1R/PHLDA3
GBMvsCON.down	GO:0004112	cyclic-nucleotide phosphodiesterase activity	3/933	55/29820	0.246996064	0.423077876	0.349132564	O60658/P09543/Q14123	3	PDE8A/CNP/PDE1C
GBMvsCON.down	GO:0046875	ephrin receptor binding	3/933	55/29820	0.246996064	0.423077876	0.349132564	O00560/P46108/Q00535	3	SDCBP/CRK/CDK5
GBMvsCON.down	GO:0005154	epidermal growth factor receptor binding	3/933	57/29820	0.263920839	0.443979391	0.366380924	O00291/O95219/Q3V6T2	3	HIP1/SNX4/CCDC88A
GBMvsCON.down	GO:0031624	ubiquitin conjugating enzyme binding	3/933	57/29820	0.263920839	0.443979391	0.366380924	P50876/Q96GG9/Q9H0E2	3	RNF144A/DCUN1D1/TOLLIP
GBMvsCON.down	GO:0030291	protein serine/threonine kinase inhibitor activity	3/933	58/29820	0.272436551	0.445688165	0.367791039	P10644/P31321/P61981	3	PRKAR1A/PRKAR1B/YWHAG
GBMvsCON.down	GO:0031210	phosphatidylcholine binding	3/933	58/29820	0.272436551	0.445688165	0.367791039	P21359/P48739/Q00169	3	NF1/PITPNB/PITPNA
GBMvsCON.down	GO:0043548	phosphatidylinositol 3-kinase binding	3/933	58/29820	0.272436551	0.445688165	0.367791039	P06396/P0DP23/P50570	3	GSN/CALM1/DNM2
GBMvsCON.down	GO:0042887	amide transmembrane transporter activity	3/933	64/29820	0.323956187	0.504336741	0.416189051	P17302/Q13336/Q9NP78	3	GJA1/SLC14A1/ABCB9
GBMvsCON.down	GO:0030331	nuclear estrogen receptor binding	3/933	66/29820	0.341177982	0.520606756	0.429615401	Q969T9/Q96T76/Q9Y2J8	3	WBP2/MMS19/PADI2
GBMvsCON.down	GO:0015036	disulfide oxidoreductase activity	3/933	67/29820	0.349778257	0.52964235	0.43707176	O43396/P78417/Q13087	3	TXNL1/GSTO1/PDIA2
GBMvsCON.down	GO:0016409	palmitoyltransferase activity	3/933	67/29820	0.349778257	0.52964235	0.43707176	Q5W0Z9/Q8IZN3/Q9Y397	3	ZDHHC20/ZDHHC14/ZDHHC9
GBMvsCON.down	GO:0043015	gamma-tubulin binding	3/933	67/29820	0.349778257	0.52964235	0.43707176	Q13153/Q92597/Q99689	3	PAK1/NDRG1/FEZ1
GBMvsCON.down	GO:0044390	ubiquitin-like protein conjugating enzyme binding	3/933	67/29820	0.349778257	0.52964235	0.43707176	P50876/Q96GG9/Q9H0E2	3	RNF144A/DCUN1D1/TOLLIP
GBMvsCON.down	GO:0015248	sterol transporter activity	3/933	68/29820	0.358366063	0.532345373	0.43930235	O15118/Q9BXW6/Q9H1P3	3	NPC1/OSBPL1A/OSBPL2
GBMvsCON.down	GO:0004812	aminoacyl-tRNA ligase activity	3/933	70/29820	0.375488923	0.552992402	0.456340703	A2RTX5/P49591/P54577	3	TARS3/SARS1/YARS1
GBMvsCON.down	GO:0008137	NADH dehydrogenase (ubiquinone) activity	3/933	70/29820	0.375488923	0.552992402	0.456340703	O43674/O95168/Q9Y6M9	3	NDUFB5/NDUFB4/NDUFB9
GBMvsCON.down	GO:0016875	ligase activity, forming carbon-oxygen bonds	3/933	70/29820	0.375488923	0.552992402	0.456340703	A2RTX5/P49591/P54577	3	TARS3/SARS1/YARS1
GBMvsCON.down	GO:0050136	NADH dehydrogenase (quinone) activity	3/933	72/29820	0.392517231	0.570035517	0.470405032	O43674/O95168/Q9Y6M9	3	NDUFB5/NDUFB4/NDUFB9
GBMvsCON.down	GO:0016859	cis-trans isomerase activity	3/933	74/29820	0.409423791	0.58236642	0.480580747	O43708/Q13526/Q15257	3	GSTZ1/PIN1/PTPA
GBMvsCON.down	GO:0140303	intramembrane lipid transporter activity	3/933	75/29820	0.417823492	0.588268273	0.485451077	O75110/Q9BZC7/Q9NRY6	3	ATP9A/ABCA2/PLSCR3
GBMvsCON.down	GO:0003954	NADH dehydrogenase activity	3/933	77/29820	0.434501005	0.60617563	0.500228596	O43674/O95168/Q9Y6M9	3	NDUFB5/NDUFB4/NDUFB9
GBMvsCON.down	GO:0003955	NAD(P)H dehydrogenase (quinone) activity	3/933	78/29820	0.442773301	0.614642175	0.507215363	O43674/O95168/Q9Y6M9	3	NDUFB5/NDUFB4/NDUFB9
GBMvsCON.down	GO:0016877	ligase activity, forming carbon-sulfur bonds	3/933	81/29820	0.467293799	0.639128664	0.527422118	A0AVT1/P22314/Q14689	3	UBA6/UBA1/DIP2A
GBMvsCON.down	GO:0016903	oxidoreductase activity, acting on the aldehyde or oxo group of donors	3/933	87/29820	0.514803105	0.681827495	0.562658071	P00352/P49419/Q9ULD0	3	ALDH1A1/ALDH7A1/OGDHL
GBMvsCON.down	GO:0005272	sodium channel activity	3/933	90/29820	0.537692176	0.698747391	0.576620717	Q07699/Q13796/Q9UQD0	3	SCN1B/SHROOM2/SCN8A
GBMvsCON.down	GO:0051018	protein kinase A binding	3/933	95/29820	0.574425357	0.727028805	0.599959122	P10644/P31321/Q13023	3	PRKAR1A/PRKAR1B/AKAP6
GBMvsCON.down	GO:0004521	endoribonuclease activity	3/933	105/29820	0.642175804	0.7844407	0.647336598	P52758/Q53H82/Q96DE0	3	RIDA/LACTB2/NUDT16
GBMvsCON.down	GO:0016597	amino acid binding	3/933	108/29820	0.660953325	0.801015238	0.661014248	O95865/P00480/P48506	3	DDAH2/OTC/GCLC
GBMvsCON.down	GO:0043022	ribosome binding	3/933	140/29820	0.817690326	0.913674403	0.753982908	Q8N0Z6/Q9NTK5/Q9Y3A5	3	TTC5/OLA1/SBDS
GBMvsCON.down	GO:0004527	exonuclease activity	3/933	145/29820	0.835601335	0.926660455	0.764699265	Q13822/Q6P1N9/Q8IYB7	3	ENPP2/TATDN1/DIS3L2
GBMvsCON.down	GO:0016407	acetyltransferase activity	3/933	147/29820	0.842329946	0.93188221	0.769008365	P49327/P68402/Q9BWD1	3	FASN/PAFAH1B2/ACAT2
GBMvsCON.down	GO:0005253	anion channel activity	3/933	154/29820	0.864032477	0.946809935	0.78132703	Q8IWT6/Q9H313/Q9Y696	3	LRRC8A/TTYH1/CLIC4
GBMvsCON.down	GO:0015297	antiporter activity	3/933	161/29820	0.883063184	0.955563255	0.78855045	P13637/P19634/Q9UPY5	3	ATP1A3/SLC9A1/SLC7A11
GBMvsCON.down	GO:0015108	chloride transmembrane transporter activity	3/933	177/29820	0.917912969	0.974226648	0.803951866	P55011/Q9H313/Q9Y696	3	SLC12A2/TTYH1/CLIC4
GBMvsCON.down	GO:0099094	ligand-gated cation channel activity	3/933	205/29820	0.956966949	0.999935165	0.825167062	P63252/Q13796/Q99572	3	KCNJ2/SHROOM2/P2RX7
GBMvsCON.down	GO:0008094	ATP-dependent activity, acting on DNA	3/933	238/29820	0.98059492	0.999935526	0.82516736	P33993/Q92614/Q96L91	3	MCM7/MYO18A/EP400
GBMvsCON.down	GO:0004386	helicase activity	3/933	290/29820	0.994786554	0.999935526	0.82516736	P33993/Q96GQ7/Q96L91	3	MCM7/DDX27/EP400
GBMvsCON.down	GO:0008083	growth factor activity	3/933	301/29820	0.996081682	0.999935526	0.82516736	P06744/P60983/Q15276	3	GPI/GMFB/RABEP1
GBMvsCON.down	GO:0016758	hexosyltransferase activity	3/933	315/29820	0.997284647	0.999935526	0.82516736	P11216/P11217/Q16880	3	PYGB/PYGM/UGT8
GBMvsCON.up	GO:0070653	high-density lipoprotein particle receptor binding	3/2623	5/29820	0.005933992	0.12366215	0.114908481	P02647/P02652/P02656	3	APOA1/APOA2/APOC3
GBMvsCON.up	GO:1905172	RISC complex binding	3/2623	5/29820	0.005933992	0.12366215	0.114908481	Q08211/Q7KZF4/Q9HAV4	3	DHX9/SND1/XPO5
GBMvsCON.up	GO:0004826	phenylalanine-tRNA ligase activity	3/2623	6/29820	0.011093232	0.181518142	0.168669022	O95363/Q9NSD9/Q9Y285	3	FARS2/FARSB/FARSA
GBMvsCON.up	GO:0030622	U4atac snRNA binding	3/2623	6/29820	0.011093232	0.181518142	0.168669022	P55769/Q8TEQ6/Q8WWY3	3	SNU13/GEMIN5/PRPF31
GBMvsCON.up	GO:0005250	A-type (transient outward) potassium channel activity	3/2623	7/29820	0.018152015	0.251882913	0.234052884	Q9NSA2/Q9NZV8/Q9UK17	3	KCND1/KCND2/KCND3
GBMvsCON.up	GO:0003711	transcription elongation factor activity	3/2623	8/29820	0.027165844	0.303779079	0.282275477	O14776/P40337/Q15061	3	TCERG1/VHL/WDR43
GBMvsCON.up	GO:0004430	1-phosphatidylinositol 4-kinase activity	3/2623	8/29820	0.027165844	0.303779079	0.282275477	P42356/Q8TCG2/Q9BTU6	3	PI4KA/PI4K2B/PI4K2A
GBMvsCON.up	GO:0004464	leukotriene-C4 synthase activity	3/2623	8/29820	0.027165844	0.303779079	0.282275477	P20292/Q03013/Q99735	3	ALOX5AP/GSTM4/MGST2
GBMvsCON.up	GO:0004486	methylenetetrahydrofolate dehydrogenase [NAD(P)+] activity	3/2623	8/29820	0.027165844	0.303779079	0.282275477	P11586/P13995/Q6UB35	3	MTHFD1/MTHFD2/MTHFD1L
GBMvsCON.up	GO:0004488	methylenetetrahydrofolate dehydrogenase (NADP+) activity	3/2623	8/29820	0.027165844	0.303779079	0.282275477	P11586/P13995/Q6UB35	3	MTHFD1/MTHFD2/MTHFD1L
GBMvsCON.up	GO:0032453	histone H3-methyl-lysine-4 demethylase activity	3/2623	8/29820	0.027165844	0.303779079	0.282275477	O60341/Q8IUF8/Q9H6W3	3	KDM1A/RIOX2/RIOX1
GBMvsCON.up	GO:0033592	RNA strand annealing activity	3/2623	8/29820	0.027165844	0.303779079	0.282275477	O00571/P23588/P51114	3	DDX3X/EIF4B/FXR1
GBMvsCON.up	GO:1990446	U1 snRNP binding	3/2623	8/29820	0.027165844	0.303779079	0.282275477	P09012/P14678/P62314	3	SNRPA/SNRPB/SNRPD1
GBMvsCON.up	GO:0016972	thiol oxidase activity	3/2623	9/29820	0.038128053	0.369487879	0.343332951	O00391/P07237/Q96HE7	3	QSOX1/P4HB/ERO1A
GBMvsCON.up	GO:0035515	oxidative RNA demethylase activity	3/2623	9/29820	0.038128053	0.369487879	0.343332951	Q6NYC1/Q6P6C2/Q9C0B1	3	JMJD6/ALKBH5/FTO
GBMvsCON.up	GO:0044547	DNA topoisomerase binding	3/2623	9/29820	0.038128053	0.369487879	0.343332951	P19338/Q07955/Q53H47	3	NCL/SRSF1/SETMAR
GBMvsCON.up	GO:0070891	lipoteichoic acid binding	3/2623	9/29820	0.038128053	0.369487879	0.343332951	P08571/P18428/Q9NZC2	3	CD14/LBP/TREM2
GBMvsCON.up	GO:0071532	ankyrin repeat binding	3/2623	9/29820	0.038128053	0.369487879	0.343332951	Q04206/Q9C0C2/Q9Y566	3	RELA/TNKS1BP1/SHANK1
GBMvsCON.up	GO:0001849	complement component C1q complex binding	3/2623	10/29820	0.050983619	0.426601571	0.396403737	P02743/P0C0L4/Q9NPY3	3	APCS/C4A/CD93
GBMvsCON.up	GO:0003997	acyl-CoA oxidase activity	3/2623	10/29820	0.050983619	0.426601571	0.396403737	O15254/Q15067/Q99424	3	ACOX3/ACOX1/ACOX2
GBMvsCON.up	GO:0043237	laminin-1 binding	3/2623	10/29820	0.050983619	0.426601571	0.396403737	P14543/Q14118/Q92626	3	NID1/DAG1/PXDN
GBMvsCON.up	GO:0046979	TAP2 binding	3/2623	10/29820	0.050983619	0.426601571	0.396403737	O15533/P30511/Q03518	3	TAPBP/HLA-F/TAP1
GBMvsCON.up	GO:0032135	DNA insertion or deletion binding	3/2623	11/29820	0.065640732	0.44860974	0.416854015	P12004/P52701/P54278	3	PCNA/MSH6/PMS2
GBMvsCON.up	GO:0070883	pre-miRNA binding	3/2623	11/29820	0.065640732	0.44860974	0.416854015	O75569/Q15633/Q9HAV4	3	PRKRA/TARBP2/XPO5
GBMvsCON.up	GO:1990275	preribosome binding	3/2623	11/29820	0.065640732	0.44860974	0.416854015	O15381/Q9BVQ7/Q9BZE4	3	NVL/SPATA5L1/GTPBP4
GBMvsCON.up	GO:0031730	CCR5 chemokine receptor binding	3/2623	12/29820	0.081980446	0.44860974	0.416854015	P42224/P48681/Q9P003	3	STAT1/NES/CNIH4
GBMvsCON.up	GO:0048408	epidermal growth factor binding	3/2623	12/29820	0.081980446	0.44860974	0.416854015	O43847/P00533/P29353	3	NRDC/EGFR/SHC1
GBMvsCON.up	GO:0050786	RAGE receptor binding	3/2623	12/29820	0.081980446	0.44860974	0.416854015	P09429/P26447/P26583	3	HMGB1/S100A4/HMGB2
GBMvsCON.up	GO:0004169	dolichyl-phosphate-mannose-protein mannosyltransferase activity	3/2623	13/29820	0.099864671	0.469363952	0.436139099	Q6ZXV5/Q9UKY4/Q9Y6A1	3	TMTC3/POMT2/POMT1
GBMvsCON.up	GO:0015433	ABC-type peptide antigen transporter activity	3/2623	13/29820	0.099864671	0.469363952	0.436139099	O15533/Q03518/Q03519	3	TAPBP/TAP1/TAP2
GBMvsCON.up	GO:0015440	ABC-type peptide transporter activity	3/2623	13/29820	0.099864671	0.469363952	0.436139099	O15533/Q03518/Q03519	3	TAPBP/TAP1/TAP2
GBMvsCON.up	GO:0016634	oxidoreductase activity, acting on the CH-CH group of donors, oxygen as acceptor	3/2623	13/29820	0.099864671	0.469363952	0.436139099	O15254/Q15067/Q99424	3	ACOX3/ACOX1/ACOX2
GBMvsCON.up	GO:0043199	sulfate binding	3/2623	13/29820	0.099864671	0.469363952	0.436139099	P0DMM9/P15586/P18754	3	SULT1A3/GNS/RCC1
GBMvsCON.up	GO:0097322	7SK snRNA binding	3/2623	13/29820	0.099864671	0.469363952	0.436139099	Q5SZQ8/Q7L2J0/Q9NR30	3	CELF3/MEPCE/DDX21
GBMvsCON.up	GO:0099122	RNA polymerase II C-terminal domain binding	3/2623	13/29820	0.099864671	0.469363952	0.436139099	O95104/Q00839/Q8WVC0	3	SCAF4/HNRNPU/LEO1
GBMvsCON.up	GO:0120017	ceramide transfer activity	3/2623	13/29820	0.099864671	0.469363952	0.436139099	P55058/P55157/Q9Y5P4	3	PLTP/MTTP/CERT1
GBMvsCON.up	GO:0120146	sulfatide binding	3/2623	13/29820	0.099864671	0.469363952	0.436139099	P50897/P55145/Q9NZC2	3	PPT1/MANF/TREM2
GBMvsCON.up	GO:0004526	ribonuclease P activity	3/2623	14/29820	0.119142752	0.51247529	0.476198716	O15091/P78346/Q99575	3	PRORP/RPP30/POP1
GBMvsCON.up	GO:0008430	selenium binding	3/2623	14/29820	0.119142752	0.51247529	0.476198716	O60613/P22352/P49908	3	SELENOF/GPX3/SELENOP
GBMvsCON.up	GO:0008641	ubiquitin-like modifier activating enzyme activity	3/2623	14/29820	0.119142752	0.51247529	0.476198716	P41226/Q9UBE0/Q9UBT2	3	UBA7/SAE1/UBA2
GBMvsCON.up	GO:0015194	L-serine transmembrane transporter activity	3/2623	14/29820	0.119142752	0.51247529	0.476198716	Q15758/Q9H9B4/Q9NS82	3	SLC1A5/SFXN1/SLC7A10
GBMvsCON.up	GO:0042500	aspartic endopeptidase activity, intramembrane cleaving	3/2623	14/29820	0.119142752	0.51247529	0.476198716	Q8TCT7/Q8TCT9/Q92542	3	SPPL2B/HM13/NCSTN
GBMvsCON.up	GO:0042731	PH domain binding	3/2623	14/29820	0.119142752	0.51247529	0.476198716	P19338/P36776/Q9Y4Z0	3	NCL/LONP1/LSM4
GBMvsCON.up	GO:0047499	calcium-independent phospholipase A2 activity	3/2623	14/29820	0.119142752	0.51247529	0.476198716	P47712/Q8NCC3/Q9NP80	3	PLA2G4A/PLA2G15/PNPLA8
GBMvsCON.up	GO:0061676	importin-alpha family protein binding	3/2623	14/29820	0.119142752	0.51247529	0.476198716	P06400/Q08211/Q08379	3	RB1/DHX9/GOLGA2
GBMvsCON.up	GO:0120016	sphingolipid transfer activity	3/2623	14/29820	0.119142752	0.51247529	0.476198716	P55058/P55157/Q9Y5P4	3	PLTP/MTTP/CERT1
GBMvsCON.up	GO:0019966	interleukin-1 binding	3/2623	15/29820	0.139656839	0.51529363	0.478817554	O00165/P01023/Q92626	3	HAX1/A2M/PXDN
GBMvsCON.up	GO:0035242	protein-arginine omega-N asymmetric methyltransferase activity	3/2623	15/29820	0.139656839	0.51529363	0.478817554	P55345/Q99873/Q9NR22	3	PRMT2/PRMT1/PRMT8
GBMvsCON.up	GO:0045322	unmethylated CpG binding	3/2623	15/29820	0.139656839	0.51529363	0.478817554	Q03164/Q9P0U4/Q9UIS9	3	KMT2A/CXXC1/MBD1
GBMvsCON.up	GO:0005138	interleukin-6 receptor binding	3/2623	16/29820	0.161246227	0.51529363	0.478817554	P78536/Q9NZ08/Q9ULZ3	3	ADAM17/ERAP1/PYCARD
GBMvsCON.up	GO:0008469	histone-arginine N-methyltransferase activity	3/2623	16/29820	0.161246227	0.51529363	0.478817554	P55345/Q99873/Q9NR22	3	PRMT2/PRMT1/PRMT8
GBMvsCON.up	GO:0102545	phosphatidyl phospholipase B activity	3/2623	16/29820	0.161246227	0.51529363	0.478817554	P47712/Q8NCC3/Q9NP80	3	PLA2G4A/PLA2G15/PNPLA8
GBMvsCON.up	GO:0004298	threonine-type endopeptidase activity	3/2623	17/29820	0.183750815	0.544412223	0.505874931	P28062/P28065/P40306	3	PSMB8/PSMB9/PSMB10
GBMvsCON.up	GO:0030492	hemoglobin binding	3/2623	17/29820	0.183750815	0.544412223	0.505874931	P00738/P00739/Q9NZD4	3	HP/HPR/AHSP
GBMvsCON.up	GO:0098505	G-rich strand telomeric DNA binding	3/2623	17/29820	0.183750815	0.544412223	0.505874931	P09651/P22626/P27694	3	HNRNPA1/HNRNPA2B1/RPA1
GBMvsCON.up	GO:0001163	RNA polymerase I transcription regulatory region sequence-specific DNA binding	3/2623	18/29820	0.207013838	0.590436013	0.548640835	P51532/Q12824/Q9NWS0	3	SMARCA4/SMARCB1/PIH1D1
GBMvsCON.up	GO:0001164	RNA polymerase I core promoter sequence-specific DNA binding	3/2623	18/29820	0.207013838	0.590436013	0.548640835	P51532/Q12824/Q9NWS0	3	SMARCA4/SMARCB1/PIH1D1
GBMvsCON.up	GO:0001640	adenylate cyclase inhibiting G protein-coupled glutamate receptor activity	3/2623	18/29820	0.207013838	0.590436013	0.548640835	P41594/Q13003/Q14831	3	GRM5/GRIK3/GRM7
GBMvsCON.up	GO:0008172	S-methyltransferase activity	3/2623	18/29820	0.207013838	0.590436013	0.548640835	P51580/Q03164/Q6UX53	3	TPMT/KMT2A/METTL7B
GBMvsCON.up	GO:0098988	G protein-coupled glutamate receptor activity	3/2623	18/29820	0.207013838	0.590436013	0.548640835	P41594/Q13003/Q14831	3	GRM5/GRIK3/GRM7
GBMvsCON.up	GO:0008239	dipeptidyl-peptidase activity	3/2623	19/29820	0.230883961	0.590436013	0.548640835	P27487/P42785/P53634	3	DPP4/PRCP/CTSC
GBMvsCON.up	GO:0015379	potassium:chloride symporter activity	3/2623	19/29820	0.230883961	0.590436013	0.548640835	Q9UHW9/Q9UP95/Q9Y666	3	SLC12A6/SLC12A4/SLC12A7
GBMvsCON.up	GO:0032050	clathrin heavy chain binding	3/2623	19/29820	0.230883961	0.590436013	0.548640835	P01130/Q07954/Q5VW38	3	LDLR/LRP1/GPR107
GBMvsCON.up	GO:0035252	UDP-xylosyltransferase activity	3/2623	19/29820	0.230883961	0.590436013	0.548640835	Q7Z4H8/Q8NBI6/Q8NBL1	3	POGLUT3/XXYLT1/POGLUT1
GBMvsCON.up	GO:0042285	xylosyltransferase activity	3/2623	19/29820	0.230883961	0.590436013	0.548640835	Q7Z4H8/Q8NBI6/Q8NBL1	3	POGLUT3/XXYLT1/POGLUT1
GBMvsCON.up	GO:0047429	nucleoside triphosphate diphosphatase activity	3/2623	19/29820	0.230883961	0.590436013	0.548640835	P33316/Q08211/Q9H773	3	DUT/DHX9/DCTPP1
GBMvsCON.up	GO:0048407	platelet-derived growth factor binding	3/2623	19/29820	0.230883961	0.590436013	0.548640835	P02461/P02462/P12109	3	COL3A1/COL4A1/COL6A1
GBMvsCON.up	GO:0016175	superoxide-generating NAD(P)H oxidase activity	3/2623	20/29820	0.255216865	0.608827273	0.565730234	P04839/P14598/P19878	3	CYBB/NCF1/NCF2
GBMvsCON.up	GO:0016290	palmitoyl-CoA hydrolase activity	3/2623	20/29820	0.255216865	0.608827273	0.565730234	O14734/P50897/Q9NPJ3	3	ACOT8/PPT1/ACOT13
GBMvsCON.up	GO:0016427	tRNA (cytosine) methyltransferase activity	3/2623	20/29820	0.255216865	0.608827273	0.565730234	Q08J23/Q6P1Q9/Q9UET6	3	NSUN2/METTL2B/FTSJ1
GBMvsCON.up	GO:0016725	oxidoreductase activity, acting on CH or CH2 groups	3/2623	20/29820	0.255216865	0.608827273	0.565730234	P31350/Q8N0U8/Q99424	3	RRM2/VKORC1L1/ACOX2
GBMvsCON.up	GO:0035374	chondroitin sulfate binding	3/2623	20/29820	0.255216865	0.608827273	0.565730234	O00468/P21246/P21741	3	AGRN/PTN/MDK
GBMvsCON.up	GO:0042609	CD4 receptor binding	3/2623	20/29820	0.255216865	0.608827273	0.565730234	O15162/P01911/P04233	3	PLSCR1/HLA-DRB1/CD74
GBMvsCON.up	GO:0097677	STAT family protein binding	3/2623	20/29820	0.255216865	0.608827273	0.565730234	Q00613/Q8IXQ6/Q8TDB6	3	HSF1/PARP9/DTX3L
GBMvsCON.up	GO:0004596	peptide alpha-N-acetyltransferase activity	3/2623	21/29820	0.279876385	0.634284206	0.589385148	P41227/Q6N069/Q9GZZ1	3	NAA10/NAA16/NAA50
GBMvsCON.up	GO:0005388	P-type calcium transporter activity	3/2623	21/29820	0.279876385	0.634284206	0.589385148	P16615/P23634/P98194	3	ATP2A2/ATP2B4/ATP2C1
GBMvsCON.up	GO:0016742	hydroxymethyl-, formyl- and related transferase activity	3/2623	21/29820	0.279876385	0.634284206	0.589385148	P22102/P34897/Q3SY69	3	GART/SHMT2/ALDH1L2
GBMvsCON.up	GO:0034450	ubiquitin-ubiquitin ligase activity	3/2623	21/29820	0.279876385	0.634284206	0.589385148	O95071/Q13356/Q9UMS4	3	UBR5/PPIL2/PRPF19
GBMvsCON.up	GO:1990459	transferrin receptor binding	3/2623	21/29820	0.279876385	0.634284206	0.589385148	O60749/Q30201/Q9Y6K9	3	SNX2/HFE/IKBKG
GBMvsCON.up	GO:0010485	H4 histone acetyltransferase activity	3/2623	22/29820	0.304735295	0.634284206	0.589385148	O14929/P15336/Q9GZZ1	3	HAT1/ATF2/NAA50
GBMvsCON.up	GO:0043184	vascular endothelial growth factor receptor 2 binding	3/2623	22/29820	0.304735295	0.634284206	0.589385148	P08648/P15692/P33151	3	ITGA5/VEGFA/CDH5
GBMvsCON.up	GO:0016004	phospholipase activator activity	3/2623	23/29820	0.329675795	0.662240485	0.615362486	P02655/P12931/Q06187	3	APOC2/SRC/BTK
GBMvsCON.up	GO:0016840	carbon-nitrogen lyase activity	3/2623	23/29820	0.329675795	0.662240485	0.615362486	P30566/Q96GA7/Q9HDC9	3	ADSL/SDSL/APMAP
GBMvsCON.up	GO:0016863	intramolecular oxidoreductase activity, transposing C=C bonds	3/2623	23/29820	0.329675795	0.662240485	0.615362486	O75521/P14174/P42126	3	ECI2/MIF/ECI1
GBMvsCON.up	GO:0043295	glutathione binding	3/2623	23/29820	0.329675795	0.662240485	0.615362486	Q03013/Q99735/Q9H7Z7	3	GSTM4/MGST2/PTGES2
GBMvsCON.up	GO:0008494	translation activator activity	3/2623	24/29820	0.35458975	0.682617992	0.634297531	P11940/Q71UM5/Q92616	3	PABPC1/RPS27L/GCN1
GBMvsCON.up	GO:0016530	metallochaperone activity	3/2623	24/29820	0.35458975	0.682617992	0.634297531	O00244/O43819/P53384	3	ATOX1/SCO2/NUBP1
GBMvsCON.up	GO:0016832	aldehyde-lyase activity	3/2623	24/29820	0.35458975	0.682617992	0.634297531	O95470/P34897/Q9UJ83	3	SGPL1/SHMT2/HACL1
GBMvsCON.up	GO:0030957	Tat protein binding	3/2623	24/29820	0.35458975	0.682617992	0.634297531	P06748/P51532/Q12824	3	NPM1/SMARCA4/SMARCB1
GBMvsCON.up	GO:0051011	microtubule minus-end binding	3/2623	24/29820	0.35458975	0.682617992	0.634297531	Q08AD1/Q96CW5/Q9BSJ2	3	CAMSAP2/TUBGCP3/TUBGCP2
GBMvsCON.up	GO:0070410	co-SMAD binding	3/2623	24/29820	0.35458975	0.682617992	0.634297531	P84022/Q15796/Q9UPN9	3	SMAD3/SMAD2/TRIM33
GBMvsCON.up	GO:0097200	cysteine-type endopeptidase activity involved in execution phase of apoptosis	3/2623	24/29820	0.35458975	0.682617992	0.634297531	P55211/P55212/Q14790	3	CASP9/CASP6/CASP8
GBMvsCON.up	GO:1900750	oligopeptide binding	3/2623	24/29820	0.35458975	0.682617992	0.634297531	Q03013/Q99735/Q9H7Z7	3	GSTM4/MGST2/PTGES2
GBMvsCON.up	GO:1990226	histone methyltransferase binding	3/2623	24/29820	0.35458975	0.682617992	0.634297531	O00567/P83916/Q13185	3	NOP56/CBX1/CBX3
GBMvsCON.up	GO:0004698	calcium-dependent protein kinase C activity	3/2623	25/29820	0.379378738	0.697211008	0.647857552	Q15139/Q16512/Q9BZL6	3	PRKD1/PKN1/PRKD2
GBMvsCON.up	GO:0046624	sphingolipid transporter activity	3/2623	25/29820	0.379378738	0.697211008	0.647857552	P55058/P55157/Q9Y5P4	3	PLTP/MTTP/CERT1
GBMvsCON.up	GO:0003680	minor groove of adenine-thymine-rich DNA binding	3/2623	26/29820	0.403953942	0.728012564	0.676478759	P07305/Q03164/Q14103	3	H1-0/KMT2A/HNRNPD
GBMvsCON.up	GO:0004697	protein kinase C activity	3/2623	26/29820	0.403953942	0.728012564	0.676478759	Q15139/Q16512/Q9BZL6	3	PRKD1/PKN1/PRKD2
GBMvsCON.up	GO:0005041	low-density lipoprotein particle receptor activity	3/2623	26/29820	0.403953942	0.728012564	0.676478759	P01130/Q07954/Q92673	3	LDLR/LRP1/SORL1
GBMvsCON.up	GO:0019215	intermediate filament binding	3/2623	26/29820	0.403953942	0.728012564	0.676478759	O15061/P08670/P48681	3	SYNM/VIM/NES
GBMvsCON.up	GO:0032404	mismatch repair complex binding	3/2623	26/29820	0.403953942	0.728012564	0.676478759	P12004/P52701/P54278	3	PCNA/MSH6/PMS2
GBMvsCON.up	GO:0072542	protein phosphatase activator activity	3/2623	26/29820	0.403953942	0.728012564	0.676478759	P17936/Q5MIZ7/Q8IZ21	3	IGFBP3/PPP4R3B/PHACTR4
GBMvsCON.up	GO:1904680	peptide transmembrane transporter activity	3/2623	27/29820	0.428235916	0.733312511	0.681403539	O15533/Q03518/Q03519	3	TAPBP/TAP1/TAP2
GBMvsCON.up	GO:0008296	3'-5'-exodeoxyribonuclease activity	3/2623	28/29820	0.45215426	0.763031903	0.709019185	P27695/P49959/Q96AZ6	3	APEX1/MRE11/ISG20
GBMvsCON.up	GO:0015929	hexosaminidase activity	3/2623	28/29820	0.45215426	0.763031903	0.709019185	P06865/P07686/Q9UHN6	3	HEXA/HEXB/CEMIP2
GBMvsCON.up	GO:0017154	semaphorin receptor activity	3/2623	28/29820	0.45215426	0.763031903	0.709019185	O15031/O60462/P51805	3	PLXNB2/NRP2/PLXNA3
GBMvsCON.up	GO:0034713	type I transforming growth factor beta receptor binding	3/2623	28/29820	0.45215426	0.763031903	0.709019185	P17813/P62942/Q15796	3	ENG/FKBP1A/SMAD2
GBMvsCON.up	GO:0047372	acylglycerol lipase activity	3/2623	28/29820	0.45215426	0.763031903	0.709019185	O95870/Q8NCG7/Q99685	3	ABHD16A/DAGLB/MGLL
GBMvsCON.up	GO:0070628	proteasome binding	3/2623	28/29820	0.45215426	0.763031903	0.709019185	O95456/P54727/Q16186	3	PSMG1/RAD23B/ADRM1
GBMvsCON.up	GO:0016805	dipeptidase activity	3/2623	29/29820	0.47564722	0.768620855	0.714212512	P12955/P16444/Q8IYS1	3	PEPD/DPEP1/PM20D2
GBMvsCON.up	GO:0035259	nuclear glucocorticoid receptor binding	3/2623	29/29820	0.47564722	0.768620855	0.714212512	P51692/P84022/Q9Y618	3	STAT5B/SMAD3/NCOR2
GBMvsCON.up	GO:0003906	DNA-(apurinic or apyrimidinic site) endonuclease activity	3/2623	30/29820	0.498661241	0.795337677	0.739038131	P23396/P27695/Q969S2	3	RPS3/APEX1/NEIL2
GBMvsCON.up	GO:0004550	nucleoside diphosphate kinase activity	3/2623	30/29820	0.498661241	0.795337677	0.739038131	O00746/P22392/P23919	3	NME4/NME2/DTYMK
GBMvsCON.up	GO:0016755	aminoacyltransferase activity	3/2623	30/29820	0.498661241	0.795337677	0.739038131	P00488/P21980/P36269	3	F13A1/TGM2/GGT5
GBMvsCON.up	GO:0098918	structural constituent of synapse	3/2623	30/29820	0.498661241	0.795337677	0.739038131	P12814/P56545/Q8IUD2	3	ACTN1/CTBP2/ERC1
GBMvsCON.up	GO:1904047	S-adenosyl-L-methionine binding	3/2623	30/29820	0.498661241	0.795337677	0.739038131	P51580/Q99873/Q9NR22	3	TPMT/PRMT1/PRMT8
GBMvsCON.up	GO:0008970	phospholipase A1 activity	3/2623	31/29820	0.521150486	0.797466506	0.741016267	P06858/Q8NCC3/Q9NP80	3	LPL/PLA2G15/PNPLA8
GBMvsCON.up	GO:0070411	I-SMAD binding	3/2623	31/29820	0.521150486	0.797466506	0.741016267	O43294/P84022/Q15796	3	TGFB1I1/SMAD3/SMAD2
GBMvsCON.up	GO:0005324	long-chain fatty acid transporter activity	3/2623	32/29820	0.543076329	0.823373789	0.765089652	O14678/P11166/P33897	3	ABCD4/SLC2A1/ABCD1
GBMvsCON.up	GO:0015125	bile acid transmembrane transporter activity	3/2623	33/29820	0.564406844	0.826225791	0.767739769	O15438/O94956/Q0GE19	3	ABCC3/SLCO2B1/SLC10A7
GBMvsCON.up	GO:0140103	catalytic activity, acting on a glycoprotein	3/2623	33/29820	0.564406844	0.826225791	0.767739769	Q10469/Q96L58/Q9UBV7	3	MGAT2/B3GALT6/B4GALT7
GBMvsCON.up	GO:0009931	calcium-dependent protein serine/threonine kinase activity	3/2623	34/29820	0.585116291	0.846776237	0.786835512	Q15139/Q16512/Q9BZL6	3	PRKD1/PKN1/PRKD2
GBMvsCON.up	GO:0043027	cysteine-type endopeptidase inhibitor activity involved in apoptotic process	3/2623	34/29820	0.585116291	0.846776237	0.786835512	P16444/P51812/Q13490	3	DPEP1/RPS6KA3/BIRC2
GBMvsCON.up	GO:0010314	phosphatidylinositol-5-phosphate binding	3/2623	35/29820	0.605184608	0.848795428	0.78871177	O60493/P47712/Q9Y343	3	SNX3/PLA2G4A/SNX24
GBMvsCON.up	GO:0010857	calcium-dependent protein kinase activity	3/2623	35/29820	0.605184608	0.848795428	0.78871177	Q15139/Q16512/Q9BZL6	3	PRKD1/PKN1/PRKD2
GBMvsCON.up	GO:0140664	ATP-dependent DNA damage sensor activity	3/2623	36/29820	0.624596916	0.865742662	0.804459361	P52701/P54278/Q92878	3	MSH6/PMS2/RAD50
GBMvsCON.up	GO:0030983	mismatched DNA binding	3/2623	37/29820	0.643343038	0.872403174	0.810648395	P12004/P52701/P54278	3	PCNA/MSH6/PMS2
GBMvsCON.up	GO:0033691	sialic acid binding	3/2623	37/29820	0.643343038	0.872403174	0.810648395	O00468/Q9Y286/Q9Y336	3	AGRN/SIGLEC7/SIGLEC9
GBMvsCON.up	GO:0015377	cation:chloride symporter activity	3/2623	38/29820	0.661417044	0.891621882	0.828506669	Q9UHW9/Q9UP95/Q9Y666	3	SLC12A6/SLC12A4/SLC12A7
GBMvsCON.up	GO:0005112	Notch binding	3/2623	39/29820	0.67881681	0.900604404	0.836853345	P78504/P78536/Q9Y618	3	JAG1/ADAM17/NCOR2
GBMvsCON.up	GO:0005212	structural constituent of eye lens	3/2623	39/29820	0.67881681	0.900604404	0.836853345	O14558/P08670/Q16082	3	HSPB6/VIM/HSPB2
GBMvsCON.up	GO:0030215	semaphorin receptor binding	3/2623	39/29820	0.67881681	0.900604404	0.836853345	Q13591/Q9H3S1/Q9P283	3	SEMA5A/SEMA4A/SEMA5B
GBMvsCON.up	GO:0070840	dynein complex binding	3/2623	39/29820	0.67881681	0.900604404	0.836853345	O14966/P12270/Q9UQE7	3	RAB29/TPR/SMC3
GBMvsCON.up	GO:0003841	1-acylglycerol-3-phosphate O-acyltransferase activity	3/2623	40/29820	0.695543606	0.910687637	0.846222817	Q6UWP7/Q8NF37/Q9NUQ2	3	LCLAT1/LPCAT1/AGPAT5
GBMvsCON.up	GO:0005001	transmembrane receptor protein tyrosine phosphatase activity	3/2623	40/29820	0.695543606	0.910687637	0.846222817	P08575/P23470/Q16827	3	PTPRC/PTPRG/PTPRO
GBMvsCON.up	GO:0019198	transmembrane receptor protein phosphatase activity	3/2623	40/29820	0.695543606	0.910687637	0.846222817	P08575/P23470/Q16827	3	PTPRC/PTPRG/PTPRO
GBMvsCON.up	GO:0019706	protein-cysteine S-palmitoyltransferase activity	3/2623	40/29820	0.695543606	0.910687637	0.846222817	Q8IVQ6/Q9NPG8/Q9NYG2	3	ZDHHC21/ZDHHC4/ZDHHC3
GBMvsCON.up	GO:0019707	protein-cysteine S-acyltransferase activity	3/2623	40/29820	0.695543606	0.910687637	0.846222817	Q8IVQ6/Q9NPG8/Q9NYG2	3	ZDHHC21/ZDHHC4/ZDHHC3
GBMvsCON.up	GO:0052742	phosphatidylinositol kinase activity	3/2623	40/29820	0.695543606	0.910687637	0.846222817	P42356/Q8TCG2/Q9BTU6	3	PI4KA/PI4K2B/PI4K2A
GBMvsCON.up	GO:0019200	carbohydrate kinase activity	3/2623	41/29820	0.711601708	0.921134286	0.855929979	O75191/Q16875/Q9H5K3	3	XYLB/PFKFB3/POMK
GBMvsCON.up	GO:0050145	nucleoside monophosphate kinase activity	3/2623	41/29820	0.711601708	0.921134286	0.855929979	P23919/P54819/Q9Y3D8	3	DTYMK/AK2/AK6
GBMvsCON.up	GO:0120014	phospholipid transfer activity	3/2623	41/29820	0.711601708	0.921134286	0.855929979	P55058/P55157/Q9Y5P4	3	PLTP/MTTP/CERT1
GBMvsCON.up	GO:0004970	ionotropic glutamate receptor activity	3/2623	43/29820	0.741741811	0.935452577	0.869234721	P42262/P48058/Q13003	3	GRIA2/GRIA4/GRIK3
GBMvsCON.up	GO:0042171	lysophosphatidic acid acyltransferase activity	3/2623	43/29820	0.741741811	0.935452577	0.869234721	Q6UWP7/Q8NF37/Q9NUQ2	3	LCLAT1/LPCAT1/AGPAT5
GBMvsCON.up	GO:0071617	lysophospholipid acyltransferase activity	3/2623	43/29820	0.741741811	0.935452577	0.869234721	Q6UWP7/Q8NF37/Q9NUQ2	3	LCLAT1/LPCAT1/AGPAT5
GBMvsCON.up	GO:0008483	transaminase activity	3/2623	44/29820	0.755844247	0.938538473	0.872102176	P54687/P80404/Q8TD30	3	BCAT1/ABAT/GPT2
GBMvsCON.up	GO:0038187	pattern recognition receptor activity	3/2623	44/29820	0.755844247	0.938538473	0.872102176	P08571/Q9C035/Q9Y2G2	3	CD14/TRIM5/CARD8
GBMvsCON.up	GO:0016769	transferase activity, transferring nitrogenous groups	3/2623	46/29820	0.782178205	0.954361642	0.886805271	P54687/P80404/Q8TD30	3	BCAT1/ABAT/GPT2
GBMvsCON.up	GO:0008093	cytoskeletal anchor activity	3/2623	47/29820	0.794439628	0.956358113	0.888660418	O75147/P16157/P16333	3	OBSL1/ANK1/NCK1
GBMvsCON.up	GO:0016417	S-acyltransferase activity	3/2623	47/29820	0.794439628	0.956358113	0.888660418	Q8IVQ6/Q9NPG8/Q9NYG2	3	ZDHHC21/ZDHHC4/ZDHHC3
GBMvsCON.up	GO:0035035	histone acetyltransferase binding	3/2623	47/29820	0.794439628	0.956358113	0.888660418	P12004/P42224/Q6AZZ1	3	PCNA/STAT1/TRIM68
GBMvsCON.up	GO:0017147	Wnt-protein binding	3/2623	48/29820	0.806119052	0.963393851	0.895198117	O95980/Q16827/Q5T9L3	3	RECK/PTPRO/WLS
GBMvsCON.up	GO:0035255	ionotropic glutamate receptor binding	3/2623	48/29820	0.806119052	0.963393851	0.895198117	P27824/Q9UBN1/Q9Y566	3	CANX/CACNG4/SHANK1
GBMvsCON.up	GO:0045505	dynein intermediate chain binding	3/2623	49/29820	0.817233775	0.969532443	0.900902177	O95817/Q0VDD8/Q86VS8	3	BAG3/DNAH14/HOOK3
GBMvsCON.up	GO:0035250	UDP-galactosyltransferase activity	3/2623	50/29820	0.827801689	0.970086966	0.901417447	Q8IYK4/Q96L58/Q9UBV7	3	COLGALT2/B3GALT6/B4GALT7
GBMvsCON.up	GO:0080025	phosphatidylinositol-3,5-bisphosphate binding	3/2623	50/29820	0.827801689	0.970086966	0.901417447	O60493/Q92538/Q9BPZ7	3	SNX3/GBF1/MAPKAP1
GBMvsCON.up	GO:0043495	protein-membrane adaptor activity	3/2623	51/29820	0.837841119	0.979397732	0.910069132	O94901/P06858/Q86VR2	3	SUN1/LPL/RETREG3
GBMvsCON.up	GO:0004623	phospholipase A2 activity	3/2623	52/29820	0.847370676	0.9816691	0.912179717	P47712/Q8NCC3/Q9NP80	3	PLA2G4A/PLA2G15/PNPLA8
GBMvsCON.up	GO:0015101	organic cation transmembrane transporter activity	3/2623	53/29820	0.856409132	0.981737298	0.912243087	Q8NCS7/Q9H7F0/Q9HC21	3	SLC44A5/ATP13A3/SLC25A19
GBMvsCON.up	GO:0042910	xenobiotic transmembrane transporter activity	3/2623	53/29820	0.856409132	0.981737298	0.912243087	O15438/P11166/Q7Z2H8	3	ABCC3/SLC2A1/SLC36A1
GBMvsCON.up	GO:0008378	galactosyltransferase activity	3/2623	54/29820	0.864975303	0.98731654	0.917427392	Q8IYK4/Q96L58/Q9UBV7	3	COLGALT2/B3GALT6/B4GALT7
GBMvsCON.up	GO:0019239	deaminase activity	3/2623	54/29820	0.864975303	0.98731654	0.917427392	P55265/Q01433/Q9NRW3	3	ADAR/AMPD2/APOBEC3C
GBMvsCON.up	GO:0050699	WW domain binding	3/2623	54/29820	0.864975303	0.98731654	0.917427392	Q8N8S7/Q9BT67/Q9H3H9	3	ENAH/NDFIP1/TCEAL2
GBMvsCON.up	GO:0004709	MAP kinase kinase kinase activity	3/2623	55/29820	0.873087949	0.991594488	0.921402516	O43353/P00533/P04049	3	RIPK2/EGFR/RAF1
GBMvsCON.up	GO:0005310	dicarboxylic acid transmembrane transporter activity	3/2623	56/29820	0.880765687	0.995706961	0.92522388	P43005/P50443/Q15758	3	SLC1A1/SLC26A2/SLC1A5
GBMvsCON.up	GO:0030291	protein serine/threonine kinase inhibitor activity	3/2623	58/29820	0.894889748	0.999998936	0.92921204	P04792/P13861/P42771	3	HSPB1/PRKAR2A/CDKN2A
GBMvsCON.up	GO:0048020	CCR chemokine receptor binding	3/2623	58/29820	0.894889748	0.999998936	0.92921204	P42224/P48681/Q9P003	3	STAT1/NES/CNIH4
GBMvsCON.up	GO:0052866	phosphatidylinositol phosphate phosphatase activity	3/2623	60/29820	0.907490932	0.999998936	0.92921204	O15357/Q13615/Q8WUK0	3	INPPL1/MTMR3/PTPMT1
GBMvsCON.up	GO:1990756	ubiquitin ligase-substrate adaptor activity	3/2623	62/29820	0.918706551	0.999998936	0.92921204	O75368/P40337/Q9H0H3	3	SH3BGRL/VHL/KLHL25
GBMvsCON.up	GO:0008200	ion channel inhibitor activity	3/2623	65/29820	0.933214314	0.999998936	0.92921204	P02760/P63244/Q9Y6M5	3	AMBP/RACK1/SLC30A1
GBMvsCON.up	GO:0008376	acetylgalactosaminyltransferase activity	3/2623	65/29820	0.933214314	0.999998936	0.92921204	Q10472/Q8N6G5/Q9UBQ6	3	GALNT1/CSGALNACT2/EXTL2
GBMvsCON.up	GO:0008009	chemokine activity	3/2623	66/29820	0.937493216	0.999998936	0.92921204	P01031/P02775/P02776	3	C5/PPBP/PF4
GBMvsCON.up	GO:0016248	channel inhibitor activity	3/2623	68/29820	0.945299902	0.999998936	0.92921204	P02760/P63244/Q9Y6M5	3	AMBP/RACK1/SLC30A1
GBMvsCON.up	GO:0008137	NADH dehydrogenase (ubiquinone) activity	3/2623	70/29820	0.952191771	0.999998936	0.92921204	O00483/O75380/Q9UI09	3	NDUFA4/NDUFS6/NDUFA12
GBMvsCON.up	GO:0050136	NADH dehydrogenase (quinone) activity	3/2623	72/29820	0.958265414	0.999998936	0.92921204	O00483/O75380/Q9UI09	3	NDUFA4/NDUFS6/NDUFA12
GBMvsCON.up	GO:0140303	intramembrane lipid transporter activity	3/2623	75/29820	0.966032754	0.999998936	0.92921204	O15162/P98196/Q96AA3	3	PLSCR1/ATP11A/RFT1
GBMvsCON.up	GO:0003925	G protein activity	3/2623	77/29820	0.970430037	0.999998936	0.92921204	P51149/P51159/Q9H0U4	3	RAB7A/RAB27A/RAB1B
GBMvsCON.up	GO:0003955	NAD(P)H dehydrogenase (quinone) activity	3/2623	78/29820	0.972421039	0.999998936	0.92921204	O00483/O75380/Q9UI09	3	NDUFA4/NDUFS6/NDUFA12
GBMvsCON.up	GO:0016538	cyclin-dependent protein serine/threonine kinase regulator activity	3/2623	78/29820	0.972421039	0.999998936	0.92921204	P42771/P51946/P51948	3	CDKN2A/CCNH/MNAT1
GBMvsCON.up	GO:0097718	disordered domain specific binding	3/2623	86/29820	0.984344775	0.999998936	0.92921204	P02751/P06400/Q15796	3	FN1/RB1/SMAD2
GBMvsCON.up	GO:0016903	oxidoreductase activity, acting on the aldehyde or oxo group of donors	3/2623	87/29820	0.985429196	0.999998936	0.92921204	P54886/Q3SY69/Q96HY7	3	ALDH18A1/ALDH1L2/DHTKD1
GBMvsCON.up	GO:0005544	calcium-dependent phospholipid binding	3/2623	88/29820	0.986441327	0.999998936	0.92921204	O75131/P47712/Q9BSW7	3	CPNE3/PLA2G4A/SYT17
GBMvsCON.up	GO:0070888	E-box binding	3/2623	92/29820	0.989854339	0.999998936	0.92921204	P15884/P37275/Q13547	3	TCF4/ZEB1/HDAC1
GBMvsCON.up	GO:0035254	glutamate receptor binding	3/2623	93/29820	0.990568378	0.999998936	0.92921204	P27824/Q9UBN1/Q9Y566	3	CANX/CACNG4/SHANK1
GBMvsCON.up	GO:0098960	postsynaptic neurotransmitter receptor activity	3/2623	140/29820	0.999740976	0.999998936	0.92921204	P34903/P41594/Q13003	3	GABRA3/GRM5/GRIK3
GBMvsCON.up	GO:0004879	nuclear receptor activity	3/2623	146/29820	0.999839184	0.999998936	0.92921204	P10589/P40763/P49116	3	NR2F1/STAT3/NR2C2
GBMvsCON.up	GO:0098531	ligand-activated transcription factor activity	3/2623	146/29820	0.999839184	0.999998936	0.92921204	P10589/P40763/P49116	3	NR2F1/STAT3/NR2C2
GBMvsCON.up	GO:0015370	solute:sodium symporter activity	3/2623	147/29820	0.99985151	0.999998936	0.92921204	P43005/Q2Y0W8/Q9Y289	3	SLC1A1/SLC4A8/SLC5A6
GBMvsCON.up	GO:0004497	monooxygenase activity	3/2623	169/29820	0.999974805	0.999998936	0.92921204	P24557/Q16850/Q99807	3	TBXAS1/CYP51A1/COQ7
GBMvsCON.up	GO:0005179	hormone activity	3/2623	179/29820	0.999988872	0.999998936	0.92921204	O15240/O76061/P53621	3	VGF/STC2/COPA
NGMTvsGBM.down	GO:0008409	5'-3' exonuclease activity	3/289	33/29820	0.003964022	0.072598228	0.060205444	Q8IV08/Q96BZ4/Q9Y2C4	3	PLD3/PLD4/EXOG
NGMTvsGBM.down	GO:0043274	phospholipase binding	3/289	43/29820	0.008351553	0.117964169	0.097827252	O60260/Q05513/Q06187	3	PRKN/PRKCZ/BTK
NGMTvsGBM.down	GO:0015662	P-type ion transporter activity	3/289	44/29820	0.008899385	0.117964169	0.097827252	P05023/P20020/P98194	3	ATP1A1/ATP2B1/ATP2C1
NGMTvsGBM.down	GO:0008093	cytoskeletal anchor activity	3/289	47/29820	0.010666916	0.122098089	0.101255497	O43639/O94875/Q9Y2J2	3	NCK2/SORBS2/EPB41L3
NGMTvsGBM.down	GO:0140358	P-type transmembrane transporter activity	3/289	51/29820	0.01331793	0.144691414	0.119992059	P05023/P20020/P98194	3	ATP1A1/ATP2B1/ATP2C1
NGMTvsGBM.down	GO:0048487	beta-tubulin binding	3/289	77/29820	0.038987551	0.213598464	0.177136422	P42858/Q9H0R8/Q9H6U6	3	HTT/GABARAPL1/BCAS3
NGMTvsGBM.down	GO:0005544	calcium-dependent phospholipid binding	3/289	88/29820	0.054188507	0.23574838	0.195505266	Q14183/Q8IV01/Q9Y2J0	3	DOC2A/SYT12/RPH3A
NGMTvsGBM.down	GO:0051287	NAD binding	3/289	99/29820	0.071793779	0.252894158	0.209724197	O75306/P49821/P51553	3	NDUFS2/NDUFV1/IDH3G
NGMTvsGBM.down	GO:0004536	deoxyribonuclease activity	3/289	105/29820	0.082342698	0.268989987	0.223072409	Q8IV08/Q96BZ4/Q9Y2C4	3	PLD3/PLD4/EXOG
NGMTvsGBM.down	GO:0004527	exonuclease activity	3/289	145/29820	0.166711963	0.377619474	0.313158444	Q8IV08/Q96BZ4/Q9Y2C4	3	PLD3/PLD4/EXOG
NGMTvsGBM.down	GO:0005546	phosphatidylinositol-4,5-bisphosphate binding	3/289	146/29820	0.169074554	0.377619474	0.313158444	P19634/Q6IBS0/Q9Y2J0	3	SLC9A1/TWF2/RPH3A
NGMTvsGBM.down	GO:0016407	acetyltransferase activity	3/289	147/29820	0.171446871	0.380309376	0.315389169	P42765/Q643R3/Q7L5N7	3	ACAA2/LPCAT4/LPCAT2
NGMTvsGBM.down	GO:0008081	phosphoric diester hydrolase activity	3/289	156/29820	0.193204957	0.396937107	0.329178486	Q08499/Q15777/Q8IV08	3	PDE4D/MPPED2/PLD3
NGMTvsGBM.down	GO:0004620	phospholipase activity	3/289	172/29820	0.233383641	0.426207732	0.353452508	O95870/Q8IV08/Q9BZ71	3	ABHD16A/PLD3/PITPNM3
NGMTvsGBM.down	GO:0051117	ATPase binding	3/289	177/29820	0.246241308	0.433628237	0.359606306	O75348/Q08499/Q93050	3	ATP6V1G1/PDE4D/ATP6V0A1
NGMTvsGBM.down	GO:0005249	voltage-gated potassium channel activity	3/289	178/29820	0.248826419	0.435569748	0.361216394	O43526/O60741/P16389	3	KCNQ2/HCN1/KCNA2
NGMTvsGBM.down	GO:0003774	cytoskeletal motor activity	3/289	192/29820	0.285383025	0.454006847	0.376506212	Q13526/Q7Z4S6/Q9Y496	3	PIN1/KIF21A/KIF3A
NGMTvsGBM.down	GO:1902936	phosphatidylinositol bisphosphate binding	3/289	193/29820	0.288014223	0.454006847	0.376506212	P19634/Q6IBS0/Q9Y2J0	3	SLC9A1/TWF2/RPH3A
NGMTvsGBM.down	GO:0000149	SNARE binding	3/289	199/29820	0.303836099	0.467862298	0.387996487	Q8IV01/Q96JG6/Q99747	3	SYT12/VPS50/NAPG
NGMTvsGBM.down	GO:0090079	translation regulator activity, nucleic acid binding	3/289	200/29820	0.306477564	0.467862298	0.387996487	O43432/Q05639/Q6PKG0	3	EIF4G3/EEF1A2/LARP1
NGMTvsGBM.down	GO:0051082	unfolded protein binding	3/289	223/29820	0.367227711	0.513220137	0.425611576	Q16543/Q99614/Q9UDY4	3	CDC37/TTC1/DNAJB4
NGMTvsGBM.down	GO:0052689	carboxylic ester hydrolase activity	3/289	242/29820	0.416751345	0.5507992	0.456775755	O95870/Q6PIU2/Q8NCG7	3	ABHD16A/NCEH1/DAGLB
NGMTvsGBM.down	GO:0031072	heat shock protein binding	3/289	252/29820	0.442327061	0.570003642	0.472701928	O60260/P42858/Q16543	3	PRKN/HTT/CDC37
NGMTvsGBM.down	GO:0043177	organic acid binding	3/289	257/29820	0.454953153	0.579771314	0.480802223	P05413/P20292/Q01469	3	FABP3/ALOX5AP/FABP5
NGMTvsGBM.down	GO:0045182	translation regulator activity	3/289	265/29820	0.474902071	0.59688672	0.494995966	O43432/Q05639/Q6PKG0	3	EIF4G3/EEF1A2/LARP1
NGMTvsGBM.down	GO:0015103	inorganic anion transmembrane transporter activity	3/289	270/29820	0.487199576	0.60056717	0.49804815	P48751/P51798/Q9HCJ1	3	SLC4A3/CLCN7/ANKH
NGMTvsGBM.down	GO:0016853	isomerase activity	3/289	283/29820	0.518501433	0.62328686	0.516889506	P08263/Q13526/Q9BW62	3	GSTA1/PIN1/KATNAL1
NGMTvsGBM.down	GO:0015081	sodium ion transmembrane transporter activity	3/289	299/29820	0.555570732	0.660706567	0.547921531	O60741/P05023/P19634	3	HCN1/ATP1A1/SLC9A1
NGMTvsGBM.down	GO:0017171	serine hydrolase activity	3/289	335/29820	0.632430334	0.718496391	0.59584642	Q6PIU2/Q6V1X1/Q9BY50	3	NCEH1/DPP8/SEC11C
NGMTvsGBM.down	GO:0004721	phosphoprotein phosphatase activity	3/289	336/29820	0.63442895	0.718496391	0.59584642	Q12959/Q14738/Q16827	3	DLG1/PPP2R5D/PTPRO
NGMTvsGBM.down	GO:0008514	organic anion transmembrane transporter activity	3/289	337/29820	0.636420031	0.719480141	0.59666224	P12236/P48751/Q6P1M0	3	SLC25A6/SLC4A3/SLC27A4
NGMTvsGBM.down	GO:0016747	acyltransferase activity, transferring groups other than amino-acyl groups	3/289	379/29820	0.713204907	0.786857738	0.652538234	P42765/Q643R3/Q7L5N7	3	ACAA2/LPCAT4/LPCAT2
NGMTvsGBM.down	GO:0000287	magnesium ion binding	3/289	414/29820	0.767156319	0.82785724	0.686538971	O43236/P51553/Q8NDY3	3	SEPTIN4/IDH3G/ADPRHL1
NGMTvsGBM.up	GO:0004735	pyrroline-5-carboxylate reductase activity	3/130	12/29820	1.73E-05	0.00072684	0.000503991	P32322/Q53H96/Q96C36	3	PYCR1/PYCR3/PYCR2
NGMTvsGBM.up	GO:0030492	hemoglobin binding	3/130	17/29820	5.26E-05	0.001809013	0.00125437	P02042/P02730/P68871	3	HBD/SLC4A1/HBB
NGMTvsGBM.up	GO:0016646	oxidoreductase activity, acting on the CH-NH group of donors, NAD or NADP as acceptor	3/130	38/29820	0.000610832	0.016492466	0.011435879	P32322/Q53H96/Q96C36	3	PYCR1/PYCR3/PYCR2
NGMTvsGBM.up	GO:0030515	snoRNA binding	3/130	50/29820	0.00136614	0.024590527	0.017051075	O00567/Q9NR30/Q9Y2X3	3	NOP56/DDX21/NOP58
NGMTvsGBM.up	GO:0016645	oxidoreductase activity, acting on the CH-NH group of donors	3/130	51/29820	0.001446929	0.024860869	0.017238531	P32322/Q53H96/Q96C36	3	PYCR1/PYCR3/PYCR2
NGMTvsGBM.up	GO:0001530	lipopolysaccharide binding	3/130	59/29820	0.002202211	0.036192864	0.025096138	P16109/P17213/P49913	3	SELP/BPI/CAMP
NGMTvsGBM.up	GO:0140296	general transcription initiation factor binding	3/130	104/29820	0.010705128	0.074935898	0.051960564	P22087/Q04206/Q9Y2X3	3	FBL/RELA/NOP58
NGMTvsGBM.up	GO:0016765	transferase activity, transferring alkyl or aryl (other than methyl) groups	3/130	105/29820	0.010985478	0.075500196	0.052351849	O43708/P09211/P37268	3	GSTZ1/GSTP1/FDFT1
NGMTvsGBM.up	GO:0048306	calcium-dependent protein binding	3/130	131/29820	0.019781147	0.091118831	0.063181812	P16109/P25815/Q9HCY8	3	SELP/S100P/S100A14
NGMTvsGBM.up	GO:0008170	N-methyltransferase activity	3/130	160/29820	0.033072571	0.116835811	0.081013971	A6NJ78/P22087/Q6P2P2	3	METTL15/FBL/PRMT9
NGMTvsGBM.up	GO:0051117	ATPase binding	3/130	177/29820	0.042558122	0.129293733	0.089652296	P22087/Q16740/Q9Y2X3	3	FBL/CLPP/NOP58
NGMTvsGBM.up	GO:0140101	catalytic activity, acting on a tRNA	3/130	216/29820	0.068819469	0.179405236	0.124399621	Q15046/Q32P41/Q8TBZ6	3	KARS1/TRMT5/TRMT10A
NGMTvsGBM.up	GO:0001221	transcription coregulator binding	3/130	223/29820	0.074158788	0.186593021	0.129383632	O15379/P51858/Q04206	3	HDAC3/HDGF/RELA
NGMTvsGBM.up	GO:0008237	metallopeptidase activity	3/130	292/29820	0.135527072	0.254871807	0.176728153	O15372/O95630/Q86W34	3	EIF3H/STAMBP/AMZ2
NGMTvsGBM.up	GO:0003714	transcription corepressor activity	3/130	340/29820	0.185668694	0.30121359	0.208861554	O15379/P08246/P51858	3	HDAC3/ELANE/HDGF
NGMTvsGBM.up	GO:0016829	lyase activity	3/130	387/29820	0.23864792	0.34695736	0.240580292	P00915/P35520/Q3LXA3	3	CA1/CBS/TKFC
GBMvsCON.down	GO:0044716	8-oxo-GDP phosphatase activity	2/933	2/29820	0.000977905	0.019903251	0.016424572	Q6ZVK8/Q9UKK9	2	NUDT18/NUDT5
GBMvsCON.down	GO:0008184	glycogen phosphorylase activity	2/933	3/29820	0.00287265	0.044671327	0.036863698	P11216/P11217	2	PYGB/PYGM
GBMvsCON.down	GO:0043136	glycerol-3-phosphatase activity	2/933	3/29820	0.00287265	0.044671327	0.036863698	A6NDG6/Q96GD0	2	PGP/PDXP
GBMvsCON.down	GO:0044715	8-oxo-dGDP phosphatase activity	2/933	3/29820	0.00287265	0.044671327	0.036863698	Q6ZVK8/Q9UKK9	2	NUDT18/NUDT5
GBMvsCON.down	GO:0061654	NEDD8 conjugating enzyme activity	2/933	3/29820	0.00287265	0.044671327	0.036863698	P61081/Q969M7	2	UBE2M/UBE2F
GBMvsCON.down	GO:0101006	protein histidine phosphatase activity	2/933	3/29820	0.00287265	0.044671327	0.036863698	Q9NRX4/Q9UNW1	2	PHPT1/MINPP1
GBMvsCON.down	GO:0102193	protein-ribulosamine 3-kinase activity	2/933	3/29820	0.00287265	0.044671327	0.036863698	Q9H479/Q9HA64	2	FN3K/FN3KRP
GBMvsCON.down	GO:0102250	linear malto-oligosaccharide phosphorylase activity	2/933	3/29820	0.00287265	0.044671327	0.036863698	P11216/P11217	2	PYGB/PYGM
GBMvsCON.down	GO:0102499	SHG alpha-glucan phosphorylase activity	2/933	3/29820	0.00287265	0.044671327	0.036863698	P11216/P11217	2	PYGB/PYGM
GBMvsCON.down	GO:0004019	adenylosuccinate synthase activity	2/933	4/29820	0.005626026	0.06935429	0.057232586	P30520/Q8N142	2	ADSS2/ADSS1
GBMvsCON.down	GO:0005093	Rab GDP-dissociation inhibitor activity	2/933	4/29820	0.005626026	0.06935429	0.057232586	P31150/P50395	2	GDI1/GDI2
GBMvsCON.down	GO:0046538	2,3-bisphosphoglycerate-dependent phosphoglycerate mutase activity	2/933	4/29820	0.005626026	0.06935429	0.057232586	P15259/P18669	2	PGAM2/PGAM1
GBMvsCON.down	GO:0047115	trans-1,2-dihydrobenzene-1,2-diol dehydrogenase activity	2/933	4/29820	0.005626026	0.06935429	0.057232586	P52895/Q04828	2	AKR1C2/AKR1C1
GBMvsCON.down	GO:0047718	indanol dehydrogenase activity	2/933	4/29820	0.005626026	0.06935429	0.057232586	P52895/Q04828	2	AKR1C2/AKR1C1
GBMvsCON.down	GO:0070290	N-acylphosphatidylethanolamine-specific phospholipase D activity	2/933	4/29820	0.005626026	0.06935429	0.057232586	O14939/Q13393	2	PLD2/PLD1
GBMvsCON.down	GO:0086075	gap junction channel activity involved in cardiac conduction electrical coupling	2/933	4/29820	0.005626026	0.06935429	0.057232586	P17302/P36383	2	GJA1/GJC1
GBMvsCON.down	GO:0004743	pyruvate kinase activity	2/933	5/29820	0.009182562	0.096273533	0.0794469	P14618/P30613	2	PKM/PKLR
GBMvsCON.down	GO:0016825	hydrolase activity, acting on acid phosphorus-nitrogen bonds	2/933	5/29820	0.009182562	0.096273533	0.0794469	Q9NRX4/Q9UNW1	2	PHPT1/MINPP1
GBMvsCON.down	GO:0050483	IMP 5'-nucleotidase activity	2/933	5/29820	0.009182562	0.096273533	0.0794469	P49902/Q8TCD5	2	NT5C2/NT5C
GBMvsCON.down	GO:0098973	structural constituent of postsynaptic actin cytoskeleton	2/933	5/29820	0.009182562	0.096273533	0.0794469	P63261/Q16352	2	ACTG1/INA
GBMvsCON.down	GO:0004634	phosphopyruvate hydratase activity	2/933	6/29820	0.013489412	0.119415111	0.098543806	P06733/P09104	2	ENO1/ENO2
GBMvsCON.down	GO:0004839	ubiquitin activating enzyme activity	2/933	6/29820	0.013489412	0.119415111	0.098543806	A0AVT1/P22314	2	UBA6/UBA1
GBMvsCON.down	GO:0018636	phenanthrene 9,10-monooxygenase activity	2/933	6/29820	0.013489412	0.119415111	0.098543806	P52895/Q04828	2	AKR1C2/AKR1C1
GBMvsCON.down	GO:0031403	lithium ion binding	2/933	6/29820	0.013489412	0.119415111	0.098543806	O00764/P29218	2	PDXK/IMPA1
GBMvsCON.down	GO:0004082	bisphosphoglycerate mutase activity	2/933	7/29820	0.018496245	0.1497006	0.123536014	P15259/P18669	2	PGAM2/PGAM1
GBMvsCON.down	GO:0004470	malic enzyme activity	2/933	7/29820	0.018496245	0.1497006	0.123536014	P40925/P48163	2	MDH1/ME1
GBMvsCON.down	GO:0004619	phosphoglycerate mutase activity	2/933	7/29820	0.018496245	0.1497006	0.123536014	P15259/P18669	2	PGAM2/PGAM1
GBMvsCON.down	GO:0004645	1,4-alpha-oligoglucan phosphorylase activity	2/933	7/29820	0.018496245	0.1497006	0.123536014	P11216/P11217	2	PYGB/PYGM
GBMvsCON.down	GO:0035800	deubiquitinase activator activity	2/933	7/29820	0.018496245	0.1497006	0.123536014	Q8TAF3/Q92844	2	WDR48/TANK
GBMvsCON.down	GO:0106006	cytoskeletal protein-membrane anchor activity	2/933	7/29820	0.018496245	0.1497006	0.123536014	Q9H254/Q9Y2J2	2	SPTBN4/EPB41L3
GBMvsCON.down	GO:0004630	phospholipase D activity	2/933	8/29820	0.024155137	0.165908863	0.136911406	O14939/Q13393	2	PLD2/PLD1
GBMvsCON.down	GO:0004663	Rab geranylgeranyltransferase activity	2/933	8/29820	0.024155137	0.165908863	0.136911406	P53611/Q92696	2	RABGGTB/RABGGTA
GBMvsCON.down	GO:0004740	pyruvate dehydrogenase (acetyl-transferring) kinase activity	2/933	8/29820	0.024155137	0.165908863	0.136911406	Q15119/Q15120	2	PDK2/PDK3
GBMvsCON.down	GO:0031800	type 3 metabotropic glutamate receptor binding	2/933	8/29820	0.024155137	0.165908863	0.136911406	O14745/P0DP23	2	NHERF1/CALM1
GBMvsCON.down	GO:0043878	glyceraldehyde-3-phosphate dehydrogenase (NAD+) (non-phosphorylating) activity	2/933	8/29820	0.024155137	0.165908863	0.136911406	P00352/P49419	2	ALDH1A1/ALDH7A1
GBMvsCON.down	GO:0047086	ketosteroid monooxygenase activity	2/933	8/29820	0.024155137	0.165908863	0.136911406	P52895/Q04828	2	AKR1C2/AKR1C1
GBMvsCON.down	GO:0003873	6-phosphofructo-2-kinase activity	2/933	9/29820	0.030420475	0.165908863	0.136911406	O60825/P16118	2	PFKFB2/PFKFB1
GBMvsCON.down	GO:0004661	protein geranylgeranyltransferase activity	2/933	9/29820	0.030420475	0.165908863	0.136911406	P53611/Q92696	2	RABGGTB/RABGGTA
GBMvsCON.down	GO:0004749	ribose phosphate diphosphokinase activity	2/933	9/29820	0.030420475	0.165908863	0.136911406	P11908/P60891	2	PRPS2/PRPS1
GBMvsCON.down	GO:0030060	L-malate dehydrogenase activity	2/933	9/29820	0.030420475	0.165908863	0.136911406	O43175/P40925	2	PHGDH/MDH1
GBMvsCON.down	GO:0120019	phosphatidylcholine transfer activity	2/933	9/29820	0.030420475	0.165908863	0.136911406	P48739/Q00169	2	PITPNB/PITPNA
GBMvsCON.down	GO:0004331	fructose-2,6-bisphosphate 2-phosphatase activity	2/933	10/29820	0.037248854	0.188147498	0.155263184	O60825/P16118	2	PFKFB2/PFKFB1
GBMvsCON.down	GO:0016312	inositol bisphosphate phosphatase activity	2/933	10/29820	0.037248854	0.188147498	0.155263184	P49441/Q9Y216	2	INPP1/MTMR7
GBMvsCON.down	GO:0016744	transketolase or transaldolase activity	2/933	10/29820	0.037248854	0.188147498	0.155263184	P29401/P37837	2	TKT/TALDO1
GBMvsCON.down	GO:0050072	m7G(5')pppN diphosphatase activity	2/933	10/29820	0.037248854	0.188147498	0.155263184	O95989/Q96DE0	2	NUDT3/NUDT16
GBMvsCON.down	GO:0140545	ATP-dependent protein disaggregase activity	2/933	10/29820	0.037248854	0.188147498	0.155263184	P0DMV8/P46459	2	HSPA1A/NSF
GBMvsCON.down	GO:0004301	epoxide hydrolase activity	2/933	11/29820	0.044598989	0.211708883	0.174706524	P07099/P34913	2	EPHX1/EPHX2
GBMvsCON.down	GO:0005042	netrin receptor activity	2/933	11/29820	0.044598989	0.211708883	0.174706524	O95185/Q8IZJ1	2	UNC5C/UNC5B
GBMvsCON.down	GO:0048406	nerve growth factor binding	2/933	11/29820	0.044598989	0.211708883	0.174706524	P29122/Q99523	2	PCSK6/SORT1
GBMvsCON.down	GO:1902387	ceramide 1-phosphate binding	2/933	11/29820	0.044598989	0.211708883	0.174706524	Q5TA50/Q9NZD2	2	CPTP/GLTP
GBMvsCON.down	GO:0008597	calcium-dependent protein serine/threonine phosphatase regulator activity	2/933	12/29820	0.052431621	0.211708883	0.174706524	P63098/Q14206	2	PPP3R1/RCAN2
GBMvsCON.down	GO:0016778	diphosphotransferase activity	2/933	12/29820	0.052431621	0.211708883	0.174706524	P11908/P60891	2	PRPS2/PRPS1
GBMvsCON.down	GO:0031402	sodium ion binding	2/933	12/29820	0.052431621	0.211708883	0.174706524	O00764/P05023	2	PDXK/ATP1A1
GBMvsCON.down	GO:0031802	type 5 metabotropic glutamate receptor binding	2/933	12/29820	0.052431621	0.211708883	0.174706524	P04156/Q9UQ16	2	PRNP/DNM3
GBMvsCON.down	GO:0031821	G protein-coupled serotonin receptor binding	2/933	12/29820	0.052431621	0.211708883	0.174706524	P19086/P63096	2	GNAZ/GNAI1
GBMvsCON.down	GO:1902388	ceramide 1-phosphate transfer activity	2/933	12/29820	0.052431621	0.211708883	0.174706524	Q5TA50/Q9NZD2	2	CPTP/GLTP
GBMvsCON.down	GO:0004024	alcohol dehydrogenase activity, zinc-dependent	2/933	13/29820	0.060709432	0.211708883	0.174706524	P00325/P07327	2	ADH1B/ADH1A
GBMvsCON.down	GO:0019788	NEDD8 transferase activity	2/933	13/29820	0.060709432	0.211708883	0.174706524	P61081/Q969M7	2	UBE2M/UBE2F
GBMvsCON.down	GO:0030346	protein phosphatase 2B binding	2/933	13/29820	0.060709432	0.211708883	0.174706524	P16298/P19634	2	PPP3CB/SLC9A1
GBMvsCON.down	GO:0030911	TPR domain binding	2/933	13/29820	0.060709432	0.211708883	0.174706524	P07900/Q92930	2	HSP90AA1/RAB8B
GBMvsCON.down	GO:0043813	phosphatidylinositol-3,5-bisphosphate 5-phosphatase activity	2/933	13/29820	0.060709432	0.211708883	0.174706524	O15056/O43426	2	SYNJ2/SYNJ1
GBMvsCON.down	GO:0120017	ceramide transfer activity	2/933	13/29820	0.060709432	0.211708883	0.174706524	Q5TA50/Q9NZD2	2	CPTP/GLTP
GBMvsCON.down	GO:1990239	steroid hormone binding	2/933	13/29820	0.060709432	0.211708883	0.174706524	P05023/P13637	2	ATP1A1/ATP1A3
GBMvsCON.down	GO:0008430	selenium binding	2/933	14/29820	0.069396963	0.230878359	0.19052557	P36969/Q13228	2	GPX4/SELENBP1
GBMvsCON.down	GO:0008641	ubiquitin-like modifier activating enzyme activity	2/933	14/29820	0.069396963	0.230878359	0.19052557	A0AVT1/P22314	2	UBA6/UBA1
GBMvsCON.down	GO:0016803	ether hydrolase activity	2/933	14/29820	0.069396963	0.230878359	0.19052557	P07099/P34913	2	EPHX1/EPHX2
GBMvsCON.down	GO:0016812	hydrolase activity, acting on carbon-nitrogen (but not peptide) bonds, in cyclic amides	2/933	14/29820	0.069396963	0.230878359	0.19052557	O14841/Q68D91	2	OPLAH/MBLAC2
GBMvsCON.down	GO:0019784	deNEDDylase activity	2/933	14/29820	0.069396963	0.230878359	0.19052557	Q96FW1/Q9BT78	2	OTUB1/COPS4
GBMvsCON.down	GO:0046934	phosphatidylinositol-4,5-bisphosphate 3-kinase activity	2/933	14/29820	0.069396963	0.230878359	0.19052557	P42336/P42338	2	PIK3CA/PIK3CB
GBMvsCON.down	GO:0047023	androsterone dehydrogenase activity	2/933	14/29820	0.069396963	0.230878359	0.19052557	P52895/Q04828	2	AKR1C2/AKR1C1
GBMvsCON.down	GO:0004017	adenylate kinase activity	2/933	15/29820	0.078460535	0.250205944	0.206475091	P00568/Q9Y6K8	2	AK1/AK5
GBMvsCON.down	GO:0004022	alcohol dehydrogenase (NAD+) activity	2/933	15/29820	0.078460535	0.250205944	0.206475091	P00325/P07327	2	ADH1B/ADH1A
GBMvsCON.down	GO:0016801	hydrolase activity, acting on ether bonds	2/933	15/29820	0.078460535	0.250205944	0.206475091	P07099/P34913	2	EPHX1/EPHX2
GBMvsCON.down	GO:0019103	pyrimidine nucleotide binding	2/933	15/29820	0.078460535	0.250205944	0.206475091	P07900/Q8TCD5	2	HSP90AA1/NT5C
GBMvsCON.down	GO:0031434	mitogen-activated protein kinase kinase binding	2/933	15/29820	0.078460535	0.250205944	0.206475091	Q12959/Q13526	2	DLG1/PIN1
GBMvsCON.down	GO:0035673	oligopeptide transmembrane transporter activity	2/933	15/29820	0.078460535	0.250205944	0.206475091	P17302/Q9NP78	2	GJA1/ABCB9
GBMvsCON.down	GO:0010856	adenylate cyclase activator activity	2/933	16/29820	0.087868168	0.251777268	0.20777178	P0DP23/Q5JWF2	2	CALM1/GNAS
GBMvsCON.down	GO:0018455	alcohol dehydrogenase [NAD(P)+] activity	2/933	16/29820	0.087868168	0.251777268	0.20777178	P00325/P07327	2	ADH1B/ADH1A
GBMvsCON.down	GO:0019203	carbohydrate phosphatase activity	2/933	16/29820	0.087868168	0.251777268	0.20777178	O60825/P16118	2	PFKFB2/PFKFB1
GBMvsCON.down	GO:0030976	thiamine pyrophosphate binding	2/933	16/29820	0.087868168	0.251777268	0.20777178	P29401/Q9ULD0	2	TKT/OGDHL
GBMvsCON.down	GO:0047044	androstan-3-alpha,17-beta-diol dehydrogenase activity	2/933	16/29820	0.087868168	0.251777268	0.20777178	P52895/Q04828	2	AKR1C2/AKR1C1
GBMvsCON.down	GO:0050308	sugar-phosphatase activity	2/933	16/29820	0.087868168	0.251777268	0.20777178	O60825/P16118	2	PFKFB2/PFKFB1
GBMvsCON.down	GO:0000774	adenyl-nucleotide exchange factor activity	2/933	17/29820	0.097589516	0.261245436	0.215585107	Q92598/Q9UL15	2	HSPH1/BAG5
GBMvsCON.down	GO:0004771	sterol esterase activity	2/933	17/29820	0.097589516	0.261245436	0.215585107	P38571/Q05469	2	LIPA/LIPE
GBMvsCON.down	GO:0010340	carboxyl-O-methyltransferase activity	2/933	17/29820	0.097589516	0.261245436	0.215585107	P22061/Q9UIC8	2	PCMT1/LCMT1
GBMvsCON.down	GO:0030548	acetylcholine receptor regulator activity	2/933	17/29820	0.097589516	0.261245436	0.215585107	P0DP58/Q00535	2	LYNX1/CDK5
GBMvsCON.down	GO:0035005	1-phosphatidylinositol-4-phosphate 3-kinase activity	2/933	17/29820	0.097589516	0.261245436	0.215585107	P42336/P42338	2	PIK3CA/PIK3CB
GBMvsCON.down	GO:0051998	protein carboxyl O-methyltransferase activity	2/933	17/29820	0.097589516	0.261245436	0.215585107	P22061/Q9UIC8	2	PCMT1/LCMT1
GBMvsCON.down	GO:0099602	neurotransmitter receptor regulator activity	2/933	17/29820	0.097589516	0.261245436	0.215585107	P0DP58/Q00535	2	LYNX1/CDK5
GBMvsCON.down	GO:0005225	volume-sensitive anion channel activity	2/933	18/29820	0.107595788	0.282972669	0.233514866	Q8IWT6/Q9H313	2	LRRC8A/TTYH1
GBMvsCON.down	GO:0015220	choline transmembrane transporter activity	2/933	18/29820	0.107595788	0.282972669	0.233514866	Q8IWA5/Q8WWI5	2	SLC44A2/SLC44A1
GBMvsCON.down	GO:0016661	oxidoreductase activity, acting on other nitrogenous compounds as donors	2/933	18/29820	0.107595788	0.282972669	0.233514866	P35520/Q9P2T1	2	CBS/GMPR2
GBMvsCON.down	GO:0102991	myristoyl-CoA hydrolase activity	2/933	18/29820	0.107595788	0.282972669	0.233514866	O00154/Q68D91	2	ACOT7/MBLAC2
GBMvsCON.down	GO:1903136	cuprous ion binding	2/933	18/29820	0.107595788	0.282972669	0.233514866	O76070/P04156	2	SNCG/PRNP
GBMvsCON.down	GO:0016861	intramolecular oxidoreductase activity, interconverting aldoses and ketoses	2/933	19/29820	0.117859686	0.282972669	0.233514866	P06744/P34949	2	GPI/MPI
GBMvsCON.down	GO:0019992	diacylglycerol binding	2/933	19/29820	0.117859686	0.282972669	0.233514866	Q8IV61/Q9Y4G8	2	RASGRP3/RAPGEF2
GBMvsCON.down	GO:0031996	thioesterase binding	2/933	19/29820	0.117859686	0.282972669	0.233514866	P60953/P63000	2	CDC42/RAC1
GBMvsCON.down	GO:0032050	clathrin heavy chain binding	2/933	19/29820	0.117859686	0.282972669	0.233514866	O60641/O60784	2	SNAP91/TOM1
GBMvsCON.down	GO:0004000	adenosine deaminase activity	2/933	20/29820	0.128355336	0.299653876	0.247280541	P00813/Q8IV20	2	ADA/LACC1
GBMvsCON.down	GO:0004032	alditol:NADP+ 1-oxidoreductase activity	2/933	20/29820	0.128355336	0.299653876	0.247280541	P52895/Q04828	2	AKR1C2/AKR1C1
GBMvsCON.down	GO:0016290	palmitoyl-CoA hydrolase activity	2/933	20/29820	0.128355336	0.299653876	0.247280541	O00154/Q68D91	2	ACOT7/MBLAC2
GBMvsCON.down	GO:0016813	hydrolase activity, acting on carbon-nitrogen (but not peptide) bonds, in linear amidines	2/933	20/29820	0.128355336	0.299653876	0.247280541	O95865/Q9Y2J8	2	DDAH2/PADI2
GBMvsCON.down	GO:0031698	beta-2 adrenergic receptor binding	2/933	20/29820	0.128355336	0.299653876	0.247280541	O14745/Q5JWF2	2	NHERF1/GNAS
GBMvsCON.down	GO:0045503	dynein light chain binding	2/933	20/29820	0.128355336	0.299653876	0.247280541	O14576/Q13409	2	DYNC1I1/DYNC1I2
GBMvsCON.down	GO:0004439	phosphatidylinositol-4,5-bisphosphate 5-phosphatase activity	2/933	21/29820	0.13905823	0.311474551	0.257035205	O15056/O43426	2	SYNJ2/SYNJ1
GBMvsCON.down	GO:0004862	cAMP-dependent protein kinase inhibitor activity	2/933	21/29820	0.13905823	0.311474551	0.257035205	P10644/P31321	2	PRKAR1A/PRKAR1B
GBMvsCON.down	GO:0140311	protein sequestering activity	2/933	21/29820	0.13905823	0.311474551	0.257035205	P04156/P63104	2	PRNP/YWHAZ
GBMvsCON.down	GO:1990459	transferrin receptor binding	2/933	21/29820	0.13905823	0.311474551	0.257035205	O95219/P60033	2	SNX4/CD81
GBMvsCON.down	GO:0004312	fatty acid synthase activity	2/933	22/29820	0.149945163	0.315866218	0.260659299	P49327/Q9BW60	2	FASN/ELOVL1
GBMvsCON.down	GO:0034596	phosphatidylinositol phosphate 4-phosphatase activity	2/933	22/29820	0.149945163	0.315866218	0.260659299	O15056/O43426	2	SYNJ2/SYNJ1
GBMvsCON.down	GO:0043184	vascular endothelial growth factor receptor 2 binding	2/933	22/29820	0.149945163	0.315866218	0.260659299	Q3V6T2/Q8NFZ8	2	CCDC88A/CADM4
GBMvsCON.down	GO:0060590	ATPase regulator activity	2/933	22/29820	0.149945163	0.315866218	0.260659299	Q92598/Q9UL15	2	HSPH1/BAG5
GBMvsCON.down	GO:0043295	glutathione binding	2/933	23/29820	0.160994175	0.335566172	0.276916106	O43813/P21266	2	LANCL1/GSTM3
GBMvsCON.down	GO:0019828	aspartic-type endopeptidase inhibitor activity	2/933	24/29820	0.172184499	0.344938285	0.284650167	O00499/P04156	2	BIN1/PRNP
GBMvsCON.down	GO:0034595	phosphatidylinositol phosphate 5-phosphatase activity	2/933	24/29820	0.172184499	0.344938285	0.284650167	O15056/O43426	2	SYNJ2/SYNJ1
GBMvsCON.down	GO:0043121	neurotrophin binding	2/933	24/29820	0.172184499	0.344938285	0.284650167	P29122/Q99523	2	PCSK6/SORT1
GBMvsCON.down	GO:0046030	inositol trisphosphate phosphatase activity	2/933	24/29820	0.172184499	0.344938285	0.284650167	O43426/P49441	2	SYNJ1/INPP1
GBMvsCON.down	GO:1900750	oligopeptide binding	2/933	24/29820	0.172184499	0.344938285	0.284650167	O43813/P21266	2	LANCL1/GSTM3
GBMvsCON.down	GO:0008603	cAMP-dependent protein kinase regulator activity	2/933	25/29820	0.183496507	0.361250591	0.298111417	P10644/P31321	2	PRKAR1A/PRKAR1B
GBMvsCON.down	GO:0034236	protein kinase A catalytic subunit binding	2/933	25/29820	0.183496507	0.361250591	0.298111417	P10644/P31321	2	PRKAR1A/PRKAR1B
GBMvsCON.down	GO:0045236	CXCR chemokine receptor binding	2/933	25/29820	0.183496507	0.361250591	0.298111417	P54577/Q96J02	2	YARS1/ITCH
GBMvsCON.down	GO:0016641	oxidoreductase activity, acting on the CH-NH2 group of donors, oxygen as acceptor	2/933	26/29820	0.194911655	0.377223206	0.311292347	P14920/Q16853	2	DAO/AOC3
GBMvsCON.down	GO:0043422	protein kinase B binding	2/933	26/29820	0.194911655	0.377223206	0.311292347	Q3V6T2/Q9UKG1	2	CCDC88A/APPL1
GBMvsCON.down	GO:0031005	filamin binding	2/933	27/29820	0.206412442	0.385006496	0.317715279	O14531/Q14194	2	DPYSL4/CRMP1
GBMvsCON.down	GO:0031748	D1 dopamine receptor binding	2/933	27/29820	0.206412442	0.385006496	0.317715279	P13637/Q5JWF2	2	ATP1A3/GNAS
GBMvsCON.down	GO:0036041	long-chain fatty acid binding	2/933	27/29820	0.206412442	0.385006496	0.317715279	P52758/Q00169	2	RIDA/PITPNA
GBMvsCON.down	GO:0043125	ErbB-3 class receptor binding	2/933	27/29820	0.206412442	0.385006496	0.317715279	P21860/Q00535	2	ERBB3/CDK5
GBMvsCON.down	GO:0106019	phosphatidylinositol-4,5-bisphosphate phosphatase activity	2/933	27/29820	0.206412442	0.385006496	0.317715279	O15056/O43426	2	SYNJ2/SYNJ1
GBMvsCON.down	GO:1904680	peptide transmembrane transporter activity	2/933	27/29820	0.206412442	0.385006496	0.317715279	P17302/Q9NP78	2	GJA1/ABCB9
GBMvsCON.down	GO:1990380	Lys48-specific deubiquitinase activity	2/933	27/29820	0.206412442	0.385006496	0.317715279	Q6GQQ9/Q8N5J2	2	OTUD7B/MINDY1
GBMvsCON.down	GO:0004029	aldehyde dehydrogenase (NAD+) activity	2/933	28/29820	0.217982357	0.398970912	0.329239002	P00352/P49419	2	ALDH1A1/ALDH7A1
GBMvsCON.down	GO:0044594	17-beta-hydroxysteroid dehydrogenase (NAD+) activity	2/933	28/29820	0.217982357	0.398970912	0.329239002	P52895/Q04828	2	AKR1C2/AKR1C1
GBMvsCON.down	GO:0047372	acylglycerol lipase activity	2/933	28/29820	0.217982357	0.398970912	0.329239002	O00519/Q05469	2	FAAH/LIPE
GBMvsCON.down	GO:0047617	acyl-CoA hydrolase activity	2/933	28/29820	0.217982357	0.398970912	0.329239002	O00154/Q68D91	2	ACOT7/MBLAC2
GBMvsCON.down	GO:0070628	proteasome binding	2/933	28/29820	0.217982357	0.398970912	0.329239002	P54578/Q9NZJ4	2	USP14/SACS
GBMvsCON.down	GO:0140313	molecular sequestering activity	2/933	28/29820	0.217982357	0.398970912	0.329239002	P04156/P63104	2	PRNP/YWHAZ
GBMvsCON.down	GO:0002162	dystroglycan binding	2/933	29/29820	0.229605837	0.405842245	0.334909367	O75122/Q7Z460	2	CLASP2/CLASP1
GBMvsCON.down	GO:0008381	mechanosensitive ion channel activity	2/933	29/29820	0.229605837	0.405842245	0.334909367	Q7Z402/Q7Z403	2	TMC7/TMC6
GBMvsCON.down	GO:0033549	MAP kinase phosphatase activity	2/933	29/29820	0.229605837	0.405842245	0.334909367	P51452/Q9BV47	2	DUSP3/DUSP26
GBMvsCON.down	GO:0070402	NADPH binding	2/933	29/29820	0.229605837	0.405842245	0.334909367	P09417/Q9UBQ7	2	QDPR/GRHPR
GBMvsCON.down	GO:0004550	nucleoside diphosphate kinase activity	2/933	30/29820	0.241268221	0.422143133	0.348361195	P00568/Q9Y6K8	2	AK1/AK5
GBMvsCON.down	GO:0016018	cyclosporin A binding	2/933	30/29820	0.241268221	0.422143133	0.348361195	P63098/Q08209	2	PPP3R1/PPP3CA
GBMvsCON.down	GO:0016881	acid-amino acid ligase activity	2/933	30/29820	0.241268221	0.422143133	0.348361195	A5YM72/P48506	2	CARNS1/GCLC
GBMvsCON.down	GO:0030235	nitric-oxide synthase regulator activity	2/933	30/29820	0.241268221	0.422143133	0.348361195	P07900/P0DP23	2	HSP90AA1/CALM1
GBMvsCON.down	GO:0004865	protein serine/threonine phosphatase inhibitor activity	2/933	31/29820	0.252955715	0.427983752	0.353180994	Q15435/Q96A00	2	PPP1R7/PPP1R14A
GBMvsCON.down	GO:0005172	vascular endothelial growth factor receptor binding	2/933	31/29820	0.252955715	0.427983752	0.353180994	Q3V6T2/Q8NFZ8	2	CCDC88A/CADM4
GBMvsCON.down	GO:0008525	phosphatidylcholine transporter activity	2/933	31/29820	0.252955715	0.427983752	0.353180994	P48739/Q00169	2	PITPNB/PITPNA
GBMvsCON.down	GO:0047555	3',5'-cyclic-GMP phosphodiesterase activity	2/933	31/29820	0.252955715	0.427983752	0.353180994	O60658/Q14123	2	PDE8A/PDE1C
GBMvsCON.down	GO:0004030	aldehyde dehydrogenase [NAD(P)+] activity	2/933	32/29820	0.264655345	0.443979391	0.366380924	P00352/P49419	2	ALDH1A1/ALDH7A1
GBMvsCON.down	GO:0016289	CoA hydrolase activity	2/933	32/29820	0.264655345	0.443979391	0.366380924	O00154/Q68D91	2	ACOT7/MBLAC2
GBMvsCON.down	GO:0016638	oxidoreductase activity, acting on the CH-NH2 group of donors	2/933	32/29820	0.264655345	0.443979391	0.366380924	P14920/Q16853	2	DAO/AOC3
GBMvsCON.down	GO:0005158	insulin receptor binding	2/933	34/29820	0.288043016	0.469554221	0.3874858	O95219/Q3V6T2	2	SNX4/CCDC88A
GBMvsCON.down	GO:0005521	lamin binding	2/933	34/29820	0.288043016	0.469554221	0.3874858	P04156/Q9NQ66	2	PRNP/PLCB1
GBMvsCON.down	GO:0004745	NAD-retinol dehydrogenase activity	2/933	35/29820	0.299708894	0.476778287	0.393447248	P00325/P07327	2	ADH1B/ADH1A
GBMvsCON.down	GO:0010851	cyclase regulator activity	2/933	35/29820	0.299708894	0.476778287	0.393447248	P0DP23/Q5JWF2	2	CALM1/GNAS
GBMvsCON.down	GO:0070403	NAD+ binding	2/933	35/29820	0.299708894	0.476778287	0.393447248	Q8IXJ6/Q9Y2S2	2	SIRT2/CRYL1
GBMvsCON.down	GO:0004303	estradiol 17-beta-dehydrogenase activity	2/933	37/29820	0.322934492	0.503312316	0.415343674	P52895/Q04828	2	AKR1C2/AKR1C1
GBMvsCON.down	GO:0051959	dynein light intermediate chain binding	2/933	37/29820	0.322934492	0.503312316	0.415343674	Q14204/Q3V6T2	2	DYNC1H1/CCDC88A
GBMvsCON.down	GO:0004115	3',5'-cyclic-AMP phosphodiesterase activity	2/933	38/29820	0.334476041	0.517736062	0.427246446	O60658/Q14123	2	PDE8A/PDE1C
GBMvsCON.down	GO:0004407	histone deacetylase activity	2/933	38/29820	0.334476041	0.517736062	0.427246446	Q8IXJ6/Q96DB2	2	SIRT2/HDAC11
GBMvsCON.down	GO:0070006	metalloaminopeptidase activity	2/933	38/29820	0.334476041	0.517736062	0.427246446	P55786/Q9UKU6	2	NPEPPS/TRHDE
GBMvsCON.down	GO:0005112	Notch binding	2/933	39/29820	0.345958979	0.526740623	0.434677195	Q13618/Q2M2I8	2	CUL3/AAK1
GBMvsCON.down	GO:0035173	histone kinase activity	2/933	39/29820	0.345958979	0.526740623	0.434677195	O75582/P05771	2	RPS6KA5/PRKCB
GBMvsCON.down	GO:0033558	protein lysine deacetylase activity	2/933	40/29820	0.357375678	0.532345373	0.43930235	Q8IXJ6/Q96DB2	2	SIRT2/HDAC11
GBMvsCON.down	GO:1990404	NAD+-protein ADP-ribosyltransferase activity	2/933	41/29820	0.368719045	0.545199956	0.449910216	Q13508/Q9H0J9	2	ART3/PARP12
GBMvsCON.down	GO:0005248	voltage-gated sodium channel activity	2/933	42/29820	0.379982496	0.552992402	0.456340703	Q07699/Q9UQD0	2	SCN1B/SCN8A
GBMvsCON.down	GO:0008171	O-methyltransferase activity	2/933	42/29820	0.379982496	0.552992402	0.456340703	P22061/Q9UIC8	2	PCMT1/LCMT1
GBMvsCON.down	GO:0008483	transaminase activity	2/933	44/29820	0.402245698	0.573334754	0.47312763	P17174/P24298	2	GOT1/GPT
GBMvsCON.down	GO:0072349	modified amino acid transmembrane transporter activity	2/933	44/29820	0.402245698	0.573334754	0.47312763	P17302/Q9UPY5	2	GJA1/SLC7A11
GBMvsCON.down	GO:0000062	fatty-acyl-CoA binding	2/933	45/29820	0.413234599	0.586581215	0.484058882	O00154/Q00169	2	ACOT7/PITPNA
GBMvsCON.down	GO:0004190	aspartic-type endopeptidase activity	2/933	45/29820	0.413234599	0.586581215	0.484058882	Q53RT3/Q9BQI9	2	ASPRV1/NRIP2
GBMvsCON.down	GO:0016769	transferase activity, transferring nitrogenous groups	2/933	46/29820	0.42412184	0.594715933	0.490771819	P17174/P24298	2	GOT1/GPT
GBMvsCON.down	GO:0016849	phosphorus-oxygen lyase activity	2/933	46/29820	0.42412184	0.594715933	0.490771819	P28907/Q3LXA3	2	CD38/TKFC
GBMvsCON.down	GO:0070001	aspartic-type peptidase activity	2/933	46/29820	0.42412184	0.594715933	0.490771819	Q53RT3/Q9BQI9	2	ASPRV1/NRIP2
GBMvsCON.down	GO:1901567	fatty acid derivative binding	2/933	46/29820	0.42412184	0.594715933	0.490771819	O00154/Q00169	2	ACOT7/PITPNA
GBMvsCON.down	GO:0035035	histone acetyltransferase binding	2/933	47/29820	0.434903022	0.60617563	0.500228596	Q8IXJ6/Q9H6U6	2	SIRT2/BCAS3
GBMvsCON.down	GO:0001965	G-protein alpha-subunit binding	2/933	49/29820	0.45613147	0.626897671	0.517328851	O43566/Q3V6T2	2	RGS14/CCDC88A
GBMvsCON.down	GO:0120227	acyl-CoA binding	2/933	49/29820	0.45613147	0.626897671	0.517328851	O00154/Q00169	2	ACOT7/PITPNA
GBMvsCON.down	GO:0030515	snoRNA binding	2/933	50/29820	0.466571736	0.639128664	0.527422118	Q96DE0/Q9UKK9	2	NUDT16/NUDT5
GBMvsCON.down	GO:0004114	3',5'-cyclic-nucleotide phosphodiesterase activity	2/933	51/29820	0.476891905	0.645810564	0.532936159	O60658/Q14123	2	PDE8A/PDE1C
GBMvsCON.down	GO:0140326	ATPase-coupled intramembrane lipid transporter activity	2/933	51/29820	0.476891905	0.645810564	0.532936159	O75110/Q9BZC7	2	ATP9A/ABCA2
GBMvsCON.down	GO:0004623	phospholipase A2 activity	2/933	52/29820	0.487089269	0.654575617	0.540169261	P30041/P53816	2	PRDX6/PLAAT3
GBMvsCON.down	GO:0015101	organic cation transmembrane transporter activity	2/933	53/29820	0.497161402	0.66544621	0.549139898	Q8IWA5/Q8WWI5	2	SLC44A2/SLC44A1
GBMvsCON.down	GO:0033764	steroid dehydrogenase activity, acting on the CH-OH group of donors, NAD or NADP as acceptor	2/933	53/29820	0.497161402	0.66544621	0.549139898	P52895/Q04828	2	AKR1C2/AKR1C1
GBMvsCON.down	GO:0051787	misfolded protein binding	2/933	53/29820	0.497161402	0.66544621	0.549139898	P0DMV8/P54652	2	HSPA1A/HSPA2
GBMvsCON.down	GO:0050699	WW domain binding	2/933	54/29820	0.507106154	0.672900208	0.555291091	P50570/Q9Y4G8	2	DNM2/RAPGEF2
GBMvsCON.down	GO:0016229	steroid dehydrogenase activity	2/933	60/29820	0.564009794	0.718113666	0.592602166	P52895/Q04828	2	AKR1C2/AKR1C1
GBMvsCON.down	GO:0015035	protein-disulfide reductase activity	2/933	61/29820	0.573022512	0.727028805	0.599959122	O43396/Q13087	2	TXNL1/PDIA2
GBMvsCON.down	GO:0004177	aminopeptidase activity	2/933	62/29820	0.581898783	0.733468047	0.605272917	P55786/Q9UKU6	2	NPEPPS/TRHDE
GBMvsCON.down	GO:0005501	retinoid binding	2/933	63/29820	0.590638314	0.739098939	0.609919645	P41222/Q96R05	2	PTGDS/RBP7
GBMvsCON.down	GO:0019840	isoprenoid binding	2/933	63/29820	0.590638314	0.739098939	0.609919645	P41222/Q96R05	2	PTGDS/RBP7
GBMvsCON.down	GO:0003755	peptidyl-prolyl cis-trans isomerase activity	2/933	68/29820	0.632284725	0.775094827	0.639624192	Q13526/Q15257	2	PIN1/PTPA
GBMvsCON.down	GO:0019213	deacetylase activity	2/933	71/29820	0.65564276	0.796672151	0.657430243	Q8IXJ6/Q96DB2	2	SIRT2/HDAC11
GBMvsCON.down	GO:0016620	oxidoreductase activity, acting on the aldehyde or oxo group of donors, NAD or NADP as acceptor	2/933	72/29820	0.663160632	0.802592889	0.662316158	P00352/P49419	2	ALDH1A1/ALDH7A1
GBMvsCON.down	GO:0016709	oxidoreductase activity, acting on paired donors, with incorporation or reduction of molecular oxygen, NAD(P)H as one donor, and incorporation of one atom of oxygen	2/933	74/29820	0.677799184	0.815007881	0.672561264	P52895/Q04828	2	AKR1C2/AKR1C1
GBMvsCON.down	GO:0019825	oxygen binding	2/933	76/29820	0.691914733	0.82339638	0.679483627	P02144/P35520	2	MB/CBS
GBMvsCON.down	GO:0043394	proteoglycan binding	2/933	76/29820	0.691914733	0.82339638	0.679483627	O00560/Q15485	2	SDCBP/FCN2
GBMvsCON.down	GO:0042805	actinin binding	2/933	82/29820	0.731215861	0.853290684	0.704153021	O75112/P21291	2	LDB3/CSRP1
GBMvsCON.down	GO:0042169	SH2 domain binding	2/933	83/29820	0.737335494	0.857539768	0.707659453	P46108/Q3V6T2	2	CRK/CCDC88A
GBMvsCON.down	GO:0140359	ABC-type transporter activity	2/933	83/29820	0.737335494	0.857539768	0.707659453	Q9BZC7/Q9NP78	2	ABCA2/ABCB9
GBMvsCON.down	GO:0004869	cysteine-type endopeptidase inhibitor activity	2/933	85/29820	0.74921833	0.864819156	0.713666554	Q9C0C9/Q9H832	2	UBE2O/UBE2Z
GBMvsCON.down	GO:0015026	coreceptor activity	2/933	87/29820	0.760635814	0.872658323	0.720135595	Q15223/Q9Y625	2	NECTIN1/GPC6
GBMvsCON.down	GO:0005245	voltage-gated calcium channel activity	2/933	89/29820	0.771600119	0.883287481	0.728906995	P54289/Q00535	2	CACNA2D1/CDK5
GBMvsCON.down	GO:0042379	chemokine receptor binding	2/933	91/29820	0.782123685	0.891706352	0.735854421	P54577/Q96J02	2	YARS1/ITCH
GBMvsCON.down	GO:0001222	transcription corepressor binding	2/933	95/29820	0.801899229	0.903829427	0.745858632	P06733/Q15369	2	ENO1/ELOC
GBMvsCON.down	GO:0008374	O-acyltransferase activity	2/933	97/29820	0.811176755	0.910517947	0.751378136	P30041/Q9NRZ5	2	PRDX6/AGPAT4
GBMvsCON.down	GO:0016279	protein-lysine N-methyltransferase activity	2/933	98/29820	0.815668559	0.91333761	0.753704979	Q6GMV2/Q8WVE0	2	SMYD5/EEF1AKMT1
GBMvsCON.down	GO:0016504	peptidase activator activity	2/933	98/29820	0.815668559	0.91333761	0.753704979	Q8TAF3/Q92844	2	WDR48/TANK
GBMvsCON.down	GO:0016278	lysine N-methyltransferase activity	2/933	99/29820	0.82006452	0.913674403	0.753982908	Q6GMV2/Q8WVE0	2	SMYD5/EEF1AKMT1
GBMvsCON.down	GO:1901682	sulfur compound transmembrane transporter activity	2/933	99/29820	0.82006452	0.913674403	0.753982908	P17302/Q9UPY5	2	GJA1/SLC7A11
GBMvsCON.down	GO:0008408	3'-5' exonuclease activity	2/933	104/29820	0.840662194	0.930781181	0.768099773	Q6P1N9/Q8IYB7	2	TATDN1/DIS3L2
GBMvsCON.down	GO:0004536	deoxyribonuclease activity	2/933	105/29820	0.844516299	0.932809703	0.769773751	O76075/Q6P1N9	2	DFFB/TATDN1
GBMvsCON.down	GO:0019843	rRNA binding	2/933	108/29820	0.855575588	0.939775091	0.775521732	Q16762/Q9Y3A5	2	TST/SBDS
GBMvsCON.down	GO:0016796	exonuclease activity, active with either ribo- or deoxyribonucleic acids and producing 5'-phosphomonoesters	2/933	111/29820	0.865912058	0.948118899	0.782407215	Q6P1N9/Q8IYB7	2	TATDN1/DIS3L2
GBMvsCON.down	GO:0000049	tRNA binding	2/933	118/29820	0.887440877	0.957301772	0.78998511	P49591/P54577	2	SARS1/YARS1
GBMvsCON.down	GO:0005254	chloride channel activity	2/933	131/29820	0.919150436	0.974792493	0.804418813	Q9H313/Q9Y696	2	TTYH1/CLIC4
GBMvsCON.down	GO:0015171	amino acid transmembrane transporter activity	2/933	132/29820	0.921205056	0.975190825	0.804747525	O14745/Q9UPY5	2	NHERF1/SLC7A11
GBMvsCON.down	GO:0038024	cargo receptor activity	2/933	141/29820	0.937604895	0.987553405	0.81494938	P98164/Q13822	2	LRP2/ENPP2
GBMvsCON.down	GO:0015370	solute:sodium symporter activity	2/933	147/29820	0.946679414	0.993331546	0.81971762	P55011/Q8WWX8	2	SLC12A2/SLC5A11
GBMvsCON.down	GO:0003727	single-stranded RNA binding	2/933	148/29820	0.948064009	0.994030749	0.820294617	Q53H82/Q8IYB7	2	LACTB2/DIS3L2
GBMvsCON.down	GO:0008170	N-methyltransferase activity	2/933	160/29820	0.962216916	0.999935165	0.825167062	Q6GMV2/Q8WVE0	2	SMYD5/EEF1AKMT1
GBMvsCON.down	GO:0002039	p53 binding	2/933	169/29820	0.970318519	0.999935526	0.82516736	Q00535/Q9BV47	2	CDK5/DUSP26
GBMvsCON.down	GO:0004867	serine-type endopeptidase inhibitor activity	2/933	170/29820	0.971107731	0.999935526	0.82516736	P30086/Q99574	2	PEBP1/SERPINI1
GBMvsCON.down	GO:0015294	solute:cation symporter activity	2/933	202/29820	0.987953785	0.999935526	0.82516736	P55011/Q8WWX8	2	SLC12A2/SLC5A11
GBMvsCON.down	GO:0001221	transcription coregulator binding	2/933	223/29820	0.993291451	0.999935526	0.82516736	P06733/Q15369	2	ENO1/ELOC
GBMvsCON.down	GO:0003697	single-stranded DNA binding	2/933	233/29820	0.994936858	0.999935526	0.82516736	P33993/Q8TAF3	2	MCM7/WDR48
GBMvsCON.down	GO:0016798	hydrolase activity, acting on glycosyl bonds	2/933	244/29820	0.996291339	0.999935526	0.82516736	P28907/P54803	2	CD38/GALC
GBMvsCON.down	GO:0015293	symporter activity	2/933	252/29820	0.997045993	0.999935526	0.82516736	P55011/Q8WWX8	2	SLC12A2/SLC5A11
GBMvsCON.down	GO:0008528	G protein-coupled peptide receptor activity	2/933	253/29820	0.997128995	0.999935526	0.82516736	O60883/Q96PQ0	2	GPR37L1/SORCS2
GBMvsCON.down	GO:0001653	peptide receptor activity	2/933	259/29820	0.997580943	0.999935526	0.82516736	O60883/Q96PQ0	2	GPR37L1/SORCS2
GBMvsCON.down	GO:0046943	carboxylic acid transmembrane transporter activity	2/933	273/29820	0.998380812	0.999935526	0.82516736	O14745/Q9UPY5	2	NHERF1/SLC7A11
GBMvsCON.down	GO:0005342	organic acid transmembrane transporter activity	2/933	274/29820	0.998426728	0.999935526	0.82516736	O14745/Q9UPY5	2	NHERF1/SLC7A11
GBMvsCON.down	GO:0008201	heparin binding	2/933	330/29820	0.99969115	0.999935526	0.82516736	P29122/P43034	2	PCSK6/PAFAH1B1
GBMvsCON.down	GO:0005125	cytokine activity	2/933	383/29820	0.999935526	0.999935526	0.82516736	P06744/Q96DZ9	2	GPI/CMTM5
GBMvsCON.up	GO:0004818	glutamate-tRNA ligase activity	2/2623	2/29820	0.007734465	0.143703987	0.133531617	P07814/Q5JPH6	2	EPRS1/EARS2
GBMvsCON.up	GO:0004827	proline-tRNA ligase activity	2/2623	2/29820	0.007734465	0.143703987	0.133531617	P07814/Q7L3T8	2	EPRS1/PARS2
GBMvsCON.up	GO:0008176	tRNA (guanine-N7-)-methyltransferase activity	2/2623	2/29820	0.007734465	0.143703987	0.133531617	P57081/Q9UBP6	2	WDR4/METTL1
GBMvsCON.up	GO:0098808	mRNA cap binding	2/2623	2/29820	0.007734465	0.143703987	0.133531617	O15371/Q9UKV8	2	EIF3D/AGO2
GBMvsCON.up	GO:0016213	linoleoyl-CoA desaturase activity	2/2623	3/29820	0.021843676	0.272614019	0.253316498	O60427/O95864	2	FADS1/FADS2
GBMvsCON.up	GO:0019153	protein-disulfide reductase (glutathione) activity	2/2623	3/29820	0.021843676	0.272614019	0.253316498	O95881/P35754	2	TXNDC12/GLRX
GBMvsCON.up	GO:0019948	SUMO activating enzyme activity	2/2623	3/29820	0.021843676	0.272614019	0.253316498	Q9UBE0/Q9UBT2	2	SAE1/UBA2
GBMvsCON.up	GO:0030623	U5 snRNA binding	2/2623	3/29820	0.021843676	0.272614019	0.253316498	Q15029/Q6P2Q9	2	EFTUD2/PRPF8
GBMvsCON.up	GO:0030942	endoplasmic reticulum signal peptide binding	2/2623	3/29820	0.021843676	0.272614019	0.253316498	P37108/Q9UHB9	2	SRP14/SRP68
GBMvsCON.up	GO:0035851	Krueppel-associated box domain binding	2/2623	3/29820	0.021843676	0.272614019	0.253316498	Q13263/Q13547	2	TRIM28/HDAC1
GBMvsCON.up	GO:0036139	peptidyl-histidine dioxygenase activity	2/2623	3/29820	0.021843676	0.272614019	0.253316498	Q8IUF8/Q9H6W3	2	RIOX2/RIOX1
GBMvsCON.up	GO:0042835	BRE binding	2/2623	3/29820	0.021843676	0.272614019	0.253316498	Q92879/Q9BZC1	2	CELF1/CELF4
GBMvsCON.up	GO:0050567	glutaminyl-tRNA synthase (glutamine-hydrolyzing) activity	2/2623	3/29820	0.021843676	0.272614019	0.253316498	O43716/O75879	2	GATC/GATB
GBMvsCON.up	GO:0140567	transmembrane protein dislocase activity	2/2623	3/29820	0.021843676	0.272614019	0.253316498	Q8NBU5/Q9HD20	2	ATAD1/ATP13A1
GBMvsCON.up	GO:0140751	histone octamer slider activity	2/2623	3/29820	0.021843676	0.272614019	0.253316498	O60264/Q96T23	2	SMARCA5/RSF1
GBMvsCON.up	GO:0001069	regulatory region RNA binding	2/2623	4/29820	0.041147134	0.369487879	0.343332951	Q08211/Q9NR56	2	DHX9/MBNL1
GBMvsCON.up	GO:0003918	DNA topoisomerase type II (double strand cut, ATP-hydrolyzing) activity	2/2623	4/29820	0.041147134	0.369487879	0.343332951	P11388/Q02880	2	TOP2A/TOP2B
GBMvsCON.up	GO:0004477	methenyltetrahydrofolate cyclohydrolase activity	2/2623	4/29820	0.041147134	0.369487879	0.343332951	P11586/P13995	2	MTHFD1/MTHFD2
GBMvsCON.up	GO:0004487	methylenetetrahydrofolate dehydrogenase (NAD+) activity	2/2623	4/29820	0.041147134	0.369487879	0.343332951	P11586/P13995	2	MTHFD1/MTHFD2
GBMvsCON.up	GO:0004822	isoleucine-tRNA ligase activity	2/2623	4/29820	0.041147134	0.369487879	0.343332951	P41252/Q9NSE4	2	IARS1/IARS2
GBMvsCON.up	GO:0008476	protein-tyrosine sulfotransferase activity	2/2623	4/29820	0.041147134	0.369487879	0.343332951	O60507/O60704	2	TPST1/TPST2
GBMvsCON.up	GO:0016429	tRNA (adenine-N1-)-methyltransferase activity	2/2623	4/29820	0.041147134	0.369487879	0.343332951	Q7L0Y3/Q9BVS5	2	TRMT10C/TRMT61B
GBMvsCON.up	GO:0030337	DNA polymerase processivity factor activity	2/2623	4/29820	0.041147134	0.369487879	0.343332951	P12004/Q9UHN1	2	PCNA/POLG2
GBMvsCON.up	GO:0035651	AP-3 adaptor complex binding	2/2623	4/29820	0.041147134	0.369487879	0.343332951	Q13637/Q9BTU6	2	RAB32/PI4K2A
GBMvsCON.up	GO:0061752	telomeric repeat-containing RNA binding	2/2623	4/29820	0.041147134	0.369487879	0.343332951	O60341/P09651	2	KDM1A/HNRNPA1
GBMvsCON.up	GO:0061953	mRNA (adenine-N1-)-methyltransferase activity	2/2623	4/29820	0.041147134	0.369487879	0.343332951	Q7L0Y3/Q9BVS5	2	TRMT10C/TRMT61B
GBMvsCON.up	GO:0062153	C5-methylcytidine-containing RNA binding	2/2623	4/29820	0.041147134	0.369487879	0.343332951	P67809/Q86V81	2	YBX1/ALYREF
GBMvsCON.up	GO:0097363	protein O-GlcNAc transferase activity	2/2623	4/29820	0.041147134	0.369487879	0.343332951	Q5NDL2/Q8NAT1	2	EOGT/POMGNT2
GBMvsCON.up	GO:0140537	transcription regulator activator activity	2/2623	4/29820	0.041147134	0.369487879	0.343332951	Q6NYC1/Q9BZ95	2	JMJD6/NSD3
GBMvsCON.up	GO:1904121	phosphatidylethanolamine transfer activity	2/2623	4/29820	0.041147134	0.369487879	0.343332951	P55058/P55157	2	PLTP/MTTP
GBMvsCON.up	GO:1990518	single-stranded 3'-5' DNA helicase activity	2/2623	4/29820	0.041147134	0.369487879	0.343332951	Q08211/Q14566	2	DHX9/MCM6
GBMvsCON.up	GO:0001018	mitochondrial promoter sequence-specific DNA binding	2/2623	5/29820	0.064622562	0.44860974	0.416854015	P36776/Q00059	2	LONP1/TFAM
GBMvsCON.up	GO:0001730	2'-5'-oligoadenylate synthetase activity	2/2623	5/29820	0.064622562	0.44860974	0.416854015	P29728/Q9Y6K5	2	OAS2/OAS3
GBMvsCON.up	GO:0003960	NADPH:quinone reductase activity	2/2623	5/29820	0.064622562	0.44860974	0.416854015	Q08257/Q53FA7	2	CRYZ/TP53I3
GBMvsCON.up	GO:0004165	delta(3)-delta(2)-enoyl-CoA isomerase activity	2/2623	5/29820	0.064622562	0.44860974	0.416854015	O75521/P42126	2	ECI2/ECI1
GBMvsCON.up	GO:0004329	formate-tetrahydrofolate ligase activity	2/2623	5/29820	0.064622562	0.44860974	0.416854015	P11586/Q6UB35	2	MTHFD1/MTHFD1L
GBMvsCON.up	GO:0004466	long-chain-acyl-CoA dehydrogenase activity	2/2623	5/29820	0.064622562	0.44860974	0.416854015	P49748/Q9H845	2	ACADVL/ACAD9
GBMvsCON.up	GO:0004485	methylcrotonoyl-CoA carboxylase activity	2/2623	5/29820	0.064622562	0.44860974	0.416854015	Q96RQ3/Q9HCC0	2	MCCC1/MCCC2
GBMvsCON.up	GO:0004815	aspartate-tRNA ligase activity	2/2623	5/29820	0.064622562	0.44860974	0.416854015	P14868/Q6PI48	2	DARS1/DARS2
GBMvsCON.up	GO:0004819	glutamine-tRNA ligase activity	2/2623	5/29820	0.064622562	0.44860974	0.416854015	P47897/Q9P2J5	2	QARS1/LARS1
GBMvsCON.up	GO:0005055	laminin receptor activity	2/2623	5/29820	0.064622562	0.44860974	0.416854015	P08865/P50895	2	RPSA/BCAM
GBMvsCON.up	GO:0019862	IgA binding	2/2623	5/29820	0.064622562	0.44860974	0.416854015	P01591/P02760	2	JCHAIN/AMBP
GBMvsCON.up	GO:0070326	very-low-density lipoprotein particle receptor binding	2/2623	5/29820	0.064622562	0.44860974	0.416854015	P02649/P30533	2	APOE/LRPAP1
GBMvsCON.up	GO:0071535	RING-like zinc finger domain binding	2/2623	5/29820	0.064622562	0.44860974	0.416854015	P63279/Q99496	2	UBE2I/RNF2
GBMvsCON.up	GO:0140037	sumo-dependent protein binding	2/2623	5/29820	0.064622562	0.44860974	0.416854015	P29590/Q9UER7	2	PML/DAXX
GBMvsCON.up	GO:0140343	phosphatidylserine transfer activity	2/2623	5/29820	0.064622562	0.44860974	0.416854015	Q9BZF1/Q9H0X9	2	OSBPL8/OSBPL5
GBMvsCON.up	GO:0140517	protein-RNA adaptor activity	2/2623	5/29820	0.064622562	0.44860974	0.416854015	O75368/Q01085	2	SH3BGRL/TIAL1
GBMvsCON.up	GO:0140561	EGF-domain serine glucosyltransferase activity	2/2623	5/29820	0.064622562	0.44860974	0.416854015	Q7Z4H8/Q8NBL1	2	POGLUT3/POGLUT1
GBMvsCON.up	GO:0140562	EGF-domain serine xylosyltransferase activity	2/2623	5/29820	0.064622562	0.44860974	0.416854015	Q7Z4H8/Q8NBL1	2	POGLUT3/POGLUT1
GBMvsCON.up	GO:0160008	protein decrotonylase activity	2/2623	5/29820	0.064622562	0.44860974	0.416854015	Q13547/Q92769	2	HDAC1/HDAC2
GBMvsCON.up	GO:0160009	histone decrotonylase activity	2/2623	5/29820	0.064622562	0.44860974	0.416854015	Q13547/Q92769	2	HDAC1/HDAC2
GBMvsCON.up	GO:1990889	H4K20me3 modified histone binding	2/2623	5/29820	0.064622562	0.44860974	0.416854015	Q13610/Q14166	2	PWP1/TTLL12
GBMvsCON.up	GO:1990931	mRNA N6-methyladenosine dioxygenase activity	2/2623	5/29820	0.064622562	0.44860974	0.416854015	Q6P6C2/Q9C0B1	2	ALKBH5/FTO
GBMvsCON.up	GO:0000064	L-ornithine transmembrane transporter activity	2/2623	6/29820	0.091387226	0.44860974	0.416854015	P30825/Q9Y619	2	SLC7A1/SLC25A15
GBMvsCON.up	GO:0003854	3-beta-hydroxy-delta5-steroid dehydrogenase activity	2/2623	6/29820	0.091387226	0.44860974	0.416854015	Q15738/Q9H2F3	2	NSDHL/HSD3B7
GBMvsCON.up	GO:0004534	5'-3' exoribonuclease activity	2/2623	6/29820	0.091387226	0.44860974	0.416854015	Q8IU60/Q9UKF6	2	DCP2/CPSF3
GBMvsCON.up	GO:0004832	valine-tRNA ligase activity	2/2623	6/29820	0.091387226	0.44860974	0.416854015	P26640/Q5ST30	2	VARS1/VARS2
GBMvsCON.up	GO:0008192	RNA guanylyltransferase activity	2/2623	6/29820	0.091387226	0.44860974	0.416854015	O60942/Q9NWX6	2	RNGTT/THG1L
GBMvsCON.up	GO:0008948	oxaloacetate decarboxylase activity	2/2623	6/29820	0.091387226	0.44860974	0.416854015	P23368/Q6P587	2	ME2/FAHD1
GBMvsCON.up	GO:0016215	acyl-CoA desaturase activity	2/2623	6/29820	0.091387226	0.44860974	0.416854015	O60427/O95864	2	FADS1/FADS2
GBMvsCON.up	GO:0016401	palmitoyl-CoA oxidase activity	2/2623	6/29820	0.091387226	0.44860974	0.416854015	Q15067/Q99424	2	ACOX1/ACOX2
GBMvsCON.up	GO:0016426	tRNA (adenine) methyltransferase activity	2/2623	6/29820	0.091387226	0.44860974	0.416854015	Q7L0Y3/Q9BVS5	2	TRMT10C/TRMT61B
GBMvsCON.up	GO:0017099	very-long-chain-acyl-CoA dehydrogenase activity	2/2623	6/29820	0.091387226	0.44860974	0.416854015	P49748/Q9H845	2	ACADVL/ACAD9
GBMvsCON.up	GO:0030229	very-low-density lipoprotein particle receptor activity	2/2623	6/29820	0.091387226	0.44860974	0.416854015	P01130/Q0VD83	2	LDLR/APOBR
GBMvsCON.up	GO:0034189	very-low-density lipoprotein particle binding	2/2623	6/29820	0.091387226	0.44860974	0.416854015	P55058/Q9NZC2	2	PLTP/TREM2
GBMvsCON.up	GO:0036033	mediator complex binding	2/2623	6/29820	0.091387226	0.44860974	0.416854015	Q14683/Q9UQE7	2	SMC1A/SMC3
GBMvsCON.up	GO:0060230	lipoprotein lipase activator activity	2/2623	6/29820	0.091387226	0.44860974	0.416854015	P02655/P02749	2	APOC2/APOH
GBMvsCON.up	GO:0070051	fibrinogen binding	2/2623	6/29820	0.091387226	0.44860974	0.416854015	P07996/P33151	2	THBS1/CDH5
GBMvsCON.up	GO:0070815	peptidyl-lysine 5-dioxygenase activity	2/2623	6/29820	0.091387226	0.44860974	0.416854015	O00469/Q6NYC1	2	PLOD2/JMJD6
GBMvsCON.up	GO:0071987	WD40-repeat domain binding	2/2623	6/29820	0.091387226	0.44860974	0.416854015	Q96K76/Q99459	2	USP47/CDC5L
GBMvsCON.up	GO:0000298	endopolyphosphatase activity	2/2623	7/29820	0.120681311	0.51247529	0.476198716	A0A024RBG1/Q96G61	2	NUDT4B/NUDT11
GBMvsCON.up	GO:0004645	1,4-alpha-oligoglucan phosphorylase activity	2/2623	7/29820	0.120681311	0.51247529	0.476198716	P06737/P19971	2	PYGL/TYMP
GBMvsCON.up	GO:0004809	tRNA (guanine-N2-)-methyltransferase activity	2/2623	7/29820	0.120681311	0.51247529	0.476198716	Q7Z2T5/Q9NXH9	2	TRMT1L/TRMT1
GBMvsCON.up	GO:0008449	N-acetylglucosamine-6-sulfatase activity	2/2623	7/29820	0.120681311	0.51247529	0.476198716	P15586/Q8IWU5	2	GNS/SULF2
GBMvsCON.up	GO:0008486	diphosphoinositol-polyphosphate diphosphatase activity	2/2623	7/29820	0.120681311	0.51247529	0.476198716	A0A024RBG1/Q96G61	2	NUDT4B/NUDT11
GBMvsCON.up	GO:0019958	C-X-C chemokine binding	2/2623	7/29820	0.120681311	0.51247529	0.476198716	P01023/P09429	2	A2M/HMGB1
GBMvsCON.up	GO:0030369	ICAM-3 receptor activity	2/2623	7/29820	0.120681311	0.51247529	0.476198716	P05107/P20701	2	ITGB2/ITGAL
GBMvsCON.up	GO:0030628	pre-mRNA 3'-splice site binding	2/2623	7/29820	0.120681311	0.51247529	0.476198716	P26368/Q01081	2	U2AF2/U2AF1
GBMvsCON.up	GO:0034431	bis(5'-adenosyl)-hexaphosphatase activity	2/2623	7/29820	0.120681311	0.51247529	0.476198716	A0A024RBG1/Q96G61	2	NUDT4B/NUDT11
GBMvsCON.up	GO:0034432	bis(5'-adenosyl)-pentaphosphatase activity	2/2623	7/29820	0.120681311	0.51247529	0.476198716	A0A024RBG1/Q96G61	2	NUDT4B/NUDT11
GBMvsCON.up	GO:0043771	cytidine kinase activity	2/2623	7/29820	0.120681311	0.51247529	0.476198716	P27707/Q9BZX2	2	DCK/UCK2
GBMvsCON.up	GO:0045027	DNA end binding	2/2623	7/29820	0.120681311	0.51247529	0.476198716	P12956/P13010	2	XRCC6/XRCC5
GBMvsCON.up	GO:0071253	connexin binding	2/2623	7/29820	0.120681311	0.51247529	0.476198716	P12931/P78310	2	SRC/CXADR
GBMvsCON.up	GO:0098882	structural constituent of presynaptic active zone	2/2623	7/29820	0.120681311	0.51247529	0.476198716	P56545/Q8IUD2	2	CTBP2/ERC1
GBMvsCON.up	GO:0106029	tRNA pseudouridine synthase activity	2/2623	7/29820	0.120681311	0.51247529	0.476198716	Q9BZE2/Q9Y606	2	PUS3/PUS1
GBMvsCON.up	GO:0140262	mRNA cap binding complex binding	2/2623	7/29820	0.120681311	0.51247529	0.476198716	Q9BXP5/Q9H814	2	SRRT/PHAX
GBMvsCON.up	GO:1904841	TORC2 complex binding	2/2623	7/29820	0.120681311	0.51247529	0.476198716	P55160/P62750	2	NCKAP1L/RPL23A
GBMvsCON.up	GO:1990715	mRNA CDS binding	2/2623	7/29820	0.120681311	0.51247529	0.476198716	P14866/Q9BX46	2	HNRNPL/RBM24
GBMvsCON.up	GO:0004136	deoxyadenosine kinase activity	2/2623	8/29820	0.151853133	0.51529363	0.478817554	P27707/P55263	2	DCK/ADK
GBMvsCON.up	GO:0004971	AMPA glutamate receptor activity	2/2623	8/29820	0.151853133	0.51529363	0.478817554	P42262/P48058	2	GRIA2/GRIA4
GBMvsCON.up	GO:0016662	oxidoreductase activity, acting on other nitrogenous compounds as donors, cytochrome as acceptor	2/2623	8/29820	0.151853133	0.51529363	0.478817554	O43169/Q5VT66	2	CYB5B/MTARC1
GBMvsCON.up	GO:0032138	single base insertion or deletion binding	2/2623	8/29820	0.151853133	0.51529363	0.478817554	P52701/P54278	2	MSH6/PMS2
GBMvsCON.up	GO:0032405	MutLalpha complex binding	2/2623	8/29820	0.151853133	0.51529363	0.478817554	P12004/P52701	2	PCNA/MSH6
GBMvsCON.up	GO:0033677	DNA/RNA helicase activity	2/2623	8/29820	0.151853133	0.51529363	0.478817554	Q08211/Q13283	2	DHX9/G3BP1
GBMvsCON.up	GO:0047237	glucuronylgalactosylproteoglycan 4-beta-N-acetylgalactosaminyltransferase activity	2/2623	8/29820	0.151853133	0.51529363	0.478817554	Q8N6G5/Q9UBQ6	2	CSGALNACT2/EXTL2
GBMvsCON.up	GO:0050421	nitrite reductase (NO-forming) activity	2/2623	8/29820	0.151853133	0.51529363	0.478817554	O43169/Q5VT66	2	CYB5B/MTARC1
GBMvsCON.up	GO:0102148	N-acetyl-beta-D-galactosaminidase activity	2/2623	8/29820	0.151853133	0.51529363	0.478817554	P06865/P07686	2	HEXA/HEXB
GBMvsCON.up	GO:0140684	histone H3-tri/dimethyl-lysine-9 demethylase activity	2/2623	8/29820	0.151853133	0.51529363	0.478817554	O75164/O94953	2	KDM4A/KDM4B
GBMvsCON.up	GO:1990269	RNA polymerase II C-terminal domain phosphoserine binding	2/2623	8/29820	0.151853133	0.51529363	0.478817554	O95104/Q8WVC0	2	SCAF4/LEO1
GBMvsCON.up	GO:0004515	nicotinate-nucleotide adenylyltransferase activity	2/2623	9/29820	0.184346013	0.544412223	0.505874931	P00519/Q96T66	2	ABL1/NMNAT3
GBMvsCON.up	GO:0004849	uridine kinase activity	2/2623	9/29820	0.184346013	0.544412223	0.505874931	Q9BZX2/Q9NWZ5	2	UCK2/UCKL1
GBMvsCON.up	GO:0005134	interleukin-2 receptor binding	2/2623	9/29820	0.184346013	0.544412223	0.505874931	Q16610/Q3ZCQ8	2	ECM1/TIMM50
GBMvsCON.up	GO:0015189	L-lysine transmembrane transporter activity	2/2623	9/29820	0.184346013	0.544412223	0.505874931	P30825/Q9Y619	2	SLC7A1/SLC25A15
GBMvsCON.up	GO:0016531	copper chaperone activity	2/2623	9/29820	0.184346013	0.544412223	0.505874931	O00244/O43819	2	ATOX1/SCO2
GBMvsCON.up	GO:0017150	tRNA dihydrouridine synthase activity	2/2623	9/29820	0.184346013	0.544412223	0.505874931	Q96G46/Q9NX74	2	DUS3L/DUS2
GBMvsCON.up	GO:0019238	cyclohydrolase activity	2/2623	9/29820	0.184346013	0.544412223	0.505874931	P11586/P13995	2	MTHFD1/MTHFD2
GBMvsCON.up	GO:0034513	box H/ACA snoRNA binding	2/2623	9/29820	0.184346013	0.544412223	0.505874931	O60832/Q9NX24	2	DKC1/NHP2
GBMvsCON.up	GO:0035473	lipase binding	2/2623	9/29820	0.184346013	0.544412223	0.505874931	P30533/Q96CS3	2	LRPAP1/FAF2
GBMvsCON.up	GO:0043426	MRF binding	2/2623	9/29820	0.184346013	0.544412223	0.505874931	O60341/Q92793	2	KDM1A/CREBBP
GBMvsCON.up	GO:0062061	TAP complex binding	2/2623	9/29820	0.184346013	0.544412223	0.505874931	O15533/P04439	2	TAPBP/HLA-A
GBMvsCON.up	GO:0070087	chromo shadow domain binding	2/2623	9/29820	0.184346013	0.544412223	0.505874931	P23497/Q13263	2	SP100/TRIM28
GBMvsCON.up	GO:0071077	adenosine 3',5'-bisphosphate transmembrane transporter activity	2/2623	9/29820	0.184346013	0.544412223	0.505874931	O00400/P33897	2	SLC33A1/ABCD1
GBMvsCON.up	GO:0098809	nitrite reductase activity	2/2623	9/29820	0.184346013	0.544412223	0.505874931	O43169/Q5VT66	2	CYB5B/MTARC1
GBMvsCON.up	GO:0106413	dihydrouridine synthase activity	2/2623	9/29820	0.184346013	0.544412223	0.505874931	Q96G46/Q9NX74	2	DUS3L/DUS2
GBMvsCON.up	GO:0120019	phosphatidylcholine transfer activity	2/2623	9/29820	0.184346013	0.544412223	0.505874931	P55058/P55157	2	PLTP/MTTP
GBMvsCON.up	GO:0004563	beta-N-acetylhexosaminidase activity	2/2623	10/29820	0.217686612	0.590436013	0.548640835	P06865/P07686	2	HEXA/HEXB
GBMvsCON.up	GO:0004844	uracil DNA N-glycosylase activity	2/2623	10/29820	0.217686612	0.590436013	0.548640835	P13051/P27695	2	UNG/APEX1
GBMvsCON.up	GO:0008379	thioredoxin peroxidase activity	2/2623	10/29820	0.217686612	0.590436013	0.548640835	O60613/Q13162	2	SELENOF/PRDX4
GBMvsCON.up	GO:0036134	12-hydroxyheptadecatrienoic acid synthase activity	2/2623	10/29820	0.217686612	0.590436013	0.548640835	P24557/Q9H7Z7	2	TBXAS1/PTGES2
GBMvsCON.up	GO:0042289	MHC class II protein binding	2/2623	10/29820	0.217686612	0.590436013	0.548640835	P01730/P04233	2	CD4/CD74
GBMvsCON.up	GO:0051377	mannose-ethanolamine phosphotransferase activity	2/2623	10/29820	0.217686612	0.590436013	0.548640835	O95427/Q5H8A4	2	PIGN/PIGG
GBMvsCON.up	GO:0071208	histone pre-mRNA DCP binding	2/2623	10/29820	0.217686612	0.590436013	0.548640835	P14678/P62318	2	SNRPB/SNRPD3
GBMvsCON.up	GO:0097506	deaminated base DNA N-glycosylase activity	2/2623	10/29820	0.217686612	0.590436013	0.548640835	P13051/P27695	2	UNG/APEX1
GBMvsCON.up	GO:0140824	thioredoxin-dependent peroxiredoxin activity	2/2623	10/29820	0.217686612	0.590436013	0.548640835	O60613/Q13162	2	SELENOF/PRDX4
GBMvsCON.up	GO:0004704	NF-kappaB-inducing kinase activity	2/2623	11/29820	0.251474585	0.604469377	0.561680821	P51617/P60510	2	IRAK1/PPP4C
GBMvsCON.up	GO:0016433	rRNA (adenine) methyltransferase activity	2/2623	11/29820	0.251474585	0.604469377	0.561680821	Q86W50/Q9BVS5	2	METTL16/TRMT61B
GBMvsCON.up	GO:0016728	oxidoreductase activity, acting on CH or CH2 groups, disulfide as acceptor	2/2623	11/29820	0.251474585	0.604469377	0.561680821	P31350/Q8N0U8	2	RRM2/VKORC1L1
GBMvsCON.up	GO:0034186	apolipoprotein A-I binding	2/2623	11/29820	0.251474585	0.604469377	0.561680821	P10809/Q9NZC2	2	HSPD1/TREM2
GBMvsCON.up	GO:0034190	apolipoprotein receptor binding	2/2623	11/29820	0.251474585	0.604469377	0.561680821	P02647/P02652	2	APOA1/APOA2
GBMvsCON.up	GO:0034618	arginine binding	2/2623	11/29820	0.251474585	0.604469377	0.561680821	P54136/Q8WTX7	2	RARS1/CASTOR1
GBMvsCON.up	GO:0043398	HLH domain binding	2/2623	11/29820	0.251474585	0.604469377	0.561680821	P63279/Q13563	2	UBE2I/PKD2
GBMvsCON.up	GO:0047631	ADP-ribose diphosphatase activity	2/2623	11/29820	0.251474585	0.604469377	0.561680821	P53370/Q9BW91	2	NUDT6/NUDT9
GBMvsCON.up	GO:0097573	glutathione oxidoreductase activity	2/2623	11/29820	0.251474585	0.604469377	0.561680821	P35754/Q86SX6	2	GLRX/GLRX5
GBMvsCON.up	GO:0140463	chromatin-protein adaptor activity	2/2623	11/29820	0.251474585	0.604469377	0.561680821	Q86WJ1/Q9H2F5	2	CHD1L/EPC1
GBMvsCON.up	GO:1902387	ceramide 1-phosphate binding	2/2623	11/29820	0.251474585	0.604469377	0.561680821	P47712/Q9Y5P4	2	PLA2G4A/CERT1
GBMvsCON.up	GO:0004062	aryl sulfotransferase activity	2/2623	12/29820	0.285373413	0.634284206	0.589385148	P0DMM9/P50225	2	SULT1A3/SULT1A1
GBMvsCON.up	GO:0015643	toxic substance binding	2/2623	12/29820	0.285373413	0.634284206	0.589385148	P02768/Q9H814	2	ALB/PHAX
GBMvsCON.up	GO:0016176	superoxide-generating NADPH oxidase activator activity	2/2623	12/29820	0.285373413	0.634284206	0.589385148	P14598/P19878	2	NCF1/NCF2
GBMvsCON.up	GO:0016421	CoA carboxylase activity	2/2623	12/29820	0.285373413	0.634284206	0.589385148	Q96RQ3/Q9HCC0	2	MCCC1/MCCC2
GBMvsCON.up	GO:0032552	deoxyribonucleotide binding	2/2623	12/29820	0.285373413	0.634284206	0.589385148	Q9H773/Q9Y3Z3	2	DCTPP1/SAMHD1
GBMvsCON.up	GO:0035241	protein-arginine omega-N monomethyltransferase activity	2/2623	12/29820	0.285373413	0.634284206	0.589385148	Q99873/Q9NR22	2	PRMT1/PRMT8
GBMvsCON.up	GO:0035727	lysophosphatidic acid binding	2/2623	12/29820	0.285373413	0.634284206	0.589385148	P50897/Q92633	2	PPT1/LPAR1
GBMvsCON.up	GO:0046976	histone methyltransferase activity (H3-K27 specific)	2/2623	12/29820	0.285373413	0.634284206	0.589385148	Q96KQ7/Q9H9B1	2	EHMT2/EHMT1
GBMvsCON.up	GO:0051920	peroxiredoxin activity	2/2623	12/29820	0.285373413	0.634284206	0.589385148	O60613/Q13162	2	SELENOF/PRDX4
GBMvsCON.up	GO:0140031	phosphorylation-dependent protein binding	2/2623	12/29820	0.285373413	0.634284206	0.589385148	P15498/P16885	2	VAV1/PLCG2
GBMvsCON.up	GO:0140492	metal-dependent deubiquitinase activity	2/2623	12/29820	0.285373413	0.634284206	0.589385148	O00303/O15372	2	EIF3F/EIF3H
GBMvsCON.up	GO:1902388	ceramide 1-phosphate transfer activity	2/2623	12/29820	0.285373413	0.634284206	0.589385148	P55157/Q9Y5P4	2	MTTP/CERT1
GBMvsCON.up	GO:1905538	polysome binding	2/2623	12/29820	0.285373413	0.634284206	0.589385148	P16989/Q08211	2	YBX3/DHX9
GBMvsCON.up	GO:0003689	DNA clamp loader activity	2/2623	13/29820	0.319102275	0.646694427	0.600916886	P35251/P40937	2	RFC1/RFC5
GBMvsCON.up	GO:0003810	protein-glutamine gamma-glutamyltransferase activity	2/2623	13/29820	0.319102275	0.646694427	0.600916886	P00488/P21980	2	F13A1/TGM2
GBMvsCON.up	GO:0003916	DNA topoisomerase activity	2/2623	13/29820	0.319102275	0.646694427	0.600916886	P11388/Q02880	2	TOP2A/TOP2B
GBMvsCON.up	GO:0015180	L-alanine transmembrane transporter activity	2/2623	13/29820	0.319102275	0.646694427	0.600916886	Q7Z2H8/Q9H9B4	2	SLC36A1/SFXN1
GBMvsCON.up	GO:0015183	L-aspartate transmembrane transporter activity	2/2623	13/29820	0.319102275	0.646694427	0.600916886	P43005/Q15758	2	SLC1A1/SLC1A5
GBMvsCON.up	GO:0016653	oxidoreductase activity, acting on NAD(P)H, heme protein as acceptor	2/2623	13/29820	0.319102275	0.646694427	0.600916886	P16435/Q7KZN9	2	POR/COX15
GBMvsCON.up	GO:0030274	LIM domain binding	2/2623	13/29820	0.319102275	0.646694427	0.600916886	O43353/Q9Y490	2	RIPK2/TLN1
GBMvsCON.up	GO:0030292	protein tyrosine kinase inhibitor activity	2/2623	13/29820	0.319102275	0.646694427	0.600916886	P63244/Q8NHJ6	2	RACK1/LILRB4
GBMvsCON.up	GO:0030346	protein phosphatase 2B binding	2/2623	13/29820	0.319102275	0.646694427	0.600916886	P23634/Q92934	2	ATP2B4/BAD
GBMvsCON.up	GO:0033204	ribonuclease P RNA binding	2/2623	13/29820	0.319102275	0.646694427	0.600916886	P78346/Q99575	2	RPP30/POP1
GBMvsCON.up	GO:0034987	immunoglobulin receptor binding	2/2623	13/29820	0.319102275	0.646694427	0.600916886	P01591/P21333	2	JCHAIN/FLNA
GBMvsCON.up	GO:0062105	RNA 2'-O-methyltransferase activity	2/2623	13/29820	0.319102275	0.646694427	0.600916886	Q9HC36/Q9UET6	2	MRM3/FTSJ1
GBMvsCON.up	GO:0097177	mitochondrial ribosome binding	2/2623	13/29820	0.319102275	0.646694427	0.600916886	Q92552/Q9BSH4	2	MRPS27/TACO1
GBMvsCON.up	GO:0000405	bubble DNA binding	2/2623	14/29820	0.352428862	0.682617992	0.634297531	P00519/P09429	2	ABL1/HMGB1
GBMvsCON.up	GO:0016812	hydrolase activity, acting on carbon-nitrogen (but not peptide) bonds, in cyclic amides	2/2623	14/29820	0.352428862	0.682617992	0.634297531	P16444/P27708	2	DPEP1/CAD
GBMvsCON.up	GO:0016885	ligase activity, forming carbon-carbon bonds	2/2623	14/29820	0.352428862	0.682617992	0.634297531	Q96RQ3/Q9HCC0	2	MCCC1/MCCC2
GBMvsCON.up	GO:0033300	dehydroascorbic acid transmembrane transporter activity	2/2623	14/29820	0.352428862	0.682617992	0.634297531	O95528/P11166	2	SLC2A10/SLC2A1
GBMvsCON.up	GO:0034040	ATPase-coupled lipid transmembrane transporter activity	2/2623	14/29820	0.352428862	0.682617992	0.634297531	O15438/P33897	2	ABCC3/ABCD1
GBMvsCON.up	GO:0042975	peroxisome proliferator activated receptor binding	2/2623	14/29820	0.352428862	0.682617992	0.634297531	P55345/Q15648	2	PRMT2/MED1
GBMvsCON.up	GO:0051575	5'-deoxyribose-5-phosphate lyase activity	2/2623	14/29820	0.352428862	0.682617992	0.634297531	P12956/P13010	2	XRCC6/XRCC5
GBMvsCON.up	GO:0061459	L-arginine transmembrane transporter activity	2/2623	14/29820	0.352428862	0.682617992	0.634297531	P30825/Q9Y619	2	SLC7A1/SLC25A15
GBMvsCON.up	GO:0070905	serine binding	2/2623	14/29820	0.352428862	0.682617992	0.634297531	P34897/Q14831	2	SHMT2/GRM7
GBMvsCON.up	GO:0106411	XMP 5'-nucleosidase activity	2/2623	14/29820	0.352428862	0.682617992	0.634297531	P21589/Q9H0P0	2	NT5E/NT5C3A
GBMvsCON.up	GO:0004017	adenylate kinase activity	2/2623	15/29820	0.385163019	0.703161248	0.653386592	P54819/Q9Y3D8	2	AK2/AK6
GBMvsCON.up	GO:0008061	chitin binding	2/2623	15/29820	0.385163019	0.703161248	0.653386592	P36222/Q01459	2	CHI3L1/CTBS
GBMvsCON.up	GO:0016615	malate dehydrogenase activity	2/2623	15/29820	0.385163019	0.703161248	0.653386592	P23368/P40926	2	ME2/MDH2
GBMvsCON.up	GO:0016717	oxidoreductase activity, acting on paired donors, with oxidation of a pair of donors resulting in the reduction of molecular oxygen to two molecules of water	2/2623	15/29820	0.385163019	0.703161248	0.653386592	O60427/O95864	2	FADS1/FADS2
GBMvsCON.up	GO:0070568	guanylyltransferase activity	2/2623	15/29820	0.385163019	0.703161248	0.653386592	O60942/Q9NWX6	2	RNGTT/THG1L
GBMvsCON.up	GO:0071723	lipopeptide binding	2/2623	15/29820	0.385163019	0.703161248	0.653386592	P08571/P18428	2	CD14/LBP
GBMvsCON.up	GO:0071936	coreceptor activity involved in Wnt signaling pathway	2/2623	15/29820	0.385163019	0.703161248	0.653386592	O95980/Q13308	2	RECK/PTK7
GBMvsCON.up	GO:0003857	3-hydroxyacyl-CoA dehydrogenase activity	2/2623	16/29820	0.417151133	0.728012564	0.676478759	Q16836/Q99714	2	HADH/HSD17B10
GBMvsCON.up	GO:0019136	deoxynucleoside kinase activity	2/2623	16/29820	0.417151133	0.728012564	0.676478759	P27707/P55263	2	DCK/ADK
GBMvsCON.up	GO:0019203	carbohydrate phosphatase activity	2/2623	16/29820	0.417151133	0.728012564	0.676478759	O00757/Q16875	2	FBP2/PFKFB3
GBMvsCON.up	GO:0019869	chloride channel inhibitor activity	2/2623	16/29820	0.417151133	0.728012564	0.676478759	Q9BV40/Q9UEU0	2	VAMP8/VTI1B
GBMvsCON.up	GO:0030976	thiamine pyrophosphate binding	2/2623	16/29820	0.417151133	0.728012564	0.676478759	Q96HY7/Q9UJ83	2	DHTKD1/HACL1
GBMvsCON.up	GO:0046975	histone methyltransferase activity (H3-K36 specific)	2/2623	16/29820	0.417151133	0.728012564	0.676478759	Q53H47/Q9BZ95	2	SETMAR/NSD3
GBMvsCON.up	GO:0048273	mitogen-activated protein kinase p38 binding	2/2623	16/29820	0.417151133	0.728012564	0.676478759	Q16539/Q99873	2	MAPK14/PRMT1
GBMvsCON.up	GO:0050308	sugar-phosphatase activity	2/2623	16/29820	0.417151133	0.728012564	0.676478759	O00757/Q16875	2	FBP2/PFKFB3
GBMvsCON.up	GO:0050815	phosphoserine residue binding	2/2623	16/29820	0.417151133	0.728012564	0.676478759	O95104/Q8WVC0	2	SCAF4/LEO1
GBMvsCON.up	GO:0051434	BH3 domain binding	2/2623	16/29820	0.417151133	0.728012564	0.676478759	P63244/Q07812	2	RACK1/BAX
GBMvsCON.up	GO:0140713	histone chaperone activity	2/2623	16/29820	0.417151133	0.728012564	0.676478759	Q96P70/Q9BTT0	2	IPO9/ANP32E
GBMvsCON.up	GO:0008297	single-stranded DNA exodeoxyribonuclease activity	2/2623	17/29820	0.448271175	0.760546102	0.706709347	Q8IV08/Q96AZ6	2	PLD3/ISG20
GBMvsCON.up	GO:0070567	cytidylyltransferase activity	2/2623	17/29820	0.448271175	0.760546102	0.706709347	P49585/Q9NR45	2	PCYT1A/NANS
GBMvsCON.up	GO:0090599	alpha-glucosidase activity	2/2623	17/29820	0.448271175	0.760546102	0.706709347	Q14697/Q8TET4	2	GANAB/GANC
GBMvsCON.up	GO:0140078	class I DNA-(apurinic or apyrimidinic site) endonuclease activity	2/2623	17/29820	0.448271175	0.760546102	0.706709347	P23396/Q969S2	2	RPS3/NEIL2
GBMvsCON.up	GO:0015114	phosphate ion transmembrane transporter activity	2/2623	18/29820	0.478428342	0.770297527	0.715770498	Q9HCJ1/Q9UBH6	2	ANKH/XPR1
GBMvsCON.up	GO:0016661	oxidoreductase activity, acting on other nitrogenous compounds as donors	2/2623	18/29820	0.478428342	0.770297527	0.715770498	O43169/Q5VT66	2	CYB5B/MTARC1
GBMvsCON.up	GO:0055056	D-glucose transmembrane transporter activity	2/2623	18/29820	0.478428342	0.770297527	0.715770498	O95528/P11166	2	SLC2A10/SLC2A1
GBMvsCON.up	GO:0089720	caspase binding	2/2623	18/29820	0.478428342	0.770297527	0.715770498	O43353/P08311	2	RIPK2/CTSG
GBMvsCON.up	GO:0102991	myristoyl-CoA hydrolase activity	2/2623	18/29820	0.478428342	0.770297527	0.715770498	O14734/Q9NPJ3	2	ACOT8/ACOT13
GBMvsCON.up	GO:0005021	vascular endothelial growth factor receptor activity	2/2623	19/29820	0.50755121	0.797466506	0.741016267	O60462/P17948	2	NRP2/FLT1
GBMvsCON.up	GO:0016868	intramolecular transferase activity, phosphotransferases	2/2623	19/29820	0.50755121	0.797466506	0.741016267	O15305/Q96G03	2	PMM2/PGM2
GBMvsCON.up	GO:0019992	diacylglycerol binding	2/2623	19/29820	0.50755121	0.797466506	0.741016267	O14735/P55058	2	CDIPT/PLTP
GBMvsCON.up	GO:0042577	lipid phosphatase activity	2/2623	19/29820	0.50755121	0.797466506	0.741016267	Q7Z2D5/Q96GM1	2	PLPPR4/PLPPR2
GBMvsCON.up	GO:0046974	histone methyltransferase activity (H3-K9 specific)	2/2623	19/29820	0.50755121	0.797466506	0.741016267	Q96KQ7/Q9H9B1	2	EHMT2/EHMT1
GBMvsCON.up	GO:0042301	phosphate ion binding	2/2623	20/29820	0.53558836	0.812578768	0.755058778	P13995/Q04206	2	MTHFD2/RELA
GBMvsCON.up	GO:0045503	dynein light chain binding	2/2623	20/29820	0.53558836	0.812578768	0.755058778	Q86VS8/Q96EX3	2	HOOK3/DYNC2I2
GBMvsCON.up	GO:0046790	virion binding	2/2623	20/29820	0.53558836	0.812578768	0.755058778	P02743/Q9BZZ2	2	APCS/SIGLEC1
GBMvsCON.up	GO:0047134	protein-disulfide reductase (NAD(P)) activity	2/2623	20/29820	0.53558836	0.812578768	0.755058778	Q9BRA2/Q9NNW7	2	TXNDC17/TXNRD2
GBMvsCON.up	GO:0052740	1-acyl-2-lysophosphatidylserine acylhydrolase activity	2/2623	20/29820	0.53558836	0.812578768	0.755058778	P06858/Q8NCC3	2	LPL/PLA2G15
GBMvsCON.up	GO:0106222	lncRNA binding	2/2623	20/29820	0.53558836	0.812578768	0.755058778	Q00839/Q15717	2	HNRNPU/ELAVL1
GBMvsCON.up	GO:0003993	acid phosphatase activity	2/2623	21/29820	0.56250541	0.825867151	0.767406516	P11117/Q9NPH0	2	ACP2/ACP6
GBMvsCON.up	GO:0005078	MAP-kinase scaffold activity	2/2623	21/29820	0.56250541	0.825867151	0.767406516	P46940/Q12802	2	IQGAP1/AKAP13
GBMvsCON.up	GO:0017162	aryl hydrocarbon receptor binding	2/2623	21/29820	0.56250541	0.825867151	0.767406516	P49848/Q9HBZ2	2	TAF6/ARNT2
GBMvsCON.up	GO:0019855	calcium channel inhibitor activity	2/2623	21/29820	0.56250541	0.825867151	0.767406516	P02760/Q9Y6M5	2	AMBP/SLC30A1
GBMvsCON.up	GO:0051400	BH domain binding	2/2623	21/29820	0.56250541	0.825867151	0.767406516	P63244/Q07812	2	RACK1/BAX
GBMvsCON.up	GO:1990814	DNA/DNA annealing activity	2/2623	21/29820	0.56250541	0.825867151	0.767406516	P28370/P46063	2	SMARCA1/RECQL
GBMvsCON.up	GO:0004089	carbonate dehydratase activity	2/2623	22/29820	0.588282421	0.846776237	0.786835512	O43570/Q9NS85	2	CA12/CA10
GBMvsCON.up	GO:0034452	dynactin binding	2/2623	22/29820	0.588282421	0.846776237	0.786835512	Q86VS8/Q9Y5X3	2	HOOK3/SNX5
GBMvsCON.up	GO:0045294	alpha-catenin binding	2/2623	22/29820	0.588282421	0.846776237	0.786835512	P18206/P49757	2	VCL/NUMB
GBMvsCON.up	GO:0052739	phosphatidylserine 1-acylhydrolase activity	2/2623	22/29820	0.588282421	0.846776237	0.786835512	P06858/Q8NCC3	2	LPL/PLA2G15
GBMvsCON.up	GO:0005114	type II transforming growth factor beta receptor binding	2/2623	23/29820	0.612911624	0.855829189	0.795247632	P17813/P61812	2	ENG/TGFB2
GBMvsCON.up	GO:0008253	5'-nucleotidase activity	2/2623	23/29820	0.612911624	0.855829189	0.795247632	P21589/Q9H0P0	2	NT5E/NT5C3A
GBMvsCON.up	GO:0019107	myristoyltransferase activity	2/2623	23/29820	0.612911624	0.855829189	0.795247632	P22307/Q9NYG2	2	SCP2/ZDHHC3
GBMvsCON.up	GO:0030955	potassium ion binding	2/2623	23/29820	0.612911624	0.855829189	0.795247632	P54922/Q9Y295	2	ADPRH/DRG1
GBMvsCON.up	GO:0043008	ATP-dependent protein binding	2/2623	23/29820	0.612911624	0.855829189	0.795247632	Q13838/Q9UBE0	2	DDX39B/SAE1
GBMvsCON.up	GO:0043560	insulin receptor substrate binding	2/2623	23/29820	0.612911624	0.855829189	0.795247632	P19338/P36776	2	NCL/LONP1
GBMvsCON.up	GO:0005542	folic acid binding	2/2623	24/29820	0.63639543	0.865742662	0.804459361	P00374/P04818	2	DHFR/TYMS
GBMvsCON.up	GO:0016668	oxidoreductase activity, acting on a sulfur group of donors, NAD(P) as acceptor	2/2623	24/29820	0.63639543	0.865742662	0.804459361	Q9BRA2/Q9NNW7	2	TXNDC17/TXNRD2
GBMvsCON.up	GO:0031404	chloride ion binding	2/2623	24/29820	0.63639543	0.865742662	0.804459361	P53634/Q8N0W4	2	CTSC/NLGN4X
GBMvsCON.up	GO:0034595	phosphatidylinositol phosphate 5-phosphatase activity	2/2623	24/29820	0.63639543	0.865742662	0.804459361	O15357/Q8WUK0	2	INPPL1/PTPMT1
GBMvsCON.up	GO:0070016	armadillo repeat domain binding	2/2623	24/29820	0.63639543	0.865742662	0.804459361	A5YKK6/Q9NRL3	2	CNOT1/STRN4
GBMvsCON.up	GO:1901474	azole transmembrane transporter activity	2/2623	24/29820	0.63639543	0.865742662	0.804459361	P30825/Q9HC21	2	SLC7A1/SLC25A19
GBMvsCON.up	GO:0015280	ligand-gated sodium channel activity	2/2623	25/29820	0.658744708	0.891100465	0.828022162	P78348/Q96FT7	2	ASIC1/ASIC4
GBMvsCON.up	GO:0034236	protein kinase A catalytic subunit binding	2/2623	25/29820	0.658744708	0.891100465	0.828022162	P13861/P41240	2	PRKAR2A/CSK
GBMvsCON.up	GO:0045236	CXCR chemokine receptor binding	2/2623	25/29820	0.658744708	0.891100465	0.828022162	P02775/P02776	2	PPBP/PF4
GBMvsCON.up	GO:0016894	endonuclease activity, active with either ribo- or deoxyribonucleic acids and producing 3'-phosphomonoesters	2/2623	26/29820	0.679977272	0.901061664	0.837278237	O00115/Q9BSV6	2	DNASE2/TSEN34
GBMvsCON.up	GO:0045125	bioactive lipid receptor activity	2/2623	26/29820	0.679977272	0.901061664	0.837278237	Q92633/Q99500	2	LPAR1/S1PR3
GBMvsCON.up	GO:0016208	AMP binding	2/2623	27/29820	0.70011658	0.912423319	0.847835635	P06737/Q15777	2	PYGL/MPPED2
GBMvsCON.up	GO:0022858	alanine transmembrane transporter activity	2/2623	27/29820	0.70011658	0.912423319	0.847835635	Q7Z2H8/Q9H9B4	2	SLC36A1/SFXN1
GBMvsCON.up	GO:0005161	platelet-derived growth factor receptor binding	2/2623	28/29820	0.719190605	0.921134286	0.855929979	P08648/P15692	2	ITGA5/VEGFA
GBMvsCON.up	GO:0005545	1-phosphatidylinositol binding	2/2623	28/29820	0.719190605	0.921134286	0.855929979	Q15075/Q8IWB7	2	EEA1/WDFY1
GBMvsCON.up	GO:0008252	nucleotidase activity	2/2623	28/29820	0.719190605	0.921134286	0.855929979	P21589/Q9H0P0	2	NT5E/NT5C3A
GBMvsCON.up	GO:0015174	basic amino acid transmembrane transporter activity	2/2623	28/29820	0.719190605	0.921134286	0.855929979	P30825/Q9Y619	2	SLC7A1/SLC25A15
GBMvsCON.up	GO:0017081	chloride channel regulator activity	2/2623	28/29820	0.719190605	0.921134286	0.855929979	Q9BV40/Q9UEU0	2	VAMP8/VTI1B
GBMvsCON.up	GO:0023029	MHC class Ib protein binding	2/2623	28/29820	0.719190605	0.921134286	0.855929979	Q03518/Q03519	2	TAP1/TAP2
GBMvsCON.up	GO:0032357	oxidized purine DNA binding	2/2623	28/29820	0.719190605	0.921134286	0.855929979	P23396/P52701	2	RPS3/MSH6
GBMvsCON.up	GO:0044594	17-beta-hydroxysteroid dehydrogenase (NAD+) activity	2/2623	28/29820	0.719190605	0.921134286	0.855929979	Q8NBQ5/Q99714	2	HSD17B11/HSD17B10
GBMvsCON.up	GO:0140313	molecular sequestering activity	2/2623	28/29820	0.719190605	0.921134286	0.855929979	Q13162/Q8WTX7	2	PRDX4/CASTOR1
GBMvsCON.up	GO:0140328	floppase activity	2/2623	28/29820	0.719190605	0.921134286	0.855929979	P98196/Q96AA3	2	ATP11A/RFT1
GBMvsCON.up	GO:0140035	ubiquitination-like modification-dependent protein binding	2/2623	29/29820	0.737230856	0.93433331	0.868194685	P29590/Q9UER7	2	PML/DAXX
GBMvsCON.up	GO:0005024	transforming growth factor beta receptor activity	2/2623	30/29820	0.754271542	0.938538473	0.872102176	P17813/Q8N2S1	2	ENG/LTBP4
GBMvsCON.up	GO:0008574	plus-end-directed microtubule motor activity	2/2623	30/29820	0.754271542	0.938538473	0.872102176	O60333/Q15058	2	KIF1B/KIF14
GBMvsCON.up	GO:0015278	calcium-release channel activity	2/2623	30/29820	0.754271542	0.938538473	0.872102176	Q13563/Q14571	2	PKD2/ITPR2
GBMvsCON.up	GO:0030235	nitric-oxide synthase regulator activity	2/2623	30/29820	0.754271542	0.938538473	0.872102176	P00533/P23634	2	EGFR/ATP2B4
GBMvsCON.up	GO:0070513	death domain binding	2/2623	30/29820	0.754271542	0.938538473	0.872102176	P63244/Q07812	2	RACK1/BAX
GBMvsCON.up	GO:0008525	phosphatidylcholine transporter activity	2/2623	31/29820	0.770348857	0.947104943	0.880062252	P55058/P55157	2	PLTP/MTTP
GBMvsCON.up	GO:0032356	oxidized DNA binding	2/2623	31/29820	0.770348857	0.947104943	0.880062252	P23396/P52701	2	RPS3/MSH6
GBMvsCON.up	GO:0042834	peptidoglycan binding	2/2623	31/29820	0.770348857	0.947104943	0.880062252	P01591/Q9NZC2	2	JCHAIN/TREM2
GBMvsCON.up	GO:0008242	omega peptidase activity	2/2623	32/29820	0.785500358	0.954361642	0.886805271	P36269/Q92820	2	GGT5/GGH
GBMvsCON.up	GO:0010181	FMN binding	2/2623	32/29820	0.785500358	0.954361642	0.886805271	P16435/Q9NX74	2	POR/DUS2
GBMvsCON.up	GO:0016638	oxidoreductase activity, acting on the CH-NH2 group of donors	2/2623	32/29820	0.785500358	0.954361642	0.886805271	P23378/Q96RQ9	2	GLDC/IL4I1
GBMvsCON.up	GO:0031420	alkali metal ion binding	2/2623	32/29820	0.785500358	0.954361642	0.886805271	P54922/Q9Y295	2	ADPRH/DRG1
GBMvsCON.up	GO:0015556	C4-dicarboxylate transmembrane transporter activity	2/2623	33/29820	0.799764456	0.960674107	0.892670896	P43005/Q15758	2	SLC1A1/SLC1A5
GBMvsCON.up	GO:0017075	syntaxin-1 binding	2/2623	33/29820	0.799764456	0.960674107	0.892670896	O75150/Q9NX95	2	RNF40/SYBU
GBMvsCON.up	GO:0048185	activin binding	2/2623	33/29820	0.799764456	0.960674107	0.892670896	P17813/P62942	2	ENG/FKBP1A
GBMvsCON.up	GO:0015172	acidic amino acid transmembrane transporter activity	2/2623	34/29820	0.813179966	0.965241561	0.896915034	P43005/Q15758	2	SLC1A1/SLC1A5
GBMvsCON.up	GO:0035497	cAMP response element binding	2/2623	34/29820	0.813179966	0.965241561	0.896915034	P15336/P16220	2	ATF2/CREB1
[truncated: 2,669 more rows]
