# Supplementary material for: Proteomic and metabolomic analyses illustrate the mechanisms of expression of the O6‐methylguanine‐DNA methyltransferase gene in glioblastoma
Source: CNS Neurosci Ther. 2023 Aug 28;30(2):e14415. doi: 10.1111/cns.14415 (PMC10848106; doi:10.1111/cns.14415)
Supplement: Supplementary file 1 — Table S1. [file CNS-30-e14415-s001.zip › cns14415-sup-0007-TableS7.xls]

## Sheet: Sheet1
Cluster	ID	Description	GeneRatio	BgRatio	pvalue	p.adjust	qvalue	geneID	Count	Symbol
GBMvsCON.up	hsa05171	Coronavirus disease - COVID-19	116/1328	339/11396	8.99067e-29	9.79983e-27	9.02221e-27	O95786/P00488/P00533/P00734/P00746/P00751/P01024/P01031/P02671/P02675/P02679/P02745/P02746/P02747/P04275/P04839/P05161/P05386/P05387/P05388/P07357/P08708/P08865/P0C0L4/P15880/P16885/P18077/P18124/P18621/P19525/P20591/P20592/P23396/P25398/P26373/P27635/P29466/P29728/P30050/P32969/P35268/P36578/P39019/P39023/P40429/P40763/P42224/P42766/P46776/P46777/P46778/P46779/P46781/P46782/P46783/P47914/P48740/…	116	RIGI/F13A1/EGFR/F2/CFD/CFB/C3/C5/FGA/FGB/FGG/C1QA/C1QB/C1QC/VWF/CYBB/ISG15/RPLP1/RPLP2/RPLP0/C8A/RPS17/RPSA/C4A/RPS2/PLCG2/RPL35A/RPL7/RPL17/EIF2AK2/MX1/MX2/RPS3/RPS12/RPL13/RPL10/CASP1/OAS2/RPL12/RPL9; RPL9P7; RPL9P8; RPL9P9/RPL22/RPL4/RPS19/RPL3/RPL13A/STAT3/STAT1/RPL35/RPL27A/RPL5/RPL21/RPL28/RPS9/RPS5/RPS10/RPL29/MASP1/RPL14/IRAK1/STAT2/ADAR/RPS20/RPS3A/RPL15/RPL27/RPL37A/RPS7/RPS8/RPS15A/RPS…
GBMvsCON.up	hsa03010	Ribosome	99/1328	181/11396	9.52253e-46	3.11387e-43	2.86678e-43	O15235/O75394/P05386/P05387/P05388/P08708/P08865/P09001/P15880/P18077/P18124/P18621/P23396/P25398/P26373/P27635/P30050/P32969/P35268/P36578/P39019/P39023/P40429/P42766/P46776/P46777/P46778/P46779/P46781/P46782/P46783/P47914/P49406/P50914/P52815/P60866/P61247/P61313/P61353/P61513/P62081/P62241/P62244/P62249/P62263/P62269/P62273/P62277/P62280/P62424/P62701/P62750/P62753/P62829/P62841/P62847/P62851/…	99	MRPS12/MRPL33/RPLP1/RPLP2/RPLP0/RPS17/RPSA/MRPL3/RPS2/RPL35A/RPL7/RPL17/RPS3/RPS12/RPL13/RPL10/RPL12/RPL9; RPL9P7; RPL9P8; RPL9P9/RPL22/RPL4/RPS19/RPL3/RPL13A/RPL35/RPL27A/RPL5/RPL21/RPL28/RPS9/RPS5/RPS10/RPL29/MRPL19/RPL14/MRPL12/RPS20/RPS3A/RPL15/RPL27/RPL37A/RPS7/RPS8/RPS15A/RPS16/RPS14/RPS18/RPS29/RPS13/RPS11/RPL7A/RPS4X/RPL23A/RPS6/RPL23/RPS15/RPS24/RPS25/RPS26/RPS28/FAU/RPL30/RPL31/RPL10A/R…
GBMvsCON.up	hsa03040	Spliceosome	87/1328	184/11396	7.22527e-34	1.18133e-31	1.08759e-31	O14776/O15042/O43143/O43172/O43395/O43447/O60508/O60828/O75400/O75494/O75533/O75643/O94906/O95777/P07910/P08579/P08621/P09012/P09651/P09661/P14678/P17844/P26368/P35637/P38159/P38919/P41223/P49756/P51991/P52272/P55769/P61326/P61978/P62304/P62306/P62312/P62314/P62316/P62318/P62995/P84103/Q00839/Q01081/Q01130/Q07955/Q09161/Q12874/Q13242/Q13247/Q13435/Q13595/Q13838/Q14562/Q15029/Q15393/Q15428/Q15459/…	87	TCERG1/U2SURP/DHX15/PRPF4/PRPF3/PPIH/CDC40/PQBP1/PRPF40A/SRSF10/SF3B1/SNRNP200/PRPF6/LSM8/HNRNPC/SNRPB2/SNRNP70/SNRPA/HNRNPA1/SNRPA1/SNRPB/DDX5/U2AF2/FUS/RBMX/EIF4A3/BUD31/RBM25/HNRNPA3/HNRNPM/SNU13/MAGOH/HNRNPK/SNRPE/SNRPF/LSM6/SNRPD1/SNRPD2/SNRPD3/TRA2B/SRSF3/HNRNPU/U2AF1/SRSF2/SRSF1/NCBP1/SF3A3/SRSF9/SRSF6/SF3B2/TRA2A/DDX39B/DHX8/EFTUD2/SF3B3/SF3A2/SF3A1/SRSF7/USP39/PRPF40B/PRPF8/DDX46/PHF5A/A…
GBMvsCON.up	hsa05169	Epstein-Barr virus infection	69/1328	343/11396	3.14559e-06	9.35099e-05	8.60899e-05	O00221/O00231/O14727/O15533/O75446/O95786/P01889/P01903/P01909/P01911/P01920/P04439/P04440/P05161/P05362/P06400/P08670/P10321/P13747/P16885/P17980/P19525/P20036/P20701/P24941/P25445/P25942/P28068/P29728/P30101/P30511/P31751/P35998/P40763/P42224/P43686/P49961/P51617/P51665/P52630/P55036/P55211/P61769/P62195/P62333/Q00653/Q03518/Q03519/Q04206/Q06187/Q07812/Q13200/Q13547/Q14790/Q15008/Q16186/Q16539/…	69	NFKBIE/PSMD11/APAF1/TAPBP/SAP30/RIGI/HLA-B/HLA-DRA/HLA-DQA1/HLA-DRB1/HLA-DQB1/HLA-A/HLA-DPB1/ISG15/ICAM1/RB1/VIM/HLA-C/HLA-E/PLCG2/PSMC3/EIF2AK2/HLA-DPA1/ITGAL/CDK2/FAS/CD40/HLA-DMB/OAS2/PDIA3/HLA-F/AKT2/PSMC2/STAT3/STAT1/PSMC4/ENTPD1/IRAK1/PSMD7/STAT2/PSMD4/CASP9/B2M/PSMC5/PSMC6/NFKB2/TAP1/TAP2/RELA/BTK/BAX/PSMD2/HDAC1/CASP8/PSMD6/ADRM1/MAPK14/HLA-DRB5/MAVS/DDB2/HDAC2/USP7/MYD88/IRAK4/TAB2/TRAF6…
GBMvsCON.down	hsa05132	Salmonella infection	68/537	368/11396	4.60087e-23	1.32505e-20	7.74883e-21	A6NHL2/O00399/O00471/O14576/O43237/O43739/O60282/O75116/P04350/P07437/P07900/P0DPH7/P11233/P27361/P28482/P36507/P42025/P42336/P42338/P45985/P50570/P51808/P52564/P53779/P55060/P60953/P61020/P61163/P61586/P62745/P63000/P63167/P63208/P63261/P68363/P68366/P68371/P84077/P84095/Q02750/Q07866/Q12840/Q13153/Q13409/Q13509/Q13561/Q13885/Q14203/Q14204/Q3ZCM7/Q8IVF2/Q8NEB9/Q8TF09/Q92556/Q96F07/Q96FJ2/Q96JJ3/…	68	TUBAL3/DCTN6/EXOC5/DYNC1I1/DYNC1LI2/CYTH3/KIF5C/ROCK2/TUBB4A/TUBB/HSP90AA1/TUBA3C/RALA/MAPK3/MAPK1/MAP2K2/ACTR1B/PIK3CA/PIK3CB/MAP2K4/DNM2/DYNLT3/MAP2K6/MAPK10/CSE1L/CDC42/RAB5B/ACTR1A/RHOA/RHOB/RAC1/DYNLL1/SKP1/ACTG1/TUBA1B/TUBA4A/TUBB4B/ARF1/RHOG/MAP2K1/KLC1/KIF5A/PAK1/DYNC1I2/TUBB3/DCTN2/TUBB2A/DCTN1/DYNC1H1/TUBB8/AHNAK2/PIK3C3/DYNLRB2/ELMO1/CYFIP2/DYNLL2/ELMO2/SNX18/DCTN5/TUBB6/KLC2/DYNLRB1/T…
GBMvsCON.up	hsa05016	Huntington disease	59/1328	447/11396	0.167107	0.895301	0.824259	O00231/O00233/O00483/O14727/O14818/O15514/O75380/O75947/P00414/P00846/P04179/P07203/P10606/P12236/P15954/P16220/P17980/P18859/P19388/P20618/P20674/P21980/P22352/P25787/P25788/P25789/P28066/P28070/P30876/P35998/P41594/P42262/P43686/P48058/P49720/P51665/P55036/P55211/P56381/P60900/P62195/P62333/Q00059/Q07812/Q0VDD8/Q13200/Q13547/Q14790/Q15008/Q15147/Q16186/Q16656/Q8TED1/Q92769/Q92793/Q96SL4/Q99643/…	59	PSMD11/PSMD9/NDUFA4/APAF1/PSMA7/POLR2D/NDUFS6/ATP5PD/MT-CO3/MT-ATP6/SOD2/GPX1/COX5B/SLC25A6/COX7C/CREB1/PSMC3/ATP5PF/POLR2E/PSMB1/COX5A/TGM2/GPX3/PSMA2/PSMA3/PSMA4/PSMA5/PSMB4/POLR2B/PSMC2/GRM5/GRIA2/PSMC4/GRIA4/PSMB3/PSMD7/PSMD4/CASP9/ATP5F1E/PSMA6/PSMC5/PSMC6/TFAM/BAX/DNAH14/PSMD2/HDAC1/CASP8/PSMD6/PLCB4/ADRM1/NRF1/GPX8/HDAC2/CREBBP/GPX7/SDHC/TUBB2B/NDUFA12
GBMvsCON.up	hsa03013	Nucleocytoplasmic transport	57/1328	144/11396	5.16183e-18	4.2198e-16	3.88496e-16	O00422/O15504/O75694/P12270/P35658/P37198/P38919/P46060/P49792/P52292/P52948/P55735/P55854/P57088/P57740/P61326/P63165/P63279/P68104/P78406/Q09161/Q12769/Q13769/Q13838/Q15287/Q5SRE5/Q6I9Y2/Q7Z3B4/Q86V81/Q8N1F7/Q8NFH4/Q8NFH5/Q8NI27/Q8TEX9/Q8WUM0/Q92621/Q92900/Q92973/Q96A72/Q96D46/Q96EE3/Q96FV9/Q96P70/Q96QU8/Q99567/Q9BRP8/Q9BTX1/Q9BVL2/Q9BW27/Q9H814/Q9HAV4/Q9NUU7/Q9UI26/Q9UKV3/Q9UKX7/Q9UMR2/Q9Y5S9	57	SAP18/NUP42/NUP155/TPR/NUP214/NUP62/EIF4A3/RANGAP1/RANBP2/KPNA2/NUP98/SEC13/SUMO3/TMEM33/NUP107/MAGOH/SUMO1/UBE2I/EEF1A1/RAE1/NCBP1/NUP160/THOC5/DDX39B/RNPS1/NUP188/THOC7/NUP54/ALYREF/NUP93/NUP37/NUP35/THOC2/IPO4/NUP133/NUP205/UPF1/TNPO1/MAGOHB/NMD3/SEH1L/THOC1/IPO9/XPO6/NUP88/PYM1/NDC1/NUP58/NUP85/PHAX/XPO5/DDX19A/IPO11/ACIN1/NUP50/DDX19B/RBM8A
GBMvsCON.up	hsa04141	Protein processing in endoplasmic reticulum	57/1328	260/11396	1.42574e-06	5.18018e-05	4.76913e-05	O60337/O60476/O94979/P04843/P04844/P07237/P11021/P13667/P14314/P14625/P19525/P25685/P27824/P30040/P30101/P33908/P39656/P43307/P46977/P49257/P51571/P51572/P53992/P54727/P55735/P60059/P61619/P61803/Q07065/Q07812/Q12907/Q13217/Q13724/Q14697/Q15084/Q15436/Q15629/Q8IXB1/Q8NBS9/Q8TCJ2/Q96DZ1/Q96HE7/Q9BUN8/Q9BZQ6/Q9GZP9/Q9H173/Q9NRD1/Q9NRR5/Q9NYU2/Q9P2E9/Q9UBS4/Q9UBV2/Q9UGP8/Q9UHD9/Q9UKM7/Q9UMX0/Q9Y4L1	57	MARCHF6/MAN1A2/SEC31A/RPN1/RPN2/P4HB/HSPA5/PDIA4/PRKCSH/HSP90B1/EIF2AK2/DNAJB1/CANX/ERP29/PDIA3/MAN1A1/DDOST/SSR1/STT3A/LMAN1/SSR4/BCAP31/SEC24C/RAD23B/SEC13/SEC61G/SEC61A1/DAD1/CKAP4/BAX/LMAN2/DNAJC3/MOGS/GANAB/PDIA6/SEC23A/TRAM1/DNAJC10/TXNDC5/STT3B/ERLEC1/ERO1A/DERL1/EDEM3/DERL2/SIL1/FBXO6/UBQLN4/UGGT1/RRBP1/DNAJB11/SEL1L/SEC63/UBQLN2/MAN1B1/UBQLN1/HYOU1
GBMvsCON.up	hsa05020	Prion disease	54/1328	429/11396	0.290875	1	0.92065	O00231/O00233/O00483/O14727/O14818/O75380/O75947/P00414/P00846/P01031/P02745/P02746/P02747/P04839/P07357/P10606/P11021/P11047/P12236/P14598/P15336/P15954/P16220/P17980/P18859/P19878/P20618/P20674/P25787/P25788/P25789/P28066/P28070/P35998/P43686/P49720/P51636/P51665/P55036/P55211/P56381/P60900/P62195/P62333/Q07812/Q13200/Q14571/Q15008/Q16186/Q16539/Q92934/Q99643/Q9BVA1/Q9UI09	54	PSMD11/PSMD9/NDUFA4/APAF1/PSMA7/NDUFS6/ATP5PD/MT-CO3/MT-ATP6/C5/C1QA/C1QB/C1QC/CYBB/C8A/COX5B/HSPA5/LAMC1/SLC25A6/NCF1/ATF2/COX7C/CREB1/PSMC3/ATP5PF/NCF2/PSMB1/COX5A/PSMA2/PSMA3/PSMA4/PSMA5/PSMB4/PSMC2/PSMC4/PSMB3/CAV2/PSMD7/PSMD4/CASP9/ATP5F1E/PSMA6/PSMC5/PSMC6/BAX/PSMD2/ITPR2/PSMD6/ADRM1/MAPK14/BAD/SDHC/TUBB2B/NDUFA12
GBMvsCON.up	hsa05165	Human papillomavirus infection	53/1328	497/11396	0.778643	1	0.92065	P00533/P01889/P02462/P02751/P04004/P04049/P04275/P04439/P05161/P06400/P06756/P07942/P07996/P08514/P08572/P08648/P10321/P11047/P12109/P13747/P15692/P16220/P18084/P19525/P20591/P20592/P24941/P25445/P26012/P27449/P30511/P31751/P35442/P41221/P42224/P49746/P51572/P52630/P56199/P78504/Q04206/Q07812/Q13547/Q14790/Q14839/Q15382/Q15904/Q16363/Q92769/Q92793/Q92934/Q9UM47/Q9Y6K9	53	EGFR/HLA-B/COL4A1/FN1/VTN/RAF1/VWF/HLA-A/ISG15/RB1/ITGAV/LAMB1/THBS1/ITGA2B/COL4A2/ITGA5/HLA-C/LAMC1/COL6A1/HLA-E/VEGFA/CREB1/ITGB5/EIF2AK2/MX1/MX2/CDK2/FAS/ITGB8/ATP6V0C/HLA-F/AKT2/THBS2/WNT5A/STAT1/THBS3/BCAP31/STAT2/ITGA1/JAG1/RELA/BAX/HDAC1/CASP8/CHD4/RHEB/ATP6AP1/LAMA4/HDAC2/CREBBP/BAD/NOTCH3/IKBKG
GBMvsCON.down	hsa04814	Motor proteins	52/537	267/11396	7.57586e-19	1.09092e-16	6.37967e-17	A6NHL2/O00139/O00399/O14576/O14782/O43237/O60282/O94832/P04350/P05976/P06753/P07437/P07951/P09493/P0DPH7/P35580/P42025/P51808/P61163/P63167/P63261/P68133/P68363/P68366/P68371/Q07866/Q12756/Q12840/Q13409/Q13509/Q13561/Q13885/Q14203/Q14204/Q3ZCM7/Q7Z406/Q7Z4S6/Q8TF09/Q92614/Q92845/Q96FJ2/Q9BTE1/Q9BUF5/Q9H0B6/Q9NP97/Q9NY65/Q9NZ32/Q9UJW0/Q9UM54/Q9Y496/Q9Y4I1/Q9Y6G9	52	TUBAL3/KIF2A/DCTN6/DYNC1I1/KIF3C/DYNC1LI2/KIF5C/MYO1D/TUBB4A/MYL1/TPM3/TUBB/TPM2/TPM1/TUBA3C/MYH10/ACTR1B/DYNLT3/ACTR1A/DYNLL1/ACTG1/ACTA1/TUBA1B/TUBA4A/TUBB4B/KLC1/KIF1A/KIF5A/DYNC1I2/TUBB3/DCTN2/TUBB2A/DCTN1/DYNC1H1/TUBB8/MYH14/KIF21A/DYNLRB2/MYO18A/KIFAP3/DYNLL2/DCTN5/TUBB6/KLC2/DYNLRB1/TUBA8/ACTR10/DCTN4/MYO6/KIF3A/MYO5A/DYNC1LI1
GBMvsCON.up	hsa05012	Parkinson disease	51/1328	417/11396	0.377103	1	0.92065	O00231/O00233/O00483/O14727/O14818/O43464/O75380/O75947/P00414/P00846/P10606/P11021/P12236/P15954/P17980/P18859/P20618/P20674/P25787/P25788/P25789/P28066/P28070/P35998/P41226/P43686/P49720/P51665/P55036/P55211/P56381/P60900/P62195/P62333/P62979/Q07812/Q12931/Q13200/Q13433/Q14571/Q15008/Q15043/Q16186/Q8IWA4/Q92504/Q99643/Q9BVA1/Q9NY26/Q9UER7/Q9UI09/Q9ULF5	51	PSMD11/PSMD9/NDUFA4/APAF1/PSMA7/HTRA2/NDUFS6/ATP5PD/MT-CO3/MT-ATP6/COX5B/HSPA5/SLC25A6/COX7C/PSMC3/ATP5PF/PSMB1/COX5A/PSMA2/PSMA3/PSMA4/PSMA5/PSMB4/PSMC2/UBA7/PSMC4/PSMB3/PSMD7/PSMD4/CASP9/ATP5F1E/PSMA6/PSMC5/PSMC6/RPS27A/BAX/TRAP1/PSMD2/SLC39A6/ITPR2/PSMD6/SLC39A14/ADRM1/MFN1/SLC39A7/SDHC/TUBB2B/SLC39A1/DAXX/NDUFA12/SLC39A10
GBMvsCON.up	hsa05152	Tuberculosis	50/1328	313/11396	0.012371	0.161813	0.148973	O00287/O14727/O43353/O95999/P01024/P01903/P01909/P01911/P01920/P04049/P04233/P04440/P05107/P07339/P08571/P10809/P12931/P16220/P18428/P20036/P25208/P25774/P27449/P28068/P31146/P31751/P33241/P38646/P42224/P48382/P51149/P51617/P55211/P61812/Q04206/Q07812/Q13952/Q14116/Q14790/Q15075/Q15904/Q16539/Q30154/Q92793/Q92934/Q99836/Q9NWZ3/Q9UBG0/Q9UDY8/Q9Y4K3	50	RFXAP/APAF1/RIPK2/BCL10/C3/HLA-DRA/HLA-DQA1/HLA-DRB1/HLA-DQB1/RAF1/CD74/HLA-DPB1/ITGB2/CTSD/CD14/HSPD1/SRC/CREB1/LBP/HLA-DPA1/NFYB/CTSS/ATP6V0C/HLA-DMB/CORO1A/AKT2/LSP1/HSPA9/STAT1/RFX5/RAB7A/IRAK1/CASP9/TGFB2/RELA/BAX/NFYC/IL18/CASP8/EEA1/ATP6AP1/MAPK14/HLA-DRB5/CREBBP/BAD/MYD88/IRAK4/MRC2/MALT1/TRAF6
GBMvsCON.up	hsa05164	Influenza A	48/1328	282/11396	0.00431507	0.0783904	0.0721701	O14727/O95639/O95786/P00747/P01903/P01909/P01911/P01920/P04049/P04440/P05362/P12236/P19525/P20036/P20591/P20592/P25445/P25685/P28068/P29466/P29590/P29728/P31751/P42224/P52292/P52630/P52948/P55211/P55265/P78406/Q04206/Q05823/Q07812/Q13217/Q14116/Q14258/Q14790/Q30154/Q7Z434/Q86U42/Q92793/Q99836/Q9BUJ2/Q9BYX4/Q9NWZ3/Q9ULZ3/Q9Y6K5/Q9Y6K9	48	APAF1/CPSF4/RIGI/PLG/HLA-DRA/HLA-DQA1/HLA-DRB1/HLA-DQB1/RAF1/HLA-DPB1/ICAM1/SLC25A6/EIF2AK2/HLA-DPA1/MX1/MX2/FAS/DNAJB1/HLA-DMB/CASP1/PML/OAS2/AKT2/STAT1/KPNA2/STAT2/NUP98/CASP9/ADAR/RAE1/RELA/RNASEL/BAX/DNAJC3/IL18/TRIM25/CASP8/HLA-DRB5/MAVS/PABPN1/CREBBP/MYD88/HNRNPUL1/IFIH1/IRAK4/PYCARD/OAS3/IKBKG
GBMvsCON.up	hsa05166	Human T-cell leukemia virus 1 infection	46/1328	390/11396	0.488991	1	0.92065	O43306/O43684/P01730/P01889/P01903/P01909/P01911/P01920/P04439/P04440/P05107/P05362/P06400/P10321/P11166/P11831/P12236/P13747/P15336/P16220/P20036/P20701/P24941/P25208/P25942/P27824/P28068/P30511/P31751/P42229/P42771/P51692/P61769/P61812/P84022/Q00653/Q04206/Q07812/Q13469/Q15796/Q30154/Q92793/Q9H6Z4/Q9UJX6/Q9Y490/Q9Y6K9	46	ADCY6/BUB3/CD4/HLA-B/HLA-DRA/HLA-DQA1/HLA-DRB1/HLA-DQB1/HLA-A/HLA-DPB1/ITGB2/ICAM1/RB1/HLA-C/SLC2A1/SRF/SLC25A6/HLA-E/ATF2/CREB1/HLA-DPA1/ITGAL/CDK2/NFYB/CD40/CANX/HLA-DMB/HLA-F/AKT2/STAT5A/CDKN2A/STAT5B/B2M/TGFB2/SMAD3/NFKB2/RELA/BAX/NFATC2/SMAD2/HLA-DRB5/CREBBP/RANBP3/ANAPC2/TLN1/IKBKG
GBMvsCON.up	hsa04145	Phagosome	44/1328	271/11396	0.013878	0.174543	0.160693	O75396/P01024/P01889/P01903/P01909/P01911/P01920/P02786/P04439/P04440/P04839/P05107/P05164/P06756/P07996/P08571/P08648/P10321/P13747/P14598/P18084/P19878/P20036/P20645/P21757/P25774/P27449/P27824/P28068/P30511/P31146/P35442/P49746/P51149/P60059/P61619/Q03518/Q03519/Q15075/Q15904/Q30154/Q86Y82/Q9BVA1/Q9UBG0	44	SEC22B/C3/HLA-B/HLA-DRA/HLA-DQA1/HLA-DRB1/HLA-DQB1/TFRC/HLA-A/HLA-DPB1/CYBB/ITGB2/MPO/ITGAV/THBS1/CD14/ITGA5/HLA-C/HLA-E/NCF1/ITGB5/NCF2/HLA-DPA1/M6PR/MSR1/CTSS/ATP6V0C/CANX/HLA-DMB/HLA-F/CORO1A/THBS2/THBS3/RAB7A/SEC61G/SEC61A1/TAP1/TAP2/EEA1/ATP6AP1/HLA-DRB5/STX12/TUBB2B/MRC2
GBMvsCON.up	hsa05131	Shigellosis	44/1328	351/11396	0.324516	1	0.92065	O15143/O15144/O15145/O43353/O60610/O95999/P00533/P01024/P07737/P08571/P08648/P12814/P12931/P16885/P18206/P29466/P31751/P49662/P59998/P62979/P68431/Q01081/Q04206/Q07812/Q13185/Q13418/Q14116/Q14247/Q14571/Q15147/Q16539/Q86WV6/Q92747/Q96B36/Q99836/Q9BRC7/Q9NYJ8/Q9UDY8/Q9UIA0/Q9ULZ3/Q9Y490/Q9Y4K3/Q9Y6K9/Q9Y6W5	44	ARPC1B/ARPC2/ARPC3/RIPK2/DIAPH1/BCL10/EGFR/C3/PFN1/CD14/ITGA5/ACTN1/SRC/PLCG2/VCL/CASP1/AKT2/CASP4/ARPC4/RPS27A/H3C1; H3C2; H3C3; H3C4; H3C6; H3C7; H3C8; H3C10; H3C11; H3C12/U2AF1/RELA/BAX/CBX3/ILK/IL18/CTTN/ITPR2/PLCB4/MAPK14/STING1/ARPC1A/AKT1S1/MYD88/PLCD4/TAB2/MALT1/CYTH4/PYCARD/TLN1/TRAF6/IKBKG/WASF2
GBMvsCON.up	hsa05132	Salmonella infection	44/1328	368/11396	0.451726	1	0.92065	O00592/O15143/O15144/O15145/O43353/P04049/P07737/P08571/P08575/P14625/P20645/P21333/P23396/P29466/P31751/P49662/P51149/P51617/P55160/P59998/Q04206/Q07812/Q13490/Q14116/Q14790/Q16512/Q16539/Q7L576/Q8IWJ2/Q8WUW1/Q8WV41/Q92747/Q96DR7/Q99836/Q9BVA1/Q9H270/Q9H3P7/Q9H4E5/Q9NWZ3/Q9NYJ8/Q9UIA0/Q9ULZ3/Q9Y4K3/Q9Y6K9	44	PODXL/ARPC1B/ARPC2/ARPC3/RIPK2/RAF1/PFN1/CD14/PTPRC/HSP90B1/M6PR/FLNA/RPS3/CASP1/AKT2/CASP4/RAB7A/IRAK1/NCKAP1L/ARPC4/RELA/BAX/BIRC2/IL18/CASP8/PKN1/MAPK14/CYFIP1/GCC2/BRK1/SNX33/ARPC1A/ARHGEF26/MYD88/TUBB2B/VPS11/ACBD3/RHOJ/IRAK4/TAB2/CYTH4/PYCARD/TRAF6/IKBKG
GBMvsCON.down	hsa04144	Endocytosis	44/537	373/11396	1.56425e-08	9.01008e-07	5.26905e-07	O00499/O14939/O14964/O43739/O60282/O75061/O75436/O95208/O95219/O95630/P0DMV8/P43250/P49418/P50570/P54652/P60953/P61020/P61026/P61586/P84077/P84085/Q00610/Q05193/Q05513/Q12840/Q13393/Q15057/Q15276/Q5SW96/Q6DN90/Q8IYB5/Q8N6H7/Q8WUM4/Q92783/Q96FZ7/Q96J02/Q96P47/Q96P50/Q99755/Q99962/Q9NR46/Q9NZN3/Q9UPQ3/Q9UQ16	44	BIN1/PLD2/HGS/CYTH3/KIF5C/DNAJC6/VPS26A/EPN2/SNX4/STAMBP/HSPA1A/GRK6/AMPH/DNM2/HSPA2/CDC42/RAB5B/RAB10/RHOA/ARF1/ARF5/CLTC/DNM1/PRKCZ/KIF5A/PLD1/ACAP2/RABEP1/LDLRAP1/IQSEC1/SMAP1/ARFGAP2/PDCD6IP/STAM/CHMP6/ITCH/AGAP3/ACAP3/PIP5K1A/SH3GL2/SH3GLB2/EHD3/AGAP1/DNM3
GBMvsCON.up	hsa04714	Thermogenesis	43/1328	352/11396	0.394063	1	0.92065	A1L188/O00483/O43306/O60341/O75380/O75947/O75964/O96019/P00414/P00846/P10606/P15336/P15954/P16220/P18859/P20674/P50416/P51532/P51812/P56134/P56381/P56385/P62753/Q12824/Q15382/Q16539/Q49B96/Q5TEU4/Q7KZN9/Q7L592/Q86WW8/Q8N183/Q8NFD5/Q8TAQ2/Q92782/Q92784/Q92922/Q96B36/Q99643/Q99685/Q9UI09/Q9Y4C1/Q9Y6N1	43	NDUFAF8/NDUFA4/ADCY6/KDM1A/NDUFS6/ATP5PD/ATP5MG/ACTL6A/MT-CO3/MT-ATP6/COX5B/ATF2/COX7C/CREB1/ATP5PF/COX5A/CPT1A/SMARCA4/RPS6KA3/ATP5MF/ATP5F1E/ATP5ME/RPS6/SMARCB1/RHEB/MAPK14/COX19/NDUFAF5/COX15/NDUFAF7/COA5/NDUFAF2/ARID1B/SMARCC2/DPF1/DPF3/SMARCC1/AKT1S1/SDHC/MGLL/NDUFA12/KDM3A/COX11
GBMvsCON.up	hsa05203	Viral carcinogenesis	41/1328	284/11396	0.0855526	0.582827	0.53658	O00571/P01024/P01889/P04439/P06400/P06899/P10321/P11831/P12814/P12931/P13747/P15336/P16220/P19525/P23497/P24941/P30511/P40763/P42229/P42771/P51692/P52657/P58876/P61978/P62805/Q00403/Q00653/Q04206/Q07812/Q13547/Q13888/Q13889/Q14790/Q14839/Q7KZF4/Q92769/Q92793/Q92934/Q93009/Q9Y676/Q9Y6K9	41	DDX3X/C3/HLA-B/HLA-A/RB1/H2BC11/HLA-C/SRF/ACTN1/SRC/HLA-E/ATF2/CREB1/EIF2AK2/SP100/CDK2/HLA-F/STAT3/STAT5A/CDKN2A/STAT5B/GTF2A2/H2BC5/HNRNPK/H4C1; H4C2; H4C3; H4C4; H4C5; H4C6; H4C8; H4C9; H4C11; H4C12; H4C13; H4C14; H4C15; H4C16/GTF2B/NFKB2/RELA/BAX/HDAC1/GTF2H2/GTF2H3/CASP8/CHD4/SND1/HDAC2/CREBBP/BAD/USP7/MRPS18B/IKBKG
GBMvsCON.up	hsa04144	Endocytosis	41/1328	373/11396	0.681373	1	0.92065	O15143/O15144/O15145/O60493/O60749/P00533/P01130/P01889/P02786/P04439/P10321/P11717/P12931/P13747/P21802/P29590/P30511/P32121/P51149/P51636/P59998/P84022/P98082/Q13636/Q14161/Q15075/Q15796/Q8N6T3/Q8WWN8/Q92538/Q92747/Q96EY5/Q96T51/Q99961/Q9BXF6/Q9HAU4/Q9NRW7/Q9UBC2/Q9UIA0/Q9Y4K3/Q9Y5X3	41	ARPC1B/ARPC2/ARPC3/SNX3/SNX2/EGFR/LDLR/HLA-B/TFRC/HLA-A/HLA-C/IGF2R/SRC/HLA-E/FGFR2/PML/HLA-F/ARRB2/RAB7A/CAV2/ARPC4/SMAD3/DAB2/RAB31/GIT2/EEA1/SMAD2/ARFGAP1/ARAP3/GBF1/ARPC1A/MVB12A/RUFY1/SH3GL1/RAB11FIP5/SMURF2/VPS45/EPS15L1/CYTH4/TRAF6/SNX5
GBMvsCON.up	hsa04610	Complement and coagulation cascades	40/1328	117/11396	1.08105e-10	7.07005e-09	6.50905e-09	P00488/P00734/P00740/P00746/P00747/P00748/P00751/P01008/P01023/P01024/P01031/P01042/P02671/P02675/P02679/P02745/P02746/P02747/P03951/P04003/P04004/P04070/P04275/P05107/P05154/P05155/P05156/P05546/P07225/P07357/P08603/P0C0L4/P10909/P20851/P48740/Q03405/Q03591/Q96IY4/Q9UNN8/Q9Y279	40	F13A1/F2/F9/CFD/PLG/F12/CFB/SERPINC1/A2M/C3/C5/KNG1/FGA/FGB/FGG/C1QA/C1QB/C1QC/F11/C4BPA/VTN/PROC/VWF/ITGB2/SERPINA5/SERPING1/CFI/SERPIND1/PROS1/C8A/CFH/C4A/CLU/C4BPB/MASP1/PLAUR/CFHR1/CPB2/PROCR/VSIG4
GBMvsCON.up	hsa05417	Lipid and atherosclerosis	40/1328	346/11396	0.547501	1	0.92065	O14727/P01130/P02647/P04179/P04839/P05362/P06727/P08571/P10809/P11021/P12931/P14598/P14625/P14780/P15498/P18428/P19878/P25445/P25942/P29466/P31751/P40763/P51617/P55211/P55212/Q04206/Q07812/Q13469/Q14116/Q14790/Q15147/Q16539/Q92934/Q96HE7/Q99836/Q9NWZ3/Q9NYJ8/Q9ULZ3/Q9Y4K3/Q9Y6K9	40	APAF1/LDLR/APOA1/SOD2/CYBB/ICAM1/APOA4/CD14/HSPD1/HSPA5/SRC/NCF1/HSP90B1/MMP9/VAV1/LBP/NCF2/FAS/CD40/CASP1/AKT2/STAT3/IRAK1/CASP9/CASP6/RELA/BAX/NFATC2/IL18/CASP8/PLCB4/MAPK14/BAD/ERO1A/MYD88/IRAK4/TAB2/PYCARD/TRAF6/IKBKG
GBMvsCON.down	hsa04014	Ras signaling pathway	40/537	358/11396	3.13115e-07	7.51475e-06	4.39459e-06	O14807/O14827/O14939/O60262/O96013/P01116/P05771/P0DP23/P11233/P11234/P21359/P22694/P27361/P28482/P36507/P42336/P42338/P42684/P50151/P53779/P53816/P60953/P61020/P61224/P61586/P62834/P62873/P63000/Q02750/Q07890/Q13153/Q13393/Q13480/Q13972/Q2PPJ7/Q8IV61/Q9P286/Q9P2W3/Q9UHD2/Q9UK08	40	MRAS/RASGRF2/PLD2/GNG7/PAK4/KRAS/PRKCB/CALM1/RALA/RALB/NF1/PRKACB/MAPK3/MAPK1/MAP2K2/PIK3CA/PIK3CB/ABL2/GNG10/MAPK10/PLAAT3/CDC42/RAB5B/RAP1B/RHOA/RAP1A/GNB1/RAC1/MAP2K1/SOS2/PAK1/PLD1/GAB1/RASGRF1/RALGAPA2/RASGRP3/PAK5/GNG13/TBK1/GNG8
GBMvsCON.up	hsa05161	Hepatitis B	39/1328	250/11396	0.034754	0.30715	0.282778	O00571/O14727/O95786/P04049/P06400/P12004/P12931/P14780/P15336/P16220/P24941/P25445/P31751/P40763/P42224/P42229/P51617/P51692/P52630/P55211/P61812/P84022/P98160/Q04206/Q07812/Q13469/Q14790/Q15904/Q16539/Q7Z434/Q92466/Q92793/Q92934/Q99836/Q9BYX4/Q9NWZ3/Q9NYJ8/Q9Y4K3/Q9Y6K9	39	DDX3X/APAF1/RIGI/RAF1/RB1/PCNA/SRC/MMP9/ATF2/CREB1/CDK2/FAS/AKT2/STAT3/STAT1/STAT5A/IRAK1/STAT5B/STAT2/CASP9/TGFB2/SMAD3/HSPG2/RELA/BAX/NFATC2/CASP8/ATP6AP1/MAPK14/MAVS/DDB2/CREBBP/BAD/MYD88/IFIH1/IRAK4/TAB2/TRAF6/IKBKG
GBMvsCON.up	hsa04621	NOD-like receptor signaling pathway	39/1328	261/11396	0.0609001	0.463124	0.426375	O43353/O43586/P04839/P07858/P29466/P29728/P32455/P32456/P42224/P43490/P49662/P52630/P59665/Q04206/Q05823/Q13490/Q14116/Q14571/Q14790/Q15147/Q15654/Q16512/Q16539/Q16666/Q7Z434/Q86WV6/Q8IWA4/Q96PP8/Q96PP9/Q96RT1/Q99836/Q9NWZ3/Q9NYJ8/Q9ULZ3/Q9Y2G2/Q9Y4H4/Q9Y4K3/Q9Y6K5/Q9Y6K9	39	RIPK2/PSTPIP1/CYBB/CTSB/CASP1/OAS2/GBP1/GBP2/STAT1/NAMPT/CASP4/STAT2/DEFA1; DEFA1B/RELA/RNASEL/BIRC2/IL18/ITPR2/CASP8/PLCB4/TRIP6/PKN1/MAPK14/IFI16/MAVS/STING1/MFN1/GBP5/GBP4/ERBIN/MYD88/IRAK4/TAB2/PYCARD/CARD8/GPSM3/TRAF6/OAS3/IKBKG
GBMvsCON.up	hsa04514	Cell adhesion molecules	39/1328	276/11396	0.11607	0.716127	0.659303	O95297/P01730/P01889/P01903/P01909/P01911/P01920/P04439/P04440/P05107/P05362/P06756/P08575/P10321/P13747/P16284/P20036/P20701/P25942/P26012/P28068/P30511/P32942/P33151/Q30154/Q5ZPR3/Q8IW52/Q8N0W4/Q8N2Q7/Q8NFZ4/Q92692/Q92896/Q96AP7/Q9BY67/Q9BZZ2/Q9H156/Q9NT99/Q9NZ94/Q9Y624	39	MPZL1/CD4/HLA-B/HLA-DRA/HLA-DQA1/HLA-DRB1/HLA-DQB1/HLA-A/HLA-DPB1/ITGB2/ICAM1/ITGAV/PTPRC/HLA-C/HLA-E/PECAM1/HLA-DPA1/ITGAL/CD40/ITGB8/HLA-DMB/HLA-F/ICAM3/CDH5/HLA-DRB5/CD276/SLITRK4/NLGN4X/NLGN1/NLGN2/NECTIN2/GLG1/ESAM/CADM1/SIGLEC1/SLITRK2/LRRC4B/NLGN3/F11R
GBMvsCON.up	hsa05130	Pathogenic Escherichia coli infection	38/1328	283/11396	0.196286	0.97251	0.895341	O15143/O15144/O15145/P00519/P00734/P12931/P16333/P19338/P23396/P25445/P29466/P49662/P49755/P51617/P53992/P55160/P55211/P59998/Q04206/Q07812/Q13177/Q14116/Q14247/Q14790/Q16539/Q7L576/Q8WUW1/Q92633/Q92747/Q99836/Q9BVA1/Q9NWZ3/Q9NYJ8/Q9UIA0/Q9ULZ3/Q9Y4K3/Q9Y6K9/Q9Y6W5	38	ARPC1B/ARPC2/ARPC3/ABL1/F2/SRC/NCK1/NCL/RPS3/FAS/CASP1/CASP4/TMED10/IRAK1/SEC24C/NCKAP1L/CASP9/ARPC4/RELA/BAX/PAK2/IL18/CTTN/CASP8/MAPK14/CYFIP1/BRK1/LPAR1/ARPC1A/MYD88/TUBB2B/IRAK4/TAB2/CYTH4/PYCARD/TRAF6/IKBKG/WASF2
GBMvsCON.up	hsa04510	Focal adhesion	38/1328	324/11396	0.509493	1	0.92065	O60610/P00533/P02462/P02751/P04004/P04049/P04275/P06756/P07942/P07996/P08514/P08572/P08648/P11047/P12109/P12814/P12931/P15498/P15692/P17948/P18084/P18206/P21333/P26012/P29353/P31751/P35442/P49746/P50552/P51636/P56199/Q13177/Q13418/Q13490/Q15942/Q16363/Q92934/Q9Y490	38	DIAPH1/EGFR/COL4A1/FN1/VTN/RAF1/VWF/ITGAV/LAMB1/THBS1/ITGA2B/COL4A2/ITGA5/LAMC1/COL6A1/ACTN1/SRC/VAV1/VEGFA/FLT1/ITGB5/VCL/FLNA/ITGB8/SHC1/AKT2/THBS2/THBS3/VASP/CAV2/ITGA1/PAK2/ILK/BIRC2/ZYX/LAMA4/BAD/TLN1
GBMvsCON.down	hsa04010	MAPK signaling pathway	38/537	460/11396	0.000525256	0.0024799	0.00145023	O14807/O14827/O75582/P01116/P05771/P0DMV8/P15056/P16298/P21359/P21860/P22694/P27361/P28482/P35813/P36507/P45985/P46108/P51452/P52564/P53041/P53779/P54289/P54652/P60953/P61224/P62834/P63000/P63098/Q02750/Q07890/Q08209/Q12851/Q13153/Q13972/Q15349/Q8IV61/Q9UPT6/Q9Y4G8	38	MRAS/RASGRF2/RPS6KA5/KRAS/PRKCB/HSPA1A/BRAF/PPP3CB/NF1/ERBB3/PRKACB/MAPK3/MAPK1/PPM1A/MAP2K2/MAP2K4/CRK/DUSP3/MAP2K6/PPP5C/MAPK10/CACNA2D1/HSPA2/CDC42/RAP1B/RAP1A/RAC1/PPP3R1/MAP2K1/SOS2/PPP3CA/MAP4K2/PAK1/RASGRF1/RPS6KA2/RASGRP3/MAPK8IP3/RAPGEF2
GBMvsCON.down	hsa05165	Human papillomavirus infection	38/537	497/11396	0.00217485	0.00835144	0.00488388	O14745/O15455/O75348/O95670/P01116/P14618/P21281/P21283/P22694/P27361/P28482/P29400/P30153/P36507/P36543/P38606/P42336/P42338/P60953/P62714/P63151/P67775/Q02750/Q05513/Q07890/Q12959/Q13362/Q14738/Q15172/Q15173/Q15334/Q15700/Q16864/Q92574/Q92752/Q9UHD2/Q9UI12/Q9Y5K8	38	NHERF1/TLR3/ATP6V1G1/ATP6V1G2/KRAS/PKM/ATP6V1B2/ATP6V1C1/PRKACB/MAPK3/MAPK1/COL4A5/PPP2R1A/MAP2K2/ATP6V1E1/ATP6V1A/PIK3CA/PIK3CB/CDC42/PPP2CB/PPP2R2A/PPP2CA/MAP2K1/PRKCZ/SOS2/DLG1/PPP2R5C/PPP2R5D/PPP2R5A/PPP2R5B/LLGL1/DLG2/ATP6V1F/TSC1/TNR/TBK1/ATP6V1H/ATP6V1D
GBMvsCON.up	hsa05017	Spinocerebellar ataxia	37/1328	211/11396	0.00701333	0.114668	0.105569	O00231/O00233/O00567/O14818/P12236/P16615/P17980/P20618/P25787/P25788/P25789/P28066/P28070/P31751/P35998/P42262/P43686/P49720/P51665/P54253/P55036/P60900/P62195/P62333/Q00403/Q13200/Q14571/Q14671/Q15008/Q15147/Q16186/Q8WWM7/Q96RK0/Q99700/Q9UBB4/Q9UK17/Q9Y4W6	37	PSMD11/PSMD9/NOP56/PSMA7/SLC25A6/ATP2A2/PSMC3/PSMB1/PSMA2/PSMA3/PSMA4/PSMA5/PSMB4/AKT2/PSMC2/GRIA2/PSMC4/PSMB3/PSMD7/ATXN1/PSMD4/PSMA6/PSMC5/PSMC6/GTF2B/PSMD2/ITPR2/PUM1/PSMD6/PLCB4/ADRM1/ATXN2L/CIC/ATXN2/ATXN10/KCND3/AFG3L2
GBMvsCON.up	hsa05205	Proteoglycans in cancer	37/1328	319/11396	0.539045	1	0.92065	P00533/P02751/P04004/P04049/P06756/P07996/P08253/P08648/P08962/P12931/P14780/P15498/P15692/P16157/P16885/P17844/P18084/P21333/P23588/P25445/P31751/P35052/P35625/P40763/P41221/P46940/P51636/P51884/P61812/P62753/P98160/Q03405/Q14247/Q14571/Q15796/Q16082/Q16539	37	EGFR/FN1/VTN/RAF1/ITGAV/THBS1/MMP2/ITGA5/CD63/SRC/MMP9/VAV1/VEGFA/ANK1/PLCG2/DDX5/ITGB5/FLNA/EIF4B/FAS/AKT2/GPC1/TIMP3/STAT3/WNT5A/IQGAP1/CAV2/LUM/TGFB2/RPS6/HSPG2/PLAUR/CTTN/ITPR2/SMAD2/HSPB2/MAPK14
GBMvsCON.up	hsa04810	Regulation of actin cytoskeleton	37/1328	364/11396	0.837032	1	0.92065	O15143/O15144/O15145/O60610/P00533/P00734/P01031/P01042/P02751/P04049/P05107/P06756/P07357/P07737/P08514/P08648/P12814/P12931/P15498/P18084/P18206/P20701/P21802/P26012/P31751/P46940/P55160/P56199/P59998/Q13177/Q15052/Q7L576/Q8N8S7/Q8WUW1/Q92633/Q92747/Q9Y6W5	37	ARPC1B/ARPC2/ARPC3/DIAPH1/EGFR/F2/C5/KNG1/FN1/RAF1/ITGB2/ITGAV/C8A/PFN1/ITGA2B/ITGA5/ACTN1/SRC/VAV1/ITGB5/VCL/ITGAL/FGFR2/ITGB8/AKT2/IQGAP1/NCKAP1L/ITGA1/ARPC4/PAK2/ARHGEF6/CYFIP1/ENAH/BRK1/LPAR1/ARPC1A/WASF2
GBMvsCON.up	hsa05170	Human immunodeficiency virus 1 infection	36/1328	330/11396	0.691074	1	0.92065	O15533/P01730/P01889/P04049/P04439/P10321/P13747/P16885/P25445/P30101/P30511/P31751/P51617/P55211/P61769/Q03518/Q03519/Q04206/Q07812/Q10567/Q13177/Q13469/Q14571/Q14790/Q16539/Q86WV6/Q92934/Q99836/Q9C035/Q9NRW3/Q9NWZ3/Q9NYJ8/Q9UBF6/Q9Y3Z3/Q9Y4K3/Q9Y6K9	36	TAPBP/CD4/HLA-B/RAF1/HLA-A/HLA-C/HLA-E/PLCG2/FAS/PDIA3/HLA-F/AKT2/IRAK1/CASP9/B2M/TAP1/TAP2/RELA/BAX/AP1B1/PAK2/NFATC2/ITPR2/CASP8/MAPK14/STING1/BAD/MYD88/TRIM5/APOBEC3C/IRAK4/TAB2/RNF7/SAMHD1/TRAF6/IKBKG
GBMvsCON.up	hsa05163	Human cytomegalovirus infection	36/1328	357/11396	0.847141	1	0.92065	O15533/O43306/P00533/P01889/P04049/P04439/P06400/P06756/P10321/P12931/P13747/P15336/P15692/P16220/P25445/P30101/P30511/P31751/P32246/P40763/P42771/P55211/P61769/Q03518/Q03519/Q04206/Q07812/Q12802/Q13469/Q14571/Q14790/Q15147/Q15382/Q16539/Q86WV6/Q9Y6K9	36	TAPBP/ADCY6/EGFR/HLA-B/RAF1/HLA-A/RB1/ITGAV/HLA-C/SRC/HLA-E/ATF2/VEGFA/CREB1/FAS/PDIA3/HLA-F/AKT2/CCR1/STAT3/CDKN2A/CASP9/B2M/TAP1/TAP2/RELA/BAX/AKAP13/NFATC2/ITPR2/CASP8/PLCB4/RHEB/MAPK14/STING1/IKBKG
GBMvsCON.down	hsa05016	Huntington disease	36/537	447/11396	0.00115629	0.00486287	0.00284378	A6NHL2/O00291/O00399/O43674/O60282/O95168/P04350/P07437/P07919/P0DPH7/P14406/P42025/P50148/P53779/P61163/P68363/P68366/P68371/Q00610/Q07866/Q12840/Q13509/Q13561/Q13885/Q14203/Q3ZCM7/Q86Y39/Q8NEB9/Q9BTE1/Q9BUF5/Q9H0B6/Q9NQ66/Q9NY65/Q9NZ32/Q9UJW0/Q9Y6M9	36	TUBAL3/HIP1/DCTN6/NDUFB5/KIF5C/NDUFB4/TUBB4A/TUBB/UQCRH/TUBA3C/COX7A2/ACTR1B/GNAQ/MAPK10/ACTR1A/TUBA1B/TUBA4A/TUBB4B/CLTC/KLC1/KIF5A/TUBB3/DCTN2/TUBB2A/DCTN1/TUBB8/NDUFA11/PIK3C3/DCTN5/TUBB6/KLC2/PLCB1/TUBA8/ACTR10/DCTN4/NDUFB9
GBMvsCON.up	hsa03015	mRNA surveillance pathway	35/1328	129/11396	1.04594e-06	4.27529e-05	3.93604e-05	O00422/O43148/O43347/O43809/O60942/O95639/P11940/P35637/P38919/P61326/Q09161/Q10570/Q12996/Q13148/Q13310/Q13838/Q15287/Q16630/Q6UN15/Q6UXN9/Q86U42/Q86V81/Q8N684/Q92900/Q92989/Q96A72/Q96DH6/Q96EP5/Q9BRP8/Q9NP77/Q9NUU7/Q9UKF6/Q9UKV3/Q9UMR2/Q9Y5S9	35	SAP18/RNMT/MSI1/NUDT21/RNGTT/CPSF4/PABPC1/FUS/EIF4A3/MAGOH/NCBP1/CPSF1/CSTF3/TARDBP/PABPC4/DDX39B/RNPS1/CPSF6/FIP1L1/WDR82/PABPN1/ALYREF/CPSF7/UPF1/CLP1/MAGOHB/MSI2/DAZAP1/PYM1/SSU72/DDX19A/CPSF3/ACIN1/DDX19B/RBM8A
GBMvsCON.up	hsa04613	Neutrophil extracellular trap formation	35/1328	223/11396	0.0404474	0.330658	0.30442	O14929/P01024/P01031/P02671/P02675/P02679/P04049/P04275/P04839/P04908/P05107/P05164/P06899/P07359/P08311/P08514/P09429/P12236/P12931/P14598/P16885/P19878/P20701/P29466/P31751/P49662/P58876/P62805/P68431/Q04206/Q13547/Q15147/Q16539/Q92769/Q9Y336	35	HAT1/C3/C5/FGA/FGB/FGG/RAF1/VWF/CYBB/H2AC4; H2AC8/ITGB2/MPO/H2BC11/GP1BA/CTSG/ITGA2B/HMGB1/SLC25A6/SRC/NCF1/PLCG2/NCF2/ITGAL/CASP1/AKT2/CASP4/H2BC5/H4C1; H4C2; H4C3; H4C4; H4C5; H4C6; H4C8; H4C9; H4C11; H4C12; H4C13; H4C14; H4C15; H4C16/H3C1; H3C2; H3C3; H3C4; H3C6; H3C7; H3C8; H3C10; H3C11; H3C12/RELA/HDAC1/PLCB4/MAPK14/HDAC2/SIGLEC9
GBMvsCON.down	hsa05020	Prion disease	35/537	429/11396	0.00107749	0.00470176	0.00274957	A6NHL2/O43674/O60282/O95168/P04156/P04350/P07437/P07919/P0DMV8/P0DPH7/P14406/P16298/P22694/P27361/P28482/P42336/P42338/P53779/P54652/P63000/P63098/P68363/P68366/P68371/Q07866/Q08209/Q12840/Q13509/Q13885/Q3ZCM7/Q86Y39/Q9BUF5/Q9H0B6/Q9NY65/Q9Y6M9	35	TUBAL3/NDUFB5/KIF5C/NDUFB4/PRNP/TUBB4A/TUBB/UQCRH/HSPA1A/TUBA3C/COX7A2/PPP3CB/PRKACB/MAPK3/MAPK1/PIK3CA/PIK3CB/MAPK10/HSPA2/RAC1/PPP3R1/TUBA1B/TUBA4A/TUBB4B/KLC1/PPP3CA/KIF5A/TUBB3/TUBB2A/TUBB8/NDUFA11/TUBB6/KLC2/TUBA8/NDUFB9
GBMvsCON.up	hsa04142	Lysosome	34/1328	197/11396	0.0119824	0.161813	0.148973	O00115/O00203/O00754/P04062/P04066/P06865/P07339/P07602/P07686/P07858/P08236/P08311/P08962/P10619/P11117/P11717/P15586/P16278/P20645/P25774/P27449/P34059/P35475/P50897/P53634/P61916/Q10567/Q15904/Q68CP4/Q8NCC3/Q99519/Q99538/Q9UBR2/Q9UJJ9	34	DNASE2/AP3B1/MAN2B1/GBA1/FUCA1/HEXA/CTSD/PSAP/HEXB/CTSB/GUSB/CTSG/CD63/CTSA/ACP2/IGF2R/GNS/GLB1/M6PR/CTSS/ATP6V0C/GALNS/IDUA/PPT1/CTSC/NPC2/AP1B1/ATP6AP1/HGSNAT/PLA2G15/NEU1/LGMN/CTSZ/GNPTG
GBMvsCON.down	hsa05170	Human immunodeficiency virus 1 infection	34/537	330/11396	1.44728e-05	0.000134457	7.86298e-05	O60262/O96013/P01116/P04899/P05771/P0DP23/P16298/P27361/P28482/P29992/P36507/P42336/P42338/P46108/P50148/P50151/P52564/P53779/P62873/P63000/P63096/P63098/P63208/Q02750/Q08209/Q13153/Q13620/Q15369/Q93034/Q9P286/Q9P2W3/Q9UHD2/Q9UK08/Q9Y281	34	GNG7/PAK4/KRAS/GNAI2/PRKCB/CALM1/PPP3CB/MAPK3/MAPK1/GNA11/MAP2K2/PIK3CA/PIK3CB/CRK/GNAQ/GNG10/MAP2K6/MAPK10/GNB1/RAC1/GNAI1/PPP3R1/SKP1/MAP2K1/PPP3CA/PAK1/CUL4B/ELOC/CUL5/PAK5/GNG13/TBK1/GNG8/CFL2
GBMvsCON.down	hsa05131	Shigellosis	34/537	351/11396	5.18383e-05	0.000364132	0.000212943	A6NCE7/O43739/O75116/O75582/P0CG47/P27361/P28482/P42336/P42338/P46108/P53779/P60953/P61088/P61586/P62837/P63000/P63208/P63261/P84077/Q04759/Q13404/Q14185/Q15019/Q16181/Q7L523/Q8N3E9/Q8NEB9/Q92556/Q92599/Q96JJ3/Q96RU3/Q9H492/Q9NQ66/Q9UHD2	34	MAP1LC3B2/CYTH3/ROCK2/RPS6KA5/UBB/MAPK3/MAPK1/PIK3CA/PIK3CB/CRK/MAPK10/CDC42/UBE2N/RHOA/UBE2D2/RAC1/SKP1/ACTG1/ARF1/PRKCQ/UBE2V1/DOCK1/SEPTIN2/SEPTIN7/RRAGA/PLCD3/PIK3C3/ELMO1/SEPTIN8/ELMO2/FNBP1/MAP1LC3A/PLCB1/TBK1
GBMvsCON.up	hsa05167	Kaposi sarcoma-associated herpesvirus infection	33/1328	304/11396	0.69639	1	0.92065	O15123/P01024/P01889/P04049/P04439/P05362/P06400/P08631/P10321/P12931/P13747/P15692/P16220/P16885/P19525/P25445/P30511/P31751/P32246/P40763/P42224/P52630/P55211/P62979/Q04206/Q07812/Q13469/Q14571/Q14790/Q16539/Q8TCU6/Q92793/Q9Y6K9	33	ANGPT2/C3/HLA-B/RAF1/HLA-A/ICAM1/RB1/HCK/HLA-C/SRC/HLA-E/VEGFA/CREB1/PLCG2/EIF2AK2/FAS/HLA-F/AKT2/CCR1/STAT3/STAT1/STAT2/CASP9/RPS27A/RELA/BAX/NFATC2/ITPR2/CASP8/MAPK14/PREX1/CREBBP/IKBKG
GBMvsCON.down	hsa04810	Regulation of actin cytoskeleton	33/537	364/11396	0.000234891	0.00127639	0.000746425	O14807/O75116/O96013/P01116/P06396/P15056/P19634/P27361/P28482/P35580/P36507/P42336/P42338/P46108/P48426/P60953/P61586/P63000/P63261/P78356/Q02750/Q07890/Q13153/Q13576/Q14185/Q14344/Q7Z406/Q8TBX8/Q96F07/Q99755/Q9NRY4/Q9P286/Q9Y281	33	MRAS/ROCK2/PAK4/KRAS/GSN/BRAF/SLC9A1/MAPK3/MAPK1/MYH10/MAP2K2/PIK3CA/PIK3CB/CRK/PIP4K2A/CDC42/RHOA/RAC1/ACTG1/PIP4K2B/MAP2K1/SOS2/PAK1/IQGAP2/DOCK1/GNA13/MYH14/PIP4K2C/CYFIP2/PIP5K1A/ARHGAP35/PAK5/CFL2
GBMvsCON.down	hsa05012	Parkinson disease	33/537	417/11396	0.0024313	0.00886349	0.00518333	A6NHL2/O43674/O60282/O95168/P04350/P04899/P07437/P07919/P09936/P0CG47/P0DP23/P0DPH7/P14406/P22314/P22694/P53779/P63096/P68363/P68366/P68371/Q07866/Q12840/Q13509/Q13554/Q13555/Q13885/Q3ZCM7/Q86Y39/Q9BUF5/Q9H0B6/Q9NY65/Q9UQM7/Q9Y6M9	33	TUBAL3/NDUFB5/KIF5C/NDUFB4/TUBB4A/GNAI2/TUBB/UQCRH/UCHL1/UBB/CALM1/TUBA3C/COX7A2/UBA1/PRKACB/MAPK10/GNAI1/TUBA1B/TUBA4A/TUBB4B/KLC1/KIF5A/TUBB3/CAMK2B/CAMK2G/TUBB2A/TUBB8/NDUFA11/TUBB6/KLC2/TUBA8/CAMK2A/NDUFB9
GBMvsCON.up	hsa04612	Antigen processing and presentation	32/1328	181/11396	0.0103002	0.153098	0.14095	O00287/O15533/P01730/P01889/P01903/P01909/P01911/P01920/P04233/P04439/P04440/P07858/P10321/P11021/P13747/P16220/P20036/P25208/P25774/P27824/P28068/P30101/P30511/P48382/P61769/Q03518/Q03519/Q06323/Q13952/Q30154/Q99538/Q9UL46	32	RFXAP/TAPBP/CD4/HLA-B/HLA-DRA/HLA-DQA1/HLA-DRB1/HLA-DQB1/CD74/HLA-A/HLA-DPB1/CTSB/HLA-C/HSPA5/HLA-E/CREB1/HLA-DPA1/NFYB/CTSS/CANX/HLA-DMB/PDIA3/HLA-F/RFX5/B2M/TAP1/TAP2/PSME1/NFYC/HLA-DRB5/LGMN/PSME2
GBMvsCON.up	hsa05162	Measles	32/1328	212/11396	0.0746327	0.522993	0.481494	O14727/O15372/O95786/P19525/P20591/P20592/P24941/P25445/P29728/P31751/P40763/P42224/P42229/P51617/P51692/P52630/P55211/P55265/P63244/Q04206/Q07812/Q14790/Q7Z434/Q92934/Q96PM5/Q99836/Q9BYX4/Q9NWZ3/Q9NYJ8/Q9Y4K3/Q9Y6K5/Q9Y6K9	32	APAF1/EIF3H/RIGI/EIF2AK2/MX1/MX2/CDK2/FAS/OAS2/AKT2/STAT3/STAT1/STAT5A/IRAK1/STAT5B/STAT2/CASP9/ADAR/RACK1/RELA/BAX/CASP8/MAVS/BAD/RCHY1/MYD88/IFIH1/IRAK4/TAB2/TRAF6/OAS3/IKBKG
GBMvsCON.up	hsa04015	Rap1 signaling pathway	32/1328	323/11396	0.860971	1	0.92065	O00522/O15123/O43166/O43306/O60292/O60716/P00533/P04049/P05107/P07737/P07996/P08514/P12931/P15498/P15692/P17948/P20701/P21802/P31751/P50552/P55196/Q13094/Q15139/Q15147/Q16539/Q8N8S7/Q8WWN8/Q92633/Q96FS4/Q9BZL6/Q9P2F8/Q9Y490	32	KRIT1/ANGPT2/SIPA1L1/ADCY6/SIPA1L3/CTNND1/EGFR/RAF1/ITGB2/PFN1/THBS1/ITGA2B/SRC/VAV1/VEGFA/FLT1/ITGAL/FGFR2/AKT2/VASP/AFDN/LCP2/PRKD1/PLCB4/MAPK14/ENAH/ARAP3/LPAR1/SIPA1/PRKD2/SIPA1L2/TLN1
GBMvsCON.up	hsa05208	Chemical carcinogenesis - reactive oxygen species	32/1328	350/11396	0.945822	1	0.92065	O00483/O75380/O75947/P00414/P00519/P00533/P00846/P04049/P04179/P10606/P12236/P12931/P14598/P15692/P15954/P18031/P18859/P19878/P20674/P31751/P50443/P56381/Q03013/Q04206/Q15139/Q16539/Q92934/Q99643/Q99735/Q9BZL6/Q9UI09/Q9Y6K9	32	NDUFA4/NDUFS6/ATP5PD/MT-CO3/ABL1/EGFR/MT-ATP6/RAF1/SOD2/COX5B/SLC25A6/SRC/NCF1/VEGFA/COX7C/PTPN1/ATP5PF/NCF2/COX5A/AKT2/SLC26A2/ATP5F1E/GSTM4/RELA/PRKD1/MAPK14/BAD/SDHC/MGST2/PRKD2/NDUFA12/IKBKG
GBMvsCON.up	hsa04010	MAPK signaling pathway	32/1328	460/11396	0.99976	1	0.92065	O15123/P00533/P04049/P04792/P08571/P11831/P15336/P15692/P17948/P21333/P21802/P25445/P31751/P32121/P35236/P47712/P51617/P51812/P61812/Q00653/Q04206/Q13043/Q13177/Q16539/Q99836/Q9H2K8/Q9NWZ3/Q9NYJ8/Q9UBN1/Q9UER7/Q9Y4K3/Q9Y6K9	32	ANGPT2/EGFR/RAF1/HSPB1/CD14/SRF/ATF2/VEGFA/FLT1/FLNA/FGFR2/FAS/AKT2/ARRB2/PTPN7/PLA2G4A/IRAK1/RPS6KA3/TGFB2/NFKB2/RELA/STK4/PAK2/MAPK14/MYD88/TAOK3/IRAK4/TAB2/CACNG4/DAXX/TRAF6/IKBKG
GBMvsCON.down	hsa05130	Pathogenic Escherichia coli infection	32/537	283/11396	3.78183e-06	4.37741e-05	2.55989e-05	A6NHL2/O14745/O43739/O75116/O75508/O94832/P04350/P07437/P0DPH7/P27361/P28482/P35580/P53779/P60953/P61586/P63000/P63261/P68363/P68366/P68371/P84077/Q13153/Q13509/Q13885/Q14344/Q3ZCM7/Q7Z406/Q96F07/Q9BUF5/Q9NY65/Q9UM54/Q9Y4I1	32	TUBAL3/NHERF1/CYTH3/ROCK2/CLDN11/MYO1D/TUBB4A/TUBB/TUBA3C/MAPK3/MAPK1/MYH10/MAPK10/CDC42/RHOA/RAC1/ACTG1/TUBA1B/TUBA4A/TUBB4B/ARF1/PAK1/TUBB3/TUBB2A/GNA13/TUBB8/MYH14/CYFIP2/TUBB6/TUBA8/MYO6/MYO5A
GBMvsCON.down	hsa05163	Human cytomegalovirus infection	32/537	357/11396	0.000356293	0.00176918	0.00103461	O60262/O75116/P01116/P04899/P05771/P0DP23/P16298/P22694/P27361/P28482/P29992/P36507/P42336/P42338/P46108/P50148/P50151/P52564/P61586/P62873/P63000/P63096/P63098/Q02750/Q07890/Q08209/Q14344/Q92574/Q9NQ66/Q9P2W3/Q9UHD2/Q9UK08	32	GNG7/ROCK2/KRAS/GNAI2/PRKCB/CALM1/PPP3CB/PRKACB/MAPK3/MAPK1/GNA11/MAP2K2/PIK3CA/PIK3CB/CRK/GNAQ/GNG10/MAP2K6/RHOA/GNB1/RAC1/GNAI1/PPP3R1/MAP2K1/SOS2/PPP3CA/GNA13/TSC1/PLCB1/GNG13/TBK1/GNG8
GBMvsCON.down	hsa04360	Axon guidance	31/537	268/11396	3.34098e-06	4.37741e-05	2.55989e-05	O15530/O75116/O95185/O96013/P01116/P04899/P16298/P27361/P28482/P42336/P42338/P60953/P61586/P63000/P63096/P63098/Q00535/Q05513/Q08209/Q13153/Q13554/Q13555/Q16555/Q8IZJ1/Q92854/Q92859/Q9BPU6/Q9P286/Q9UQM7/Q9Y281/Q9Y2I2	31	PDPK1/ROCK2/UNC5C/PAK4/KRAS/GNAI2/PPP3CB/MAPK3/MAPK1/PIK3CA/PIK3CB/CDC42/RHOA/RAC1/GNAI1/PPP3R1/CDK5/PRKCZ/PPP3CA/PAK1/CAMK2B/CAMK2G/DPYSL2/UNC5B/SEMA4D/NEO1/DPYSL5/PAK5/CAMK2A/CFL2/NTNG1
GBMvsCON.down	hsa04145	Phagosome	31/537	271/11396	4.21745e-06	4.67163e-05	2.73195e-05	A6NHL2/O14576/O14964/O43237/O75348/O95670/P04350/P07437/P0DPH7/P21281/P21283/P36543/P38606/P61020/P63000/P63261/P68363/P68366/P68371/Q13409/Q13509/Q13885/Q14204/Q16864/Q3ZCM7/Q8NEB9/Q9BUF5/Q9NY65/Q9UI12/Q9Y5K8/Q9Y6G9	31	TUBAL3/DYNC1I1/HGS/DYNC1LI2/ATP6V1G1/ATP6V1G2/TUBB4A/TUBB/TUBA3C/ATP6V1B2/ATP6V1C1/ATP6V1E1/ATP6V1A/RAB5B/RAC1/ACTG1/TUBA1B/TUBA4A/TUBB4B/DYNC1I2/TUBB3/TUBB2A/DYNC1H1/ATP6V1F/TUBB8/PIK3C3/TUBB6/TUBA8/ATP6V1H/ATP6V1D/DYNC1LI1
GBMvsCON.down	hsa04071	Sphingolipid signaling pathway	30/537	183/11396	1.87476e-09	1.34983e-07	7.89372e-08	O14939/O15530/O75116/P01116/P04899/P05771/P27361/P28482/P30153/P36507/P42336/P42338/P50148/P53779/P61586/P62714/P63000/P63096/P63151/P67775/Q02750/Q05513/Q13362/Q13393/Q14344/Q14738/Q15172/Q15173/Q9H228/Q9NQ66	30	PLD2/PDPK1/ROCK2/KRAS/GNAI2/PRKCB/MAPK3/MAPK1/PPP2R1A/MAP2K2/PIK3CA/PIK3CB/GNAQ/MAPK10/RHOA/PPP2CB/RAC1/GNAI1/PPP2R2A/PPP2CA/MAP2K1/PRKCZ/PPP2R5C/PLD1/GNA13/PPP2R5D/PPP2R5A/PPP2R5B/S1PR5/PLCB1
GBMvsCON.down	hsa04530	Tight junction	30/537	243/11396	1.24426e-06	2.10793e-05	1.23271e-05	A6NHL2/O14745/O75116/O75508/P0DPH7/P22694/P30153/P34932/P35580/P53779/P60953/P61586/P62714/P62834/P63000/P63151/P63261/P67775/P68363/P68366/Q05513/Q12959/Q15334/Q15700/Q7Z406/Q92930/Q9BX67/Q9NY65/Q9UDY2/Q9Y4G8	30	TUBAL3/NHERF1/ROCK2/CLDN11/TUBA3C/PRKACB/PPP2R1A/HSPA4/MYH10/MAPK10/CDC42/RHOA/PPP2CB/RAP1A/RAC1/PPP2R2A/ACTG1/PPP2CA/TUBA1B/TUBA4A/PRKCZ/DLG1/LLGL1/DLG2/MYH14/RAB8B/JAM3/TUBA8/TJP2/RAPGEF2
GBMvsCON.down	hsa04062	Chemokine signaling pathway	30/537	289/11396	4.00653e-05	0.000303653	0.000177575	O60262/O75116/P01116/P04899/P05771/P15056/P22694/P27361/P28482/P42336/P42338/P43250/P46108/P50148/P50151/P60953/P61224/P61586/P62834/P62873/P63000/P63096/Q02750/Q05513/Q07890/Q13153/Q92556/Q9NQ66/Q9P2W3/Q9UK08	30	GNG7/ROCK2/KRAS/GNAI2/PRKCB/BRAF/PRKACB/MAPK3/MAPK1/PIK3CA/PIK3CB/GRK6/CRK/GNAQ/GNG10/CDC42/RAP1B/RHOA/RAP1A/GNB1/RAC1/GNAI1/MAP2K1/PRKCZ/SOS2/PAK1/ELMO1/PLCB1/GNG13/GNG8
GBMvsCON.down	hsa04015	Rap1 signaling pathway	30/537	323/11396	0.000296695	0.0015536	0.00090854	O14807/O43566/P01116/P04899/P05771/P0DP23/P11233/P11234/P15056/P27361/P28482/P36507/P42336/P42338/P46108/P47736/P50148/P52564/P60953/P61224/P61586/P62834/P63000/P63096/P63261/Q02750/Q05513/Q8IV61/Q9NQ66/Q9Y4G8	30	MRAS/RGS14/KRAS/GNAI2/PRKCB/CALM1/RALA/RALB/BRAF/MAPK3/MAPK1/MAP2K2/PIK3CA/PIK3CB/CRK/RAP1GAP/GNAQ/MAP2K6/CDC42/RAP1B/RHOA/RAP1A/RAC1/GNAI1/ACTG1/MAP2K1/PRKCZ/RASGRP3/PLCB1/RAPGEF2
GBMvsCON.down	hsa05208	Chemical carcinogenesis - reactive oxygen species	30/537	350/11396	0.00111744	0.00480334	0.00280897	O14880/O14939/O15530/O43674/O95168/P01116/P07099/P07919/P14406/P15056/P16152/P21266/P27361/P28482/P34913/P36507/P42336/P42338/P42684/P45985/P52895/P53779/P63000/P78417/Q02750/Q04828/Q07890/Q13393/Q86Y39/Q9Y6M9	30	MGST3/PLD2/PDPK1/NDUFB5/NDUFB4/KRAS/EPHX1/UQCRH/COX7A2/BRAF/CBR1/GSTM3/MAPK3/MAPK1/EPHX2/MAP2K2/PIK3CA/PIK3CB/ABL2/MAP2K4/AKR1C2/MAPK10/RAC1/GSTO1/MAP2K1/AKR1C1/SOS2/PLD1/NDUFA11/NDUFB9
NGMTvsGBM.down	hsa05016	Huntington disease	29/172	447/11396	2.33425e-11	1.42389e-09	1.29612e-09	O00217/O00483/O43676/O43678/O43920/O75143/O75251/O75306/O75380/O94973/O95169/O95182/O95299/O95782/O96000/P0DPH7/P12236/P13073/P19404/P28331/P42858/P49821/P56381/P63010/Q16718/Q16795/Q96CW1/Q9P0J0/Q9Y6M9	29	NDUFS8/NDUFA4/NDUFB3/NDUFA2/NDUFS5/ATG13/NDUFS7/NDUFS2/NDUFS6/AP2A2/NDUFB8/NDUFA7/NDUFA10/AP2A1/NDUFB10/TUBA3C/SLC25A6/COX4I1/NDUFV2/NDUFS1/HTT/NDUFV1/ATP5F1E/AP2B1/NDUFA5/NDUFA9/AP2M1/NDUFA13/NDUFB9
GBMvsCON.up	hsa05145	Toxoplasmosis	29/1328	217/11396	0.241909	1	0.92065	P01130/P01903/P01909/P01911/P01920/P04440/P07942/P11047/P20036/P25942/P28068/P31751/P40763/P42224/P51617/P55211/P61812/Q04206/Q13490/Q14790/Q16363/Q16539/Q30154/Q92934/Q99836/Q9NWZ3/Q9NYJ8/Q9Y4K3/Q9Y6K9	29	LDLR/HLA-DRA/HLA-DQA1/HLA-DRB1/HLA-DQB1/HLA-DPB1/LAMB1/LAMC1/HLA-DPA1/CD40/HLA-DMB/AKT2/STAT3/STAT1/IRAK1/CASP9/TGFB2/RELA/BIRC2/CASP8/LAMA4/MAPK14/HLA-DRB5/BAD/MYD88/IRAK4/TAB2/TRAF6/IKBKG
GBMvsCON.up	hsa05415	Diabetic cardiomyopathy	29/1328	327/11396	0.957688	1	0.92065	O00483/O75380/O75947/P00414/P00846/P02461/P04839/P07339/P08253/P10606/P11166/P12236/P14598/P14780/P15954/P16615/P18859/P19878/P20674/P31751/P56381/P61812/P84022/Q04206/Q15147/Q15796/Q16539/Q99643/Q9UI09	29	NDUFA4/NDUFS6/ATP5PD/MT-CO3/MT-ATP6/COL3A1/CYBB/CTSD/MMP2/COX5B/SLC2A1/SLC25A6/NCF1/MMP9/COX7C/ATP2A2/ATP5PF/NCF2/COX5A/AKT2/ATP5F1E/TGFB2/SMAD3/RELA/PLCB4/SMAD2/MAPK14/SDHC/NDUFA12
GBMvsCON.down	hsa04261	Adrenergic signaling in cardiomyocytes	29/537	228/11396	1.01175e-06	1.82115e-05	1.065e-05	O75582/P04899/P05023/P05026/P06753/P07951/P09493/P0DP23/P13637/P19634/P22694/P27361/P28482/P30153/P50148/P54289/P62714/P63096/P63151/P67775/Q07699/Q13362/Q13554/Q13555/Q14738/Q15172/Q15173/Q9NQ66/Q9UQM7	29	RPS6KA5/GNAI2/ATP1A1/ATP1B1/TPM3/TPM2/TPM1/CALM1/ATP1A3/SLC9A1/PRKACB/MAPK3/MAPK1/PPP2R1A/GNAQ/CACNA2D1/PPP2CB/GNAI1/PPP2R2A/PPP2CA/SCN1B/PPP2R5C/CAMK2B/CAMK2G/PPP2R5D/PPP2R5A/PPP2R5B/PLCB1/CAMK2A
GBMvsCON.down	hsa05417	Lipid and atherosclerosis	29/537	346/11396	0.0018883	0.00734907	0.0042977	O15530/O75116/P01116/P07900/P0DMV8/P0DP23/P16298/P27361/P28482/P34932/P42336/P42338/P45985/P52564/P53779/P54652/P60953/P61224/P61586/P62834/P63000/P63098/Q08209/Q13554/Q13555/Q92844/Q9NQ66/Q9UHD2/Q9UQM7	29	PDPK1/ROCK2/KRAS/HSP90AA1/HSPA1A/CALM1/PPP3CB/MAPK3/MAPK1/HSPA4/PIK3CA/PIK3CB/MAP2K4/MAP2K6/MAPK10/HSPA2/CDC42/RAP1B/RHOA/RAP1A/RAC1/PPP3R1/PPP3CA/CAMK2B/CAMK2G/TANK/PLCB1/TBK1/CAMK2A
GBMvsCON.up	hsa05322	Systemic lupus erythematosus	28/1328	178/11396	0.0601482	0.463124	0.426375	P01024/P01031/P01903/P01909/P01911/P01920/P02745/P02746/P02747/P04440/P04908/P05455/P06899/P07357/P08311/P0C0L4/P10155/P12814/P14678/P20036/P25942/P28068/P58876/P62314/P62318/P62805/P68431/Q30154	28	C3/C5/HLA-DRA/HLA-DQA1/HLA-DRB1/HLA-DQB1/C1QA/C1QB/C1QC/HLA-DPB1/H2AC4; H2AC8/SSB/H2BC11/C8A/CTSG/C4A/RO60/ACTN1/SNRPB/HLA-DPA1/CD40/HLA-DMB/H2BC5/SNRPD1/SNRPD3/H4C1; H4C2; H4C3; H4C4; H4C5; H4C6; H4C8; H4C9; H4C11; H4C12; H4C13; H4C14; H4C15; H4C16/H3C1; H3C2; H3C3; H3C4; H3C6; H3C7; H3C8; H3C10; H3C11; H3C12/HLA-DRB5
GBMvsCON.up	hsa05135	Yersinia infection	28/1328	210/11396	0.250622	1	0.92065	O15143/O15144/O15145/P01730/P02751/P08648/P12931/P15498/P29466/P31751/P51617/P51812/P59998/Q04206/Q13094/Q13469/Q14116/Q14161/Q16512/Q16539/Q92747/Q99836/Q9NWZ3/Q9NYJ8/Q9ULZ3/Q9Y4K3/Q9Y6K9/Q9Y6W5	28	ARPC1B/ARPC2/ARPC3/CD4/FN1/ITGA5/SRC/VAV1/CASP1/AKT2/IRAK1/RPS6KA3/ARPC4/RELA/LCP2/NFATC2/IL18/GIT2/PKN1/MAPK14/ARPC1A/MYD88/IRAK4/TAB2/PYCARD/TRAF6/IKBKG/WASF2
GBMvsCON.down	hsa04728	Dopaminergic synapse	28/537	208/11396	4.87482e-07	1.00282e-05	5.86445e-06	O60262/O60282/P04899/P05771/P0DP23/P16298/P22694/P30153/P50148/P50151/P53779/P62714/P62873/P63096/P63151/P67775/Q08209/Q12840/Q13362/Q13554/Q13555/Q14738/Q15172/Q15173/Q9NQ66/Q9P2W3/Q9UK08/Q9UQM7	28	GNG7/KIF5C/GNAI2/PRKCB/CALM1/PPP3CB/PRKACB/PPP2R1A/GNAQ/GNG10/MAPK10/PPP2CB/GNB1/GNAI1/PPP2R2A/PPP2CA/PPP3CA/KIF5A/PPP2R5C/CAMK2B/CAMK2G/PPP2R5D/PPP2R5A/PPP2R5B/PLCB1/GNG13/GNG8/CAMK2A
GBMvsCON.down	hsa04024	cAMP signaling pathway	28/537	361/11396	0.00658536	0.0197561	0.0115533	O14939/O75116/P04899/P05023/P05026/P0DP23/P13637/P15056/P19634/P22694/P27361/P28482/P36507/P42336/P42338/P53779/P61224/P61586/P62834/P63000/P63096/Q02750/Q05469/Q13153/Q13393/Q13554/Q13555/Q9UQM7	28	PLD2/ROCK2/GNAI2/ATP1A1/ATP1B1/CALM1/ATP1A3/BRAF/SLC9A1/PRKACB/MAPK3/MAPK1/MAP2K2/PIK3CA/PIK3CB/MAPK10/RAP1B/RHOA/RAP1A/RAC1/GNAI1/MAP2K1/LIPE/PAK1/PLD1/CAMK2B/CAMK2G/CAMK2A
NGMTvsGBM.down	hsa05012	Parkinson disease	27/172	417/11396	1.3003e-10	4.53247e-09	4.12576e-09	O00217/O00483/O43676/O43678/O43920/O60260/O75251/O75306/O75380/O95169/O95182/O95299/O96000/P0DPH7/P12236/P13073/P19404/P28331/P49821/P56381/Q07817/Q13554/Q16718/Q16795/Q99719/Q9P0J0/Q9Y6M9	27	NDUFS8/NDUFA4/NDUFB3/NDUFA2/NDUFS5/PRKN/NDUFS7/NDUFS2/NDUFS6/NDUFB8/NDUFA7/NDUFA10/NDUFB10/TUBA3C/SLC25A6/COX4I1/NDUFV2/NDUFS1/NDUFV1/ATP5F1E/BCL2L1/CAMK2B/NDUFA5/NDUFA9/SEPTIN5/NDUFA13/NDUFB9
GBMvsCON.up	hsa03008	Ribosome biogenesis in eukaryotes	27/1328	91/11396	2.78078e-06	9.09314e-05	8.37161e-05	O00567/O15381/O60832/P22087/P55769/P56537/P78346/Q14692/Q15061/Q7Z2Z2/Q8IWA0/Q8N5L8/Q8NI36/Q92979/Q969X6/Q96D46/Q99575/Q9BVJ6/Q9BVS4/Q9BZE4/Q9H6R4/Q9NV31/Q9NX24/Q9ULX3/Q9UNX4/Q9Y3D8/Q9Y5J1	27	NOP56/NVL/DKC1/FBL/SNU13/EIF6/RPP30/BMS1/WDR43/EFL1/WDR75/RPP25L/WDR36/EMG1/UTP4/NMD3/POP1/UTP14A/RIOK2/GTPBP4/NOL6/IMP3/NHP2/NOB1/WDR3/AK6/UTP18
GBMvsCON.up	hsa04936	Alcoholic liver disease	27/1328	214/11396	0.359689	1	0.92065	O15254/P01024/P01031/P02745/P02746/P02747/P08571/P0C0L4/P18428/P25445/P31751/P49748/P50416/P51617/P62995/Q04206/Q13595/Q14693/Q14790/Q15067/Q16539/Q92539/Q99836/Q9NWZ3/Q9NYJ8/Q9Y4K3/Q9Y6K9	27	ACOX3/C3/C5/C1QA/C1QB/C1QC/CD14/C4A/LBP/FAS/AKT2/ACADVL/CPT1A/IRAK1/TRA2B/RELA/TRA2A/LPIN1/CASP8/ACOX1/MAPK14/LPIN2/MYD88/IRAK4/TAB2/TRAF6/IKBKG
GBMvsCON.up	hsa01240	Biosynthesis of cofactors	27/1328	222/11396	0.437017	1	0.92065	O00746/O15305/O43766/P00374/P06132/P07814/P08236/P11172/P11586/P13995/P22392/P27708/P30566/P34897/P35270/P38435/P54687/P54819/Q5JPH6/Q6UB35/Q7KZN9/Q8N0U8/Q8NFF5/Q92820/Q96T66/Q99807/Q9Y3D8	27	NME4/PMM2/LIAS/DHFR/UROD/EPRS1/GUSB/UMPS/MTHFD1/MTHFD2/NME2/CAD/ADSL/SHMT2/SPR/GGCX/BCAT1/AK2/EARS2/MTHFD1L/COX15/VKORC1L1/FLAD1/GGH/NMNAT3/COQ7/AK6
GBMvsCON.up	hsa04110	Cell cycle	27/1328	241/11396	0.617456	1	0.92065	O43684/O60216/P00519/P06400/P12004/P24941/P25205/P33991/P33992/P42771/P49736/P51946/P61812/P78527/P84022/Q13547/Q14566/Q14683/Q15796/Q29RF7/Q7Z5K2/Q8N3U4/Q92769/Q92793/Q9NTI5/Q9UJX6/Q9UQE7	27	BUB3/RAD21/ABL1/RB1/PCNA/CDK2/MCM3/MCM4/MCM5/CDKN2A/MCM2/CCNH/TGFB2/PRKDC/SMAD3/HDAC1/MCM6/SMC1A/SMAD2/PDS5A/WAPL/STAG2/HDAC2/CREBBP/PDS5B/ANAPC2/SMC3
GBMvsCON.up	hsa05225	Hepatocellular carcinoma	27/1328	255/11396	0.732404	1	0.92065	O96019/P00533/P04049/P06400/P16885/P29353/P31751/P41221/P42771/P51532/P61812/P84022/Q03013/Q07812/Q12824/Q15796/Q68CP9/Q8NFD5/Q8TAQ2/Q8WUB8/Q92466/Q92782/Q92784/Q92922/Q92934/Q99735/Q9NNW7	27	ACTL6A/EGFR/RAF1/RB1/PLCG2/SHC1/AKT2/WNT5A/CDKN2A/SMARCA4/TGFB2/SMAD3/GSTM4/BAX/SMARCB1/SMAD2/ARID2/ARID1B/SMARCC2/PHF10/DDB2/DPF1/DPF3/SMARCC1/BAD/MGST2/TXNRD2
GBMvsCON.down	hsa01200	Carbon metabolism	27/537	187/11396	1.86737e-07	5.37802e-06	3.14504e-06	A6NDG6/O43175/O43837/P04075/P06733/P06744/P07205/P08237/P09104/P11908/P14618/P15259/P17174/P17858/P18669/P24298/P29401/P30613/P37837/P40925/P48163/P60891/Q01813/Q15493/Q3LXA3/Q9BWD1/Q9ULD0	27	PGP/PHGDH/IDH3B/ALDOA/ENO1/GPI/PGK2/PFKM/ENO2/PRPS2/PKM/PGAM2/GOT1/PFKL/PGAM1/GPT/TKT/PKLR/TALDO1/MDH1/ME1/PRPS1/PFKP/RGN/TKFC/ACAT2/OGDHL
GBMvsCON.down	hsa04722	Neurotrophin signaling pathway	27/537	190/11396	2.59648e-07	6.79806e-06	3.97547e-06	O15530/O75582/P01116/P0DP23/P15056/P27361/P28482/P36507/P42336/P42338/P46108/P52565/P53779/P60953/P61224/P61586/P62258/P62834/P63000/Q02750/Q07890/Q13480/Q13554/Q13555/Q15349/Q99523/Q9UQM7	27	PDPK1/RPS6KA5/KRAS/CALM1/BRAF/MAPK3/MAPK1/MAP2K2/PIK3CA/PIK3CB/CRK/ARHGDIA/MAPK10/CDC42/RAP1B/RHOA/YWHAE/RAP1A/RAC1/MAP2K1/SOS2/GAB1/CAMK2B/CAMK2G/RPS6KA2/SORT1/CAMK2A
GBMvsCON.down	hsa04140	Autophagy - animal	27/537	215/11396	3.05941e-06	4.37741e-05	2.55989e-05	A6NCE7/O14807/O15530/O43293/P01116/P22694/P27361/P28482/P36507/P42336/P42338/P53779/P60520/P62714/P67775/P78318/Q02750/Q04759/Q7L523/Q8NEB9/Q92574/Q92844/Q96DT6/Q96RR4/Q9H492/Q9UHD2/Q9Y4P1	27	MAP1LC3B2/MRAS/PDPK1/DAPK3/KRAS/PRKACB/MAPK3/MAPK1/MAP2K2/PIK3CA/PIK3CB/MAPK10/GABARAPL2/PPP2CB/PPP2CA/IGBP1/MAP2K1/PRKCQ/RRAGA/PIK3C3/TSC1/TANK/ATG4C/CAMKK2/MAP1LC3A/TBK1/ATG4B
GBMvsCON.down	hsa04150	mTOR signaling pathway	27/537	216/11396	3.34512e-06	4.37741e-05	2.55989e-05	A6NHX0/O15530/O75348/O95670/P01116/P05771/P15056/P21281/P21283/P27361/P28482/P36507/P36543/P38606/P42336/P42338/P61586/Q02750/Q07890/Q15349/Q16864/Q7L523/Q92574/Q9H9S4/Q9UI12/Q9Y376/Q9Y5K8	27	CASTOR2/PDPK1/ATP6V1G1/ATP6V1G2/KRAS/PRKCB/BRAF/ATP6V1B2/ATP6V1C1/MAPK3/MAPK1/MAP2K2/ATP6V1E1/ATP6V1A/PIK3CA/PIK3CB/RHOA/MAP2K1/SOS2/RPS6KA2/ATP6V1F/RRAGA/TSC1/CAB39L/ATP6V1H/CAB39/ATP6V1D
GBMvsCON.down	hsa04921	Oxytocin signaling pathway	27/537	230/11396	1.09277e-05	0.000108025	6.31727e-05	O75116/P01116/P04899/P05771/P0DP23/P16298/P22694/P27361/P28482/P28907/P36507/P50148/P54289/P61586/P63096/P63098/P63252/P63261/Q02750/Q08209/Q13554/Q13555/Q14012/Q96NX5/Q96RR4/Q9NQ66/Q9UQM7	27	ROCK2/KRAS/GNAI2/PRKCB/CALM1/PPP3CB/PRKACB/MAPK3/MAPK1/CD38/MAP2K2/GNAQ/CACNA2D1/RHOA/GNAI1/PPP3R1/KCNJ2/ACTG1/MAP2K1/PPP3CA/CAMK2B/CAMK2G/CAMK1/CAMK1G/CAMKK2/PLCB1/CAMK2A
GBMvsCON.down	hsa04510	Focal adhesion	27/537	324/11396	0.00289426	0.0102907	0.00601795	O15530/O75116/O96013/P05771/P15056/P27361/P28482/P29400/P42336/P42338/P46108/P53779/P60953/P61224/P61586/P62834/P63000/P63261/Q02750/Q07890/Q13153/Q13972/Q14185/Q92752/Q99755/Q9NRY4/Q9P286	27	PDPK1/ROCK2/PAK4/PRKCB/BRAF/MAPK3/MAPK1/COL4A5/PIK3CA/PIK3CB/CRK/MAPK10/CDC42/RAP1B/RHOA/RAP1A/RAC1/ACTG1/MAP2K1/SOS2/PAK1/RASGRF1/DOCK1/TNR/PIP5K1A/ARHGAP35/PAK5
GBMvsCON.up	hsa03050	Proteasome	26/1328	75/11396	1.44094e-07	7.85312e-06	7.22998e-06	O00231/O00233/O14818/P17980/P20618/P25787/P25788/P25789/P28062/P28065/P28066/P28070/P35998/P40306/P43686/P49720/P51665/P55036/P60900/P62195/P62333/Q06323/Q13200/Q15008/Q16186/Q9UL46	26	PSMD11/PSMD9/PSMA7/PSMC3/PSMB1/PSMA2/PSMA3/PSMA4/PSMB8/PSMB9/PSMA5/PSMB4/PSMC2/PSMB10/PSMC4/PSMB3/PSMD7/PSMD4/PSMA6/PSMC5/PSMC6/PSME1/PSMD2/PSMD6/ADRM1/PSME2
GBMvsCON.up	hsa05150	Staphylococcus aureus infection	26/1328	167/11396	0.0751703	0.522993	0.481494	O76009/P00746/P00747/P00751/P01024/P01031/P01903/P01909/P01911/P01920/P02679/P02745/P02746/P02747/P04440/P05107/P05156/P05362/P08603/P0C0L4/P20036/P20701/P28068/P48740/P59665/Q30154	26	KRT33A/CFD/PLG/CFB/C3/C5/HLA-DRA/HLA-DQA1/HLA-DRB1/HLA-DQB1/FGG/C1QA/C1QB/C1QC/HLA-DPB1/ITGB2/CFI/ICAM1/CFH/C4A/HLA-DPA1/ITGAL/HLA-DMB/MASP1/DEFA1; DEFA1B/HLA-DRB5
GBMvsCON.up	hsa05160	Hepatitis C	26/1328	241/11396	0.693568	1	0.92065	O14727/O95786/P00533/P01130/P04049/P06400/P19525/P20591/P20592/P24941/P25445/P29728/P31751/P40763/P42224/P52630/P55211/Q04206/Q05823/Q07812/Q14790/Q7Z434/Q92934/Q9Y4K3/Q9Y6K5/Q9Y6K9	26	APAF1/RIGI/EGFR/LDLR/RAF1/RB1/EIF2AK2/MX1/MX2/CDK2/FAS/OAS2/AKT2/STAT3/STAT1/STAT2/CASP9/RELA/RNASEL/BAX/CASP8/MAVS/BAD/TRAF6/OAS3/IKBKG
GBMvsCON.up	hsa05202	Transcriptional misregulation in cancer	26/1328	255/11396	0.795284	1	0.92065	O00470/O75486/P05164/P08571/P14780/P17844/P17936/P17948/P25942/P29590/P35637/P37275/P40424/P59665/P68431/Q01844/Q03111/Q03164/Q04206/Q07812/Q13490/Q13547/Q92466/Q92733/Q92769/Q9HBZ2	26	MEIS1/SUPT3H/MPO/CD14/MMP9/DDX5/IGFBP3/FLT1/CD40/PML/FUS/ZEB1/PBX1/DEFA1; DEFA1B/H3C1; H3C2; H3C3; H3C4; H3C6; H3C7; H3C8; H3C10; H3C11; H3C12/EWSR1/MLLT1/KMT2A/RELA/BAX/BIRC2/HDAC1/DDB2/PRCC/HDAC2/ARNT2
GBMvsCON.down	hsa04540	Gap junction	26/537	132/11396	3.92986e-10	3.77267e-08	2.20624e-08	A6NHL2/P01116/P04350/P04899/P05771/P07437/P0DPH7/P17302/P22694/P27361/P28482/P29992/P36507/P50148/P63096/P68363/P68366/P68371/Q02750/Q07890/Q13509/Q13885/Q3ZCM7/Q9BUF5/Q9NQ66/Q9NY65	26	TUBAL3/KRAS/TUBB4A/GNAI2/PRKCB/TUBB/TUBA3C/GJA1/PRKACB/MAPK3/MAPK1/GNA11/MAP2K2/GNAQ/GNAI1/TUBA1B/TUBA4A/TUBB4B/MAP2K1/SOS2/TUBB3/TUBB2A/TUBB8/TUBB6/PLCB1/TUBA8
GBMvsCON.down	hsa05167	Kaposi sarcoma-associated herpesvirus infection	26/537	304/11396	0.0024116	0.00886349	0.00518333	A6NCE7/O15455/O60262/P01116/P0CG47/P0DP23/P16298/P27361/P28482/P36507/P42336/P42338/P45985/P50151/P52564/P53779/P62873/P63000/P63098/Q02750/Q08209/Q8NEB9/Q9H492/Q9P2W3/Q9UHD2/Q9UK08	26	MAP1LC3B2/TLR3/GNG7/KRAS/UBB/CALM1/PPP3CB/MAPK3/MAPK1/MAP2K2/PIK3CA/PIK3CB/MAP2K4/GNG10/MAP2K6/MAPK10/GNB1/RAC1/PPP3R1/MAP2K1/PPP3CA/PIK3C3/MAP1LC3A/GNG13/TBK1/GNG8
GBMvsCON.down	hsa05205	Proteoglycans in cancer	26/537	319/11396	0.00460545	0.014903	0.00871522	O14807/O15530/O75116/P01116/P05771/P15056/P19634/P21860/P22694/P27361/P28482/P36507/P42336/P42338/P60953/P61586/P63000/P63261/Q02750/Q07890/Q12955/Q13153/Q13480/Q13554/Q13555/Q9UQM7	26	MRAS/PDPK1/ROCK2/KRAS/PRKCB/BRAF/SLC9A1/ERBB3/PRKACB/MAPK3/MAPK1/MAP2K2/PIK3CA/PIK3CB/CDC42/RHOA/RAC1/ACTG1/MAP2K1/SOS2/ANK3/PAK1/GAB1/CAMK2B/CAMK2G/CAMK2A
NGMTvsGBM.down	hsa00190	Oxidative phosphorylation	25/172	204/11396	3.89706e-16	9.50882e-14	8.65557e-14	O00217/O00483/O43676/O43678/O43920/O75251/O75306/O75348/O75380/O95169/O95182/O95299/O96000/P13073/P19404/P27449/P28331/P49821/P56381/Q16718/Q16795/Q93050/Q9P0J0/Q9UI12/Q9Y6M9	25	NDUFS8/NDUFA4/NDUFB3/NDUFA2/NDUFS5/NDUFS7/NDUFS2/ATP6V1G1/NDUFS6/NDUFB8/NDUFA7/NDUFA10/NDUFB10/COX4I1/NDUFV2/ATP6V0C/NDUFS1/NDUFV1/ATP5F1E/NDUFA5/NDUFA9/ATP6V0A1/NDUFA13/ATP6V1H/NDUFB9
NGMTvsGBM.down	hsa05415	Diabetic cardiomyopathy	25/172	327/11396	1.95997e-11	1.42389e-09	1.29612e-09	O00217/O00483/O43676/O43678/O43920/O75251/O75306/O75380/O95169/O95182/O95299/O96000/P12236/P13073/P19404/P28331/P49821/P56381/Q05513/Q13554/Q15759/Q16718/Q16795/Q9P0J0/Q9Y6M9	25	NDUFS8/NDUFA4/NDUFB3/NDUFA2/NDUFS5/NDUFS7/NDUFS2/NDUFS6/NDUFB8/NDUFA7/NDUFA10/NDUFB10/SLC25A6/COX4I1/NDUFV2/NDUFS1/NDUFV1/ATP5F1E/PRKCZ/CAMK2B/MAPK11/NDUFA5/NDUFA9/NDUFA13/NDUFB9
NGMTvsGBM.down	hsa05208	Chemical carcinogenesis - reactive oxygen species	25/172	350/11396	8.51786e-11	3.46393e-09	3.1531e-09	O00217/O00483/O43676/O43678/O43920/O75251/O75306/O75380/O95169/O95182/O95299/O96000/P08263/P12236/P13073/P19404/P28331/P45985/P49821/P56381/Q15759/Q16718/Q16795/Q9P0J0/Q9Y6M9	25	NDUFS8/NDUFA4/NDUFB3/NDUFA2/NDUFS5/NDUFS7/NDUFS2/NDUFS6/NDUFB8/NDUFA7/NDUFA10/NDUFB10/GSTA1/SLC25A6/COX4I1/NDUFV2/NDUFS1/MAP2K4/NDUFV1/ATP5F1E/MAPK11/NDUFA5/NDUFA9/NDUFA13/NDUFB9
GBMvsCON.down	hsa04114	Oocyte meiosis	25/537	191/11396	3.35766e-06	4.37741e-05	2.55989e-05	P0DP23/P16298/P22694/P27348/P27361/P28482/P30153/P61981/P62258/P62714/P63098/P63104/P63208/P67775/Q02750/Q04917/Q08209/Q13362/Q13554/Q13555/Q14738/Q15172/Q15173/Q15349/Q9UQM7	25	CALM1/PPP3CB/PRKACB/YWHAQ/MAPK3/MAPK1/PPP2R1A/YWHAG/YWHAE/PPP2CB/PPP3R1/YWHAZ/SKP1/PPP2CA/MAP2K1/YWHAH/PPP3CA/PPP2R5C/CAMK2B/CAMK2G/PPP2R5D/PPP2R5A/PPP2R5B/RPS6KA2/CAMK2A
GBMvsCON.down	hsa04072	Phospholipase D signaling pathway	25/537	225/11396	5.8159e-05	0.000398552	0.000233072	O14807/O14939/O43739/P01116/P11233/P11234/P27361/P28482/P36507/P42336/P42338/P50570/P61586/P84077/Q02750/Q05193/Q07890/Q13393/Q13480/Q14344/Q92574/Q99755/Q9NQ66/Q9NRZ5/Q9UQ16	25	MRAS/PLD2/CYTH3/KRAS/RALA/RALB/MAPK3/MAPK1/MAP2K2/PIK3CA/PIK3CB/DNM2/RHOA/ARF1/MAP2K1/DNM1/SOS2/PLD1/GAB1/GNA13/TSC1/PIP5K1A/PLCB1/AGPAT4/DNM3
NGMTvsGBM.down	hsa04714	Thermogenesis	24/172	352/11396	5.45509e-10	1.6638e-08	1.51451e-08	O00217/O00483/O43676/O43678/O43920/O75251/O75306/O75380/O95169/O95182/O95299/O96000/P13073/P19404/P28331/P49821/P56381/Q08828/Q15759/Q16718/Q16795/Q8N183/Q9P0J0/Q9Y6M9	24	NDUFS8/NDUFA4/NDUFB3/NDUFA2/NDUFS5/NDUFS7/NDUFS2/NDUFS6/NDUFB8/NDUFA7/NDUFA10/NDUFB10/COX4I1/NDUFV2/NDUFS1/NDUFV1/ATP5F1E/ADCY1/MAPK11/NDUFA5/NDUFA9/NDUFAF2/NDUFA13/NDUFB9
NGMTvsGBM.down	hsa05020	Prion disease	24/172	429/11396	2.70803e-08	6.60758e-07	6.01467e-07	O00217/O00483/O43676/O43678/O43920/O75251/O75306/O75380/O95169/O95182/O95299/O96000/P0DPH7/P12236/P13073/P19404/P28331/P49821/P56381/Q15759/Q16718/Q16795/Q9P0J0/Q9Y6M9	24	NDUFS8/NDUFA4/NDUFB3/NDUFA2/NDUFS5/NDUFS7/NDUFS2/NDUFS6/NDUFB8/NDUFA7/NDUFA10/NDUFB10/TUBA3C/SLC25A6/COX4I1/NDUFV2/NDUFS1/NDUFV1/ATP5F1E/MAPK11/NDUFA5/NDUFA9/NDUFA13/NDUFB9
GBMvsCON.up	hsa05416	Viral myocarditis	24/1328	138/11396	0.0286274	0.260032	0.239398	O43432/P00519/P01889/P01903/P01909/P01911/P01920/P04439/P04440/P05107/P05362/P10321/P13747/P20036/P20701/P25942/P28068/P30511/P55211/P78310/Q04637/Q14118/Q14790/Q30154	24	EIF4G3/ABL1/HLA-B/HLA-DRA/HLA-DQA1/HLA-DRB1/HLA-DQB1/HLA-A/HLA-DPB1/ITGB2/ICAM1/HLA-C/HLA-E/HLA-DPA1/ITGAL/CD40/HLA-DMB/HLA-F/CASP9/CXADR/EIF4G1/DAG1/CASP8/HLA-DRB5
GBMvsCON.up	hsa04611	Platelet activation	24/1328	183/11396	0.299336	1	0.92065	O43306/P00734/P02461/P02671/P02675/P02679/P04275/P07359/P08514/P12931/P16885/P23219/P24557/P31751/P47712/P50552/Q06187/Q13094/Q13586/Q14571/Q15147/Q16539/Q9BV40/Q9Y490	24	ADCY6/F2/COL3A1/FGA/FGB/FGG/VWF/GP1BA/ITGA2B/SRC/PLCG2/PTGS1/TBXAS1/AKT2/PLA2G4A/VASP/BTK/LCP2/STIM1/ITPR2/PLCB4/MAPK14/VAMP8/TLN1
GBMvsCON.up	hsa04120	Ubiquitin mediated proteolysis	24/1328	201/11396	0.482228	1	0.92065	O00308/O95071/P29590/P40337/P41226/P62256/P62979/P63279/Q13216/Q13356/Q13490/Q14669/Q15034/Q92466/Q96PM5/Q9HAU4/Q9NR09/Q9UBE0/Q9UBF6/Q9UBT2/Q9UJX6/Q9UKT5/Q9UMS4/Q9Y4K3	24	WWP2/UBR5/PML/VHL/UBA7/UBE2H/RPS27A/UBE2I/ERCC8/PPIL2/BIRC2/TRIP12/HERC3/DDB2/RCHY1/SMURF2/BIRC6/SAE1/RNF7/UBA2/ANAPC2/FBXO4/PRPF19/TRAF6
GBMvsCON.down	hsa04152	AMPK signaling pathway	24/537	180/11396	3.79984e-06	4.37741e-05	2.55989e-05	O00767/O15530/O60825/P08237/P16118/P17858/P30153/P42336/P42338/P49327/P61026/P62714/P63151/P67775/Q01813/Q05469/Q13362/Q14738/Q15172/Q15173/Q92574/Q96RR4/Q9H9S4/Q9Y376	24	SCD/PDPK1/PFKFB2/PFKM/PFKFB1/PFKL/PPP2R1A/PIK3CA/PIK3CB/FASN/RAB10/PPP2CB/PPP2R2A/PPP2CA/PFKP/LIPE/PPP2R5C/PPP2R5D/PPP2R5A/PPP2R5B/TSC1/CAMKK2/CAB39L/CAB39
GBMvsCON.down	hsa04910	Insulin signaling pathway	24/537	205/11396	3.50409e-05	0.000272751	0.000159504	O15530/P01116/P0DP23/P10644/P11216/P11217/P15056/P22694/P27361/P28482/P30613/P31321/P36507/P42336/P42338/P46019/P46108/P49327/P53779/Q02750/Q05469/Q05513/Q07890/Q92574	24	PDPK1/KRAS/CALM1/PRKAR1A/PYGB/PYGM/BRAF/PRKACB/MAPK3/MAPK1/PKLR/PRKAR1B/MAP2K2/PIK3CA/PIK3CB/PHKA2/CRK/FASN/MAPK10/MAP2K1/LIPE/PRKCZ/SOS2/TSC1
NGMTvsGBM.down	hsa04723	Retrograde endocannabinoid signaling	23/172	219/11396	1.85692e-13	2.26544e-11	2.06216e-11	O00217/O00483/O14775/O43676/O43678/O43920/O75251/O75306/O75380/O95169/O95182/O95299/O96000/P19404/P28331/P49821/Q08828/Q15759/Q16718/Q16795/Q8NCG7/Q9P0J0/Q9Y6M9	23	NDUFS8/NDUFA4/GNB5/NDUFB3/NDUFA2/NDUFS5/NDUFS7/NDUFS2/NDUFS6/NDUFB8/NDUFA7/NDUFA10/NDUFB10/NDUFV2/NDUFS1/NDUFV1/ADCY1/MAPK11/NDUFA5/NDUFA9/DAGLB/NDUFA13/NDUFB9
NGMTvsGBM.down	hsa04144	Endocytosis	23/172	373/11396	8.87786e-09	2.40689e-07	2.19091e-07	A6NGB9/O00499/O43739/O94973/O95219/O95782/P01889/P51149/P61586/P63010/Q05513/Q15276/Q6DN90/Q8N6T3/Q8WU79/Q96B97/Q96CW1/Q9BPX5/Q9P1U1/Q9UBC2/Q9UIA0/Q9Y6D5/Q9Y6I3	23	WIPF3/BIN1/CYTH3/AP2A2/SNX4/AP2A1/HLA-B/RAB7A/RHOA/AP2B1/PRKCZ/RABEP1/IQSEC1/ARFGAP1/SMAP2/SH3KBP1/AP2M1/ARPC5L/ACTR3B/EPS15L1/CYTH4/ARFGEF2/EPN1
GBMvsCON.up	hsa03018	RNA degradation	23/1328	104/11396	0.0016937	0.0369226	0.0339928	A5YKK6/O15116/O75175/O95777/P10809/P11940/P26196/P38646/P42285/P62312/Q13310/Q6P2E9/Q8IU60/Q8IZD4/Q8TCS8/Q96C86/Q9NPI6/Q9NQT4/Q9UFF9/Q9UIV1/Q9UK45/Q9Y3B2/Q9Y4Z0	23	CNOT1/LSM1/CNOT3/LSM8/HSPD1/PABPC1/DDX6/HSPA9/MTREX/LSM6/PABPC4/EDC4/DCP2/DCP1B/PNPT1/DCPS/DCP1A/EXOSC5/CNOT8/CNOT7/LSM7/EXOSC1/LSM4
GBMvsCON.up	hsa04146	Peroxisome	23/1328	117/11396	0.00794264	0.123678	0.113864	A8MXV4/O14678/O14734/O15254/O60683/O75381/O75521/O75874/O96011/P04179/P22307/P33897/P35914/P39210/P56589/Q15067/Q92968/Q99424/Q9BY49/Q9UHK6/Q9UJ83/Q9Y2Q3/Q9Y6I8	23	NUDT19/ABCD4/ACOT8/ACOX3/PEX10/PEX14/ECI2/IDH1/PEX11B/SOD2/SCP2/ABCD1/HMGCL/MPV17/PEX3/ACOX1/PEX13/ACOX2/PECR/AMACR/HACL1/GSTK1/PXMP4
GBMvsCON.up	hsa05140	Leishmaniasis	23/1328	151/11396	0.107923	0.698077	0.642685	P01024/P01903/P01909/P01911/P01920/P04440/P04839/P05107/P14598/P19878/P20036/P28068/P42224/P51617/P61812/P68104/Q04206/Q16539/Q30154/Q99836/Q9NWZ3/Q9NYJ8/Q9Y4K3	23	C3/HLA-DRA/HLA-DQA1/HLA-DRB1/HLA-DQB1/HLA-DPB1/CYBB/ITGB2/NCF1/NCF2/HLA-DPA1/HLA-DMB/STAT1/IRAK1/TGFB2/EEF1A1/RELA/MAPK14/HLA-DRB5/MYD88/IRAK4/TAB2/TRAF6
GBMvsCON.up	hsa04933	AGE-RAGE signaling pathway in diabetic complications	23/1328	166/11396	0.217218	1	0.92065	O60610/P02461/P02462/P02751/P04839/P05362/P08253/P08572/P15692/P16885/P31751/P40763/P42224/P42229/P51692/P61812/P84022/Q04206/Q07812/Q15147/Q15796/Q16539/Q9BRC7	23	DIAPH1/COL3A1/COL4A1/FN1/CYBB/ICAM1/MMP2/COL4A2/VEGFA/PLCG2/AKT2/STAT3/STAT1/STAT5A/STAT5B/TGFB2/SMAD3/RELA/BAX/PLCB4/SMAD2/MAPK14/PLCD4
GBMvsCON.up	hsa04210	Apoptosis	23/1328	199/11396	0.550364	1	0.92065	O14727/O43464/O95831/P04049/P07339/P07858/P20700/P25445/P25774/P31751/P53634/P55211/P55212/Q03252/Q04206/Q07812/Q13490/Q14571/Q14790/Q92934/Q9UBR2/Q9UER7/Q9Y6K9	23	APAF1/HTRA2/AIFM1/RAF1/CTSD/CTSB/LMNB1/FAS/CTSS/AKT2/CTSC/CASP9/CASP6/LMNB2/RELA/BAX/BIRC2/ITPR2/CASP8/BAD/CTSZ/DAXX/IKBKG
GBMvsCON.up	hsa05206	MicroRNAs in cancer	23/1328	253/11396	0.920687	1	0.92065	O95980/P00519/P00533/P04049/P07996/P08648/P08670/P14780/P15692/P16885/P29353/P30825/P35625/P37275/P40763/P42771/P61812/P61978/P63279/Q13547/Q92769/Q92793/Q9UM47	23	RECK/ABL1/EGFR/RAF1/THBS1/ITGA5/VIM/MMP9/VEGFA/PLCG2/SHC1/SLC7A1/TIMP3/ZEB1/STAT3/CDKN2A/TGFB2/HNRNPK/UBE2I/HDAC1/HDAC2/CREBBP/NOTCH3
GBMvsCON.up	hsa04218	Cellular senescence	23/1328	256/11396	0.929937	1	0.92065	P01889/P04049/P04439/P06400/P10321/P12236/P13747/P17936/P24941/P30511/P31751/P42771/P47974/P49959/P61812/P84022/Q04206/Q13469/Q14571/Q15382/Q15796/Q16539/Q92878	23	HLA-B/RAF1/HLA-A/RB1/HLA-C/SLC25A6/HLA-E/IGFBP3/CDK2/HLA-F/AKT2/CDKN2A/ZFP36L2/MRE11/TGFB2/SMAD3/RELA/NFATC2/ITPR2/RHEB/SMAD2/MAPK14/RAD50
GBMvsCON.up	hsa04062	Chemokine signaling pathway	23/1328	289/11396	0.984829	1	0.92065	O43306/P02775/P02776/P04049/P08631/P12931/P14598/P15498/P16885/P29353/P31751/P32121/P32246/P40763/P42224/P51692/P52630/Q04206/Q15147/Q8TCU6/Q92608/Q92934/Q9Y6K9	23	ADCY6/PPBP/PF4/RAF1/HCK/SRC/NCF1/VAV1/PLCG2/SHC1/AKT2/ARRB2/CCR1/STAT3/STAT1/STAT5B/STAT2/RELA/PLCB4/PREX1/DOCK2/BAD/IKBKG
GBMvsCON.down	hsa04725	Cholinergic synapse	23/537	179/11396	1.12526e-05	0.000108025	6.31727e-05	O43526/O60262/P01116/P04899/P05771/P22694/P27361/P28482/P29992/P42336/P42338/P50148/P50151/P62873/P63096/P63252/Q02750/Q13554/Q13555/Q9NQ66/Q9P2W3/Q9UK08/Q9UQM7	23	KCNQ2/GNG7/KRAS/GNAI2/PRKCB/PRKACB/MAPK3/MAPK1/GNA11/PIK3CA/PIK3CB/GNAQ/GNG10/GNB1/GNAI1/KCNJ2/MAP2K1/CAMK2B/CAMK2G/PLCB1/GNG13/GNG8/CAMK2A
GBMvsCON.down	hsa05135	Yersinia infection	23/537	210/11396	0.00014185	0.000810749	0.000474122	O75116/P27361/P28482/P36507/P42336/P42338/P45985/P46108/P50148/P52564/P53779/P60953/P61586/P63000/P63261/P84095/Q02750/Q14185/Q15349/Q92556/Q96JJ3/Q99755/Q9UHD2	23	ROCK2/MAPK3/MAPK1/MAP2K2/PIK3CA/PIK3CB/MAP2K4/CRK/GNAQ/MAP2K6/MAPK10/CDC42/RHOA/RAC1/ACTG1/RHOG/MAP2K1/DOCK1/RPS6KA2/ELMO1/ELMO2/PIP5K1A/TBK1
GBMvsCON.down	hsa04371	Apelin signaling pathway	23/537	222/11396	0.00032219	0.00165698	0.000968993	A6NCE7/O14807/O60262/P01116/P04899/P0DP23/P19634/P22694/P27361/P28482/P36507/P50148/P50151/P62873/P63096/Q02750/Q05469/Q14344/Q8NEB9/Q9H492/Q9NQ66/Q9P2W3/Q9UK08	23	MAP1LC3B2/MRAS/GNG7/KRAS/GNAI2/CALM1/SLC9A1/PRKACB/MAPK3/MAPK1/MAP2K2/GNAQ/GNG10/GNB1/GNAI1/MAP2K1/LIPE/GNA13/PIK3C3/MAP1LC3A/PLCB1/GNG13/GNG8
GBMvsCON.up	hsa00970	Aminoacyl-tRNA biosynthesis	22/1328	58/11396	2.14575e-07	1.00237e-05	9.22834e-06	O43716/O75879/O95363/P07814/P14868/P26639/P26640/P41252/P47897/P49590/P54136/P56192/Q15046/Q5JPH6/Q5JTZ9/Q5ST30/Q6PI48/Q7L3T8/Q9NSD9/Q9NSE4/Q9P2J5/Q9Y285	22	GATC/GATB/FARS2/EPRS1/DARS1/TARS1/VARS1/IARS1/QARS1/HARS2/RARS1/MARS1/KARS1/EARS2/AARS2/VARS2/DARS2/PARS2/FARSB/IARS2/LARS1/FARSA
GBMvsCON.up	hsa01232	Nucleotide metabolism	22/1328	120/11396	0.0203269	0.212853	0.195963	O00746/P04818/P19971/P20839/P21589/P22392/P23919/P27707/P30566/P31350/P33316/P49915/P49961/P54819/P55263/Q01433/Q9BSD7/Q9BZX2/Q9H0P0/Q9H773/Q9NWZ5/Q9Y3D8	22	NME4/TYMS/TYMP/IMPDH1/NT5E/NME2/DTYMK/DCK/ADSL/RRM2/DUT/GMPS/ENTPD1/AK2/ADK/AMPD2/NTPCR/UCK2/NT5C3A/DCTPP1/UCKL1/AK6
GBMvsCON.up	hsa04512	ECM-receptor interaction	22/1328	131/11396	0.0490586	0.391272	0.360225	O00468/P02462/P02751/P04004/P04275/P06756/P07359/P07942/P07996/P08514/P08572/P08648/P11047/P12109/P18084/P26012/P35442/P49746/P56199/P98160/Q14118/Q16363	22	AGRN/COL4A1/FN1/VTN/VWF/ITGAV/GP1BA/LAMB1/THBS1/ITGA2B/COL4A2/ITGA5/LAMC1/COL6A1/ITGB5/ITGB8/THBS2/THBS3/ITGA1/HSPG2/DAG1/LAMA4
GBMvsCON.up	hsa04670	Leukocyte transendothelial migration	22/1328	175/11396	0.385887	1	0.92065	O60716/P04839/P05107/P05362/P08253/P12814/P14598/P14780/P15498/P16284/P16885/P18206/P19878/P20701/P33151/P35221/P50552/P55196/Q16539/Q96AP7/Q96FS4/Q9Y624	22	CTNND1/CYBB/ITGB2/ICAM1/MMP2/ACTN1/NCF1/MMP9/VAV1/PECAM1/PLCG2/VCL/NCF2/ITGAL/CDH5/CTNNA1/VASP/AFDN/MAPK14/ESAM/SIPA1/F11R
GBMvsCON.up	hsa04919	Thyroid hormone signaling pathway	22/1328	186/11396	0.504645	1	0.92065	P04049/P06756/P11166/P12931/P16615/P16885/P31751/P42224/P54709/P55211/Q13547/Q15147/Q15382/Q15648/Q92769/Q92793/Q92934/Q93074/Q9BRC7/Q9NPJ6/Q9UM47/Q9Y2X0	22	RAF1/ITGAV/SLC2A1/SRC/ATP2A2/PLCG2/AKT2/STAT1/ATP1B3/CASP9/HDAC1/PLCB4/RHEB/MED1/HDAC2/CREBBP/BAD/MED12/PLCD4/MED4/NOTCH3/MED16
GBMvsCON.up	hsa05418	Fluid shear stress and atherosclerosis	22/1328	212/11396	0.751242	1	0.92065	P05362/P06756/P08253/P08514/P12931/P14598/P14625/P14780/P15692/P16284/P19878/P31751/P33151/P35052/P51636/P55854/P63165/Q03013/Q04206/Q16539/Q99735/Q9Y6K9	22	ICAM1/ITGAV/MMP2/ITGA2B/SRC/NCF1/HSP90B1/MMP9/VEGFA/PECAM1/NCF2/AKT2/CDH5/GPC1/CAV2/SUMO3/SUMO1/GSTM4/RELA/MAPK14/MGST2/IKBKG
GBMvsCON.down	hsa04012	ErbB signaling pathway	22/537	137/11396	4.02021e-07	8.9063e-06	5.20836e-06	O96013/P01116/P05771/P15056/P21860/P27361/P28482/P36507/P42336/P42338/P42684/P45985/P46108/P53779/Q02750/Q07890/Q13153/Q13480/Q13554/Q13555/Q9P286/Q9UQM7	22	PAK4/KRAS/PRKCB/BRAF/ERBB3/MAPK3/MAPK1/MAP2K2/PIK3CA/PIK3CB/ABL2/MAP2K4/CRK/MAPK10/MAP2K1/SOS2/PAK1/GAB1/CAMK2B/CAMK2G/PAK5/CAMK2A
GBMvsCON.down	hsa04919	Thyroid hormone signaling pathway	22/537	186/11396	6.31118e-05	0.000403916	0.000236208	O15530/O60825/P01116/P05023/P05026/P05771/P08237/P13637/P17858/P19634/P22694/P27361/P28482/P36507/P42336/P42338/P63261/Q01813/Q02750/Q14206/Q8N3E9/Q9NQ66	22	PDPK1/PFKFB2/KRAS/ATP1A1/ATP1B1/PRKCB/PFKM/ATP1A3/PFKL/SLC9A1/PRKACB/MAPK3/MAPK1/MAP2K2/PIK3CA/PIK3CB/ACTG1/PFKP/MAP2K1/RCAN2/PLCD3/PLCB1
GBMvsCON.down	hsa05160	Hepatitis C	22/537	241/11396	0.0022883	0.00867147	0.00507103	O15455/O75508/P01116/P15056/P27348/P27361/P28482/P30153/P36507/P42336/P42338/P60033/P61981/P62258/P62714/P63104/P63151/P67775/Q02750/Q04917/Q07890/Q9UHD2	22	TLR3/CLDN11/KRAS/BRAF/YWHAQ/MAPK3/MAPK1/PPP2R1A/MAP2K2/PIK3CA/PIK3CB/CD81/YWHAG/YWHAE/PPP2CB/YWHAZ/PPP2R2A/PPP2CA/MAP2K1/YWHAH/SOS2/TBK1
NGMTvsGBM.down	hsa04932	Non-alcoholic fatty liver disease	21/172	231/11396	3.63328e-11	1.77304e-09	1.61394e-09	O00217/O00483/O43676/O43678/O43920/O75251/O75306/O75380/O95169/O95182/O95299/O96000/P13073/P19404/P28331/P49821/Q15759/Q16718/Q16795/Q9P0J0/Q9Y6M9	21	NDUFS8/NDUFA4/NDUFB3/NDUFA2/NDUFS5/NDUFS7/NDUFS2/NDUFS6/NDUFB8/NDUFA7/NDUFA10/NDUFB10/COX4I1/NDUFV2/NDUFS1/NDUFV1/MAPK11/NDUFA5/NDUFA9/NDUFA13/NDUFB9
GBMvsCON.up	hsa05133	Pertussis	21/1328	114/11396	0.021913	0.216679	0.199486	P01024/P01031/P02745/P02746/P02747/P04003/P05107/P05155/P08571/P08648/P0C0L4/P20851/P29466/P51617/Q02556/Q04206/Q16539/Q99836/Q9NWZ3/Q9ULZ3/Q9Y4K3	21	C3/C5/C1QA/C1QB/C1QC/C4BPA/ITGB2/SERPING1/CD14/ITGA5/C4A/C4BPB/CASP1/IRAK1/IRF8/RELA/MAPK14/MYD88/IRAK4/PYCARD/TRAF6
GBMvsCON.up	hsa04064	NF-kappa B signaling pathway	21/1328	144/11396	0.164703	0.895301	0.824259	O95786/O95999/P05362/P08571/P16885/P18428/P25942/P51617/P63279/Q00653/Q04206/Q06187/Q13490/Q14258/Q8IUD2/Q99836/Q9NWZ3/Q9NYJ8/Q9UDY8/Q9Y4K3/Q9Y6K9	21	RIGI/BCL10/ICAM1/CD14/PLCG2/LBP/CD40/IRAK1/UBE2I/NFKB2/RELA/BTK/BIRC2/TRIM25/ERC1/MYD88/IRAK4/TAB2/MALT1/TRAF6/IKBKG
GBMvsCON.up	hsa05207	Chemical carcinogenesis - receptor activation	21/1328	317/11396	0.999112	1	0.92065	O43306/P00533/P04049/P06400/P12931/P14625/P15336/P15692/P16220/P31751/P32121/P40763/P42229/P51692/P51812/P52292/P78504/Q03013/Q04206/Q92934/Q99735	21	ADCY6/EGFR/RAF1/RB1/SRC/HSP90B1/ATF2/VEGFA/CREB1/AKT2/ARRB2/STAT3/STAT5A/STAT5B/RPS6KA3/KPNA2/JAG1/GSTM4/RELA/BAD/MGST2
GBMvsCON.down	hsa01230	Biosynthesis of amino acids	21/537	118/11396	1.23067e-07	5.25316e-06	3.07202e-06	O43175/O43837/P00480/P04075/P06733/P07205/P08237/P09104/P11908/P14618/P15259/P17174/P17858/P18669/P24298/P29401/P30613/P35520/P37837/P60891/Q01813	21	PHGDH/IDH3B/OTC/ALDOA/ENO1/PGK2/PFKM/ENO2/PRPS2/PKM/PGAM2/GOT1/PFKL/PGAM1/GPT/TKT/PKLR/CBS/TALDO1/PRPS1/PFKP
GBMvsCON.down	hsa04070	Phosphatidylinositol signaling system	21/537	144/11396	3.6693e-06	4.37741e-05	2.55989e-05	O15056/O43426/P05771/P0DP23/P29218/P42336/P42338/P48426/P49441/P78356/Q13496/Q13572/Q13613/Q13614/Q8N3E9/Q8NEB9/Q8TBX8/Q99755/Q9NQ66/Q9Y216/Q9Y217	21	SYNJ2/SYNJ1/PRKCB/CALM1/IMPA1/PIK3CA/PIK3CB/PIP4K2A/INPP1/PIP4K2B/MTM1/ITPK1/MTMR1/MTMR2/PLCD3/PIK3C3/PIP4K2C/PIP5K1A/PLCB1/MTMR7/MTMR6
GBMvsCON.down	hsa04912	GnRH signaling pathway	21/537	150/11396	7.08082e-06	7.28313e-05	4.25914e-05	O14939/P01116/P05771/P0DP23/P22694/P27361/P28482/P29992/P36507/P45985/P50148/P52564/P53779/P60953/Q02750/Q07890/Q13393/Q13554/Q13555/Q9NQ66/Q9UQM7	21	PLD2/KRAS/PRKCB/CALM1/PRKACB/MAPK3/MAPK1/GNA11/MAP2K2/MAP2K4/GNAQ/MAP2K6/MAPK10/CDC42/MAP2K1/SOS2/PLD1/CAMK2B/CAMK2G/PLCB1/CAMK2A
GBMvsCON.down	hsa00230	Purine metabolism	21/537	179/11396	0.000103708	0.000622247	0.000363887	O43924/O60658/P00492/P00568/P00813/P11908/P30520/P31939/P49789/P49902/P60891/Q14123/Q16774/Q8IV20/Q8N142/Q8TCD5/Q96DE0/Q9P2T1/Q9UKK9/Q9Y2T3/Q9Y6K8	21	PDE6D/PDE8A/HPRT1/AK1/ADA/PRPS2/ADSS2/ATIC/FHIT/NT5C2/PRPS1/PDE1C/GUK1/LACC1/ADSS1/NT5C/NUDT16/GMPR2/NUDT5/GDA/AK5
GBMvsCON.down	hsa04926	Relaxin signaling pathway	21/537	199/11396	0.00045293	0.00217406	0.00127138	O60262/P01116/P04899/P22694/P27361/P28482/P29400/P36507/P42336/P42338/P45985/P50151/P53779/P62873/P63096/Q02750/Q05513/Q07890/Q9NQ66/Q9P2W3/Q9UK08	21	GNG7/KRAS/GNAI2/PRKACB/MAPK3/MAPK1/COL4A5/MAP2K2/PIK3CA/PIK3CB/MAP2K4/GNG10/MAPK10/GNB1/GNAI1/MAP2K1/PRKCZ/SOS2/PLCB1/GNG13/GNG8
GBMvsCON.up	hsa00230	Purine metabolism	20/1328	179/11396	0.615043	1	0.92065	O00746/O43306/O95340/P20594/P20839/P21589/P22102/P22392/P27707/P30566/P31350/P49915/P49961/P54819/P55263/Q01433/Q96G03/Q9BSD7/Q9BW91/Q9Y3D8	20	NME4/ADCY6/PAPSS2/NPR2/IMPDH1/NT5E/GART/NME2/DCK/ADSL/RRM2/GMPS/ENTPD1/AK2/ADK/AMPD2/PGM2/NTPCR/NUDT9/AK6
GBMvsCON.up	hsa04380	Osteoclast differentiation	20/1328	181/11396	0.635463	1	0.92065	O43914/P14598/P16220/P16885/P19878/P31751/P42224/P52630/P61812/Q00653/Q04206/Q06187/Q13094/Q13469/Q16539/Q8NHJ6/Q9NYJ8/Q9NZC2/Q9Y4K3/Q9Y6K9	20	TYROBP/NCF1/CREB1/PLCG2/NCF2/AKT2/STAT1/STAT2/TGFB2/NFKB2/RELA/BTK/LCP2/NFATC2/MAPK14/LILRB4/TAB2/TREM2/TRAF6/IKBKG
GBMvsCON.up	hsa00190	Oxidative phosphorylation	20/1328	204/11396	0.825969	1	0.92065	O00483/O75380/O75947/O75964/P00414/P00846/P10606/P15954/P18859/P20674/P27449/P56134/P56381/P56385/Q15904/Q7KZN9/Q99643/Q9H2U2/Q9UI09/Q9Y6N1	20	NDUFA4/NDUFS6/ATP5PD/ATP5MG/MT-CO3/MT-ATP6/COX5B/COX7C/ATP5PF/COX5A/ATP6V0C/ATP5MF/ATP5F1E/ATP5ME/ATP6AP1/COX15/SDHC/PPA2/NDUFA12/COX11
GBMvsCON.up	hsa04659	Th17 cell differentiation	20/1328	208/11396	0.850039	1	0.92065	O00221/P01730/P01903/P01909/P01911/P01920/P04440/P20036/P28068/P40763/P42224/P42229/P51692/P84022/Q04206/Q13469/Q15796/Q16539/Q30154/Q9Y6K9	20	NFKBIE/CD4/HLA-DRA/HLA-DQA1/HLA-DRB1/HLA-DQB1/HLA-DPB1/HLA-DPA1/HLA-DMB/STAT3/STAT1/STAT5A/STAT5B/SMAD3/RELA/NFATC2/SMAD2/MAPK14/HLA-DRB5/IKBKG
GBMvsCON.up	hsa04150	mTOR signaling pathway	20/1328	216/11396	0.890527	1	0.92065	O43156/P04049/P06730/P23588/P31751/P41221/P51812/P55735/P62753/Q0VGL1/Q14693/Q15382/Q6IAA8/Q8WTX7/Q92539/Q96B36/Q96EE3/Q9BPZ7/Q9NXC5/Q9Y2Q5	20	TTI1/RAF1/EIF4E/EIF4B/AKT2/WNT5A/RPS6KA3/SEC13/RPS6/LAMTOR4/LPIN1/RHEB/LAMTOR1/CASTOR1/LPIN2/AKT1S1/SEH1L/MAPKAP1/MIOS/LAMTOR2
GBMvsCON.up	hsa04217	Necroptosis	20/1328	229/11396	0.937309	1	0.92065	O95831/P04839/P04908/P06737/P09429/P12236/P19525/P25445/P29466/P40763/P42224/P42229/P47712/P51692/P52630/Q07812/Q13490/Q14790/Q96HS1/Q9ULZ3	20	AIFM1/CYBB/H2AC4; H2AC8/PYGL/HMGB1/SLC25A6/EIF2AK2/FAS/CASP1/STAT3/STAT1/STAT5A/PLA2G4A/STAT5B/STAT2/BAX/BIRC2/CASP8/PGAM5/PYCARD
GBMvsCON.up	hsa04022	cGMP-PKG signaling pathway	20/1328	251/11396	0.978346	1	0.92065	O43306/P01042/P04049/P11831/P12236/P15336/P16220/P16615/P20594/P23634/P25101/P31751/P50552/P54709/P78347/Q13469/Q14571/Q14814/Q15147/Q92934	20	ADCY6/KNG1/RAF1/SRF/SLC25A6/ATF2/CREB1/ATP2A2/NPR2/ATP2B4/EDNRA/AKT2/VASP/ATP1B3/GTF2I/NFATC2/ITPR2/MEF2D/PLCB4/BAD
GBMvsCON.up	hsa04024	cAMP signaling pathway	20/1328	361/11396	0.999981	1	0.92065	O15254/O43306/P04049/P15498/P16220/P16615/P23634/P25101/P30874/P31751/P42262/P48058/P54709/P55196/Q04206/Q15067/Q8WWN8/Q92793/Q92934/Q96QV1	20	ACOX3/ADCY6/RAF1/VAV1/CREB1/ATP2A2/ATP2B4/EDNRA/SSTR2/AKT2/GRIA2/GRIA4/ATP1B3/AFDN/RELA/ACOX1/ARAP3/CREBBP/BAD/HHIP
GBMvsCON.down	hsa00562	Inositol phosphate metabolism	20/537	109/11396	1.45921e-07	5.25316e-06	3.07202e-06	O15056/O43426/P29218/P42336/P42338/P48426/P49441/P78356/Q13496/Q13572/Q13613/Q13614/Q8N3E9/Q8NEB9/Q8TBX8/Q99755/Q9NQ66/Q9UNW1/Q9Y216/Q9Y217	20	SYNJ2/SYNJ1/IMPA1/PIK3CA/PIK3CB/PIP4K2A/INPP1/PIP4K2B/MTM1/ITPK1/MTMR1/MTMR2/PLCD3/PIK3C3/PIP4K2C/PIP5K1A/PLCB1/MINPP1/MTMR7/MTMR6
GBMvsCON.down	hsa04720	Long-term potentiation	20/537	110/11396	1.70657e-07	5.37802e-06	3.14504e-06	P01116/P05771/P0DP23/P15056/P16298/P22694/P27361/P28482/P36507/P50148/P61224/P62834/P63098/Q02750/Q08209/Q13554/Q13555/Q15349/Q9NQ66/Q9UQM7	20	KRAS/PRKCB/CALM1/BRAF/PPP3CB/PRKACB/MAPK3/MAPK1/MAP2K2/GNAQ/RAP1B/RAP1A/PPP3R1/MAP2K1/PPP3CA/CAMK2B/CAMK2G/RPS6KA2/PLCB1/CAMK2A
GBMvsCON.down	hsa05211	Renal cell carcinoma	20/537	121/11396	8.44298e-07	1.62105e-05	9.47984e-06	O96013/P01116/P15056/P27361/P28482/P36507/P42336/P42338/P46108/P60953/P61224/P62834/P63000/Q02750/Q07890/Q13153/Q13480/Q13617/Q15369/Q9P286	20	PAK4/KRAS/BRAF/MAPK3/MAPK1/MAP2K2/PIK3CA/PIK3CB/CRK/CDC42/RAP1B/RAP1A/RAC1/MAP2K1/SOS2/PAK1/GAB1/CUL2/ELOC/PAK5
GBMvsCON.down	hsa04922	Glucagon signaling pathway	20/537	160/11396	6.19806e-05	0.000403916	0.000236208	P08237/P0DP23/P11216/P11217/P14618/P15259/P16118/P16298/P17858/P18669/P22694/P46019/P50148/P63098/Q01813/Q08209/Q13554/Q13555/Q9NQ66/Q9UQM7	20	PFKM/CALM1/PYGB/PYGM/PKM/PGAM2/PFKFB1/PPP3CB/PFKL/PGAM1/PRKACB/PHKA2/GNAQ/PPP3R1/PFKP/PPP3CA/CAMK2B/CAMK2G/PLCB1/CAMK2A
GBMvsCON.down	hsa04660	T cell receptor signaling pathway	20/537	162/11396	7.39564e-05	0.000463031	0.000270778	O15530/O96013/P01116/P16298/P27361/P28482/P36507/P42336/P42338/P53779/P60953/P61586/P63098/Q02750/Q04759/Q07890/Q08209/Q12959/Q13153/Q9P286	20	PDPK1/PAK4/KRAS/PPP3CB/MAPK3/MAPK1/MAP2K2/PIK3CA/PIK3CB/MAPK10/CDC42/RHOA/PPP3R1/MAP2K1/PRKCQ/SOS2/PPP3CA/DLG1/PAK1/PAK5
GBMvsCON.down	hsa04020	Calcium signaling pathway	20/537	365/11396	0.273853	0.428639	0.250666	P05771/P0DP23/P16298/P21860/P22694/P28907/P29992/P46019/P50148/P63098/Q08209/Q13554/Q13555/Q14012/Q14123/Q8N3E9/Q96NX5/Q99572/Q9NQ66/Q9UQM7	20	PRKCB/CALM1/PPP3CB/ERBB3/PRKACB/CD38/GNA11/PHKA2/GNAQ/PPP3R1/PPP3CA/CAMK2B/CAMK2G/CAMK1/PDE1C/PLCD3/CAMK1G/P2RX7/PLCB1/CAMK2A
GBMvsCON.up	hsa03420	Nucleotide excision repair	19/1328	85/11396	0.00363035	0.0706386	0.0650335	O15514/P12004/P18074/P19388/P27694/P30876/P35244/P35251/P40937/P41208/P49005/P51946/P51948/P54727/Q13216/Q13888/Q13889/Q92466/Q92889	19	POLR2D/PCNA/ERCC2/POLR2E/RPA1/POLR2B/RPA3/RFC1/RFC5/CETN2/POLD2/CCNH/MNAT1/RAD23B/ERCC8/GTF2H2/GTF2H3/DDB2/ERCC4
GBMvsCON.up	hsa05134	Legionellosis	19/1328	88/11396	0.00542361	0.0933431	0.0859364	O14727/O75396/P01024/P05107/P08571/P10809/P26641/P29466/P55211/P68104/Q00613/Q00653/Q04206/Q14116/Q14790/Q99836/Q9BXK5/Q9H0U4/Q9ULZ3	19	APAF1/SEC22B/C3/ITGB2/CD14/HSPD1/EEF1G/CASP1/CASP9/EEF1A1/HSF1/NFKB2/RELA/IL18/CASP8/MYD88/BCL2L13/RAB1B/PYCARD
GBMvsCON.up	hsa05222	Small cell lung cancer	19/1328	141/11396	0.284555	1	0.92065	O14727/P02462/P02751/P06400/P06756/P07942/P08514/P08572/P11047/P24941/P31751/P55211/Q04206/Q07812/Q13490/Q16363/Q92466/Q9Y4K3/Q9Y6K9	19	APAF1/COL4A1/FN1/RB1/ITGAV/LAMB1/ITGA2B/COL4A2/LAMC1/CDK2/AKT2/CASP9/RELA/BAX/BIRC2/LAMA4/DDB2/TRAF6/IKBKG
GBMvsCON.up	hsa05146	Amoebiasis	19/1328	158/11396	0.478804	1	0.92065	P02461/P02462/P02751/P04792/P05107/P07357/P07942/P08311/P08571/P08572/P11047/P12814/P18206/P51149/P61812/P78540/Q04206/Q15147/Q16363	19	COL3A1/COL4A1/FN1/HSPB1/ITGB2/C8A/LAMB1/CTSG/CD14/COL4A2/LAMC1/ACTN1/VCL/RAB7A/TGFB2/ARG2/RELA/PLCB4/LAMA4
GBMvsCON.up	hsa04658	Th1 and Th2 cell differentiation	19/1328	173/11396	0.644614	1	0.92065	O00221/P01730/P01903/P01909/P01911/P01920/P04440/P20036/P28068/P42224/P42229/P51692/P78504/Q04206/Q13469/Q16539/Q30154/Q9UM47/Q9Y6K9	19	NFKBIE/CD4/HLA-DRA/HLA-DQA1/HLA-DRB1/HLA-DQB1/HLA-DPB1/HLA-DPA1/HLA-DMB/STAT1/STAT5A/STAT5B/JAG1/RELA/NFATC2/MAPK14/HLA-DRB5/NOTCH3/IKBKG
GBMvsCON.up	hsa04926	Relaxin signaling pathway	19/1328	199/11396	0.852975	1	0.92065	O43306/P00533/P02461/P02462/P04049/P08253/P08572/P12931/P14780/P15336/P15692/P16220/P29353/P31751/P32121/Q04206/Q15147/Q15796/Q16539	19	ADCY6/EGFR/COL3A1/COL4A1/RAF1/MMP2/COL4A2/SRC/MMP9/ATF2/VEGFA/CREB1/SHC1/AKT2/ARRB2/RELA/PLCB4/SMAD2/MAPK14
GBMvsCON.up	hsa04360	Axon guidance	19/1328	268/11396	0.995347	1	0.92065	O15031/O95631/P00519/P04049/P12931/P16333/P16885/P18075/P41221/P51805/Q13177/Q13418/Q13469/Q13591/Q6ZN44/Q8N8S7/Q9H3S1/Q9HCK4/Q9P283	19	PLXNB2/NTN1/ABL1/RAF1/SRC/NCK1/PLCG2/BMP7/WNT5A/PLXNA3/PAK2/ILK/NFATC2/SEMA5A/UNC5A/ENAH/SEMA4A/ROBO2/SEMA5B
GBMvsCON.down	hsa05100	Bacterial invasion of epithelial cells	19/537	125/11396	5.72861e-06	6.11052e-05	3.5734e-05	P42336/P42338/P46108/P50570/P60953/P61586/P63000/P63261/P84095/Q00610/Q05193/Q13480/Q14185/Q15019/Q92556/Q92599/Q96JJ3/Q9UI47/Q9UQ16	19	PIK3CA/PIK3CB/CRK/DNM2/CDC42/RHOA/RAC1/ACTG1/RHOG/CLTC/DNM1/GAB1/DOCK1/SEPTIN2/ELMO1/SEPTIN8/ELMO2/CTNNA3/DNM3
GBMvsCON.down	hsa05231	Choline metabolism in cancer	19/537	147/11396	5.95061e-05	0.000398552	0.000233072	O14939/O15530/P01116/P05771/P27361/P28482/P36507/P42336/P42338/P53779/P63000/Q02750/Q07890/Q13393/Q8IWA5/Q8WWI5/Q92574/Q99755/Q9NPB8	19	PLD2/PDPK1/KRAS/PRKCB/MAPK3/MAPK1/MAP2K2/PIK3CA/PIK3CB/MAPK10/RAC1/MAP2K1/SOS2/PLD1/SLC44A2/SLC44A1/TSC1/PIP5K1A/GPCPD1
GBMvsCON.down	hsa04666	Fc gamma R-mediated phagocytosis	19/537	151/11396	8.60198e-05	0.0005271	0.000308246	O00499/O14939/P05771/P06396/P27361/P28482/P42336/P42338/P46108/P49418/P50570/P60953/P63000/Q02750/Q13153/Q13393/Q14185/Q99755/Q9Y281	19	BIN1/PLD2/PRKCB/GSN/MAPK3/MAPK1/PIK3CA/PIK3CB/CRK/AMPH/DNM2/CDC42/RAC1/MAP2K1/PAK1/PLD1/DOCK1/PIP5K1A/CFL2
GBMvsCON.down	hsa04724	Glutamatergic synapse	19/537	178/11396	0.000724743	0.00331311	0.00193749	O14939/O60262/O94925/P04899/P05771/P16298/P22694/P27361/P28482/P50148/P50151/P62873/P63096/P63098/Q08209/Q13393/Q9NQ66/Q9P2W3/Q9UK08	19	PLD2/GNG7/GLS/GNAI2/PRKCB/PPP3CB/PRKACB/MAPK3/MAPK1/GNAQ/GNG10/GNB1/GNAI1/PPP3R1/PPP3CA/PLD1/PLCB1/GNG13/GNG8
GBMvsCON.down	hsa04066	HIF-1 signaling pathway	19/537	182/11396	0.000949836	0.00420851	0.00246111	P04075/P05771/P06733/P07205/P08237/P09104/P17858/P27361/P28482/P36507/P42336/P42338/Q01813/Q02750/Q13554/Q13555/Q13617/Q15369/Q9UQM7	19	ALDOA/PRKCB/ENO1/PGK2/PFKM/ENO2/PFKL/MAPK3/MAPK1/MAP2K2/PIK3CA/PIK3CB/PFKP/MAP2K1/CAMK2B/CAMK2G/CUL2/ELOC/CAMK2A
GBMvsCON.down	hsa04935	Growth hormone synthesis, secretion and action	19/537	190/11396	0.00158362	0.00633449	0.00370438	P01116/P04899/P05771/P22694/P27361/P28482/P29992/P36507/P42336/P42338/P45985/P46108/P50148/P52564/P53779/P63096/Q02750/Q07890/Q9NQ66	19	KRAS/GNAI2/PRKCB/PRKACB/MAPK3/MAPK1/GNA11/MAP2K2/PIK3CA/PIK3CB/MAP2K4/CRK/GNAQ/MAP2K6/MAPK10/GNAI1/MAP2K1/SOS2/PLCB1
GBMvsCON.down	hsa04120	Ubiquitin mediated proteolysis	19/537	201/11396	0.00301383	0.0104576	0.00611557	A0AVT1/P0CG47/P22314/P61081/P61086/P61088/P62837/P63208/Q13617/Q13618/Q13620/Q15369/Q15386/Q93034/Q969M7/Q96J02/Q9C0C9/Q9H832/Q9UK22	19	UBA6/UBB/UBA1/UBE2M/UBE2K/UBE2N/UBE2D2/SKP1/CUL2/CUL3/CUL4B/ELOC/UBE3C/CUL5/UBE2F/ITCH/UBE2O/UBE2Z/FBXO2
GBMvsCON.down	hsa04723	Retrograde endocannabinoid signaling	19/537	219/11396	0.00758695	0.0219563	0.0128399	O00519/O43674/O60262/O95168/P04899/P05771/P22694/P27361/P28482/P50148/P50151/P53779/P62873/P63096/Q86Y39/Q9NQ66/Q9P2W3/Q9UK08/Q9Y6M9	19	FAAH/NDUFB5/GNG7/NDUFB4/GNAI2/PRKCB/PRKACB/MAPK3/MAPK1/GNAQ/GNG10/MAPK10/GNB1/GNAI1/NDUFA11/PLCB1/GNG13/GNG8/NDUFB9
GBMvsCON.down	hsa04022	cGMP-PKG signaling pathway	19/537	251/11396	0.0283	0.0696615	0.0407377	O75116/P04899/P05023/P05026/P0DP23/P13637/P16298/P27361/P28482/P29992/P36507/P50148/P61586/P63096/P63098/Q02750/Q08209/Q14344/Q9NQ66	19	ROCK2/GNAI2/ATP1A1/ATP1B1/CALM1/ATP1A3/PPP3CB/MAPK3/MAPK1/GNA11/MAP2K2/GNAQ/RHOA/GNAI1/PPP3R1/MAP2K1/PPP3CA/GNA13/PLCB1
GBMvsCON.down	hsa05207	Chemical carcinogenesis - receptor activation	19/537	317/11396	0.167872	0.29539	0.172743	O14880/P01116/P04899/P05771/P07099/P07900/P21266/P22694/P27361/P28482/P34913/P36507/P42336/P42338/P63096/P78417/Q02750/Q07890/Q15349	19	MGST3/KRAS/GNAI2/PRKCB/EPHX1/HSP90AA1/GSTM3/PRKACB/MAPK3/MAPK1/EPHX2/MAP2K2/PIK3CA/PIK3CB/GNAI1/GSTO1/MAP2K1/SOS2/RPS6KA2
GBMvsCON.down	hsa05415	Diabetic cardiomyopathy	19/537	327/11396	0.202761	0.341492	0.199703	O43674/O95168/P05771/P07919/P14406/P42336/P42338/P53779/P63000/Q05513/Q13554/Q13555/Q15119/Q15120/Q15257/Q86Y39/Q9NQ66/Q9UQM7/Q9Y6M9	19	NDUFB5/NDUFB4/PRKCB/UQCRH/COX7A2/PIK3CA/PIK3CB/MAPK10/RAC1/PRKCZ/CAMK2B/CAMK2G/PDK2/PDK3/PTPA/NDUFA11/PLCB1/CAMK2A/NDUFB9
GBMvsCON.up	hsa04623	Cytosolic DNA-sensing pathway	18/1328	100/11396	0.0394347	0.330645	0.304409	O00115/O15160/O60443/O95786/P0DPB6/P19388/P29466/P55265/Q04206/Q14116/Q14790/Q7Z434/Q86WV6/Q9H1D9/Q9ULZ3/Q9Y3Z3/Q9Y535/Q9Y6K9	18	DNASE2/POLR1C/GSDME/RIGI/POLR1D/POLR2E/CASP1/ADAR/RELA/IL18/CASP8/MAVS/STING1/POLR3F/PYCARD/SAMHD1/POLR3H/IKBKG
GBMvsCON.up	hsa05220	Chronic myeloid leukemia	18/1328	123/11396	0.18331	0.951465	0.875966	P00519/P04049/P06400/P29353/P31751/P42229/P42771/P51692/P56545/P61812/P84022/Q04206/Q07812/Q13547/Q92466/Q92769/Q92934/Q9Y6K9	18	ABL1/RAF1/RB1/SHC1/AKT2/STAT5A/CDKN2A/STAT5B/CTBP2/TGFB2/SMAD3/RELA/BAX/HDAC1/DDB2/HDAC2/BAD/IKBKG
GBMvsCON.up	hsa05100	Bacterial invasion of epithelial cells	18/1328	125/11396	0.202064	0.985202	0.907026	A1A4S6/O15143/O15144/O15145/P02751/P08648/P12931/P18206/P29353/P35221/P51636/P59998/Q13418/Q14247/Q92747/Q96DR7/Q9Y5K6/Q9Y6W5	18	ARHGAP10/ARPC1B/ARPC2/ARPC3/FN1/ITGA5/SRC/VCL/SHC1/CTNNA1/CAV2/ARPC4/ILK/CTTN/ARPC1A/ARHGEF26/CD2AP/WASF2
GBMvsCON.up	hsa05212	Pancreatic cancer	18/1328	126/11396	0.211771	1	0.92065	P00533/P04049/P06400/P15692/P31751/P40763/P42224/P42771/P55211/P61812/P84022/Q04206/Q07812/Q15052/Q15796/Q92466/Q92934/Q9Y6K9	18	EGFR/RAF1/RB1/VEGFA/AKT2/STAT3/STAT1/CDKN2A/CASP9/TGFB2/SMAD3/RELA/BAX/ARHGEF6/SMAD2/DDB2/BAD/IKBKG
GBMvsCON.up	hsa04625	C-type lectin receptor signaling pathway	18/1328	151/11396	0.497036	1	0.92065	O95999/P04049/P12931/P16885/P29466/P31751/P33241/P42224/P52630/Q00653/Q04206/Q13469/Q14571/Q14790/Q16539/Q9UDY8/Q9ULZ3/Q9Y6K9	18	BCL10/RAF1/SRC/PLCG2/CASP1/AKT2/LSP1/STAT1/STAT2/NFKB2/RELA/NFATC2/ITPR2/CASP8/MAPK14/MALT1/PYCARD/IKBKG
GBMvsCON.up	hsa04520	Adherens junction	18/1328	152/11396	0.508889	1	0.92065	O00522/O60716/P00533/P12814/P12931/P18031/P18206/P33151/P35221/P46940/P55196/P84022/Q8WWI1/Q92692/Q92793/Q9BX66/Q9HAU4/Q9Y6W5	18	KRIT1/CTNND1/EGFR/ACTN1/SRC/PTPN1/VCL/CDH5/CTNNA1/IQGAP1/AFDN/SMAD3/LMO7/NECTIN2/CREBBP/SORBS1/SMURF2/WASF2
GBMvsCON.up	hsa05142	Chagas disease	18/1328	163/11396	0.633248	1	0.92065	P01024/P01042/P02745/P02746/P02747/P25445/P31751/P51617/P61812/Q04206/Q14790/Q15147/Q15796/Q16539/Q99836/Q9NWZ3/Q9Y4K3/Q9Y6K9	18	C3/KNG1/C1QA/C1QB/C1QC/FAS/AKT2/IRAK1/TGFB2/RELA/CASP8/PLCB4/SMAD2/MAPK14/MYD88/IRAK4/TRAF6/IKBKG
GBMvsCON.up	hsa04722	Neurotrophin signaling pathway	18/1328	190/11396	0.856154	1	0.92065	O00221/O43353/P00519/P04049/P16885/P29353/P31751/P51617/P51812/P52566/Q04206/Q07812/Q16539/Q92934/Q9NRF2/Q9NWZ3/Q9Y4K3/Q9Y5V3	18	NFKBIE/RIPK2/ABL1/RAF1/PLCG2/SHC1/AKT2/IRAK1/RPS6KA3/ARHGDIB/RELA/BAX/MAPK14/BAD/SH2B1/IRAK4/TRAF6/MAGED1
GBMvsCON.up	hsa04935	Growth hormone synthesis, secretion and action	18/1328	190/11396	0.856154	1	0.92065	O43306/P04049/P15336/P16220/P16885/P17936/P29353/P30874/P31751/P35858/P40763/P42224/P42229/P51692/Q14571/Q15147/Q16539/Q92793	18	ADCY6/RAF1/ATF2/CREB1/PLCG2/IGFBP3/SHC1/SSTR2/AKT2/IGFALS/STAT3/STAT1/STAT5A/STAT5B/ITPR2/PLCB4/MAPK14/CREBBP
GBMvsCON.up	hsa04530	Tight junction	18/1328	243/11396	0.989339	1	0.92065	O15143/O15144/O15145/P12004/P12814/P12931/P14649/P16989/P50552/P51153/P55196/P59998/P60660/Q14247/Q8IY63/Q8N3V7/Q92747/Q9Y624	18	ARPC1B/ARPC2/ARPC3/PCNA/ACTN1/SRC/MYL6B/YBX3/VASP/RAB13/AFDN/ARPC4/MYL6/CTTN/AMOTL1/SYNPO/ARPC1A/F11R
GBMvsCON.up	hsa04014	Ras signaling pathway	18/1328	358/11396	0.999996	1	0.92065	O15123/P00519/P00533/P04049/P15692/P16885/P17948/P21802/P29353/P31751/P47712/P55196/Q04206/Q13043/Q13177/Q86YV0/Q92934/Q9Y6K9	18	ANGPT2/ABL1/EGFR/RAF1/VEGFA/PLCG2/FLT1/FGFR2/SHC1/AKT2/PLA2G4A/AFDN/RELA/STK4/PAK2/RASAL3/BAD/IKBKG
GBMvsCON.down	hsa04713	Circadian entrainment	18/537	154/11396	0.000333341	0.00168425	0.000984942	O60262/O75582/P04899/P05771/P0DP23/P22694/P27361/P28482/P50148/P50151/P62873/P63096/Q13554/Q13555/Q9NQ66/Q9P2W3/Q9UK08/Q9UQM7	18	GNG7/RPS6KA5/GNAI2/PRKCB/CALM1/PRKACB/MAPK3/MAPK1/GNAQ/GNG10/GNB1/GNAI1/CAMK2B/CAMK2G/PLCB1/GNG13/GNG8/CAMK2A
GBMvsCON.down	hsa04670	Leukocyte transendothelial migration	18/537	175/11396	0.00151687	0.00615294	0.00359821	O75116/O75508/P04216/P04899/P05771/P42336/P42338/P60953/P61224/P61586/P62834/P63000/P63096/P63261/Q8TCZ2/Q9BX67/Q9NRY4/Q9UI47	18	ROCK2/CLDN11/THY1/GNAI2/PRKCB/PIK3CA/PIK3CB/CDC42/RAP1B/RHOA/RAP1A/RAC1/GNAI1/ACTG1/CD99L2/JAM3/ARHGAP35/CTNNA3
GBMvsCON.down	hsa04270	Vascular smooth muscle contraction	18/537	193/11396	0.00441654	0.0144541	0.00845272	O75116/P05771/P0DP23/P15056/P22694/P27361/P28482/P29992/P35580/P36507/P50148/P61586/Q02750/Q04759/Q14344/Q7Z406/Q96A00/Q9NQ66	18	ROCK2/PRKCB/CALM1/BRAF/PRKACB/MAPK3/MAPK1/GNA11/MYH10/MAP2K2/GNAQ/RHOA/MAP2K1/PRKCQ/GNA13/MYH14/PPP1R14A/PLCB1
GBMvsCON.down	hsa04210	Apoptosis	18/537	199/11396	0.00606351	0.0189481	0.0110808	A6NHL2/O15530/O43236/O76075/P01116/P0DPH7/P27361/P28482/P36507/P42336/P42338/P53779/P63261/P68363/P68366/Q02750/Q13813/Q9NY65	18	TUBAL3/PDPK1/SEPTIN4/DFFB/KRAS/TUBA3C/MAPK3/MAPK1/MAP2K2/PIK3CA/PIK3CB/MAPK10/ACTG1/TUBA1B/TUBA4A/MAP2K1/SPTAN1/TUBA8
GBMvsCON.down	hsa05203	Viral carcinogenesis	18/537	284/11396	0.123595	0.232649	0.136052	P01116/P06396/P14618/P22694/P27348/P27361/P28482/P42336/P42338/P60953/P61586/P61981/P62258/P63000/P63104/Q04917/Q12959/Q96DB2	18	KRAS/GSN/PKM/PRKACB/YWHAQ/MAPK3/MAPK1/PIK3CA/PIK3CB/CDC42/RHOA/YWHAG/YWHAE/RAC1/YWHAZ/YWHAH/DLG1/HDAC11
GBMvsCON.up	hsa03320	PPAR signaling pathway	17/1328	124/11396	0.274165	1	0.92065	O15254/O15540/O95864/P02647/P02652/P02656/P06858/P22307/P32189/P50416/P55058/Q13418/Q15067/Q16822/Q99424/Q99541/Q9BX66	17	ACOX3/FABP7/FADS2/APOA1/APOA2/APOC3/LPL/SCP2/GK/CPT1A/PLTP/ILK/ACOX1/PCK2/ACOX2/PLIN2/SORBS1
GBMvsCON.up	hsa05323	Rheumatoid arthritis	17/1328	180/11396	0.853711	1	0.92065	P01903/P01909/P01911/P01920/P04440/P05107/P05362/P15692/P17948/P20036/P20701/P27449/P28068/P61812/Q14116/Q15904/Q30154	17	HLA-DRA/HLA-DQA1/HLA-DRB1/HLA-DQB1/HLA-DPB1/ITGB2/ICAM1/VEGFA/FLT1/HLA-DPA1/ITGAL/ATP6V0C/HLA-DMB/TGFB2/IL18/ATP6AP1/HLA-DRB5
GBMvsCON.up	hsa04066	HIF-1 signaling pathway	17/1328	182/11396	0.865307	1	0.92065	O15123/P00533/P01033/P02786/P04839/P06730/P11166/P15692/P16885/P17948/P31751/P40337/P40763/P62753/Q04206/Q16875/Q92793	17	ANGPT2/EGFR/TIMP1/TFRC/CYBB/EIF4E/SLC2A1/VEGFA/PLCG2/FLT1/AKT2/VHL/STAT3/RPS6/RELA/PFKFB3/CREBBP
GBMvsCON.down	hsa04730	Long-term depression	17/537	99/11396	3.26986e-06	4.37741e-05	2.55989e-05	P01116/P04899/P05771/P15056/P19086/P27361/P28482/P29992/P30153/P36507/P50148/P62714/P63096/P67775/Q02750/Q14344/Q9NQ66	17	KRAS/GNAI2/PRKCB/BRAF/GNAZ/MAPK3/MAPK1/GNA11/PPP2R1A/MAP2K2/GNAQ/PPP2CB/GNAI1/PPP2CA/MAP2K1/GNA13/PLCB1
GBMvsCON.down	hsa04721	Synaptic vesicle cycle	17/537	111/11396	1.59715e-05	0.000143743	8.40605e-05	O75348/O95670/P21281/P21283/P36543/P38606/P46459/P50570/P54920/P60880/P61764/Q00610/Q05193/Q16864/Q9UI12/Q9UQ16/Q9Y5K8	17	ATP6V1G1/ATP6V1G2/ATP6V1B2/ATP6V1C1/ATP6V1E1/ATP6V1A/NSF/DNM2/NAPA/SNAP25/STXBP1/CLTC/DNM1/ATP6V1F/ATP6V1H/DNM3/ATP6V1D
GBMvsCON.down	hsa04971	Gastric acid secretion	17/537	114/11396	2.28466e-05	0.000193524	0.000113172	P00918/P04899/P05023/P05026/P05771/P0DP23/P13637/P19634/P22694/P50148/P63096/P63252/P63261/Q13554/Q13555/Q9NQ66/Q9UQM7	17	CA2/GNAI2/ATP1A1/ATP1B1/PRKCB/CALM1/ATP1A3/SLC9A1/PRKACB/GNAQ/GNAI1/KCNJ2/ACTG1/CAMK2B/CAMK2G/PLCB1/CAMK2A
GBMvsCON.down	hsa04611	Platelet activation	17/537	183/11396	0.00580049	0.0183576	0.0107354	O75116/P04899/P22694/P27361/P28482/P42336/P42338/P50148/P61224/P61586/P62834/P63096/P63261/Q05513/Q14344/Q9NQ66/Q9NRY4	17	ROCK2/GNAI2/PRKACB/MAPK3/MAPK1/PIK3CA/PIK3CB/GNAQ/RAP1B/RHOA/RAP1A/GNAI1/ACTG1/PRKCZ/GNA13/PLCB1/ARHGAP35
GBMvsCON.down	hsa00190	Oxidative phosphorylation	17/537	204/11396	0.016164	0.0439173	0.0256826	O43674/O75348/O95168/O95670/P07919/P14406/P21281/P21283/P36543/P38606/P54707/Q16864/Q86Y39/Q9H008/Q9UI12/Q9Y5K8/Q9Y6M9	17	NDUFB5/ATP6V1G1/NDUFB4/ATP6V1G2/UQCRH/COX7A2/ATP6V1B2/ATP6V1C1/ATP6V1E1/ATP6V1A/ATP12A/ATP6V1F/NDUFA11/LHPP/ATP6V1H/ATP6V1D/NDUFB9
GBMvsCON.down	hsa04915	Estrogen signaling pathway	17/537	214/11396	0.0245597	0.0625946	0.036605	P01116/P04899/P07900/P0DMV8/P0DP23/P22694/P27361/P28482/P36507/P42336/P42338/P50148/P54652/P63096/Q02750/Q07890/Q9NQ66	17	KRAS/GNAI2/HSP90AA1/HSPA1A/CALM1/PRKACB/MAPK3/MAPK1/MAP2K2/PIK3CA/PIK3CB/GNAQ/HSPA2/GNAI1/MAP2K1/SOS2/PLCB1
GBMvsCON.down	hsa05034	Alcoholism	17/537	226/11396	0.0385592	0.0902849	0.0527982	O60262/P01116/P04899/P0DP23/P15056/P22694/P27361/P28482/P50151/P62873/P63096/Q02750/Q07890/Q96DB2/Q96RR4/Q9P2W3/Q9UK08	17	GNG7/KRAS/GNAI2/CALM1/BRAF/PRKACB/MAPK3/MAPK1/GNG10/GNB1/GNAI1/MAP2K1/SOS2/HDAC11/CAMKK2/GNG13/GNG8
GBMvsCON.down	hsa04934	Cushing syndrome	17/537	243/11396	0.0672066	0.14232	0.0832279	O60658/P04899/P15056/P22694/P27361/P28482/P29992/P36507/P50148/P61224/P62834/P63096/Q02750/Q13554/Q13555/Q9NQ66/Q9UQM7	17	PDE8A/GNAI2/BRAF/PRKACB/MAPK3/MAPK1/GNA11/MAP2K2/GNAQ/RAP1B/RAP1A/GNAI1/MAP2K1/CAMK2B/CAMK2G/PLCB1/CAMK2A
GBMvsCON.down	hsa05161	Hepatitis B	17/537	250/11396	0.0823704	0.168246	0.0983894	O15455/P01116/P05771/P15056/P27348/P27361/P28482/P36507/P42336/P42338/P45985/P52564/P53779/P63104/Q02750/Q07890/Q9UHD2	17	TLR3/KRAS/PRKCB/BRAF/YWHAQ/MAPK3/MAPK1/MAP2K2/PIK3CA/PIK3CB/MAP2K4/MAP2K6/MAPK10/YWHAZ/MAP2K1/SOS2/TBK1
GBMvsCON.down	hsa05206	MicroRNAs in cancer	17/537	253/11396	0.089503	0.179006	0.104682	O75582/O94925/O96013/P01116/P05771/P09493/P21860/P27361/P28482/P36507/P42336/P42338/P46108/P61586/Q02750/Q07890/Q92752	17	RPS6KA5/GLS/PAK4/KRAS/PRKCB/TPM1/ERBB3/MAPK3/MAPK1/MAP2K2/PIK3CA/PIK3CB/CRK/RHOA/MAP2K1/SOS2/TNR
GBMvsCON.up	hsa00510	N-Glycan biosynthesis	16/1328	67/11396	0.00367234	0.0706386	0.0650335	O60476/P04843/P04844/P33908/P39656/P46977/P61803/Q10469/Q13724/Q14697/Q86YN1/Q8TCJ2/Q92685/Q9BT22/Q9NP73/Q9UKM7	16	MAN1A2/RPN1/RPN2/MAN1A1/DDOST/STT3A/DAD1/MGAT2/MOGS/GANAB/DOLPP1/STT3B/ALG3/ALG1/ALG13/MAN1B1
GBMvsCON.up	hsa04979	Cholesterol metabolism	16/1328	80/11396	0.0207827	0.212853	0.195963	P01130/P02647/P02649/P02652/P02654/P02655/P02656/P02749/P06727/P06858/P08519/P30533/P55058/P61916/Q07954/Q9H0X9	16	LDLR/APOA1/APOE/APOA2/APOC1/APOC2/APOC3/APOH/APOA4/LPL/LPA/LRPAP1/PLTP/NPC2/LRP1/OSBPL5
GBMvsCON.up	hsa00240	Pyrimidine metabolism	16/1328	81/11396	0.0231919	0.216679	0.199486	O00746/P04818/P11172/P19971/P21589/P22392/P23919/P27707/P27708/P31350/P33316/P49961/Q9BZX2/Q9H0P0/Q9H773/Q9NWZ5	16	NME4/TYMS/UMPS/TYMP/NT5E/NME2/DTYMK/DCK/CAD/RRM2/DUT/ENTPD1/UCK2/NT5C3A/DCTPP1/UCKL1
GBMvsCON.up	hsa04918	Thyroid hormone synthesis	16/1328	114/11396	0.251052	1	0.92065	O43306/P02768/P05543/P07203/P11021/P13667/P14625/P15336/P16220/P22352/P27824/P54709/Q14571/Q15147/Q8TED1/Q96SL4	16	ADCY6/ALB/SERPINA7/GPX1/HSPA5/PDIA4/HSP90B1/ATF2/CREB1/GPX3/CANX/ATP1B3/ITPR2/PLCB4/GPX8/GPX7
GBMvsCON.up	hsa00983	Drug metabolism - other enzymes	16/1328	122/11396	0.346587	1	0.92065	O00746/O00748/P05164/P08236/P11172/P19971/P20839/P22392/P31350/P33316/P49915/P51580/Q03013/Q99735/Q9BZX2/Q9NWZ5	16	NME4/CES2/MPO/GUSB/UMPS/TYMP/IMPDH1/NME2/RRM2/DUT/GMPS/TPMT/GSTM4/MGST2/UCK2/UCKL1
GBMvsCON.up	hsa04666	Fc gamma R-mediated phagocytosis	16/1328	151/11396	0.695643	1	0.92065	O15143/O15144/O15145/O15357/P04049/P08575/P08631/P14598/P15498/P16885/P31751/P47712/P50552/P59998/Q92747/Q9Y6W5	16	ARPC1B/ARPC2/ARPC3/INPPL1/RAF1/PTPRC/HCK/NCF1/VAV1/PLCG2/AKT2/PLA2G4A/VASP/ARPC4/ARPC1A/WASF2
GBMvsCON.up	hsa01522	Endocrine resistance	16/1328	159/11396	0.770463	1	0.92065	O43306/P00533/P04049/P06400/P08253/P12931/P14780/P29353/P31751/P42771/P78504/Q07812/Q15648/Q16539/Q92934/Q9UM47	16	ADCY6/EGFR/RAF1/RB1/MMP2/SRC/MMP9/SHC1/AKT2/CDKN2A/JAG1/BAX/MED1/MAPK14/BAD/NOTCH3
GBMvsCON.up	hsa04640	Hematopoietic cell lineage	16/1328	177/11396	0.890128	1	0.92065	P01730/P01903/P01909/P01911/P01920/P02786/P04440/P07359/P08514/P08571/P08648/P15144/P20036/P28068/P56199/Q30154	16	CD4/HLA-DRA/HLA-DQA1/HLA-DRB1/HLA-DQB1/TFRC/HLA-DPB1/GP1BA/ITGA2B/CD14/ITGA5/ANPEP/HLA-DPA1/HLA-DMB/ITGA1/HLA-DRB5
GBMvsCON.up	hsa04650	Natural killer cell mediated cytotoxicity	16/1328	212/11396	0.98153	1	0.92065	O43914/P01889/P04049/P04439/P05107/P05362/P10321/P13747/P15498/P16885/P20701/P25445/P29353/P78314/Q13094/Q13469	16	TYROBP/HLA-B/RAF1/HLA-A/ITGB2/ICAM1/HLA-C/HLA-E/VAV1/PLCG2/ITGAL/FAS/SHC1/SH3BP2/LCP2/NFATC2
GBMvsCON.up	hsa04934	Cushing syndrome	16/1328	243/11396	0.997222	1	0.92065	O14686/O43306/P00533/P01130/P06400/P15336/P16220/P24941/P40424/P41221/P42771/Q03164/Q14571/Q15147/Q15291/Q96C12	16	KMT2D/ADCY6/EGFR/LDLR/RB1/ATF2/CREB1/CDK2/PBX1/WNT5A/CDKN2A/KMT2A/ITPR2/PLCB4/RBBP5/ARMC5
GBMvsCON.down	hsa04962	Vasopressin-regulated water reabsorption	16/537	71/11396	1.36139e-07	5.25316e-06	3.07202e-06	O00399/O14576/O43237/P22694/P46459/P52565/P61020/P63167/Q13409/Q13561/Q14203/Q14204/Q96FJ2/Q9BTE1/Q9UJW0/Q9Y6G9	16	DCTN6/DYNC1I1/DYNC1LI2/PRKACB/NSF/ARHGDIA/RAB5B/DYNLL1/DYNC1I2/DCTN2/DCTN1/DYNC1H1/DYNLL2/DCTN5/DCTN4/DYNC1LI1
GBMvsCON.down	hsa00010	Glycolysis / Gluconeogenesis	16/537	108/11396	4.29726e-05	0.000317336	0.000185577	P00325/P04075/P06733/P06744/P07205/P07327/P08237/P09104/P14618/P15259/P17858/P18669/P30613/P49419/Q01813/Q9UNW1	16	ADH1B/ALDOA/ENO1/GPI/PGK2/ADH1A/PFKM/ENO2/PKM/PGAM2/PFKL/PGAM1/PKLR/ALDH7A1/PFKP/MINPP1
GBMvsCON.down	hsa05120	Epithelial cell signaling in Helicobacter pylori infection	16/537	109/11396	4.82186e-05	0.000347174	0.000203026	O14672/O75348/O95670/P21281/P21283/P36543/P38606/P45985/P53779/P60953/P63000/Q13153/Q16864/Q9BX67/Q9UI12/Q9Y5K8	16	ADAM10/ATP6V1G1/ATP6V1G2/ATP6V1B2/ATP6V1C1/ATP6V1E1/ATP6V1A/MAP2K4/MAPK10/CDC42/RAC1/PAK1/ATP6V1F/JAM3/ATP6V1H/ATP6V1D
GBMvsCON.down	hsa05214	Glioma	16/537	117/11396	0.000114855	0.000675066	0.000394775	P01116/P05771/P0DP23/P15056/P27361/P28482/P36507/P42336/P42338/Q02750/Q07890/Q13554/Q13555/Q14012/Q96NX5/Q9UQM7	16	KRAS/PRKCB/CALM1/BRAF/MAPK3/MAPK1/MAP2K2/PIK3CA/PIK3CB/MAP2K1/SOS2/CAMK2B/CAMK2G/CAMK1/CAMK1G/CAMK2A
GBMvsCON.down	hsa04928	Parathyroid hormone synthesis, secretion and action	16/537	169/11396	0.00611866	0.0189481	0.0110808	O14745/O14939/P04899/P05771/P15056/P22694/P27361/P28482/P29992/P50148/P61586/P63096/Q02750/Q13393/Q14344/Q9NQ66	16	NHERF1/PLD2/GNAI2/PRKCB/BRAF/PRKACB/MAPK3/MAPK1/GNA11/GNAQ/RHOA/GNAI1/MAP2K1/PLD1/GNA13/PLCB1
GBMvsCON.down	hsa04726	Serotonergic synapse	16/537	173/11396	0.00762371	0.0219563	0.0128399	O60262/P01116/P04899/P05771/P15056/P22694/P27361/P28482/P50148/P50151/P62873/P63096/Q02750/Q9NQ66/Q9P2W3/Q9UK08	16	GNG7/KRAS/GNAI2/PRKCB/BRAF/PRKACB/MAPK3/MAPK1/GNAQ/GNG10/GNB1/GNAI1/MAP2K1/PLCB1/GNG13/GNG8
GBMvsCON.down	hsa04310	Wnt signaling pathway	16/537	250/11396	0.132322	0.24273	0.141948	O75116/P05771/P16298/P22694/P53779/P61586/P63000/P63098/P63208/Q08209/Q13554/Q13555/Q86T65/Q9HB71/Q9NQ66/Q9UQM7	16	ROCK2/PRKCB/PPP3CB/PRKACB/MAPK10/RHOA/RAC1/PPP3R1/SKP1/PPP3CA/CAMK2B/CAMK2G/DAAM2/CACYBP/PLCB1/CAMK2A
GBMvsCON.up	hsa00513	Various types of N-glycan biosynthesis	15/1328	52/11396	0.000623748	0.0156897	0.0144447	O60476/P04843/P04844/P06865/P07686/P33908/P39656/P46977/P61803/Q10469/Q8TCJ2/Q92685/Q9BT22/Q9NP73/Q9UKM7	15	MAN1A2/RPN1/RPN2/HEXA/HEXB/MAN1A1/DDOST/STT3A/DAD1/MGAT2/STT3B/ALG3/ALG1/ALG13/MAN1B1
GBMvsCON.up	hsa03030	DNA replication	15/1328	53/11396	0.000777713	0.0181652	0.0167238	P12004/P25205/P27694/P33991/P33992/P35244/P35251/P40937/P49005/P49643/P49736/Q04837/Q14181/Q14566/Q8TDP1	15	PCNA/MCM3/RPA1/MCM4/MCM5/RPA3/RFC1/RFC5/POLD2/PRIM2/MCM2/SSBP1/POLA2/MCM6/RNASEH2C
GBMvsCON.up	hsa05330	Allograft rejection	15/1328	102/11396	0.204874	0.985202	0.907026	P01889/P01903/P01909/P01911/P01920/P04439/P04440/P10321/P13747/P20036/P25445/P25942/P28068/P30511/Q30154	15	HLA-B/HLA-DRA/HLA-DQA1/HLA-DRB1/HLA-DQB1/HLA-A/HLA-DPB1/HLA-C/HLA-E/HLA-DPA1/FAS/CD40/HLA-DMB/HLA-F/HLA-DRB5
GBMvsCON.up	hsa04940	Type I diabetes mellitus	15/1328	114/11396	0.348863	1	0.92065	P01889/P01903/P01909/P01911/P01920/P04439/P04440/P10321/P10809/P13747/P20036/P25445/P28068/P30511/Q30154	15	HLA-B/HLA-DRA/HLA-DQA1/HLA-DRB1/HLA-DQB1/HLA-A/HLA-DPB1/HLA-C/HSPD1/HLA-E/HLA-DPA1/FAS/HLA-DMB/HLA-F/HLA-DRB5
GBMvsCON.up	hsa05223	Non-small cell lung cancer	15/1328	121/11396	0.440736	1	0.92065	P00533/P04049/P06400/P16885/P31751/P40763/P42229/P42771/P51692/P55211/Q07812/Q13043/Q92466/Q92934/Q9HC35	15	EGFR/RAF1/RB1/PLCG2/AKT2/STAT3/STAT5A/CDKN2A/STAT5B/CASP9/BAX/STK4/DDB2/BAD/EML4
GBMvsCON.up	hsa01524	Platinum drug resistance	15/1328	122/11396	0.453935	1	0.92065	O14727/O15431/P11388/P25445/P31751/P42771/P52701/P55211/Q02880/Q03013/Q07812/Q13490/Q14790/Q92934/Q99735	15	APAF1/SLC31A1/TOP2A/FAS/AKT2/CDKN2A/MSH6/CASP9/TOP2B/GSTM4/BAX/BIRC2/CASP8/BAD/MGST2
GBMvsCON.up	hsa05320	Autoimmune thyroid disease	15/1328	128/11396	0.532117	1	0.92065	P01889/P01903/P01909/P01911/P01920/P04439/P04440/P10321/P13747/P20036/P25445/P25942/P28068/P30511/Q30154	15	HLA-B/HLA-DRA/HLA-DQA1/HLA-DRB1/HLA-DQB1/HLA-A/HLA-DPB1/HLA-C/HLA-E/HLA-DPA1/FAS/CD40/HLA-DMB/HLA-F/HLA-DRB5
GBMvsCON.up	hsa05321	Inflammatory bowel disease	15/1328	131/11396	0.569986	1	0.92065	P01903/P01909/P01911/P01920/P04440/P20036/P28068/P40763/P42224/P61812/P84022/Q04206/Q14116/Q15796/Q30154	15	HLA-DRA/HLA-DQA1/HLA-DRB1/HLA-DQB1/HLA-DPB1/HLA-DPA1/HLA-DMB/STAT3/STAT1/TGFB2/SMAD3/RELA/IL18/SMAD2/HLA-DRB5
GBMvsCON.up	hsa04974	Protein digestion and absorption	15/1328	143/11396	0.707041	1	0.92065	P02461/P02462/P05997/P08572/P12109/P15502/P25940/P27487/P39060/P42785/P43005/P54709/Q15758/Q7Z2H8/Q96IY4	15	COL3A1/COL4A1/COL5A2/COL4A2/COL6A1/ELN/COL5A3/DPP4/COL18A1/PRCP/SLC1A1/ATP1B3/SLC1A5/SLC36A1/CPB2
GBMvsCON.up	hsa05215	Prostate cancer	15/1328	148/11396	0.755527	1	0.92065	P00533/P04049/P06400/P14625/P14780/P16220/P21802/P24941/P31751/P37275/P55211/Q04206/Q92793/Q92934/Q9Y6K9	15	EGFR/RAF1/RB1/HSP90B1/MMP9/CREB1/FGFR2/CDK2/AKT2/ZEB1/CASP9/RELA/CREBBP/BAD/IKBKG
GBMvsCON.up	hsa04668	TNF signaling pathway	15/1328	157/11396	0.828601	1	0.92065	P05362/P14780/P15336/P16220/P25445/P31751/P50281/P78504/Q04206/Q13490/Q14790/Q16539/Q96HS1/Q9NYJ8/Q9Y6K9	15	ICAM1/MMP9/ATF2/CREB1/FAS/AKT2/MMP14/JAG1/RELA/BIRC2/CASP8/MAPK14/PGAM5/TAB2/IKBKG
GBMvsCON.up	hsa04660	T cell receptor signaling pathway	15/1328	162/11396	0.861471	1	0.92065	O00221/O95999/P01730/P04049/P08575/P15498/P16333/P31751/Q04206/Q13094/Q13177/Q13469/Q16539/Q9UDY8/Q9Y6K9	15	NFKBIE/BCL10/CD4/RAF1/PTPRC/VAV1/NCK1/AKT2/RELA/LCP2/PAK2/NFATC2/MAPK14/MALT1/IKBKG
GBMvsCON.up	hsa01200	Carbon metabolism	15/1328	187/11396	0.958951	1	0.92065	O00757/O15254/O75390/O75874/O95479/P23368/P23378/P34897/P40926/P53597/P78330/Q15067/Q8TD30/Q96GA7/Q99643	15	FBP2/ACOX3/CS/IDH1/H6PD/ME2/GLDC/SHMT2/MDH2/SUCLG1/PSPH/ACOX1/GPT2/SDSL/SDHC
GBMvsCON.up	hsa04915	Estrogen signaling pathway	15/1328	214/11396	0.991363	1	0.92065	O43306/O76009/P00533/P04049/P07339/P08253/P12931/P14625/P14780/P15336/P16220/P29353/P31751/Q14571/Q15147	15	ADCY6/KRT33A/EGFR/RAF1/CTSD/MMP2/SRC/HSP90B1/MMP9/ATF2/CREB1/SHC1/AKT2/ITPR2/PLCB4
GBMvsCON.up	hsa04072	Phospholipase D signaling pathway	15/1328	225/11396	0.995697	1	0.92065	O43306/P00533/P00734/P04049/P16885/P29353/P31751/P41594/P47712/Q14831/Q15147/Q15382/Q92633/Q9NUQ2/Q9UIA0	15	ADCY6/EGFR/F2/RAF1/PLCG2/SHC1/AKT2/GRM5/PLA2G4A/GRM7/PLCB4/RHEB/LPAR1/AGPAT5/CYTH4
GBMvsCON.up	hsa04390	Hippo signaling pathway	15/1328	235/11396	0.997778	1	0.92065	P05107/P18075/P28347/P29279/P35221/P41221/P46937/P48431/P61812/P84022/Q13490/Q15796/Q8TDM6/Q9H8S9/Q9UGP4	15	ITGB2/BMP7/TEAD1/CCN2/CTNNA1/WNT5A/YAP1/SOX2/TGFB2/SMAD3/BIRC2/SMAD2/DLG5/MOB1A/LIMD1
GBMvsCON.up	hsa04020	Calcium signaling pathway	15/1328	365/11396	1	1	0.92065	P00533/P12236/P15692/P16615/P16885/P17948/P21802/P23634/P25101/P26927/P41594/Q13586/Q14571/Q15147/Q9BRC7	15	EGFR/SLC25A6/VEGFA/ATP2A2/PLCG2/FLT1/FGFR2/ATP2B4/EDNRA/MST1/GRM5/STIM1/ITPR2/PLCB4/PLCD4
GBMvsCON.down	hsa04662	B cell receptor signaling pathway	15/537	123/11396	0.000654358	0.0030396	0.00177754	P01116/P05771/P16298/P27361/P28482/P36507/P42336/P42338/P60033/P63000/P63098/Q02750/Q07890/Q08209/Q8IV61	15	KRAS/PRKCB/PPP3CB/MAPK3/MAPK1/MAP2K2/PIK3CA/PIK3CB/CD81/RAC1/PPP3R1/MAP2K1/SOS2/PPP3CA/RASGRP3
GBMvsCON.down	hsa05210	Colorectal cancer	15/537	143/11396	0.00301245	0.0104576	0.00611557	P01116/P11233/P11234/P15056/P27361/P28482/P36507/P42336/P42338/P53779/P61586/P63000/Q02750/Q07890/Q9UKG1	15	KRAS/RALA/RALB/BRAF/MAPK3/MAPK1/MAP2K2/PIK3CA/PIK3CB/MAPK10/RHOA/RAC1/MAP2K1/SOS2/APPL1
GBMvsCON.down	hsa04925	Aldosterone synthesis and secretion	15/537	152/11396	0.00535752	0.0171441	0.0100258	P05023/P05026/P05771/P0DP23/P13637/P22694/P29992/P50148/Q05469/Q13554/Q13555/Q14012/Q96NX5/Q9NQ66/Q9UQM7	15	ATP1A1/ATP1B1/PRKCB/CALM1/ATP1A3/PRKACB/GNA11/GNAQ/LIPE/CAMK2B/CAMK2G/CAMK1/CAMK1G/PLCB1/CAMK2A
GBMvsCON.down	hsa04916	Melanogenesis	15/537	155/11396	0.00640702	0.0194234	0.0113587	P01116/P04899/P05771/P0DP23/P22694/P27361/P28482/P36507/P50148/P63096/Q02750/Q13554/Q13555/Q9NQ66/Q9UQM7	15	KRAS/GNAI2/PRKCB/CALM1/PRKACB/MAPK3/MAPK1/MAP2K2/GNAQ/GNAI1/MAP2K1/CAMK2B/CAMK2G/PLCB1/CAMK2A
GBMvsCON.down	hsa05142	Chagas disease	15/537	163/11396	0.0100289	0.0277723	0.0162411	P04899/P27361/P28482/P29992/P30153/P42336/P42338/P45985/P50148/P53779/P62714/P63096/P63151/P67775/Q9NQ66	15	GNAI2/MAPK3/MAPK1/GNA11/PPP2R1A/PIK3CA/PIK3CB/MAP2K4/GNAQ/MAPK10/PPP2CB/GNAI1/PPP2R2A/PPP2CA/PLCB1
GBMvsCON.down	hsa04650	Natural killer cell mediated cytotoxicity	15/537	212/11396	0.0760052	0.15862	0.09276	P01116/P05771/P15056/P16298/P27361/P28482/P36507/P42336/P42338/P63000/P63098/Q02750/Q07890/Q08209/Q13153	15	KRAS/PRKCB/BRAF/PPP3CB/MAPK3/MAPK1/MAP2K2/PIK3CA/PIK3CB/RAC1/PPP3R1/MAP2K1/SOS2/PPP3CA/PAK1
GBMvsCON.down	hsa04390	Hippo signaling pathway	15/537	235/11396	0.143787	0.258817	0.151355	P27348/P30153/P61981/P62258/P62714/P63104/P63151/P63261/P67775/Q04917/Q05513/Q12959/Q15334/Q15700/Q9UI47	15	YWHAQ/PPP2R1A/YWHAG/YWHAE/PPP2CB/YWHAZ/PPP2R2A/ACTG1/PPP2CA/YWHAH/PRKCZ/DLG1/LLGL1/DLG2/CTNNA3
GBMvsCON.down	hsa05225	Hepatocellular carcinoma	15/537	255/11396	0.222905	0.362693	0.212101	O14880/P01116/P05771/P15056/P21266/P27361/P28482/P36507/P42336/P42338/P63261/P78417/Q02750/Q07890/Q13480	15	MGST3/KRAS/PRKCB/BRAF/GSTM3/MAPK3/MAPK1/MAP2K2/PIK3CA/PIK3CB/ACTG1/GSTO1/MAP2K1/SOS2/GAB1
GBMvsCON.down	hsa04621	NOD-like receptor signaling pathway	15/537	261/11396	0.24975	0.395208	0.231116	A6NCE7/P07900/P27361/P28482/P53779/P60520/P61586/P62258/Q8TDX7/Q92844/Q99572/Q9H492/Q9NQ66/Q9UHD2/Q9Y2Z0	15	MAP1LC3B2/HSP90AA1/MAPK3/MAPK1/MAPK10/GABARAPL2/RHOA/YWHAE/NEK7/TANK/P2RX7/MAP1LC3A/PLCB1/TBK1/SUGT1
GBMvsCON.down	hsa04514	Cell adhesion molecules	15/537	276/11396	0.321598	0.487475	0.285073	O75508/O94856/P13611/P20916/P23468/P55283/P78357/Q02246/Q12860/Q15223/Q8N126/Q8TCZ2/Q92859/Q9BX67/Q9Y2I2	15	CLDN11/NFASC/VCAN/MAG/PTPRD/CDH4/CNTNAP1/CNTN2/CNTN1/NECTIN1/CADM3/CD99L2/NEO1/JAM3/NTNG1
GBMvsCON.down	hsa05166	Human T-cell leukemia virus 1 infection	15/537	390/11396	0.826467	0.959678	0.561215	P01116/P16298/P22694/P27361/P28482/P36507/P42336/P42338/P45985/P53779/P63098/Q02750/Q08209/Q12959/Q9Y4A5	15	KRAS/PPP3CB/PRKACB/MAPK3/MAPK1/MAP2K2/PIK3CA/PIK3CB/MAP2K4/MAPK10/PPP3R1/MAP2K1/PPP3CA/DLG1/TRRAP
GBMvsCON.up	hsa03060	Protein export	14/1328	35/11396	1.71847e-05	0.000468282	0.000431124	O76094/P09132/P11021/P37108/P49458/P60059/P61009/P61619/P67812/Q15005/Q9BY50/Q9UGP8/Q9UHB9/Q9Y5M8	14	SRP72/SRP19/HSPA5/SRP14/SRP9/SEC61G/SPCS3/SEC61A1/SEC11A/SPCS2/SEC11C/SEC63/SRP68/SRPRB
GBMvsCON.up	hsa03250	Viral life cycle - HIV-1	14/1328	88/11396	0.140363	0.80524	0.741344	O75475/P01730/P18615/P20591/P20592/P49792/Q03111/Q12824/Q16630/Q8N684/Q92793/Q9C035/Q9NRW3/Q9Y3Z3	14	PSIP1/CD4/NELFE/MX1/MX2/RANBP2/MLLT1/SMARCB1/CPSF6/CPSF7/CREBBP/TRIM5/APOBEC3C/SAMHD1
GBMvsCON.up	hsa05332	Graft-versus-host disease	14/1328	115/11396	0.473805	1	0.92065	P01889/P01903/P01909/P01911/P01920/P04439/P04440/P10321/P13747/P20036/P25445/P28068/P30511/Q30154	14	HLA-B/HLA-DRA/HLA-DQA1/HLA-DRB1/HLA-DQB1/HLA-A/HLA-DPB1/HLA-C/HLA-E/HLA-DPA1/FAS/HLA-DMB/HLA-F/HLA-DRB5
GBMvsCON.up	hsa04662	B cell receptor signaling pathway	14/1328	123/11396	0.579784	1	0.92065	O00221/O15357/O95999/P04049/P15498/P16885/P31751/Q04206/Q06187/Q13469/Q6ZUJ8/Q8NHJ6/Q9UDY8/Q9Y6K9	14	NFKBIE/INPPL1/BCL10/RAF1/VAV1/PLCG2/AKT2/RELA/BTK/NFATC2/PIK3AP1/LILRB4/MALT1/IKBKG
GBMvsCON.up	hsa05235	PD-L1 expression and PD-1 checkpoint pathway in cancer	14/1328	135/11396	0.719081	1	0.92065	O00221/P00533/P01730/P04049/P31751/P40763/P42224/Q04206/Q13469/Q16539/Q99836/Q9HC35/Q9Y4K3/Q9Y6K9	14	NFKBIE/EGFR/CD4/RAF1/AKT2/STAT3/STAT1/RELA/NFATC2/MAPK14/MYD88/EML4/TRAF6/IKBKG
GBMvsCON.up	hsa04620	Toll-like receptor signaling pathway	14/1328	155/11396	0.877609	1	0.92065	P08571/P18428/P25942/P31751/P42224/P51617/Q04206/Q14790/Q16539/Q99836/Q9NWZ3/Q9NYJ8/Q9Y4K3/Q9Y6K9	14	CD14/LBP/CD40/AKT2/STAT1/IRAK1/RELA/CASP8/MAPK14/MYD88/IRAK4/TAB2/TRAF6/IKBKG
GBMvsCON.up	hsa04922	Glucagon signaling pathway	14/1328	160/11396	0.903342	1	0.92065	O00757/P06737/P11166/P15336/P16220/P31751/P50416/P60510/Q14571/Q15147/Q16822/Q5MIZ7/Q92793/Q99873	14	FBP2/PYGL/SLC2A1/ATF2/CREB1/AKT2/CPT1A/PPP4C/ITPR2/PLCB4/PCK2/PPP4R3B/CREBBP/PRMT1
GBMvsCON.up	hsa04068	FoxO signaling pathway	14/1328	200/11396	0.9896	1	0.92065	P00533/P04049/P04179/P24941/P31751/P40763/P61812/P84022/Q13043/Q16539/Q16822/Q92793/Q93009/Q99873	14	EGFR/RAF1/SOD2/CDK2/AKT2/STAT3/TGFB2/SMAD3/STK4/MAPK14/PCK2/CREBBP/USP7/PRMT1
GBMvsCON.up	hsa04910	Insulin signaling pathway	14/1328	205/11396	0.992416	1	0.92065	O00757/O15357/P04049/P06730/P06737/P13861/P18031/P29353/P31751/P62753/Q15382/Q16822/Q92934/Q9BX66	14	FBP2/INPPL1/RAF1/EIF4E/PYGL/PRKAR2A/PTPN1/SHC1/AKT2/RPS6/RHEB/PCK2/BAD/SORBS1
GBMvsCON.up	hsa04140	Autophagy - animal	14/1328	215/11396	0.996051	1	0.92065	P04049/P07339/P07858/P09429/P31751/P51149/P56962/Q13615/Q15382/Q92934/Q96B36/Q96LT7/Q9BV40/Q9Y4K3	14	RAF1/CTSD/CTSB/HMGB1/AKT2/RAB7A/STX17/MTMR3/RHEB/BAD/AKT1S1/C9orf72/VAMP8/TRAF6
GBMvsCON.up	hsa04371	Apelin signaling pathway	14/1328	222/11396	0.997539	1	0.92065	O43306/P04049/P29279/P31751/P62753/P78504/P84022/Q00059/Q14571/Q14814/Q15147/Q15796/Q16656/Q9UM47	14	ADCY6/RAF1/CCN2/AKT2/RPS6/JAG1/SMAD3/TFAM/ITPR2/MEF2D/PLCB4/SMAD2/NRF1/NOTCH3
GBMvsCON.up	hsa04932	Non-alcoholic fatty liver disease	14/1328	231/11396	0.998684	1	0.92065	O00483/O75380/P00414/P10606/P15954/P20674/P25445/P31751/Q04206/Q07812/Q14790/Q16539/Q99643/Q9UI09	14	NDUFA4/NDUFS6/MT-CO3/COX5B/COX7C/COX5A/FAS/AKT2/RELA/BAX/CASP8/MAPK14/SDHC/NDUFA12
GBMvsCON.up	hsa05226	Gastric cancer	14/1328	234/11396	0.998936	1	0.92065	P00533/P04049/P06400/P21802/P24941/P29353/P31751/P35221/P41221/P61812/P84022/Q07812/Q15796/Q92466	14	EGFR/RAF1/RB1/FGFR2/CDK2/SHC1/AKT2/CTNNA1/WNT5A/TGFB2/SMAD3/BAX/SMAD2/DDB2
GBMvsCON.down	hsa05110	Vibrio cholerae infection	14/537	84/11396	3.38981e-05	0.000272751	0.000159504	O75348/O95670/P21281/P21283/P22694/P36543/P38606/P55011/P63261/P84077/Q16864/Q9UDY2/Q9UI12/Q9Y5K8	14	ATP6V1G1/ATP6V1G2/ATP6V1B2/ATP6V1C1/PRKACB/ATP6V1E1/ATP6V1A/SLC12A2/ACTG1/ARF1/ATP6V1F/TJP2/ATP6V1H/ATP6V1D
GBMvsCON.down	hsa05230	Central carbon metabolism in cancer	14/537	117/11396	0.00118195	0.00486287	0.00284378	O94925/P01116/P08237/P14618/P15259/P17858/P18669/P27361/P28482/P36507/P42336/P42338/Q01813/Q02750	14	GLS/KRAS/PFKM/PKM/PGAM2/PFKL/PGAM1/MAPK3/MAPK1/MAP2K2/PIK3CA/PIK3CB/PFKP/MAP2K1
GBMvsCON.down	hsa05223	Non-small cell lung cancer	14/537	121/11396	0.00163856	0.00646444	0.00378038	O15530/O60282/P01116/P05771/P15056/P27361/P28482/P36507/P42336/P42338/P49789/Q02750/Q07890/Q12840	14	PDPK1/KIF5C/KRAS/PRKCB/BRAF/MAPK3/MAPK1/MAP2K2/PIK3CA/PIK3CB/FHIT/MAP2K1/SOS2/KIF5A
GBMvsCON.down	hsa05212	Pancreatic cancer	14/537	126/11396	0.00240709	0.00886349	0.00518333	O14939/P01116/P11233/P11234/P15056/P27361/P28482/P42336/P42338/P53779/P60953/P63000/Q02750/Q13393	14	PLD2/KRAS/RALA/RALB/BRAF/MAPK3/MAPK1/PIK3CA/PIK3CB/MAPK10/CDC42/RAC1/MAP2K1/PLD1
GBMvsCON.down	hsa04972	Pancreatic secretion	14/537	153/11396	0.0132069	0.0362246	0.021184	P00918/P05023/P05026/P05771/P13637/P19634/P28907/P50148/P55011/P61224/P61586/P62834/P63000/Q9NQ66	14	CA2/ATP1A1/ATP1B1/PRKCB/ATP1A3/SLC9A1/CD38/GNAQ/SLC12A2/RAP1B/RHOA/RAP1A/RAC1/PLCB1
GBMvsCON.down	hsa05418	Fluid shear stress and atherosclerosis	14/537	212/11396	0.127407	0.238268	0.139338	O14880/P07900/P0DP23/P21266/P42336/P42338/P45985/P52564/P53779/P61586/P63000/P63261/P78417/Q05513	14	MGST3/HSP90AA1/CALM1/GSTM3/PIK3CA/PIK3CB/MAP2K4/MAP2K6/MAPK10/RHOA/RAC1/ACTG1/GSTO1/PRKCZ
GBMvsCON.down	hsa04110	Cell cycle	14/537	241/11396	0.246957	0.392948	0.229794	P27348/P30153/P33993/P61981/P62258/P62714/P63104/P63208/P67775/Q04917/Q13362/Q14738/Q15172/Q15173	14	YWHAQ/PPP2R1A/MCM7/YWHAG/YWHAE/PPP2CB/YWHAZ/SKP1/PPP2CA/YWHAH/PPP2R5C/PPP2R5D/PPP2R5A/PPP2R5B
GBMvsCON.down	hsa04218	Cellular senescence	14/537	256/11396	0.321481	0.487475	0.285073	O14807/P01116/P0DP23/P16298/P27361/P28482/P36507/P42336/P42338/P52564/P63098/Q02750/Q08209/Q92574	14	MRAS/KRAS/CALM1/PPP3CB/MAPK3/MAPK1/MAP2K2/PIK3CA/PIK3CB/MAP2K6/PPP3R1/MAP2K1/PPP3CA/TSC1
GBMvsCON.down	hsa05152	Tuberculosis	14/537	313/11396	0.61899	0.805393	0.47099	P0DP23/P16298/P27361/P28482/P53779/P61020/P61586/P63098/Q08209/Q13554/Q13555/Q8NEB9/Q9UI12/Q9UQM7	14	CALM1/PPP3CB/MAPK3/MAPK1/MAPK10/RAB5B/RHOA/PPP3R1/PPP3CA/CAMK2B/CAMK2G/PIK3C3/ATP6V1H/CAMK2A
NGMTvsGBM.down	hsa05132	Salmonella infection	13/172	368/11396	0.00382093	0.0582691	0.0530405	O43739/P0DPH7/P45985/P49754/P51149/P61586/Q13153/Q15759/Q8N5C8/Q9BPX5/Q9H4E5/Q9P1U1/Q9UIA0	13	CYTH3/TUBA3C/MAP2K4/VPS41/RAB7A/RHOA/PAK1/MAPK11/TAB3/ARPC5L/RHOJ/ACTR3B/CYTH4
GBMvsCON.up	hsa03022	Basal transcription factors	13/1328	59/11396	0.0165478	0.200412	0.184509	P18074/P35269/P49848/P51946/P51948/P52657/P78347/Q00403/Q13888/Q13889/Q15542/Q15543/Q16514	13	ERCC2/GTF2F1/TAF6/CCNH/MNAT1/GTF2A2/GTF2I/GTF2B/GTF2H2/GTF2H3/TAF5/TAF13/TAF12
GBMvsCON.up	hsa04330	Notch signaling pathway	13/1328	75/11396	0.0919636	0.613716	0.565018	P49757/P54253/P56545/P78504/P78536/Q04726/Q13547/Q8TDB6/Q92542/Q92769/Q92793/Q9UM47/Q9Y618	13	NUMB/ATXN1/CTBP2/JAG1/ADAM17/TLE3/HDAC1/DTX3L/NCSTN/HDAC2/CREBBP/NOTCH3/NCOR2
GBMvsCON.up	hsa00480	Glutathione metabolism	13/1328	89/11396	0.233542	1	0.92065	O75874/O95881/P07203/P15144/P22352/P28838/P31350/P36269/Q03013/Q8TED1/Q96SL4/Q99735/Q9Y2Q3	13	IDH1/TXNDC12/GPX1/ANPEP/GPX3/LAP3/RRM2/GGT5/GSTM4/GPX8/GPX7/MGST2/GSTK1
GBMvsCON.up	hsa04622	RIG-I-like receptor signaling pathway	13/1328	100/11396	0.381521	1	0.92065	O00571/O95786/P05161/P55265/Q04206/Q14258/Q14790/Q16539/Q7Z434/Q86WV6/Q9BYX4/Q9Y4K3/Q9Y6K9	13	DDX3X/RIGI/ISG15/ADAR/RELA/TRIM25/CASP8/MAPK14/MAVS/STING1/IFIH1/TRAF6/IKBKG
GBMvsCON.up	hsa04115	p53 signaling pathway	13/1328	102/11396	0.409925	1	0.92065	O14727/P07996/P17936/P24941/P25445/P31350/P42771/P55211/Q07812/Q14790/Q53FA7/Q92466/Q96PM5	13	APAF1/THBS1/IGFBP3/CDK2/FAS/RRM2/CDKN2A/CASP9/BAX/CASP8/TP53I3/DDB2/RCHY1
GBMvsCON.up	hsa01521	EGFR tyrosine kinase inhibitor resistance	13/1328	119/11396	0.641075	1	0.92065	P00533/P04049/P06730/P12931/P15692/P16885/P21802/P29353/P31751/P40763/P62753/Q07812/Q92934	13	EGFR/RAF1/EIF4E/SRC/VEGFA/PLCG2/FGFR2/SHC1/AKT2/STAT3/RPS6/BAX/BAD
GBMvsCON.up	hsa00564	Glycerophospholipid metabolism	13/1328	134/11396	0.797949	1	0.92065	O14735/O75608/P43304/P47712/P49585/Q14693/Q6UWP7/Q8IV08/Q8NCC3/Q8NF37/Q92539/Q9HCL2/Q9NUQ2	13	CDIPT/LYPLA1/GPD2/PLA2G4A/PCYT1A/LPIN1/LCLAT1/PLD3/PLA2G15/LPCAT1/LPIN2/GPAM/AGPAT5
GBMvsCON.up	hsa04723	Retrograde endocannabinoid signaling	13/1328	219/11396	0.998663	1	0.92065	O00483/O43306/O75380/P34903/P41594/P42262/P48058/Q14571/Q15147/Q16539/Q8NCG7/Q99685/Q9UI09	13	NDUFA4/ADCY6/NDUFS6/GABRA3/GRM5/GRIA2/GRIA4/ITPR2/PLCB4/MAPK14/DAGLB/MGLL/NDUFA12
GBMvsCON.up	hsa05034	Alcoholism	13/1328	226/11396	0.999198	1	0.92065	O14929/P04049/P04908/P06899/P15336/P16220/P29353/P58876/P62805/P68431/Q13547/Q92769/Q99808	13	HAT1/RAF1/H2AC4; H2AC8/H2BC11/ATF2/CREB1/SHC1/H2BC5/H4C1; H4C2; H4C3; H4C4; H4C5; H4C6; H4C8; H4C9; H4C11; H4C12; H4C13; H4C14; H4C15; H4C16/H3C1; H3C2; H3C3; H3C4; H3C6; H3C7; H3C8; H3C10; H3C11; H3C12/HDAC1/HDAC2/SLC29A1
GBMvsCON.up	hsa04921	Oxytocin signaling pathway	13/1328	230/11396	0.999404	1	0.92065	O43306/P00533/P04049/P12931/P13639/P14649/P20594/P47712/P60660/Q13469/Q14571/Q15147/Q9UBN1	13	ADCY6/EGFR/RAF1/SRC/EEF2/MYL6B/NPR2/PLA2G4A/MYL6/NFATC2/ITPR2/PLCB4/CACNG4
GBMvsCON.down	hsa04370	VEGF signaling pathway	13/537	93/11396	0.000397249	0.00193911	0.00113399	P01116/P05771/P16298/P27361/P28482/P36507/P42336/P42338/P60953/P63000/P63098/Q02750/Q08209	13	KRAS/PRKCB/PPP3CB/MAPK3/MAPK1/MAP2K2/PIK3CA/PIK3CB/CDC42/RAC1/PPP3R1/MAP2K1/PPP3CA
GBMvsCON.down	hsa04664	Fc epsilon RI signaling pathway	13/537	104/11396	0.0011682	0.00486287	0.00284378	O15530/P01116/P27361/P28482/P36507/P42336/P42338/P45985/P52564/P53779/P63000/Q02750/Q07890	13	PDPK1/KRAS/MAPK3/MAPK1/MAP2K2/PIK3CA/PIK3CB/MAP2K4/MAP2K6/MAPK10/RAC1/MAP2K1/SOS2
GBMvsCON.down	hsa01521	EGFR tyrosine kinase inhibitor resistance	13/537	119/11396	0.00393053	0.013311	0.0077842	P01116/P05771/P15056/P21359/P21860/P27361/P28482/P36507/P42336/P42338/Q02750/Q07890/Q13480	13	KRAS/PRKCB/BRAF/NF1/ERBB3/MAPK3/MAPK1/MAP2K2/PIK3CA/PIK3CB/MAP2K1/SOS2/GAB1
GBMvsCON.down	hsa01232	Nucleotide metabolism	13/537	120/11396	0.00422431	0.0139839	0.00817773	P00492/P00568/P00813/P30520/P49902/Q16774/Q8IV20/Q8N142/Q8TCD5/Q96DE0/Q9P2T1/Q9Y2T3/Q9Y6K8	13	HPRT1/AK1/ADA/ADSS2/NT5C2/GUK1/LACC1/ADSS1/NT5C/NUDT16/GMPR2/GDA/AK5
GBMvsCON.down	hsa04727	GABAergic synapse	13/537	132/11396	0.00933207	0.0260936	0.0152594	O60262/O94925/P04899/P05771/P22694/P46459/P50151/P60520/P62873/P63096/Q15111/Q9P2W3/Q9UK08	13	GNG7/GLS/GNAI2/PRKCB/PRKACB/NSF/GNG10/GABARAPL2/GNB1/GNAI1/PLCL1/GNG13/GNG8
GBMvsCON.down	hsa04750	Inflammatory mediator regulation of TRP channels	13/537	143/11396	0.017414	0.0464374	0.0271564	P05771/P0DP23/P22694/P42336/P42338/P50148/P52564/P53779/Q04759/Q13554/Q13555/Q9NQ66/Q9UQM7	13	PRKCB/CALM1/PRKACB/PIK3CA/PIK3CB/GNAQ/MAP2K6/MAPK10/PRKCQ/CAMK2B/CAMK2G/PLCB1/CAMK2A
GBMvsCON.down	hsa04914	Progesterone-mediated oocyte maturation	13/537	148/11396	0.0224861	0.0578215	0.0338137	P01116/P04899/P07900/P15056/P22694/P27361/P28482/P42336/P42338/P53779/P63096/Q02750/Q15349	13	KRAS/GNAI2/HSP90AA1/BRAF/PRKACB/MAPK3/MAPK1/PIK3CA/PIK3CB/MAPK10/GNAI1/MAP2K1/RPS6KA2
GBMvsCON.down	hsa04625	C-type lectin receptor signaling pathway	13/537	151/11396	0.0260149	0.0651504	0.0380996	O14807/P01116/P0DP23/P16298/P27361/P28482/P42336/P42338/P53779/P61586/P63098/Q08209/Q13153	13	MRAS/KRAS/CALM1/PPP3CB/MAPK3/MAPK1/PIK3CA/PIK3CB/MAPK10/RHOA/PPP3R1/PPP3CA/PAK1
GBMvsCON.down	hsa04620	Toll-like receptor signaling pathway	13/537	155/11396	0.0313328	0.0758306	0.0443454	O15455/P27361/P28482/P36507/P42336/P42338/P45985/P52564/P53779/P63000/Q02750/Q9H0E2/Q9UHD2	13	TLR3/MAPK3/MAPK1/MAP2K2/PIK3CA/PIK3CB/MAP2K4/MAP2K6/MAPK10/RAC1/MAP2K1/TOLLIP/TBK1
GBMvsCON.down	hsa04933	AGE-RAGE signaling pathway in diabetic complications	13/537	166/11396	0.0499413	0.112368	0.0657122	P01116/P05771/P27361/P28482/P29400/P42336/P42338/P53779/P60953/P63000/Q05513/Q8N3E9/Q9NQ66	13	KRAS/PRKCB/MAPK3/MAPK1/COL4A5/PIK3CA/PIK3CB/MAPK10/CDC42/RAC1/PRKCZ/PLCD3/PLCB1
GBMvsCON.down	hsa04068	FoxO signaling pathway	13/537	200/11396	0.150134	0.266905	0.156085	O15530/P01116/P15056/P27361/P28482/P36507/P42336/P42338/P53779/P60520/Q02750/Q07890/Q96BR1	13	PDPK1/KRAS/BRAF/MAPK3/MAPK1/MAP2K2/PIK3CA/PIK3CB/MAPK10/GABARAPL2/MAP2K1/SOS2/SGK3
GBMvsCON.down	hsa04932	Non-alcoholic fatty liver disease	13/537	231/11396	0.294512	0.453581	0.265252	O43674/O95168/P07919/P14406/P30613/P42336/P42338/P53779/P60953/P63000/Q86Y39/Q96J02/Q9Y6M9	13	NDUFB5/NDUFB4/UQCRH/COX7A2/PKLR/PIK3CA/PIK3CB/MAPK10/CDC42/RAC1/NDUFA11/ITCH/NDUFB9
GBMvsCON.down	hsa04141	Protein processing in endoplasmic reticulum	13/537	260/11396	0.453745	0.634362	0.370972	O60884/O95757/P07900/P0DMV8/P25686/P53779/P54652/P62837/P63208/Q8NHG7/Q92598/Q9BZV1/Q9UK22	13	DNAJA2/HSPA4L/HSP90AA1/HSPA1A/DNAJB2/MAPK10/HSPA2/UBE2D2/SKP1/SVIP/HSPH1/UBXN6/FBXO2
GBMvsCON.down	hsa04714	Thermogenesis	13/537	352/11396	0.853137	0.966303	0.565089	O43674/O95168/P01116/P07919/P14406/P22694/P63261/Q05469/Q07890/Q15349/Q86Y39/Q92574/Q9Y6M9	13	NDUFB5/NDUFB4/KRAS/UQCRH/COX7A2/PRKACB/ACTG1/LIPE/SOS2/RPS6KA2/NDUFA11/TSC1/NDUFB9
NGMTvsGBM.down	hsa04360	Axon guidance	12/172	268/11396	0.000752343	0.0141209	0.0128538	O43639/O75044/O95185/O96013/P52799/P61586/Q05513/Q13153/Q13554/Q6ZN44/Q9UIW2/Q9Y2I2	12	NCK2/SRGAP2/UNC5C/PAK4/EFNB2/RHOA/PRKCZ/PAK1/CAMK2B/UNC5A/PLXNA1/NTNG1
NGMTvsGBM.down	hsa05130	Pathogenic Escherichia coli infection	12/172	283/11396	0.00120636	0.0210251	0.0191385	A6NGB9/O43639/O43739/P0DPH7/P61586/Q03113/Q13153/Q15759/Q8N5C8/Q9BPX5/Q9P1U1/Q9UIA0	12	WIPF3/NCK2/CYTH3/TUBA3C/RHOA/GNA12/PAK1/MAPK11/TAB3/ARPC5L/ACTR3B/CYTH4
GBMvsCON.up	hsa00310	Lysine degradation	12/1328	76/11396	0.169751	0.895301	0.824259	O00469/O14686/O15047/Q03164/Q16836/Q53H47/Q8IYK4/Q96HY7/Q96KQ7/Q9BZ95/Q9H9B1/Q9UDR5	12	PLOD2/KMT2D/SETD1A/KMT2A/HADH/SETMAR/COLGALT2/DHTKD1/EHMT2/NSD3/EHMT1/AASS
GBMvsCON.up	hsa05144	Malaria	12/1328	78/11396	0.192957	0.970723	0.893696	P05107/P05362/P07996/P16284/P20701/P25942/P35442/P49746/P61812/Q07954/Q14116/Q99836	12	ITGB2/ICAM1/THBS1/PECAM1/ITGAL/CD40/THBS2/THBS3/TGFB2/LRP1/IL18/MYD88
GBMvsCON.up	hsa04211	Longevity regulating pathway	12/1328	136/11396	0.882023	1	0.92065	O43306/P04179/P06730/P15336/P16220/P31751/Q04206/Q07812/Q15382/Q96B36/Q96KQ7/Q9H9B1	12	ADCY6/SOD2/EIF4E/ATF2/CREB1/AKT2/RELA/BAX/RHEB/AKT1S1/EHMT2/EHMT1
GBMvsCON.up	hsa04012	ErbB signaling pathway	12/1328	137/11396	0.887748	1	0.92065	P00519/P00533/P04049/P12931/P16333/P16885/P29353/P31751/P42229/P51692/Q13177/Q92934	12	ABL1/EGFR/RAF1/SRC/NCK1/PLCG2/SHC1/AKT2/STAT5A/STAT5B/PAK2/BAD
GBMvsCON.up	hsa05414	Dilated cardiomyopathy	12/1328	141/11396	0.908425	1	0.92065	O43306/P06756/P08514/P08648/P16615/P18084/P26012/P50402/P56199/P61812/Q14118/Q9UBN1	12	ADCY6/ITGAV/ITGA2B/ITGA5/ATP2A2/ITGB5/ITGB8/EMD/ITGA1/TGFB2/DAG1/CACNG4
GBMvsCON.down	hsa04961	Endocrine and other factor-regulated calcium reabsorption	12/537	74/11396	0.000160444	0.000888613	0.000519657	P05023/P05026/P05771/P05937/P13637/P22694/P50148/P50570/Q00610/Q05193/Q9NQ66/Q9UQ16	12	ATP1A1/ATP1B1/PRKCB/CALB1/ATP1A3/PRKACB/GNAQ/DNM2/CLTC/DNM1/PLCB1/DNM3
GBMvsCON.down	hsa04911	Insulin secretion	12/537	127/11396	0.0165763	0.0446165	0.0260915	P05023/P05026/P05771/P13637/P22694/P29992/P50148/P60880/Q13554/Q13555/Q9NQ66/Q9UQM7	12	ATP1A1/ATP1B1/PRKCB/ATP1A3/PRKACB/GNA11/GNAQ/SNAP25/CAMK2B/CAMK2G/PLCB1/CAMK2A
GBMvsCON.down	hsa05235	PD-L1 expression and PD-1 checkpoint pathway in cancer	12/537	135/11396	0.0254975	0.0644147	0.0376694	P01116/P16298/P27361/P28482/P36507/P42336/P42338/P52564/P63098/Q02750/Q04759/Q08209	12	KRAS/PPP3CB/MAPK3/MAPK1/MAP2K2/PIK3CA/PIK3CB/MAP2K6/PPP3R1/MAP2K1/PRKCQ/PPP3CA
GBMvsCON.down	hsa05032	Morphine addiction	12/537	136/11396	0.0268201	0.0665877	0.0389402	O60262/O60658/P04899/P05771/P22694/P43250/P50151/P62873/P63096/Q14123/Q9P2W3/Q9UK08	12	GNG7/PDE8A/GNAI2/PRKCB/PRKACB/GRK6/GNG10/GNB1/GNAI1/PDE1C/GNG13/GNG8
GBMvsCON.down	hsa04380	Osteoclast differentiation	12/537	181/11396	0.146915	0.262804	0.153687	P16298/P27361/P28482/P42336/P42338/P52564/P53779/P63000/P63098/P78324/Q02750/Q08209	12	PPP3CB/MAPK3/MAPK1/PIK3CA/PIK3CB/MAP2K6/MAPK10/RAC1/PPP3R1/SIRPA/MAP2K1/PPP3CA
GBMvsCON.down	hsa04142	Lysosome	12/537	197/11396	0.219351	0.358938	0.209905	O15118/P15289/P38571/P53677/P54803/Q00610/Q92572/Q99523/Q9BZC7/Q9NP78/Q9UI12/Q9Y4E6	12	NPC1/ARSA/LIPA/AP3M2/GALC/CLTC/AP3S1/SORT1/ABCA2/ABCB9/ATP6V1H/WDR7
GBMvsCON.down	hsa01240	Biosynthesis of cofactors	12/537	222/11396	0.354407	0.523432	0.3061	O00764/P00568/P10746/P13716/P30520/P34949/P48506/Q15493/Q8N142/Q92871/Q96GD0/Q9Y6K8	12	PDXK/AK1/UROS/ALAD/ADSS2/MPI/GCLC/RGN/ADSS1/PMM1/PDXP/AK5
NGMTvsGBM.down	hsa05165	Human papillomavirus infection	11/172	497/11396	0.131395	0.616545	0.561221	O75348/P01889/P27449/P48729/Q05513/Q12959/Q14738/Q15173/Q6P1M3/Q93050/Q9UI12	11	ATP6V1G1/HLA-B/ATP6V0C/CSNK1A1/PRKCZ/DLG1/PPP2R5D/PPP2R5B/LLGL2/ATP6V0A1/ATP6V1H
GBMvsCON.up	hsa00280	Valine, leucine and isoleucine degradation	11/1328	77/11396	0.282422	1	0.92065	P26440/P31937/P35914/P54687/P80404/Q16836/Q96RQ3/Q96RQ9/Q99714/Q9HCC0/Q9UKU7	11	IVD/HIBADH/HMGCL/BCAT1/ABAT/HADH/MCCC1/IL4I1/HSD17B10/MCCC2/ACAD8
GBMvsCON.up	hsa04370	VEGF signaling pathway	11/1328	93/11396	0.527271	1	0.92065	P04049/P04792/P12931/P15692/P16885/P31751/P47712/P55211/Q13469/Q16539/Q92934	11	RAF1/HSPB1/SRC/VEGFA/PLCG2/AKT2/PLA2G4A/CASP9/NFATC2/MAPK14/BAD
GBMvsCON.up	hsa05221	Acute myeloid leukemia	11/1328	98/11396	0.600043	1	0.92065	P04049/P05164/P08571/P29590/P31751/P40763/P42229/P51692/Q04206/Q92934/Q9Y6K9	11	RAF1/MPO/CD14/PML/AKT2/STAT3/STAT5A/STAT5B/RELA/BAD/IKBKG
GBMvsCON.up	hsa05120	Epithelial cell signaling in Helicobacter pylori infection	11/1328	109/11396	0.738462	1	0.92065	P00533/P12931/P16885/P27449/P41240/P78536/Q04206/Q15904/Q16539/Q9Y624/Q9Y6K9	11	EGFR/SRC/PLCG2/ATP6V0C/CSK/ADAM17/RELA/ATP6AP1/MAPK14/F11R/IKBKG
GBMvsCON.up	hsa05412	Arrhythmogenic right ventricular cardiomyopathy	11/1328	112/11396	0.770041	1	0.92065	P06756/P08514/P08648/P16615/P18084/P26012/P35221/P50402/P56199/Q14118/Q9UBN1	11	ITGAV/ITGA2B/ITGA5/ATP2A2/ITGB5/ITGB8/CTNNA1/EMD/ITGA1/DAG1/CACNG4
GBMvsCON.up	hsa01230	Biosynthesis of amino acids	11/1328	118/11396	0.824939	1	0.92065	O75390/O75874/P08243/P32322/P34897/P54687/P54886/P78330/P78540/Q8TD30/Q96GA7	11	CS/IDH1/ASNS/PYCR1/SHMT2/BCAT1/ALDH18A1/PSPH/ARG2/GPT2/SDSL
GBMvsCON.up	hsa05211	Renal cell carcinoma	11/1328	121/11396	0.848383	1	0.92065	P04049/P11166/P15692/P31751/P40337/P61812/Q13177/Q92733/Q92793/Q92934/Q9HBZ2	11	RAF1/SLC2A1/VEGFA/AKT2/VHL/TGFB2/PAK2/PRCC/CREBBP/BAD/ARNT2
GBMvsCON.up	hsa04657	IL-17 signaling pathway	11/1328	122/11396	0.855631	1	0.92065	P14625/P14780/P31152/Q04206/Q07955/Q14790/Q15717/Q16539/Q9NYJ8/Q9Y4K3/Q9Y6K9	11	HSP90B1/MMP9/MAPK4/RELA/SRSF1/CASP8/ELAVL1/MAPK14/TAB2/TRAF6/IKBKG
GBMvsCON.up	hsa05410	Hypertrophic cardiomyopathy	11/1328	132/11396	0.913952	1	0.92065	P06756/P08514/P08648/P16615/P18084/P26012/P50402/P56199/P61812/Q14118/Q9UBN1	11	ITGAV/ITGA2B/ITGA5/ATP2A2/ITGB5/ITGB8/EMD/ITGA1/TGFB2/DAG1/CACNG4
GBMvsCON.up	hsa05210	Colorectal cancer	11/1328	143/11396	0.953843	1	0.92065	P00533/P04049/P31751/P52701/P55211/P61812/P84022/Q07812/Q15796/Q92466/Q92934	11	EGFR/RAF1/AKT2/MSH6/CASP9/TGFB2/SMAD3/BAX/SMAD2/DDB2/BAD
GBMvsCON.up	hsa04925	Aldosterone synthesis and secretion	11/1328	152/11396	0.973294	1	0.92065	O43306/P01130/P15336/P16220/P23634/P54709/Q14571/Q15139/Q15147/Q8NCG7/Q9BZL6	11	ADCY6/LDLR/ATF2/CREB1/ATP2B4/ATP1B3/ITPR2/PRKD1/PLCB4/DAGLB/PRKD2
GBMvsCON.up	hsa04928	Parathyroid hormone synthesis, secretion and action	11/1328	169/11396	0.99124	1	0.92065	O43306/P00533/P04049/P15336/P16220/P32121/P50281/Q12802/Q14571/Q14814/Q15147	11	ADCY6/EGFR/RAF1/ATF2/CREB1/ARRB2/MMP14/AKAP13/ITPR2/MEF2D/PLCB4
GBMvsCON.up	hsa04724	Glutamatergic synapse	11/1328	178/11396	0.995326	1	0.92065	O43306/P41594/P42262/P43005/P47712/P48058/Q13003/Q14571/Q14831/Q15147/Q9Y566	11	ADCY6/GRM5/GRIA2/SLC1A1/PLA2G4A/GRIA4/GRIK3/ITPR2/GRM7/PLCB4/SHANK1
GBMvsCON.up	hsa05224	Breast cancer	11/1328	217/11396	0.999761	1	0.92065	P00533/P04049/P06400/P29353/P31751/P41221/P78504/Q00653/Q07812/Q92466/Q9UM47	11	EGFR/RAF1/RB1/SHC1/AKT2/WNT5A/JAG1/NFKB2/BAX/DDB2/NOTCH3
GBMvsCON.up	hsa04630	JAK-STAT signaling pathway	11/1328	245/11396	0.999977	1	0.92065	P00533/P04049/P31751/P40763/P42224/P42229/P51692/P52630/Q13642/Q92793/Q99650	11	EGFR/RAF1/AKT2/STAT3/STAT1/STAT5A/STAT5B/STAT2/FHL1/CREBBP/OSMR
GBMvsCON.up	hsa04310	Wnt signaling pathway	11/1328	250/11396	0.999985	1	0.92065	P41221/P56545/P84022/Q04726/Q13469/Q15147/Q7Z3G6/Q92793/Q9BZK7/Q9ULK5/Q9Y265	11	WNT5A/CTBP2/SMAD3/TLE3/NFATC2/PLCB4/PRICKLE2/CREBBP/TBL1XR1/VANGL2/RUVBL1
GBMvsCON.up	hsa04060	Cytokine-cytokine receptor interaction	11/1328	419/11396	1	1	0.92065	O75509/P01730/P02775/P02776/P18075/P25445/P25942/P32246/P61812/Q14116/Q99650	11	TNFRSF21/CD4/PPBP/PF4/BMP7/FAS/CD40/CCR1/TGFB2/IL18/OSMR
GBMvsCON.down	hsa00051	Fructose and mannose metabolism	11/537	54/11396	3.46816e-05	0.000272751	0.000159504	O60825/P04075/P08237/P16118/P17858/P34949/Q00796/Q01813/Q3LXA3/Q8N0W3/Q92871	11	PFKFB2/ALDOA/PFKM/PFKFB1/PFKL/MPI/SORD/PFKP/TKFC/FCSK/PMM1
GBMvsCON.down	hsa05213	Endometrial cancer	11/537	98/11396	0.00628136	0.019245	0.0112544	O15530/P01116/P15056/P27361/P28482/P36507/P42336/P42338/Q02750/Q07890/Q9UI47	11	PDPK1/KRAS/BRAF/MAPK3/MAPK1/MAP2K2/PIK3CA/PIK3CB/MAP2K1/SOS2/CTNNA3
GBMvsCON.down	hsa04924	Renin secretion	11/537	100/11396	0.00730028	0.0214539	0.0125461	P04899/P0DP23/P16298/P22694/P50148/P63096/P63098/P63252/Q08209/Q14123/Q9NQ66	11	GNAI2/CALM1/PPP3CB/PRKACB/GNAQ/GNAI1/PPP3R1/KCNJ2/PPP3CA/PDE1C/PLCB1
GBMvsCON.down	hsa04929	GnRH secretion	11/537	101/11396	0.00785585	0.0224009	0.0130999	P01116/P05771/P27361/P28482/P29992/P36507/P42336/P42338/P50148/Q02750/Q9NQ66	11	KRAS/PRKCB/MAPK3/MAPK1/GNA11/MAP2K2/PIK3CA/PIK3CB/GNAQ/MAP2K1/PLCB1
GBMvsCON.down	hsa05220	Chronic myeloid leukemia	11/537	123/11396	0.0304239	0.074255	0.043424	P01116/P11274/P15056/P27361/P28482/P36507/P42336/P42338/P46108/Q02750/Q07890	11	KRAS/BCR/BRAF/MAPK3/MAPK1/MAP2K2/PIK3CA/PIK3CB/CRK/MAP2K1/SOS2
GBMvsCON.down	hsa04970	Salivary secretion	11/537	135/11396	0.0538125	0.119215	0.0697166	P05023/P05026/P05771/P0DP23/P13637/P19634/P22694/P28907/P50148/P55011/Q9NQ66	11	ATP1A1/ATP1B1/PRKCB/CALM1/ATP1A3/SLC9A1/PRKACB/CD38/GNAQ/SLC12A2/PLCB1
GBMvsCON.down	hsa05215	Prostate cancer	11/537	148/11396	0.0901712	0.179099	0.104736	O15530/P01116/P07900/P15056/P27361/P28482/P36507/P42336/P42338/Q02750/Q07890	11	PDPK1/KRAS/HSP90AA1/BRAF/MAPK3/MAPK1/MAP2K2/PIK3CA/PIK3CB/MAP2K1/SOS2
GBMvsCON.down	hsa04520	Adherens junction	11/537	152/11396	0.103789	0.201967	0.11811	O75116/P27361/P28482/P60953/P61224/P61586/P62834/P63000/P63261/Q15223/Q9UI47	11	ROCK2/MAPK3/MAPK1/CDC42/RAP1B/RHOA/RAP1A/RAC1/ACTG1/NECTIN1/CTNNA3
GBMvsCON.down	hsa04931	Insulin resistance	11/537	155/11396	0.114753	0.220174	0.128757	O15530/P05771/P11216/P11217/P42336/P42338/P53779/Q04759/Q05513/Q15257/Q15349	11	PDPK1/PRKCB/PYGB/PYGM/PIK3CA/PIK3CB/MAPK10/PRKCQ/PRKCZ/PTPA/RPS6KA2
GBMvsCON.down	hsa01522	Endocrine resistance	11/537	159/11396	0.130357	0.240659	0.140736	P01116/P15056/P22694/P27361/P28482/P36507/P42336/P42338/P53779/Q02750/Q07890	11	KRAS/BRAF/PRKACB/MAPK3/MAPK1/MAP2K2/PIK3CA/PIK3CB/MAPK10/MAP2K1/SOS2
GBMvsCON.down	hsa04936	Alcoholic liver disease	11/537	214/11396	0.427751	0.609862	0.356645	O00767/P00325/P07148/P07327/P45985/P49327/P49419/P52564/P53779/Q96RR4/Q9UHD2	11	SCD/ADH1B/FABP1/ADH1A/MAP2K4/FASN/ALDH7A1/MAP2K6/MAPK10/CAMKK2/TBK1
GBMvsCON.down	hsa04613	Neutrophil extracellular trap formation	11/537	223/11396	0.482357	0.661518	0.386852	P05771/P27361/P28482/P36507/P42336/P42338/P63000/P63261/Q02750/Q96DB2/Q9NQ66	11	PRKCB/MAPK3/MAPK1/MAP2K2/PIK3CA/PIK3CB/RAC1/ACTG1/MAP2K1/HDAC11/PLCB1
GBMvsCON.down	hsa05226	Gastric cancer	11/537	234/11396	0.547473	0.729964	0.42688	P01116/P15056/P27361/P28482/P36507/P42336/P42338/Q02750/Q07890/Q13480/Q9UI47	11	KRAS/BRAF/MAPK3/MAPK1/MAP2K2/PIK3CA/PIK3CB/MAP2K1/SOS2/GAB1/CTNNA3
NGMTvsGBM.down	hsa05131	Shigellosis	10/172	351/11396	0.0401136	0.305866	0.27842	O43739/P61586/Q07817/Q14141/Q15759/Q8N5C8/Q9BPX5/Q9H492/Q9P1U1/Q9UIA0	10	CYTH3/RHOA/BCL2L1/SEPTIN6/MAPK11/TAB3/ARPC5L/MAP1LC3A/ACTR3B/CYTH4
GBMvsCON.up	hsa05143	African trypanosomiasis	10/1328	52/11396	0.0747207	0.522993	0.481494	O14791/P00739/P01042/P02647/P05362/P25445/Q14116/Q15147/Q16363/Q99836	10	APOL1/HPR/KNG1/APOA1/ICAM1/FAS/IL18/PLCB4/LAMA4/MYD88
GBMvsCON.up	hsa05340	Primary immunodeficiency	10/1328	60/11396	0.155171	0.874841	0.805423	O00287/P01730/P08575/P13051/P25942/P48382/Q03518/Q03519/Q06187/Q9Y6K9	10	RFXAP/CD4/PTPRC/UNG/CD40/RFX5/TAP1/TAP2/BTK/IKBKG
GBMvsCON.up	hsa05219	Bladder cancer	10/1328	73/11396	0.343376	1	0.92065	P00533/P04049/P06400/P07996/P08253/P12931/P14780/P15692/P19971/P42771	10	EGFR/RAF1/RB1/THBS1/MMP2/SRC/MMP9/VEGFA/TYMP/CDKN2A
GBMvsCON.up	hsa00561	Glycerolipid metabolism	10/1328	90/11396	0.613113	1	0.92065	O95870/P06858/P32189/Q14693/Q53H12/Q6UWP7/Q92539/Q99685/Q9HCL2/Q9NUQ2	10	ABHD16A/LPL/GK/LPIN1/AGK/LCLAT1/LPIN2/MGLL/GPAM/AGPAT5
GBMvsCON.up	hsa00562	Inositol phosphate metabolism	10/1328	109/11396	0.831238	1	0.92065	O14735/O15357/O75038/P16885/P42356/Q13615/Q15147/Q8TCG2/Q9BRC7/Q9BTU6	10	CDIPT/INPPL1/PLCH2/PLCG2/PI4KA/MTMR3/PLCB4/PI4K2B/PLCD4/PI4K2A
GBMvsCON.up	hsa04917	Prolactin signaling pathway	10/1328	115/11396	0.875843	1	0.92065	P04049/P12931/P29353/P31751/P40763/P42224/P42229/P51692/Q04206/Q16539	10	RAF1/SRC/SHC1/AKT2/STAT3/STAT1/STAT5A/STAT5B/RELA/MAPK14
GBMvsCON.up	hsa04750	Inflammatory mediator regulation of TRP channels	10/1328	143/11396	0.976495	1	0.92065	O43306/P01042/P12931/P16885/P47712/P78348/Q14571/Q15147/Q16539/Q96FT7	10	ADCY6/KNG1/SRC/PLCG2/PLA2G4A/ASIC1/ITPR2/PLCB4/MAPK14/ASIC4
GBMvsCON.up	hsa04070	Phosphatidylinositol signaling system	10/1328	144/11396	0.977988	1	0.92065	O14735/O15357/P16885/P42356/Q13615/Q14571/Q15147/Q8TCG2/Q9BRC7/Q9BTU6	10	CDIPT/INPPL1/PLCG2/PI4KA/MTMR3/ITPR2/PLCB4/PI4K2B/PLCD4/PI4K2A
GBMvsCON.up	hsa04912	GnRH signaling pathway	10/1328	150/11396	0.985265	1	0.92065	O43306/P00533/P04049/P08253/P12931/P47712/P50281/Q14571/Q15147/Q16539	10	ADCY6/EGFR/RAF1/MMP2/SRC/PLA2G4A/MMP14/ITPR2/PLCB4/MAPK14
GBMvsCON.up	hsa04931	Insulin resistance	10/1328	155/11396	0.989557	1	0.92065	P06737/P11166/P16220/P18031/P31751/P40763/P50416/P51812/Q04206/Q16822	10	PYGL/SLC2A1/CREB1/PTPN1/AKT2/STAT3/CPT1A/RPS6KA3/RELA/PCK2
GBMvsCON.up	hsa04152	AMPK signaling pathway	10/1328	180/11396	0.99834	1	0.92065	O00757/P13639/P16220/P31751/P50416/Q15382/Q15717/Q16822/Q16875/Q96B36	10	FBP2/EEF2/CREB1/AKT2/CPT1A/RHEB/ELAVL1/PCK2/PFKFB3/AKT1S1
GBMvsCON.up	hsa04071	Sphingolipid signaling pathway	10/1328	183/11396	0.998684	1	0.92065	O95470/P01042/P04049/P07339/P31751/Q04206/Q07812/Q15147/Q16539/Q99500	10	SGPL1/KNG1/RAF1/CTSD/AKT2/RELA/BAX/PLCB4/MAPK14/S1PR3
GBMvsCON.up	hsa04270	Vascular smooth muscle contraction	10/1328	193/11396	0.999403	1	0.92065	O43306/P04049/P14649/P20594/P25101/P47712/P60660/Q05682/Q14571/Q15147	10	ADCY6/RAF1/MYL6B/NPR2/EDNRA/PLA2G4A/MYL6/CALD1/ITPR2/PLCB4
GBMvsCON.up	hsa04550	Signaling pathways regulating pluripotency of stem cells	10/1328	205/11396	0.999776	1	0.92065	O00470/P04049/P21802/P31751/P40763/P41221/P48431/P84022/Q15796/Q16539	10	MEIS1/RAF1/FGFR2/AKT2/STAT3/WNT5A/SOX2/SMAD3/SMAD2/MAPK14
GBMvsCON.up	hsa04261	Adrenergic signaling in cardiomyocytes	10/1328	228/11396	0.999968	1	0.92065	O43306/P15336/P16220/P16615/P23634/P31751/P54709/Q15147/Q16539/Q9UBN1	10	ADCY6/ATF2/CREB1/ATP2A2/ATP2B4/AKT2/ATP1B3/PLCB4/MAPK14/CACNG4
GBMvsCON.down	hsa00030	Pentose phosphate pathway	10/537	42/11396	1.8646e-05	0.000162729	9.51629e-05	P04075/P06744/P08237/P11908/P17858/P29401/P37837/P60891/Q01813/Q15493	10	ALDOA/GPI/PFKM/PRPS2/PFKL/TKT/TALDO1/PRPS1/PFKP/RGN
GBMvsCON.down	hsa04960	Aldosterone-regulated sodium reabsorption	10/537	56/11396	0.000249145	0.00132877	0.00077706	O15530/P01116/P05023/P05026/P05771/P13637/P27361/P28482/P42336/P42338	10	PDPK1/KRAS/ATP1A1/ATP1B1/PRKCB/ATP1A3/MAPK3/MAPK1/PIK3CA/PIK3CB
GBMvsCON.down	hsa00565	Ether lipid metabolism	10/537	64/11396	0.000756043	0.00340219	0.00198959	O14939/P43034/P53816/P68402/Q13393/Q13404/Q13822/Q16880/Q6UWR7/Q9C0D9	10	PLD2/PAFAH1B1/PLAAT3/PAFAH1B2/PLD1/UBE2V1/ENPP2/UGT8/ENPP6/SELENOI
GBMvsCON.down	hsa00620	Pyruvate metabolism	10/537	75/11396	0.0026055	0.00937981	0.00548527	P00325/P07327/P14618/P30613/P40925/P48163/P49419/Q16775/Q9BWD1/Q9UBQ7	10	ADH1B/ADH1A/PKM/PKLR/MDH1/ME1/ALDH7A1/HAGH/ACAT2/GRHPR
GBMvsCON.down	hsa04260	Cardiac muscle contraction	10/537	120/11396	0.0566363	0.122641	0.0717199	P05023/P05026/P06753/P07919/P07951/P09493/P13637/P14406/P19634/P54289	10	ATP1A1/ATP1B1/TPM3/UQCRH/TPM2/TPM1/ATP1A3/COX7A2/SLC9A1/CACNA2D1
GBMvsCON.down	hsa03015	mRNA surveillance pathway	10/537	129/11396	0.0832197	0.168784	0.0987039	P30153/P62714/P63151/P67775/Q13362/Q14738/Q15172/Q15173/Q9BRX2/Q9C0J8	10	PPP2R1A/PPP2CB/PPP2R2A/PPP2CA/PPP2R5C/PPP2R5D/PPP2R5A/PPP2R5B/PELO/WDR33
GBMvsCON.down	hsa04668	TNF signaling pathway	10/537	157/11396	0.206359	0.345532	0.202065	O75582/P27361/P28482/P42336/P42338/P45985/P52564/P53779/Q02750/Q96J02	10	RPS6KA5/MAPK3/MAPK1/PIK3CA/PIK3CB/MAP2K4/MAP2K6/MAPK10/MAP2K1/ITCH
GBMvsCON.down	hsa04217	Necroptosis	10/537	229/11396	0.643293	0.828385	0.484436	O15455/P02794/P07900/P11216/P11217/P53779/Q13554/Q13555/Q96FZ7/Q9UQM7	10	TLR3/FTH1/HSP90AA1/PYGB/PYGM/MAPK10/CAMK2B/CAMK2G/CHMP6/CAMK2A
GBMvsCON.down	hsa05164	Influenza A	10/537	282/11396	0.861783	0.969506	0.566963	O15455/P05771/P27361/P28482/P36507/P42336/P42338/P63261/Q02750/Q9UHD2	10	TLR3/PRKCB/MAPK3/MAPK1/MAP2K2/PIK3CA/PIK3CB/ACTG1/MAP2K1/TBK1
NGMTvsGBM.down	hsa04261	Adrenergic signaling in cardiomyocytes	9/172	228/11396	0.00771446	0.110725	0.10079	P05023/P19634/P20020/Q08828/Q13554/Q14738/Q15173/Q15759/Q8WXS5	9	ATP1A1/SLC9A1/ATP2B1/ADCY1/CAMK2B/PPP2R5D/PPP2R5B/MAPK11/CACNG8
NGMTvsGBM.down	hsa05152	Tuberculosis	9/172	313/11396	0.0477533	0.353085	0.321402	P27449/P31146/P51149/P61586/Q13554/Q15759/Q93050/Q9NRA0/Q9UI12	9	ATP6V0C/CORO1A/RAB7A/RHOA/CAMK2B/MAPK11/ATP6V0A1/SPHK2/ATP6V1H
NGMTvsGBM.down	hsa04024	cAMP signaling pathway	9/172	361/11396	0.0963066	0.534064	0.486141	P05023/P15498/P19634/P20020/P61586/Q08499/Q08828/Q13153/Q13554	9	ATP1A1/VAV1/SLC9A1/ATP2B1/RHOA/PDE4D/ADCY1/PAK1/CAMK2B
GBMvsCON.up	hsa03430	Mismatch repair	9/1328	33/11396	0.0110633	0.157291	0.14481	P12004/P27694/P35244/P35251/P40937/P49005/P52701/P54278/Q04837	9	PCNA/RPA1/RPA3/RFC1/RFC5/POLD2/MSH6/PMS2/SSBP1
GBMvsCON.up	hsa03020	RNA polymerase	9/1328	45/11396	0.0720033	0.522993	0.481494	O15160/O15514/P0DPB6/P19388/P30876/Q3B726/Q9GZS1/Q9H1D9/Q9Y535	9	POLR1C/POLR2D/POLR1D/POLR2E/POLR2B/POLR1F/POLR1E/POLR3F/POLR3H
GBMvsCON.up	hsa03410	Base excision repair	9/1328	68/11396	0.395929	1	0.92065	P09429/P12004/P13051/P27695/P35251/P40937/P49005/Q969S2/Q9UHN1	9	HMGB1/PCNA/UNG/APEX1/RFC1/RFC5/POLD2/NEIL2/POLG2
GBMvsCON.up	hsa05310	Asthma	9/1328	80/11396	0.597069	1	0.92065	P01903/P01909/P01911/P01920/P04440/P20036/P25942/P28068/Q30154	9	HLA-DRA/HLA-DQA1/HLA-DRB1/HLA-DQB1/HLA-DPB1/HLA-DPA1/CD40/HLA-DMB/HLA-DRB5
GBMvsCON.up	hsa01212	Fatty acid metabolism	9/1328	93/11396	0.770619	1	0.92065	O15254/O60427/O95864/P22307/P49748/P50416/P50897/Q15067/Q16836	9	ACOX3/FADS1/FADS2/SCP2/ACADVL/CPT1A/PPT1/ACOX1/HADH
GBMvsCON.up	hsa05213	Endometrial cancer	9/1328	98/11396	0.820868	1	0.92065	P00533/P04049/P31751/P35221/P55211/Q07812/Q13418/Q92466/Q92934	9	EGFR/RAF1/AKT2/CTNNA1/CASP9/BAX/ILK/DDB2/BAD
GBMvsCON.up	hsa04664	Fc epsilon RI signaling pathway	9/1328	104/11396	0.869519	1	0.92065	P04049/P15498/P16885/P20292/P31751/P47712/Q06187/Q13094/Q16539	9	RAF1/VAV1/PLCG2/ALOX5AP/AKT2/PLA2G4A/BTK/LCP2/MAPK14
GBMvsCON.up	hsa04672	Intestinal immune network for IgA production	9/1328	110/11396	0.906877	1	0.92065	P01903/P01909/P01911/P01920/P04440/P20036/P25942/P28068/Q30154	9	HLA-DRA/HLA-DQA1/HLA-DRB1/HLA-DQB1/HLA-DPB1/HLA-DPA1/CD40/HLA-DMB/HLA-DRB5
GBMvsCON.up	hsa05214	Glioma	9/1328	117/11396	0.938645	1	0.92065	P00533/P04049/P06400/P16885/P29353/P31751/P42771/Q07812/Q92466	9	EGFR/RAF1/RB1/PLCG2/SHC1/AKT2/CDKN2A/BAX/DDB2
GBMvsCON.up	hsa05230	Central carbon metabolism in cancer	9/1328	117/11396	0.938645	1	0.92065	O15427/O43819/O75874/P00533/P04049/P11166/P21802/P31751/Q15758	9	SLC16A3/SCO2/IDH1/EGFR/RAF1/SLC2A1/FGFR2/AKT2/SLC1A5
GBMvsCON.up	hsa04540	Gap junction	9/1328	132/11396	0.976751	1	0.92065	O43306/P00533/P04049/P12931/P41594/Q14571/Q15147/Q92633/Q9BVA1	9	ADCY6/EGFR/RAF1/SRC/GRM5/ITPR2/PLCB4/LPAR1/TUBB2B
GBMvsCON.up	hsa05231	Choline metabolism in cancer	9/1328	147/11396	0.991943	1	0.92065	O75608/P00533/P04049/P31751/P47712/P49585/Q15382/Q8NCS7/Q9Y6W5	9	LYPLA1/EGFR/RAF1/AKT2/PLA2G4A/PCYT1A/RHEB/SLC44A5/WASF2
GBMvsCON.up	hsa04728	Dopaminergic synapse	9/1328	208/11396	0.999944	1	0.92065	P15336/P16220/P31751/P32121/P42262/P48058/Q14571/Q15147/Q16539	9	ATF2/CREB1/AKT2/ARRB2/GRIA2/GRIA4/ITPR2/PLCB4/MAPK14
GBMvsCON.down	hsa04966	Collecting duct acid secretion	9/537	43/11396	0.00014357	0.000810749	0.000474122	O75348/O95670/P00918/P21281/P21283/P36543/P38606/Q16864/Q9Y5K8	9	ATP6V1G1/ATP6V1G2/CA2/ATP6V1B2/ATP6V1C1/ATP6V1E1/ATP6V1A/ATP6V1F/ATP6V1D
GBMvsCON.down	hsa00260	Glycine, serine and threonine metabolism	9/537	66/11396	0.00360543	0.0123615	0.00722893	O43175/P14920/P15259/P18669/P35520/P49419/Q14353/Q16853/Q9UBQ7	9	PHGDH/DAO/PGAM2/PGAM1/CBS/ALDH7A1/GAMT/AOC3/GRHPR
GBMvsCON.down	hsa00330	Arginine and proline metabolism	9/537	76/11396	0.00917493	0.0259057	0.0151495	A5YM72/P06732/P12277/P12532/P14920/P17174/P49419/Q14353/Q96KP4	9	CARNS1/CKM/CKB/CKMT1A; CKMT1B/DAO/GOT1/ALDH7A1/GAMT/CNDP2
GBMvsCON.down	hsa05221	Acute myeloid leukemia	9/537	98/11396	0.0411806	0.0951846	0.0556635	P01116/P15056/P27361/P28482/P36507/P42336/P42338/Q02750/Q07890	9	KRAS/BRAF/MAPK3/MAPK1/MAP2K2/PIK3CA/PIK3CB/MAP2K1/SOS2
GBMvsCON.down	hsa04137	Mitophagy - animal	9/537	110/11396	0.0748209	0.157288	0.0919811	A6NCE7/O14807/P01116/P0CG47/P53779/P60520/Q9H492/Q9HA65/Q9UHD2	9	MAP1LC3B2/MRAS/KRAS/UBB/MAPK10/GABARAPL2/MAP1LC3A/TBC1D17/TBK1
GBMvsCON.down	hsa05031	Amphetamine addiction	9/537	114/11396	0.0889537	0.179006	0.104682	P05771/P0DP23/P16298/P22694/P63098/Q08209/Q13554/Q13555/Q9UQM7	9	PRKCB/CALM1/PPP3CB/PRKACB/PPP3R1/PPP3CA/CAMK2B/CAMK2G/CAMK2A
GBMvsCON.down	hsa04917	Prolactin signaling pathway	9/537	115/11396	0.092718	0.182896	0.106957	P01116/P27361/P28482/P36507/P42336/P42338/P53779/Q02750/Q07890	9	KRAS/MAPK3/MAPK1/MAP2K2/PIK3CA/PIK3CB/MAPK10/MAP2K1/SOS2
GBMvsCON.down	hsa00980	Metabolism of xenobiotics by cytochrome P450	9/537	120/11396	0.112913	0.218248	0.12763	O14880/O95154/P00325/P07099/P07327/P16152/P21266/P78417/Q04828	9	MGST3/AKR7A3/ADH1B/EPHX1/ADH1A/CBR1/GSTM3/GSTO1/AKR1C1
GBMvsCON.down	hsa05146	Amoebiasis	9/537	158/11396	0.328054	0.492081	0.287767	P05771/P22694/P29400/P29992/P42336/P42338/P50148/P61020/Q9NQ66	9	PRKCB/PRKACB/COL4A5/GNA11/PIK3CA/PIK3CB/GNAQ/RAB5B/PLCB1
GBMvsCON.down	hsa05323	Rheumatoid arthritis	9/537	180/11396	0.47649	0.656599	0.383976	O75348/O95670/P21281/P21283/P36543/P38606/Q16864/Q9UI12/Q9Y5K8	9	ATP6V1G1/ATP6V1G2/ATP6V1B2/ATP6V1C1/ATP6V1E1/ATP6V1A/ATP6V1F/ATP6V1H/ATP6V1D
GBMvsCON.down	hsa05017	Spinocerebellar ataxia	9/537	211/11396	0.668109	0.843927	0.493524	O15020/P05771/P42336/P42338/P50148/P53779/Q14003/Q8NEB9/Q9NQ66	9	SPTBN2/PRKCB/PIK3CA/PIK3CB/GNAQ/MAPK10/KCNC3/PIK3C3/PLCB1
GBMvsCON.down	hsa05145	Toxoplasmosis	9/537	217/11396	0.700059	0.870465	0.509044	O15530/P04899/P0DMV8/P27361/P28482/P52564/P53779/P54652/P63096	9	PDPK1/GNAI2/HSPA1A/MAPK3/MAPK1/MAP2K6/MAPK10/HSPA2/GNAI1
GBMvsCON.down	hsa05224	Breast cancer	9/537	217/11396	0.700059	0.870465	0.509044	P01116/P15056/P27361/P28482/P36507/P42336/P42338/Q02750/Q07890	9	KRAS/BRAF/MAPK3/MAPK1/MAP2K2/PIK3CA/PIK3CB/MAP2K1/SOS2
NGMTvsGBM.down	hsa04721	Synaptic vesicle cycle	8/172	111/11396	0.000269803	0.00548599	0.00499372	O75348/O94973/O95782/P27449/P63010/Q93050/Q96CW1/Q9UI12	8	ATP6V1G1/AP2A2/AP2A1/ATP6V0C/AP2B1/ATP6V0A1/AP2M1/ATP6V1H
NGMTvsGBM.down	hsa04114	Oocyte meiosis	8/172	191/11396	0.00839701	0.113826	0.103612	P31946/P61981/Q04917/Q08828/Q13554/Q14738/Q15173/Q15759	8	YWHAB/YWHAG/YWHAH/ADCY1/CAMK2B/PPP2R5D/PPP2R5B/MAPK11
NGMTvsGBM.down	hsa04142	Lysosome	8/172	197/11396	0.0100183	0.128656	0.117112	O14617/P27449/P53677/Q10567/Q8TDJ6/Q93050/Q9UI12/Q9Y4E6	8	AP3D1/ATP6V0C/AP3M2/AP1B1/DMXL2/ATP6V0A1/ATP6V1H/WDR7
NGMTvsGBM.down	hsa04145	Phagosome	8/172	271/11396	0.0530818	0.368135	0.335102	O75348/P01889/P0DPH7/P27449/P31146/P51149/Q93050/Q9UI12	8	ATP6V1G1/HLA-B/TUBA3C/ATP6V0C/CORO1A/RAB7A/ATP6V0A1/ATP6V1H
NGMTvsGBM.down	hsa04810	Regulation of actin cytoskeleton	8/172	364/11396	0.185259	0.674675	0.614135	O96013/P15498/P19634/P61586/Q03113/Q13153/Q9BPX5/Q9P1U1	8	PAK4/VAV1/SLC9A1/RHOA/GNA12/PAK1/ARPC5L/ACTR3B
GBMvsCON.up	hsa00531	Glycosaminoglycan degradation	8/1328	30/11396	0.0186111	0.209856	0.193204	P06865/P07686/P08236/P15586/P16278/P34059/P35475/Q68CP4	8	HEXA/HEXB/GUSB/GNS/GLB1/GALNS/IDUA/HGSNAT
GBMvsCON.up	hsa00670	One carbon pool by folate	8/1328	30/11396	0.0186111	0.209856	0.193204	P00374/P04818/P11586/P13995/P22102/P34897/Q3SY69/Q6UB35	8	DHFR/TYMS/MTHFD1/MTHFD2/GART/SHMT2/ALDH1L2/MTHFD1L
GBMvsCON.up	hsa04614	Renin-angiotensin system	8/1328	34/11396	0.0380617	0.327531	0.301542	O75787/P08311/P10619/P15144/P42785/Q07075/Q9BYT8/Q9UIQ6	8	ATP6AP2/CTSG/CTSA/ANPEP/PRCP/ENPEP/NLN/LNPEP
GBMvsCON.up	hsa04130	SNARE interactions in vesicular transport	8/1328	42/11396	0.108874	0.698077	0.642685	O14653/O43752/O75396/P56962/Q13190/Q9BV40/Q9NZ43/Q9UEU0	8	GOSR2/STX6/SEC22B/STX17/STX5/VAMP8/USE1/VTI1B
GBMvsCON.up	hsa01523	Antifolate resistance	8/1328	44/11396	0.133522	0.779673	0.717806	O15438/P00374/P04818/P22102/P34897/Q04206/Q92820/Q9Y6K9	8	ABCC3/DHFR/TYMS/GART/SHMT2/RELA/GGH/IKBKG
GBMvsCON.up	hsa00600	Sphingolipid metabolism	8/1328	83/11396	0.766116	1	0.92065	O95470/P04062/P06865/P07602/P07686/P16278/Q99519/Q9NXE4	8	SGPL1/GBA1/HEXA/PSAP/HEXB/GLB1/NEU1/SMPD4
GBMvsCON.up	hsa05110	Vibrio cholerae infection	8/1328	84/11396	0.777626	1	0.92065	P13667/P16885/P24390/P27449/P60059/P61619/Q15904/Q96HE7	8	PDIA4/PLCG2/KDELR1/ATP6V0C/SEC61G/SEC61A1/ATP6AP1/ERO1A
GBMvsCON.up	hsa04213	Longevity regulating pathway - multiple species	8/1328	104/11396	0.929088	1	0.92065	O43306/P04179/P31751/Q13542/Q13547/Q92769/Q96B36/Q9H078	8	ADCY6/SOD2/AKT2/EIF4EBP2/HDAC1/HDAC2/AKT1S1/CLPB
GBMvsCON.up	hsa04137	Mitophagy - animal	8/1328	110/11396	0.951811	1	0.92065	P12931/P51149/P62979/Q04206/Q8IWA4/Q8IXI1/Q96HS1/Q9BXK5	8	SRC/RAB7A/RPS27A/RELA/MFN1/RHOT2/PGAM5/BCL2L13
GBMvsCON.up	hsa04920	Adipocytokine signaling pathway	8/1328	111/11396	0.954893	1	0.92065	O00221/P11166/P31751/P40763/P50416/Q04206/Q16822/Q9Y6K9	8	NFKBIE/SLC2A1/AKT2/STAT3/CPT1A/RELA/PCK2/IKBKG
GBMvsCON.up	hsa05218	Melanoma	8/1328	122/11396	0.978832	1	0.92065	P00533/P04049/P06400/P31751/P42771/Q07812/Q92466/Q92934	8	EGFR/RAF1/RB1/AKT2/CDKN2A/BAX/DDB2/BAD
GBMvsCON.up	hsa04350	TGF-beta signaling pathway	8/1328	149/11396	0.997278	1	0.92065	P07996/P18075/P61812/P84022/Q14392/Q15796/Q92793/Q9HAU4	8	THBS1/BMP7/TGFB2/SMAD3/LRRC32/SMAD2/CREBBP/SMURF2
GBMvsCON.up	hsa04114	Oocyte meiosis	8/1328	191/11396	0.999925	1	0.92065	O43306/P24941/P51812/Q14571/Q14683/Q16539/Q9UJX6/Q9UQE7	8	ADCY6/CDK2/RPS6KA3/ITPR2/SMC1A/MAPK14/ANAPC2/SMC3
GBMvsCON.up	hsa04814	Motor proteins	8/1328	267/11396	1	1	0.92065	O60333/P14649/P60660/Q0VDD8/Q15058/Q86VS8/Q9BVA1/Q9NQT8	8	KIF1B/MYL6B/MYL6/DNAH14/KIF14/HOOK3/TUBB2B/KIF13B
GBMvsCON.down	hsa05219	Bladder cancer	8/537	73/11396	0.0210703	0.0551658	0.0322607	O43293/O75582/P01116/P15056/P27361/P28482/P36507/Q02750	8	DAPK3/RPS6KA5/KRAS/BRAF/MAPK3/MAPK1/MAP2K2/MAP2K1
GBMvsCON.down	hsa04930	Type II diabetes mellitus	8/537	79/11396	0.0320937	0.0770249	0.0450438	P14618/P27361/P28482/P30613/P42336/P42338/P53779/Q05513	8	PKM/MAPK3/MAPK1/PKLR/PIK3CA/PIK3CB/MAPK10/PRKCZ
GBMvsCON.down	hsa00270	Cysteine and methionine metabolism	8/537	83/11396	0.0413127	0.0951846	0.0556635	O43175/P17174/P35520/P40925/P48506/Q16762/Q8IV20/Q9UHY7	8	PHGDH/GOT1/CBS/MDH1/GCLC/TST/LACC1/ENOPH1
GBMvsCON.down	hsa03250	Viral life cycle - HIV-1	8/537	88/11396	0.0551064	0.12115	0.0708479	O14964/P46821/P78559/Q13526/Q8IXH7/Q8WUM4/Q96FZ7/Q99689	8	HGS/MAP1B/MAP1A/PIN1/NELFCD/PDCD6IP/CHMP6/FEZ1
GBMvsCON.down	hsa00480	Glutathione metabolism	8/537	89/11396	0.0581785	0.12504	0.073123	O14841/O14880/O43813/P21266/P30041/P36969/P48506/P78417	8	OPLAH/MGST3/LANCL1/GSTM3/PRDX6/GPX4/GCLC/GSTO1
GBMvsCON.down	hsa04918	Thyroid hormone synthesis	8/537	114/11396	0.169234	0.29539	0.172743	P05023/P05026/P05771/P13637/P22694/P50148/P98164/Q9NQ66	8	ATP1A1/ATP1B1/PRKCB/ATP1A3/PRKACB/GNAQ/LRP2/PLCB1
GBMvsCON.down	hsa05133	Pertussis	8/537	114/11396	0.169234	0.29539	0.172743	P04899/P0DP23/P27361/P28482/P53779/P61586/P63096/Q9Y281	8	GNAI2/CALM1/MAPK3/MAPK1/MAPK10/RHOA/GNAI1/CFL2
GBMvsCON.down	hsa01524	Platinum drug resistance	8/537	122/11396	0.217265	0.358938	0.209905	O14880/O15530/P21266/P27361/P28482/P42336/P42338/P78417	8	MGST3/PDPK1/GSTM3/MAPK3/MAPK1/PIK3CA/PIK3CB/GSTO1
GBMvsCON.down	hsa05218	Melanoma	8/537	122/11396	0.217265	0.358938	0.209905	P01116/P15056/P27361/P28482/P36507/P42336/P42338/Q02750	8	KRAS/BRAF/MAPK3/MAPK1/MAP2K2/PIK3CA/PIK3CB/MAP2K1
GBMvsCON.down	hsa00564	Glycerophospholipid metabolism	8/537	134/11396	0.297232	0.455335	0.266278	O14939/P21695/P53816/Q13393/Q99447/Q9C0D9/Q9NPB8/Q9NRZ5	8	PLD2/GPD1/PLAAT3/PLD1/PCYT2/SELENOI/GPCPD1/AGPAT4
GBMvsCON.down	hsa04350	TGF-beta signaling pathway	8/537	149/11396	0.404457	0.585345	0.342307	P27361/P28482/P30153/P61586/P62714/P63208/P67775/Q92859	8	MAPK3/MAPK1/PPP2R1A/RHOA/PPP2CB/SKP1/PPP2CA/NEO1
GBMvsCON.down	hsa04659	Th17 cell differentiation	8/537	208/11396	0.770247	0.939962	0.549685	P07900/P16298/P27361/P28482/P53779/P63098/Q04759/Q08209	8	HSP90AA1/PPP3CB/MAPK3/MAPK1/MAPK10/PPP3R1/PRKCQ/PPP3CA
GBMvsCON.down	hsa05171	Coronavirus disease - COVID-19	8/537	339/11396	0.991823	0.998199	0.583742	O15455/P05771/P27361/P28482/P42336/P42338/P53779/Q9UHD2	8	TLR3/PRKCB/MAPK3/MAPK1/PIK3CA/PIK3CB/MAPK10/TBK1
NGMTvsGBM.up	hsa04613	Neutrophil extracellular trap formation	7/73	223/11396	0.000544524	0.0501686	0.0499615	O15379/P08246/P16109/P20160/P49913/Q01970/Q04206	7	HDAC3/ELANE/SELP/AZU1/CAMP/PLCB3/RELA
NGMTvsGBM.down	hsa04961	Endocrine and other factor-regulated calcium reabsorption	7/172	74/11396	0.000121388	0.0026926	0.00245099	O94973/O95782/P05023/P05937/P20020/P63010/Q96CW1	7	AP2A2/AP2A1/ATP1A1/CALB1/ATP2B1/AP2B1/AP2M1
NGMTvsGBM.down	hsa05120	Epithelial cell signaling in Helicobacter pylori infection	7/172	109/11396	0.00129331	0.0210379	0.0191501	O75348/P27449/P45985/Q13153/Q15759/Q93050/Q9UI12	7	ATP6V1G1/ATP6V0C/MAP2K4/PAK1/MAPK11/ATP6V0A1/ATP6V1H
NGMTvsGBM.down	hsa04660	T cell receptor signaling pathway	7/172	162/11396	0.0114073	0.139169	0.126681	O43639/O96013/P15498/P61586/Q12959/Q13153/Q15759	7	NCK2/PAK4/VAV1/RHOA/DLG1/PAK1/MAPK11
NGMTvsGBM.down	hsa04071	Sphingolipid signaling pathway	7/172	183/11396	0.0209604	0.213097	0.193976	P61586/Q03113/Q05513/Q14738/Q15173/Q15759/Q9NRA0	7	RHOA/GNA12/PRKCZ/PPP2R5D/PPP2R5B/MAPK11/SPHK2
NGMTvsGBM.down	hsa05135	Yersinia infection	7/172	210/11396	0.0399916	0.305866	0.27842	A6NGB9/P15498/P45985/P61586/Q15759/Q9BPX5/Q9P1U1	7	WIPF3/VAV1/MAP2K4/RHOA/MAPK11/ARPC5L/ACTR3B
NGMTvsGBM.down	hsa04072	Phospholipase D signaling pathway	7/172	225/11396	0.0543151	0.368135	0.335102	O43739/P61586/Q03113/Q08828/Q13574/Q9NRA0/Q9UIA0	7	CYTH3/RHOA/GNA12/ADCY1/DGKZ/SPHK2/CYTH4
NGMTvsGBM.down	hsa04390	Hippo signaling pathway	7/172	235/11396	0.0654491	0.420252	0.382542	P31946/P48730/P61981/Q04917/Q05513/Q12959/Q6P1M3	7	YWHAB/CSNK1D/YWHAG/YWHAH/PRKCZ/DLG1/LLGL2
NGMTvsGBM.down	hsa04530	Tight junction	7/172	243/11396	0.0752852	0.471015	0.42875	P0DPH7/P61586/Q05513/Q12959/Q6P1M3/Q9BPX5/Q9P1U1	7	TUBA3C/RHOA/PRKCZ/DLG1/LLGL2/ARPC5L/ACTR3B
NGMTvsGBM.down	hsa04621	NOD-like receptor signaling pathway	7/172	261/11396	0.100432	0.544566	0.495701	O00429/P61586/Q07817/Q15759/Q8N5C8/Q9H0R8/Q9H492	7	DNM1L/RHOA/BCL2L1/MAPK11/TAB3/GABARAPL1/MAP1LC3A
NGMTvsGBM.down	hsa05203	Viral carcinogenesis	7/172	284/11396	0.138449	0.628183	0.571815	P01889/P31946/P61586/P61981/Q04917/Q12959/Q9Y676	7	HLA-B/YWHAB/RHOA/YWHAG/YWHAH/DLG1/MRPS18B
NGMTvsGBM.down	hsa05170	Human immunodeficiency virus 1 infection	7/172	330/11396	0.231614	0.763699	0.69517	O14775/O96013/P01889/Q07817/Q10567/Q13153/Q15759	7	GNB5/PAK4/HLA-B/BCL2L1/AP1B1/PAK1/MAPK11
NGMTvsGBM.down	hsa04010	MAPK signaling pathway	7/172	460/11396	0.545707	0.948257	0.863167	O14827/P45985/Q03113/Q13153/Q15759/Q15878/Q8WXS5	7	RASGRF2/MAP2K4/GNA12/PAK1/MAPK11/CACNA1E/CACNG8
GBMvsCON.up	hsa00511	Other glycan degradation	7/1328	25/11396	0.0208296	0.212853	0.195963	O00754/P04062/P04066/P06865/P07686/P16278/Q99519	7	MAN2B1/GBA1/FUCA1/HEXA/HEXB/GLB1/NEU1
GBMvsCON.up	hsa04215	Apoptosis - multiple species	7/1328	47/11396	0.304679	1	0.92065	O14727/O43464/P55211/Q07812/Q13490/Q14790/Q9NR09	7	APAF1/HTRA2/CASP9/BAX/BIRC2/CASP8/BIRC6
GBMvsCON.up	hsa00514	Other types of O-glycan biosynthesis	7/1328	60/11396	0.55869	1	0.92065	Q10472/Q5NDL2/Q8IYK4/Q8NBI6/Q8NBL1/Q9UKY4/Q9Y6A1	7	GALNT1/EOGT/COLGALT2/XXYLT1/POGLUT1/POMT2/POMT1
GBMvsCON.up	hsa00860	Porphyrin metabolism	7/1328	63/11396	0.612168	1	0.92065	P00450/P06132/P07814/P08236/P53701/Q5JPH6/Q7KZN9	7	CP/UROD/EPRS1/GUSB/HCCS/EARS2/COX15
GBMvsCON.up	hsa03440	Homologous recombination	7/1328	65/11396	0.645804	1	0.92065	P27694/P35244/P49005/P49959/Q04837/Q92878/Q9NXR7	7	RPA1/RPA3/POLD2/MRE11/SSBP1/RAD50/BABAM2
GBMvsCON.up	hsa00071	Fatty acid degradation	7/1328	73/11396	0.761891	1	0.92065	O15254/O75521/P42126/P49748/P50416/Q15067/Q16836	7	ACOX3/ECI2/ECI1/ACADVL/CPT1A/ACOX1/HADH
GBMvsCON.up	hsa00330	Arginine and proline metabolism	7/1328	76/11396	0.797508	1	0.92065	O15460/P13674/P28838/P32322/P50440/P54886/P78540	7	P4HA2/P4HA1/LAP3/PYCR1/GATM/ALDH18A1/ARG2
GBMvsCON.up	hsa04978	Mineral absorption	7/1328	89/11396	0.906624	1	0.92065	O00244/O15431/P02795/P23634/P54709/P80297/Q9Y6M5	7	ATOX1/SLC31A1/MT2A/ATP2B4/ATP1B3/MT1X/SLC30A1
GBMvsCON.up	hsa04927	Cortisol synthesis and secretion	7/1328	104/11396	0.966174	1	0.92065	O43306/P01130/P15336/P16220/P40424/Q14571/Q15147	7	ADCY6/LDLR/ATF2/CREB1/PBX1/ITPR2/PLCB4
GBMvsCON.up	hsa04720	Long-term potentiation	7/1328	110/11396	0.978141	1	0.92065	P04049/P41594/P42262/P51812/Q14571/Q15147/Q92793	7	RAF1/GRM5/GRIA2/RPS6KA3/ITPR2/PLCB4/CREBBP
GBMvsCON.up	hsa04260	Cardiac muscle contraction	7/1328	120/11396	0.989784	1	0.92065	P00414/P10606/P15954/P16615/P20674/P54709/Q9UBN1	7	MT-CO3/COX5B/COX7C/ATP2A2/COX5A/ATP1B3/CACNG4
GBMvsCON.up	hsa04914	Progesterone-mediated oocyte maturation	7/1328	148/11396	0.998986	1	0.92065	O43306/P04049/P24941/P31751/P51812/Q16539/Q9UJX6	7	ADCY6/RAF1/CDK2/AKT2/RPS6KA3/MAPK14/ANAPC2
GBMvsCON.up	hsa04972	Pancreatic secretion	7/1328	153/11396	0.999344	1	0.92065	O43306/P16615/P23634/P54709/Q14571/Q15147/Q96IY4	7	ADCY6/ATP2A2/ATP2B4/ATP1B3/ITPR2/PLCB4/CPB2
GBMvsCON.down	hsa04136	Autophagy - other	7/537	48/11396	0.00681122	0.020223	0.0118263	P60520/P62714/P67775/P78318/Q8NEB9/Q96DT6/Q9Y4P1	7	GABARAPL2/PPP2CB/PPP2CA/IGBP1/PIK3C3/ATG4C/ATG4B
GBMvsCON.down	hsa00250	Alanine, aspartate and glutamate metabolism	7/537	60/11396	0.0220715	0.0572667	0.0334893	O94925/P17174/P24298/P30520/P45381/Q8IXN7/Q8N142	7	GLS/GOT1/GPT/ADSS2/ASPA/RIMKLA/ADSS1
GBMvsCON.down	hsa05216	Thyroid cancer	7/537	65/11396	0.0326059	0.0776075	0.0453845	P01116/P06753/P15056/P27361/P28482/P36507/Q02750	7	KRAS/TPM3/BRAF/MAPK3/MAPK1/MAP2K2/MAP2K1
GBMvsCON.down	hsa04973	Carbohydrate digestion and absorption	7/537	66/11396	0.0350551	0.0827531	0.0483936	P05023/P05026/P05771/P13637/P42336/P42338/Q9NQ66	7	ATP1A1/ATP1B1/PRKCB/ATP1A3/PIK3CA/PIK3CB/PLCB1
GBMvsCON.down	hsa04216	Ferroptosis	7/537	69/11396	0.043123	0.0985669	0.0576415	A6NCE7/P02794/P04156/P36969/P48506/Q9H492/Q9UPY5	7	MAP1LC3B2/FTH1/PRNP/GPX4/GCLC/MAP1LC3A/SLC7A11
GBMvsCON.down	hsa04923	Regulation of lipolysis in adipocytes	7/537	87/11396	0.115438	0.220174	0.128757	P04899/P22694/P42336/P42338/P53816/P63096/Q05469	7	GNAI2/PRKACB/PIK3CA/PIK3CB/PLAAT3/GNAI1/LIPE
GBMvsCON.down	hsa03018	RNA degradation	7/537	104/11396	0.218806	0.358938	0.209905	P06733/P08237/P09104/P17858/Q01813/Q6PGP7/Q96DE0	7	ENO1/PFKM/ENO2/PFKL/PFKP/SKIC3/NUDT16
GBMvsCON.down	hsa04976	Bile secretion	7/537	135/11396	0.453227	0.634362	0.370972	P00918/P05023/P05026/P07099/P13637/P19634/P22694	7	CA2/ATP1A1/ATP1B1/EPHX1/ATP1A3/SLC9A1/PRKACB
GBMvsCON.down	hsa04211	Longevity regulating pathway	7/537	136/11396	0.460933	0.641298	0.375028	P01116/P22694/P42336/P42338/Q92574/Q96RR4/Q9UKG1	7	KRAS/PRKACB/PIK3CA/PIK3CB/TSC1/CAMKK2/APPL1
GBMvsCON.down	hsa04658	Th1 and Th2 cell differentiation	7/537	173/11396	0.712877	0.881152	0.515294	P16298/P27361/P28482/P53779/P63098/Q04759/Q08209	7	PPP3CB/MAPK3/MAPK1/MAPK10/PPP3R1/PRKCQ/PPP3CA
GBMvsCON.down	hsa04550	Signaling pathways regulating pluripotency of stem cells	7/537	205/11396	0.855581	0.966303	0.565089	P01116/P27361/P28482/P36507/P42336/P42338/Q02750	7	KRAS/MAPK3/MAPK1/MAP2K2/PIK3CA/PIK3CB/MAP2K1
GBMvsCON.down	hsa05169	Epstein-Barr virus infection	7/537	343/11396	0.997254	0.998199	0.583742	P42336/P42338/P45985/P52564/P53779/P63000/Q9UHD2	7	PIK3CA/PIK3CB/MAP2K4/MAP2K6/MAPK10/RAC1/TBK1
NGMTvsGBM.up	hsa00230	Purine metabolism	6/73	179/11396	0.000983699	0.0501686	0.0499615	O75356/P00491/P12268/P31939/P55263/P60891	6	ENTPD5/PNP/IMPDH2/ATIC/ADK/PRPS1
NGMTvsGBM.down	hsa00564	Glycerophospholipid metabolism	6/172	134/11396	0.0159195	0.176562	0.160718	Q13574/Q643R3/Q7L5N7/Q8IV08/Q92539/Q96BZ4	6	DGKZ/LPCAT4/LPCAT2/PLD3/LPIN2/PLD4
NGMTvsGBM.down	hsa04666	Fc gamma R-mediated phagocytosis	6/172	151/11396	0.0268553	0.242693	0.220915	O00499/P15498/Q13153/Q9BPX5/Q9NRA0/Q9P1U1	6	BIN1/VAV1/PAK1/ARPC5L/SPHK2/ACTR3B
NGMTvsGBM.down	hsa04972	Pancreatic secretion	6/172	153/11396	0.0284033	0.247514	0.225304	P05023/P06307/P19634/P20020/P61586/Q08828	6	ATP1A1/CCK/SLC9A1/ATP2B1/RHOA/ADCY1
NGMTvsGBM.down	hsa04371	Apelin signaling pathway	6/172	222/11396	0.119717	0.60013	0.546279	O14775/P19634/P35414/Q08828/Q9H492/Q9NRA0	6	GNB5/SLC9A1/APLNR/ADCY1/MAP1LC3A/SPHK2
NGMTvsGBM.down	hsa04022	cGMP-PKG signaling pathway	6/172	251/11396	0.179332	0.674675	0.614135	P05023/P12236/P20020/P61586/Q03113/Q08828	6	ATP1A1/SLC25A6/ATP2B1/RHOA/GNA12/ADCY1
NGMTvsGBM.down	hsa04062	Chemokine signaling pathway	6/172	289/11396	0.271418	0.838271	0.763051	O14775/P15498/P61586/Q05513/Q08828/Q13153	6	GNB5/VAV1/RHOA/PRKCZ/ADCY1/PAK1
NGMTvsGBM.down	hsa05205	Proteoglycans in cancer	6/172	319/11396	0.350791	0.930358	0.846875	P15498/P19634/P61586/Q13153/Q13554/Q15759	6	VAV1/SLC9A1/RHOA/PAK1/CAMK2B/MAPK11
NGMTvsGBM.down	hsa05417	Lipid and atherosclerosis	6/172	346/11396	0.423809	0.948257	0.863167	P15498/P45985/P61586/Q07817/Q13554/Q15759	6	VAV1/MAP2K4/RHOA/BCL2L1/CAMK2B/MAPK11
NGMTvsGBM.down	hsa05163	Human cytomegalovirus infection	6/172	357/11396	0.453368	0.948257	0.863167	O14775/P01889/P61586/Q03113/Q08828/Q15759	6	GNB5/HLA-B/RHOA/GNA12/ADCY1/MAPK11
NGMTvsGBM.down	hsa04014	Ras signaling pathway	6/172	358/11396	0.456041	0.948257	0.863167	O14775/O14827/O96013/P61586/Q07817/Q13153	6	GNB5/RASGRF2/PAK4/RHOA/BCL2L1/PAK1
NGMTvsGBM.down	hsa04020	Calcium signaling pathway	6/172	365/11396	0.474662	0.948257	0.863167	P12236/P20020/Q08828/Q13554/Q15878/Q9NRA0	6	SLC25A6/ATP2B1/ADCY1/CAMK2B/CACNA1E/SPHK2
NGMTvsGBM.down	hsa05166	Human T-cell leukemia virus 1 infection	6/172	390/11396	0.539492	0.948257	0.863167	P01889/P12236/P45985/Q07817/Q08828/Q12959	6	HLA-B/SLC25A6/MAP2K4/BCL2L1/ADCY1/DLG1
GBMvsCON.up	hsa03450	Non-homologous end-joining	6/1328	20/11396	0.0227066	0.216679	0.199486	P12956/P13010/P49917/P49959/P78527/Q92878	6	XRCC6/XRCC5/LIG4/MRE11/PRKDC/RAD50
GBMvsCON.up	hsa00515	Mannose type O-glycan biosynthesis	6/1328	29/11396	0.113666	0.714785	0.658067	O43529/Q8NAT1/Q9H5K3/Q9H9S5/Q9UKY4/Q9Y6A1	6	CHST10/POMGNT2/POMK/FKRP/POMT2/POMT1
GBMvsCON.up	hsa00563	Glycosylphosphatidylinositol (GPI)-anchor biosynthesis	6/1328	32/11396	0.161948	0.895301	0.824259	O95427/Q5H8A4/Q75T13/Q7Z7B1/Q8TBF5/Q9BRB3	6	PIGN/PIGG/PGAP1/PIGW/PIGX/PIGQ
GBMvsCON.up	hsa04392	Hippo signaling pathway - multiple species	6/1328	39/11396	0.299321	1	0.92065	P28347/P46937/P50749/Q96JQ0/Q9H8S9/Q9UGP4	6	TEAD1/YAP1/RASSF2/DCHS1/MOB1A/LIMD1
GBMvsCON.up	hsa00020	Citrate cycle (TCA cycle)	6/1328	52/11396	0.574739	1	0.92065	O75390/O75874/P40926/P53597/Q16822/Q99643	6	CS/IDH1/MDH2/SUCLG1/PCK2/SDHC
GBMvsCON.up	hsa00250	Alanine, aspartate and glutamate metabolism	6/1328	60/11396	0.714761	1	0.92065	P08243/P27708/P30566/P80404/Q8TD30/Q96RQ9	6	ASNS/CAD/ADSL/ABAT/GPT2/IL4I1
GBMvsCON.up	hsa02010	ABC transporters	6/1328	64/11396	0.771522	1	0.92065	O14678/O15438/O75027/P33897/Q03518/Q03519	6	ABCD4/ABCC3/ABCB7/ABCD1/TAP1/TAP2
GBMvsCON.up	hsa00520	Amino sugar and nucleotide sugar metabolism	6/1328	73/11396	0.867661	1	0.92065	O15305/P06865/P07686/Q8NBZ7/Q96G03/Q9NR45	6	PMM2/HEXA/HEXB/UXS1/PGM2/NANS
GBMvsCON.up	hsa00590	Arachidonic acid metabolism	6/1328	81/11396	0.922312	1	0.92065	P23219/P24557/P36269/P47712/Q8N4Q0/Q9H7Z7	6	PTGS1/TBXAS1/GGT5/PLA2G4A/PTGR3/PTGES2
GBMvsCON.up	hsa00270	Cysteine and methionine metabolism	6/1328	83/11396	0.932414	1	0.92065	P40926/P54687/Q16878/Q96GA7/Q96RQ9/Q9BV57	6	MDH2/BCAT1/CDO1/SDSL/IL4I1/ADI1
GBMvsCON.up	hsa04924	Renin secretion	6/1328	100/11396	0.980981	1	0.92065	O43306/P07858/P16220/P25101/Q14571/Q15147	6	ADCY6/CTSB/CREB1/EDNRA/ITPR2/PLCB4
GBMvsCON.up	hsa05031	Amphetamine addiction	6/1328	114/11396	0.993904	1	0.92065	P15336/P16220/P42262/P48058/Q13547/Q92769	6	ATF2/CREB1/GRIA2/GRIA4/HDAC1/HDAC2
GBMvsCON.up	hsa04911	Insulin secretion	6/1328	127/11396	0.998004	1	0.92065	O43306/P11166/P15336/P16220/P54709/Q15147	6	ADCY6/SLC2A1/ATF2/CREB1/ATP1B3/PLCB4
GBMvsCON.up	hsa04916	Melanogenesis	6/1328	155/11396	0.999845	1	0.92065	O43306/P04049/P16220/P41221/Q15147/Q92793	6	ADCY6/RAF1/CREB1/WNT5A/PLCB4/CREBBP
GBMvsCON.up	hsa04726	Serotonergic synapse	6/1328	173/11396	0.999973	1	0.92065	P04049/P23219/P47712/Q14571/Q15147/Q9NZV8	6	RAF1/PTGS1/PLA2G4A/ITPR2/PLCB4/KCND2
GBMvsCON.down	hsa04964	Proximal tubule bicarbonate reclamation	6/537	33/11396	0.00397481	0.013311	0.0077842	O94925/P00918/P05023/P05026/P13637/P40925	6	GLS/CA2/ATP1A1/ATP1B1/ATP1A3/MDH1
GBMvsCON.down	hsa00520	Amino sugar and nucleotide sugar metabolism	6/537	73/11396	0.128975	0.239644	0.140143	P06744/P34949/Q6BCY4/Q8N0W3/Q92871/Q9BXD5	6	GPI/MPI/CYB5R2/FCSK/PMM1/NPL
GBMvsCON.down	hsa00590	Arachidonic acid metabolism	6/537	81/11396	0.181968	0.311946	0.182424	P16152/P34913/P36969/P41222/P53816/Q8N8N7	6	CBR1/EPHX2/GPX4/PTGDS/PLAAT3/PTGR2
GBMvsCON.down	hsa04340	Hedgehog signaling pathway	6/537	82/11396	0.189133	0.32231	0.188485	P22694/P78368/P98164/Q13618/Q9HCP6/Q9Y496	6	PRKACB/CSNK1G2/LRP2/CUL3/HHATL/KIF3A
GBMvsCON.down	hsa04213	Longevity regulating pathway - multiple species	6/537	104/11396	0.366033	0.535115	0.312933	P01116/P0DMV8/P22694/P42336/P42338/P54652	6	KRAS/HSPA1A/PRKACB/PIK3CA/PIK3CB/HSPA2
GBMvsCON.down	hsa05204	Chemical carcinogenesis - DNA adducts	6/537	104/11396	0.366033	0.535115	0.312933	O14880/P07099/P16152/P21266/P52895/P78417	6	MGST3/EPHX1/CBR1/GSTM3/AKR1C2/GSTO1
GBMvsCON.down	hsa05414	Dilated cardiomyopathy	6/537	141/11396	0.658577	0.835551	0.488626	P06753/P07951/P09493/P22694/P54289/P63261	6	TPM3/TPM2/TPM1/PRKACB/CACNA2D1/ACTG1
GBMvsCON.down	hsa05162	Measles	6/537	212/11396	0.938719	0.998199	0.583742	P0DMV8/P42336/P42338/P53779/P54652/Q9UHD2	6	HSPA1A/PIK3CA/PIK3CB/MAPK10/HSPA2/TBK1
NGMTvsGBM.up	hsa05144	Malaria	5/73	78/11396	0.000137814	0.0281141	0.027998	P02724/P07996/P16109/P68871/P69905	5	GYPA/THBS1/SELP/HBB/HBA1; HBA2
NGMTvsGBM.up	hsa01230	Biosynthesis of amino acids	5/73	118/11396	0.000936941	0.0501686	0.0499615	P32322/P35520/P60891/Q53H96/Q96C36	5	PYCR1/CBS/PRPS1/PYCR3/PYCR2
NGMTvsGBM.down	hsa04664	Fc epsilon RI signaling pathway	5/172	104/11396	0.0205128	0.213097	0.193976	P15498/P20292/P45985/Q06187/Q15759	5	VAV1/ALOX5AP/MAP2K4/BTK/MAPK11
NGMTvsGBM.down	hsa04137	Mitophagy - animal	5/172	110/11396	0.0254227	0.242693	0.220915	O60260/P51149/Q07817/Q9H0R8/Q9H492	5	PRKN/RAB7A/BCL2L1/GABARAPL1/MAP1LC3A
NGMTvsGBM.down	hsa04012	ErbB signaling pathway	5/172	137/11396	0.0564363	0.372175	0.338779	O43639/O96013/P45985/Q13153/Q13554	5	NCK2/PAK4/MAP2K4/PAK1/CAMK2B
NGMTvsGBM.down	hsa04925	Aldosterone synthesis and secretion	5/172	152/11396	0.0802166	0.489321	0.445413	P05023/P20020/Q08828/Q13554/Q8NCG7	5	ATP1A1/ATP2B1/ADCY1/CAMK2B/DAGLB
NGMTvsGBM.down	hsa04611	Platelet activation	5/172	183/11396	0.143447	0.63049	0.573914	P61586/Q05513/Q06187/Q08828/Q15759	5	RHOA/PRKCZ/BTK/ADCY1/MAPK11
NGMTvsGBM.down	hsa04926	Relaxin signaling pathway	5/172	199/11396	0.182531	0.674675	0.614135	O14775/P45985/Q05513/Q08828/Q15759	5	GNB5/MAP2K4/PRKCZ/ADCY1/MAPK11
NGMTvsGBM.down	hsa04728	Dopaminergic synapse	5/172	208/11396	0.206084	0.718349	0.65389	O14775/Q13554/Q14738/Q15173/Q15759	5	GNB5/CAMK2B/PPP2R5D/PPP2R5B/MAPK11
NGMTvsGBM.down	hsa05418	Fluid shear stress and atherosclerosis	5/172	212/11396	0.216865	0.734931	0.668984	P08263/P45985/P61586/Q05513/Q15759	5	GSTA1/MAP2K4/RHOA/PRKCZ/MAPK11
NGMTvsGBM.down	hsa04140	Autophagy - animal	5/172	215/11396	0.225066	0.752274	0.684771	O75143/P51149/Q07817/Q9H0R8/Q9H492	5	ATG13/RAB7A/BCL2L1/GABARAPL1/MAP1LC3A
NGMTvsGBM.down	hsa01240	Biosynthesis of cofactors	5/172	222/11396	0.24455	0.783514	0.713207	Q6UB35/Q969G6/Q96T66/Q9Y697/Q9Y6K8	5	MTHFD1L/RFK/NMNAT3/NFS1/AK5
NGMTvsGBM.down	hsa04110	Cell cycle	5/172	241/11396	0.299403	0.859464	0.782342	P31946/P61981/Q04917/Q14738/Q15173	5	YWHAB/YWHAG/YWHAH/PPP2R5D/PPP2R5B
NGMTvsGBM.down	hsa05167	Kaposi sarcoma-associated herpesvirus infection	5/172	304/11396	0.486872	0.948257	0.863167	O14775/P01889/P45985/Q15759/Q9H492	5	GNB5/HLA-B/MAP2K4/MAPK11/MAP1LC3A
NGMTvsGBM.down	hsa04015	Rap1 signaling pathway	5/172	323/11396	0.540752	0.948257	0.863167	P15498/P61586/Q05513/Q08828/Q15759	5	VAV1/RHOA/PRKCZ/ADCY1/MAPK11
NGMTvsGBM.down	hsa05169	Epstein-Barr virus infection	5/172	343/11396	0.59452	0.955958	0.870177	P01889/P45985/Q06187/Q15759/Q92466	5	HLA-B/MAP2K4/BTK/MAPK11/DDB2
GBMvsCON.up	hsa00120	Primary bile acid biosynthesis	5/1328	23/11396	0.121439	0.73538	0.677028	O14734/P22307/Q99424/Q9H2F3/Q9UHK6	5	ACOT8/SCP2/ACOX2/HSD3B7/AMACR
GBMvsCON.up	hsa00534	Glycosaminoglycan biosynthesis - heparan sulfate / heparin	5/1328	30/11396	0.267279	1	0.92065	Q7LGA3/Q93063/Q96L58/Q9UBQ6/Q9UBV7	5	HS2ST1/EXT2/B3GALT6/EXTL2/B4GALT7
GBMvsCON.up	hsa01040	Biosynthesis of unsaturated fatty acids	5/1328	40/11396	0.506023	1	0.92065	O15254/O60427/O95864/P22307/Q15067	5	ACOX3/FADS1/FADS2/SCP2/ACOX1
GBMvsCON.up	hsa00500	Starch and sucrose metabolism	5/1328	47/11396	0.653781	1	0.92065	P06737/P46976/Q04446/Q8TET4/Q96G03	5	PYGL/GYG1/GBE1/GANC/PGM2
GBMvsCON.up	hsa00260	Glycine, serine and threonine metabolism	5/1328	66/11396	0.896675	1	0.92065	P23378/P34897/P50440/P78330/Q96GA7	5	GLDC/SHMT2/GATM/PSPH/SDSL
GBMvsCON.up	hsa04730	Long-term depression	5/1328	99/11396	0.992663	1	0.92065	P04049/P42262/P47712/Q14571/Q15147	5	RAF1/GRIA2/PLA2G4A/ITPR2/PLCB4
GBMvsCON.up	hsa04929	GnRH secretion	5/1328	101/11396	0.993843	1	0.92065	P04049/P31751/P32121/Q14571/Q15147	5	RAF1/AKT2/ARRB2/ITPR2/PLCB4
GBMvsCON.up	hsa05204	Chemical carcinogenesis - DNA adducts	5/1328	104/11396	0.995279	1	0.92065	P0DMM9/P50225/Q03013/Q99735/Q9Y2Q3	5	SULT1A3/SULT1A1/GSTM4/MGST2/GSTK1
GBMvsCON.up	hsa04971	Gastric acid secretion	5/1328	114/11396	0.998092	1	0.92065	O43306/P30874/P54709/Q14571/Q15147	5	ADCY6/SSTR2/ATP1B3/ITPR2/PLCB4
GBMvsCON.up	hsa04970	Salivary secretion	5/1328	135/11396	0.999738	1	0.92065	O43306/P23634/P54709/Q14571/Q15147	5	ADCY6/ATP2B4/ATP1B3/ITPR2/PLCB4
GBMvsCON.up	hsa04976	Bile secretion	5/1328	135/11396	0.999738	1	0.92065	O15438/O43306/P01130/P11166/P54709	5	ABCC3/ADCY6/LDLR/SLC2A1/ATP1B3
GBMvsCON.up	hsa04713	Circadian entrainment	5/1328	154/11396	0.99996	1	0.92065	O43306/P16220/P42262/P48058/Q15147	5	ADCY6/CREB1/GRIA2/GRIA4/PLCB4
GBMvsCON.up	hsa04725	Cholinergic synapse	5/1328	179/11396	0.999997	1	0.92065	O43306/P16220/P31751/Q14571/Q15147	5	ADCY6/CREB1/AKT2/ITPR2/PLCB4
GBMvsCON.down	hsa00900	Terpenoid backbone biosynthesis	5/537	33/11396	0.0181464	0.0479466	0.0280389	O95749/P49356/P53602/Q03426/Q9BWD1	5	GGPS1/FNTB/MVD/MVK/ACAT2
GBMvsCON.down	hsa00350	Tyrosine metabolism	5/537	56/11396	0.122815	0.232649	0.136052	O43708/P00325/P07327/P17174/Q16853	5	GSTZ1/ADH1B/ADH1A/GOT1/AOC3
GBMvsCON.down	hsa04979	Cholesterol metabolism	5/537	80/11396	0.324954	0.489984	0.28654	O15118/P38571/P98164/Q5SW96/Q99523	5	NPC1/LIPA/LRP2/LDLRAP1/SORT1
GBMvsCON.down	hsa04978	Mineral absorption	5/537	89/11396	0.409974	0.590362	0.345241	P02794/P05023/P05026/P13637/P30519	5	FTH1/ATP1A1/ATP1B1/ATP1A3/HMOX2
GBMvsCON.down	hsa04622	RIG-I-like receptor signaling pathway	5/537	100/11396	0.511371	0.694693	0.406253	P53779/Q13526/Q3LXA3/Q92844/Q9UHD2	5	MAPK10/PIN1/TKFC/TANK/TBK1
GBMvsCON.down	hsa04927	Cortisol synthesis and secretion	5/537	104/11396	0.546521	0.729964	0.42688	O60658/P22694/P29992/P50148/Q9NQ66	5	PDE8A/PRKACB/GNA11/GNAQ/PLCB1
GBMvsCON.down	hsa00982	Drug metabolism - cytochrome P450	5/537	113/11396	0.620824	0.805393	0.47099	O14880/P00325/P07327/P21266/P78417	5	MGST3/ADH1B/ADH1A/GSTM3/GSTO1
GBMvsCON.down	hsa04657	IL-17 signaling pathway	5/537	122/11396	0.687404	0.864509	0.505561	P07900/P27361/P28482/P53779/Q9UHD2	5	HSP90AA1/MAPK3/MAPK1/MAPK10/TBK1
GBMvsCON.down	hsa05410	Hypertrophic cardiomyopathy	5/537	132/11396	0.751551	0.924986	0.540928	P06753/P07951/P09493/P54289/P63261	5	TPM3/TPM2/TPM1/CACNA2D1/ACTG1
GBMvsCON.down	hsa04974	Protein digestion and absorption	5/537	143/11396	0.810212	0.953519	0.557614	P05023/P05026/P13637/P29400/Q16820	5	ATP1A1/ATP1B1/ATP1A3/COL4A5/MEP1B
NGMTvsGBM.up	hsa03008	Ribosome biogenesis in eukaryotes	4/73	91/11396	0.00272108	0.11102	0.110562	O00567/P22087/Q15269/Q9Y2X3	4	NOP56/FBL/PWP2/NOP58
NGMTvsGBM.up	hsa01232	Nucleotide metabolism	4/73	120/11396	0.00727944	0.212144	0.211268	O75356/P00491/P12268/P55263	4	ENTPD5/PNP/IMPDH2/ADK
NGMTvsGBM.up	hsa05017	Spinocerebellar ataxia	4/73	211/11396	0.0462185	0.857143	0.853605	O00567/Q01970/Q9C0C7/Q9UNM6	4	NOP56/PLCB3/AMBRA1/PSMD13
NGMTvsGBM.down	hsa00565	Ether lipid metabolism	4/172	64/11396	0.0157768	0.176562	0.160718	Q643R3/Q7L5N7/Q8IV08/Q96BZ4	4	LPCAT4/LPCAT2/PLD3/PLD4
NGMTvsGBM.down	hsa04340	Hedgehog signaling pathway	4/172	82/11396	0.0353229	0.2972	0.270531	P48729/P48730/P98164/Q9Y496	4	CSNK1A1/CSNK1D/LRP2/KIF3A
NGMTvsGBM.down	hsa05110	Vibrio cholerae infection	4/172	84/11396	0.0380875	0.305866	0.27842	O75348/P27449/Q93050/Q9UI12	4	ATP6V1G1/ATP6V0C/ATP6V0A1/ATP6V1H
NGMTvsGBM.down	hsa04971	Gastric acid secretion	4/172	114/11396	0.0938249	0.532401	0.484628	P05023/P19634/Q08828/Q13554	4	ATP1A1/SLC9A1/ADCY1/CAMK2B
NGMTvsGBM.down	hsa04260	Cardiac muscle contraction	4/172	120/11396	0.108006	0.572903	0.521495	P05023/P13073/P19634/Q8WXS5	4	ATP1A1/COX4I1/SLC9A1/CACNG8
NGMTvsGBM.down	hsa05100	Bacterial invasion of epithelial cells	4/172	125/11396	0.120518	0.60013	0.546279	P61586/Q14141/Q9BPX5/Q9P1U1	4	RHOA/SEPTIN6/ARPC5L/ACTR3B
NGMTvsGBM.down	hsa04911	Insulin secretion	4/172	127/11396	0.125691	0.612205	0.557271	P05023/P06307/Q08828/Q13554	4	ATP1A1/CCK/ADCY1/CAMK2B
NGMTvsGBM.down	hsa04727	GABAergic synapse	4/172	132/11396	0.139024	0.628183	0.571815	O14775/O94925/Q08828/Q9H0R8	4	GNB5/GLS/ADCY1/GABARAPL1
NGMTvsGBM.down	hsa04970	Salivary secretion	4/172	135/11396	0.147287	0.63049	0.573914	P05023/P19634/P20020/Q08828	4	ATP1A1/SLC9A1/ATP2B1/ADCY1
NGMTvsGBM.down	hsa04976	Bile secretion	4/172	135/11396	0.147287	0.63049	0.573914	P05023/P19634/Q08828/Q6PIU2	4	ATP1A1/SLC9A1/ADCY1/NCEH1
NGMTvsGBM.down	hsa04064	NF-kappa B signaling pathway	4/172	144/11396	0.173158	0.674675	0.614135	Q06187/Q07817/Q8IUD2/Q8N5C8	4	BTK/BCL2L1/ERC1/TAB3
NGMTvsGBM.down	hsa04912	GnRH signaling pathway	4/172	150/11396	0.191221	0.686146	0.624576	P45985/Q08828/Q13554/Q15759	4	MAP2K4/ADCY1/CAMK2B/MAPK11
NGMTvsGBM.down	hsa04668	TNF signaling pathway	4/172	157/11396	0.213006	0.732021	0.666335	O00429/P45985/Q15759/Q8N5C8	4	DNM1L/MAP2K4/MAPK11/TAB3
NGMTvsGBM.down	hsa04928	Parathyroid hormone synthesis, secretion and action	4/172	169/11396	0.251814	0.787725	0.71704	P61586/Q03113/Q08499/Q08828	4	RHOA/GNA12/PDE4D/ADCY1
NGMTvsGBM.down	hsa04724	Glutamatergic synapse	4/172	178/11396	0.281835	0.838271	0.763051	O14775/O94925/Q08828/Q9Y566	4	GNB5/GLS/ADCY1/SHANK1
NGMTvsGBM.down	hsa00230	Purine metabolism	4/172	179/11396	0.285207	0.838271	0.763051	Q08499/Q08828/Q7Z4H3/Q9Y6K8	4	PDE4D/ADCY1/HDDC2/AK5
NGMTvsGBM.down	hsa04725	Cholinergic synapse	4/172	179/11396	0.285207	0.838271	0.763051	O14775/O43526/Q08828/Q13554	4	GNB5/KCNQ2/ADCY1/CAMK2B
NGMTvsGBM.down	hsa05323	Rheumatoid arthritis	4/172	180/11396	0.288585	0.838271	0.763051	O75348/P27449/Q93050/Q9UI12	4	ATP6V1G1/ATP6V0C/ATP6V0A1/ATP6V1H
NGMTvsGBM.down	hsa04936	Alcoholic liver disease	4/172	214/11396	0.404969	0.948257	0.863167	P45985/Q15759/Q8N5C8/Q92539	4	MAP2K4/MAPK11/TAB3/LPIN2
NGMTvsGBM.down	hsa04150	mTOR signaling pathway	4/172	216/11396	0.411786	0.948257	0.863167	O75348/P61586/Q92539/Q9UI12	4	ATP6V1G1/RHOA/LPIN2/ATP6V1H
NGMTvsGBM.down	hsa04217	Necroptosis	4/172	229/11396	0.455639	0.948257	0.863167	O00429/P12236/Q13554/Q9UM82	4	DNM1L/SLC25A6/CAMK2B/SPATA2
NGMTvsGBM.down	hsa04921	Oxytocin signaling pathway	4/172	230/11396	0.458972	0.948257	0.863167	P61586/Q08828/Q13554/Q8WXS5	4	RHOA/ADCY1/CAMK2B/CACNG8
NGMTvsGBM.down	hsa05161	Hepatitis B	4/172	250/11396	0.523983	0.948257	0.863167	P31946/P45985/Q15759/Q92466	4	YWHAB/MAP2K4/MAPK11/DDB2
NGMTvsGBM.down	hsa05206	MicroRNAs in cancer	4/172	253/11396	0.533422	0.948257	0.863167	O43597/O94925/O96013/P61586	4	SPRY2/GLS/PAK4/RHOA
NGMTvsGBM.down	hsa05225	Hepatocellular carcinoma	4/172	255/11396	0.539664	0.948257	0.863167	P08263/P48729/Q07817/Q92466	4	GSTA1/CSNK1A1/BCL2L1/DDB2
NGMTvsGBM.down	hsa04510	Focal adhesion	4/172	324/11396	0.725299	0.959162	0.873094	O96013/P15498/P61586/Q13153	4	PAK4/VAV1/RHOA/PAK1
GBMvsCON.up	hsa00450	Selenocompound metabolism	4/1328	23/11396	0.276641	1	0.92065	O95340/P49903/P56192/Q9NNW7	4	PAPSS2/SEPHS1/MARS1/TXNRD2
GBMvsCON.up	hsa00532	Glycosaminoglycan biosynthesis - chondroitin sulfate / dermatan sulfate	4/1328	25/11396	0.331764	1	0.92065	Q8N6G5/Q96L58/Q9UBV7/Q9Y2C2	4	CSGALNACT2/B3GALT6/B4GALT7/UST
GBMvsCON.up	hsa00604	Glycosphingolipid biosynthesis - ganglio series	4/1328	25/11396	0.331764	1	0.92065	O00400/P06865/P07686/P16278	4	SLC33A1/HEXA/HEXB/GLB1
GBMvsCON.up	hsa01210	2-Oxocarboxylic acid metabolism	4/1328	28/11396	0.414954	1	0.92065	O75390/O75874/P54687/Q8TD30	4	CS/IDH1/BCAT1/GPT2
GBMvsCON.up	hsa00592	alpha-Linolenic acid metabolism	4/1328	32/11396	0.521475	1	0.92065	O15254/O95864/P47712/Q15067	4	ACOX3/FADS2/PLA2G4A/ACOX1
GBMvsCON.up	hsa00900	Terpenoid backbone biosynthesis	4/1328	33/11396	0.546678	1	0.92065	O75844/Q86YH6/Q9UHG3/Q9Y256	4	ZMPSTE24/PDSS2/PCYOX1/RCE1
GBMvsCON.up	hsa00630	Glyoxylate and dicarboxylate metabolism	4/1328	49/11396	0.838504	1	0.92065	O75390/P23378/P34897/P40926	4	CS/GLDC/SHMT2/MDH2
GBMvsCON.up	hsa00640	Propanoate metabolism	4/1328	49/11396	0.838504	1	0.92065	O15254/P53597/P80404/Q15067	4	ACOX3/SUCLG1/ABAT/ACOX1
GBMvsCON.up	hsa00760	Nicotinate and nicotinamide metabolism	4/1328	52/11396	0.870604	1	0.92065	P21589/P40261/P43490/Q96T66	4	NT5E/NNMT/NAMPT/NMNAT3
GBMvsCON.up	hsa01250	Biosynthesis of nucleotide sugars	4/1328	56/11396	0.904743	1	0.92065	O15305/Q8NBZ7/Q96G03/Q9NR45	4	PMM2/UXS1/PGM2/NANS
GBMvsCON.up	hsa04973	Carbohydrate digestion and absorption	4/1328	66/11396	0.95771	1	0.92065	P22732/P31751/P54709/Q15147	4	SLC2A5/AKT2/ATP1B3/PLCB4
GBMvsCON.up	hsa04216	Ferroptosis	4/1328	69/11396	0.96722	1	0.92065	P00450/P02786/P04839/Q15043	4	CP/TFRC/CYBB/SLC39A14
GBMvsCON.up	hsa03460	Fanconi anemia pathway	4/1328	72/11396	0.974705	1	0.92065	P27694/P35244/P54278/Q92889	4	RPA1/RPA3/PMS2/ERCC4
GBMvsCON.up	hsa04961	Endocrine and other factor-regulated calcium reabsorption	4/1328	74/11396	0.978769	1	0.92065	O43306/P23634/P54709/Q15147	4	ADCY6/ATP2B4/ATP1B3/PLCB4
GBMvsCON.up	hsa05030	Cocaine addiction	4/1328	81/11396	0.988653	1	0.92065	P15336/P16220/P42262/Q04206	4	ATF2/CREB1/GRIA2/RELA
GBMvsCON.up	hsa04923	Regulation of lipolysis in adipocytes	4/1328	87/11396	0.993467	1	0.92065	O43306/P23219/P31751/Q99685	4	ADCY6/PTGS1/AKT2/MGLL
GBMvsCON.up	hsa05217	Basal cell carcinoma	4/1328	88/11396	0.994048	1	0.92065	P41221/Q07812/Q92466/Q96QV1	4	WNT5A/BAX/DDB2/HHIP
GBMvsCON.up	hsa04727	GABAergic synapse	4/1328	132/11396	0.999924	1	0.92065	O43306/P12931/P34903/P80404	4	ADCY6/SRC/GABRA3/ABAT
GBMvsCON.up	hsa04061	Viral protein interaction with cytokine and cytokine receptor	4/1328	137/11396	0.999955	1	0.92065	P02775/P02776/P32246/Q14116	4	PPBP/PF4/CCR1/IL18
GBMvsCON.down	hsa00340	Histidine metabolism	4/537	29/11396	0.0455131	0.103211	0.0603572	A5YM72/P45381/P49419/Q96KP4	4	CARNS1/ASPA/ALDH7A1/CNDP2
GBMvsCON.down	hsa00100	Steroid biosynthesis	4/537	31/11396	0.0560571	0.122306	0.0715243	O76062/P38571/Q15392/Q15800	4	TM7SF2/LIPA/DHCR24/MSMO1
GBMvsCON.down	hsa00220	Arginine biosynthesis	4/537	35/11396	0.0807034	0.166018	0.0970868	O94925/P00480/P17174/P24298	4	GLS/OTC/GOT1/GPT
GBMvsCON.down	hsa00410	beta-Alanine metabolism	4/537	47/11396	0.179371	0.309334	0.180897	A5YM72/P49419/Q16853/Q96KP4	4	CARNS1/ALDH7A1/AOC3/CNDP2
GBMvsCON.down	hsa00500	Starch and sucrose metabolism	4/537	47/11396	0.179371	0.309334	0.180897	P06744/P11216/P11217/Q6PCE3	4	GPI/PYGB/PYGM/PGM2L1
GBMvsCON.down	hsa00630	Glyoxylate and dicarboxylate metabolism	4/537	49/11396	0.198662	0.336556	0.196817	A6NDG6/P40925/Q9BWD1/Q9UBQ7	4	PGP/MDH1/ACAT2/GRHPR
GBMvsCON.down	hsa00020	Citrate cycle (TCA cycle)	4/537	52/11396	0.228679	0.365886	0.213969	O43837/P40925/P53396/Q9ULD0	4	IDH3B/MDH1/ACLY/OGDHL
GBMvsCON.down	hsa00760	Nicotinate and nicotinamide metabolism	4/537	52/11396	0.228679	0.365886	0.213969	P28907/P49902/Q8IXJ6/Q8TCD5	4	CD38/NT5C2/SIRT2/NT5C
GBMvsCON.down	hsa01250	Biosynthesis of nucleotide sugars	4/537	56/11396	0.270265	0.425335	0.248734	P06744/P34949/Q8N0W3/Q92871	4	GPI/MPI/FCSK/PMM1
GBMvsCON.down	hsa00970	Aminoacyl-tRNA biosynthesis	4/537	58/11396	0.291539	0.451415	0.263985	A2RTX5/P49591/P54577/Q9H0R6	4	TARS3/SARS1/YARS1/QRSL1
GBMvsCON.down	hsa00071	Fatty acid degradation	4/537	73/11396	0.452923	0.634362	0.370972	P00325/P07327/P49419/Q9BWD1	4	ADH1B/ADH1A/ALDH7A1/ACAT2
GBMvsCON.down	hsa05030	Cocaine addiction	4/537	81/11396	0.534558	0.719405	0.420705	P04899/P22694/P63096/Q00535	4	GNAI2/PRKACB/GNAI1/CDK5
GBMvsCON.down	hsa00600	Sphingolipid metabolism	4/537	83/11396	0.554017	0.732715	0.428488	P15289/P54803/Q06136/Q16880	4	ARSA/GALC/KDSR/UGT8
GBMvsCON.down	hsa01212	Fatty acid metabolism	4/537	93/11396	0.644299	0.828385	0.484436	O00767/P49327/Q9BW60/Q9BWD1	4	SCD/FASN/ELOVL1/ACAT2
GBMvsCON.down	hsa05412	Arrhythmogenic right ventricular cardiomyopathy	4/537	112/11396	0.780048	0.947907	0.554331	P17302/P54289/P63261/Q9UI47	4	GJA1/CACNA2D1/ACTG1/CTNNA3
GBMvsCON.down	hsa04742	Taste transduction	4/537	119/11396	0.818388	0.954234	0.558032	P22694/Q14123/Q9NQ66/Q9P2W3	4	PRKACB/PDE1C/PLCB1/GNG13
GBMvsCON.down	hsa00983	Drug metabolism - other enzymes	4/537	122/11396	0.833054	0.959678	0.561215	O14880/P00492/P21266/P78417	4	MGST3/HPRT1/GSTM3/GSTO1
GBMvsCON.down	hsa03320	PPAR signaling pathway	4/537	124/11396	0.842273	0.965625	0.564693	O00767/O15530/P07148/P48163	4	SCD/PDPK1/FABP1/ME1
GBMvsCON.down	hsa05222	Small cell lung cancer	4/537	141/11396	0.904607	0.988957	0.578337	P29400/P42336/P42338/P49789	4	COL4A5/PIK3CA/PIK3CB/FHIT
GBMvsCON.down	hsa04612	Antigen processing and presentation	4/537	181/11396	0.97397	0.998199	0.583742	P07900/P0DMV8/P34932/P54652	4	HSP90AA1/HSPA1A/HSPA4/HSPA2
GBMvsCON.down	hsa04630	JAK-STAT signaling pathway	4/537	245/11396	0.997427	0.998199	0.583742	P42336/P42338/Q07890/Q92783	4	PIK3CA/PIK3CB/SOS2/STAM
NGMTvsGBM.up	hsa05143	African trypanosomiasis	3/73	52/11396	0.00445096	0.151333	0.150708	P68871/P69905/Q01970	3	HBB/HBA1; HBA2/PLCB3
NGMTvsGBM.up	hsa00330	Arginine and proline metabolism	3/73	76/11396	0.0126943	0.323704	0.322368	P32322/Q53H96/Q96C36	3	PYCR1/PYCR3/PYCR2
NGMTvsGBM.up	hsa04970	Salivary secretion	3/73	135/11396	0.0555386	0.889045	0.885376	P49913/P61626/Q01970	3	CAMP/LYZ/PLCB3
NGMTvsGBM.up	hsa03013	Nucleocytoplasmic transport	3/73	144/11396	0.0648479	0.889045	0.885376	P12270/Q5SRE5/Q9UIA9	3	TPR/NUP188/XPO7
NGMTvsGBM.up	hsa04350	TGF-beta signaling pathway	3/73	149/11396	0.0703123	0.889045	0.885376	O15198/P07996/P41134	3	SMAD9/THBS1/ID1
NGMTvsGBM.up	hsa04931	Insulin resistance	3/73	155/11396	0.0771361	0.889045	0.885376	P11216/Q04206/Q06210	3	PYGB/RELA/GFPT1
NGMTvsGBM.up	hsa01200	Carbon metabolism	3/73	187/11396	0.118033	0.889045	0.885376	P04040/P60891/Q3LXA3	3	CAT/PRPS1/TKFC
NGMTvsGBM.up	hsa04621	NOD-like receptor signaling pathway	3/73	261/11396	0.234061	0.889045	0.885376	P49913/Q01970/Q04206	3	CAMP/PLCB3/RELA
NGMTvsGBM.up	hsa04062	Chemokine signaling pathway	3/73	289/11396	0.282455	0.889045	0.885376	P02776/Q01970/Q04206	3	PF4/PLCB3/RELA
NGMTvsGBM.up	hsa04015	Rap1 signaling pathway	3/73	323/11396	0.342296	0.889045	0.885376	P07996/P41134/Q01970	3	THBS1/ID1/PLCB3
NGMTvsGBM.up	hsa05415	Diabetic cardiomyopathy	3/73	327/11396	0.349347	0.889045	0.885376	Q01970/Q04206/Q06210	3	PLCB3/RELA/GFPT1
NGMTvsGBM.up	hsa05417	Lipid and atherosclerosis	3/73	346/11396	0.382721	0.889045	0.885376	P16109/Q01970/Q04206	3	SELP/PLCB3/RELA
NGMTvsGBM.up	hsa05016	Huntington disease	3/73	447/11396	0.550193	0.889045	0.885376	Q01970/Q9C0C7/Q9UNM6	3	PLCB3/AMBRA1/PSMD13
NGMTvsGBM.down	hsa04966	Collecting duct acid secretion	3/172	43/11396	0.0268242	0.242693	0.220915	O75348/P27449/Q93050	3	ATP6V1G1/ATP6V0C/ATP6V0A1
NGMTvsGBM.down	hsa04979	Cholesterol metabolism	3/172	80/11396	0.120186	0.60013	0.546279	P98164/Q6PIU2/Q9P0L0	3	LRP2/NCEH1/VAPA
NGMTvsGBM.down	hsa00561	Glycerolipid metabolism	3/172	90/11396	0.154745	0.650997	0.592582	O95870/Q13574/Q92539	3	ABHD16A/DGKZ/LPIN2
NGMTvsGBM.down	hsa04918	Thyroid hormone synthesis	3/172	114/11396	0.247256	0.783514	0.713207	P05023/P98164/Q08828	3	ATP1A1/LRP2/ADCY1
NGMTvsGBM.down	hsa05133	Pertussis	3/172	114/11396	0.247256	0.783514	0.713207	P61586/Q02556/Q15759	3	RHOA/IRF8/MAPK11
NGMTvsGBM.down	hsa03320	PPAR signaling pathway	3/172	124/11396	0.288115	0.838271	0.763051	P05413/Q01469/Q6P1M0	3	FABP3/FABP5/SLC27A4
NGMTvsGBM.down	hsa04540	Gap junction	3/172	132/11396	0.321173	0.90948	0.82787	P0DPH7/P48730/Q08828	3	TUBA3C/CSNK1D/ADCY1
NGMTvsGBM.down	hsa05032	Morphine addiction	3/172	136/11396	0.337733	0.925921	0.842835	O14775/Q08499/Q08828	3	GNB5/PDE4D/ADCY1
NGMTvsGBM.down	hsa05416	Viral myocarditis	3/172	138/11396	0.346008	0.930358	0.846875	O43432/P01889/P78310	3	EIF4G3/HLA-B/CXADR
NGMTvsGBM.down	hsa04750	Inflammatory mediator regulation of TRP channels	3/172	143/11396	0.366648	0.948257	0.863167	Q08828/Q13554/Q15759	3	ADCY1/CAMK2B/MAPK11
NGMTvsGBM.down	hsa05231	Choline metabolism in cancer	3/172	147/11396	0.383085	0.948257	0.863167	O76082/Q13574/Q8NCS7	3	SLC22A5/DGKZ/SLC44A5
NGMTvsGBM.down	hsa04625	C-type lectin receptor signaling pathway	3/172	151/11396	0.399429	0.948257	0.863167	P61586/Q13153/Q15759	3	RHOA/PAK1/MAPK11
NGMTvsGBM.down	hsa04713	Circadian entrainment	3/172	154/11396	0.41161	0.948257	0.863167	O14775/Q08828/Q13554	3	GNB5/ADCY1/CAMK2B
NGMTvsGBM.down	hsa04620	Toll-like receptor signaling pathway	3/172	155/11396	0.415654	0.948257	0.863167	P45985/Q15759/Q9H0E2	3	MAP2K4/MAPK11/TOLLIP
NGMTvsGBM.down	hsa05146	Amoebiasis	3/172	158/11396	0.427732	0.948257	0.863167	P50453/P51149/Q08828	3	SERPINB9/RAB7A/ADCY1
NGMTvsGBM.down	hsa05142	Chagas disease	3/172	163/11396	0.447666	0.948257	0.863167	P45985/Q08828/Q15759	3	MAP2K4/ADCY1/MAPK11
NGMTvsGBM.down	hsa04670	Leukocyte transendothelial migration	3/172	175/11396	0.49431	0.948257	0.863167	P15498/P61586/Q15759	3	VAV1/RHOA/MAPK11
NGMTvsGBM.down	hsa03010	Ribosome	3/172	181/11396	0.516899	0.948257	0.863167	P82914/Q9Y2R5/Q9Y2R9	3	MRPS15/MRPS17/MRPS7
NGMTvsGBM.down	hsa04919	Thyroid hormone signaling pathway	3/172	186/11396	0.535309	0.948257	0.863167	P05023/P19634/Q14206	3	ATP1A1/SLC9A1/RCAN2
NGMTvsGBM.down	hsa04722	Neurotrophin signaling pathway	3/172	190/11396	0.549751	0.948257	0.863167	P61586/Q13554/Q15759	3	RHOA/CAMK2B/MAPK11
NGMTvsGBM.down	hsa04935	Growth hormone synthesis, secretion and action	3/172	190/11396	0.549751	0.948257	0.863167	P45985/Q08828/Q15759	3	MAP2K4/ADCY1/MAPK11
NGMTvsGBM.down	hsa04270	Vascular smooth muscle contraction	3/172	193/11396	0.56041	0.948257	0.863167	P61586/Q03113/Q08828	3	RHOA/GNA12/ADCY1
NGMTvsGBM.down	hsa04210	Apoptosis	3/172	199/11396	0.581268	0.948257	0.863167	O43236/P0DPH7/Q07817	3	SEPTIN4/TUBA3C/BCL2L1
NGMTvsGBM.down	hsa05017	Spinocerebellar ataxia	3/172	211/11396	0.621081	0.959162	0.873094	O75143/O75553/P12236	3	ATG13/DAB1/SLC25A6
NGMTvsGBM.down	hsa04650	Natural killer cell mediated cytotoxicity	3/172	212/11396	0.624281	0.959162	0.873094	P01889/P15498/Q13153	3	HLA-B/VAV1/PAK1
NGMTvsGBM.down	hsa05160	Hepatitis C	3/172	241/11396	0.709024	0.959162	0.873094	P31946/P61981/Q04917	3	YWHAB/YWHAG/YWHAH
NGMTvsGBM.down	hsa04934	Cushing syndrome	3/172	243/11396	0.714293	0.959162	0.873094	Q08828/Q13554/Q6PIU2	3	ADCY1/CAMK2B/NCEH1
NGMTvsGBM.down	hsa04310	Wnt signaling pathway	3/172	250/11396	0.732161	0.959162	0.873094	P48729/P61586/Q13554	3	CSNK1A1/RHOA/CAMK2B
NGMTvsGBM.down	hsa04218	Cellular senescence	3/172	256/11396	0.746773	0.959162	0.873094	P01889/P12236/Q15759	3	HLA-B/SLC25A6/MAPK11
NGMTvsGBM.down	hsa04814	Motor proteins	3/172	267/11396	0.771913	0.959162	0.873094	P0DPH7/Q7Z4S6/Q9Y496	3	TUBA3C/KIF21A/KIF3A
GBMvsCON.up	hsa03266	Virion - Herpesvirus	3/1328	11/11396	0.127784	0.759735	0.69945	P08648/P11717/Q92692	3	ITGA5/IGF2R/NECTIN2
GBMvsCON.up	hsa00130	Ubiquinone and other terpenoid-quinone biosynthesis	3/1328	14/11396	0.218175	1	0.92065	P38435/Q8N0U8/Q99807	3	GGCX/VKORC1L1/COQ7
GBMvsCON.up	hsa00920	Sulfur metabolism	3/1328	19/11396	0.384441	1	0.92065	O95340/O95571/Q9Y6N5	3	PAPSS2/ETHE1/SQOR
GBMvsCON.up	hsa04977	Vitamin digestion and absorption	3/1328	32/11396	0.737627	1	0.92065	P02647/P06727/Q9Y289	3	APOA1/APOA4/SLC5A6
GBMvsCON.up	hsa00790	Folate biosynthesis	3/1328	39/11396	0.848745	1	0.92065	P00374/P35270/Q92820	3	DHFR/SPR/GGH
GBMvsCON.up	hsa00030	Pentose phosphate pathway	3/1328	42/11396	0.88219	1	0.92065	O00757/O95479/Q96G03	3	FBP2/H6PD/PGM2
GBMvsCON.up	hsa00650	Butanoate metabolism	3/1328	43/11396	0.891779	1	0.92065	P35914/P80404/Q16836	3	HMGCL/ABAT/HADH
GBMvsCON.up	hsa00052	Galactose metabolism	3/1328	46/11396	0.916479	1	0.92065	P16278/Q8TET4/Q96G03	3	GLB1/GANC/PGM2
GBMvsCON.up	hsa00410	beta-Alanine metabolism	3/1328	47/11396	0.923495	1	0.92065	O15254/P80404/Q15067	3	ACOX3/ABAT/ACOX1
GBMvsCON.up	hsa00051	Fructose and mannose metabolism	3/1328	54/11396	0.959306	1	0.92065	O00757/O15305/Q16875	3	FBP2/PMM2/PFKFB3
GBMvsCON.up	hsa00350	Tyrosine metabolism	3/1328	56/11396	0.966189	1	0.92065	P14174/Q6P587/Q96RQ9	3	MIF/FAHD1/IL4I1
GBMvsCON.up	hsa05033	Nicotine addiction	3/1328	57/11396	0.969204	1	0.92065	P34903/P42262/P48058	3	GABRA3/GRIA2/GRIA4
GBMvsCON.up	hsa04975	Fat digestion and absorption	3/1328	61/11396	0.978902	1	0.92065	P02647/P06727/P55157	3	APOA1/APOA4/MTTP
GBMvsCON.up	hsa00380	Tryptophan metabolism	3/1328	64/11396	0.984184	1	0.92065	Q16836/Q96HY7/Q96RQ9	3	HADH/DHTKD1/IL4I1
GBMvsCON.up	hsa00565	Ether lipid metabolism	3/1328	64/11396	0.984184	1	0.92065	P47712/Q8IV08/Q8NF37	3	PLA2G4A/PLD3/LPCAT1
GBMvsCON.up	hsa05216	Thyroid cancer	3/1328	65/11396	0.985644	1	0.92065	P12270/Q07812/Q92466	3	TPR/BAX/DDB2
GBMvsCON.up	hsa04962	Vasopressin-regulated water reabsorption	3/1328	71/11396	0.992033	1	0.92065	O43306/P16220/P52566	3	ADCY6/CREB1/ARHGDIB
GBMvsCON.up	hsa00620	Pyruvate metabolism	3/1328	75/11396	0.994656	1	0.92065	P23368/P40926/Q16822	3	ME2/MDH2/PCK2
GBMvsCON.up	hsa04340	Hedgehog signaling pathway	3/1328	82/11396	0.997373	1	0.92065	P32121/Q96QV1/Q9HAU4	3	ARRB2/HHIP/SMURF2
GBMvsCON.up	hsa04913	Ovarian steroidogenesis	3/1328	83/11396	0.997629	1	0.92065	O43306/P01130/P47712	3	ADCY6/LDLR/PLA2G4A
GBMvsCON.up	hsa00010	Glycolysis / Gluconeogenesis	3/1328	108/11396	0.99983	1	0.92065	O00757/Q16822/Q96G03	3	FBP2/PCK2/PGM2
GBMvsCON.up	hsa00982	Drug metabolism - cytochrome P450	3/1328	113/11396	0.999901	1	0.92065	Q03013/Q99735/Q9Y2Q3	3	GSTM4/MGST2/GSTK1
GBMvsCON.up	hsa04742	Taste transduction	3/1328	119/11396	0.999948	1	0.92065	O43306/P34903/Q15147	3	ADCY6/GABRA3/PLCB4
GBMvsCON.up	hsa00980	Metabolism of xenobiotics by cytochrome P450	3/1328	120/11396	0.999954	1	0.92065	Q03013/Q99735/Q9Y2Q3	3	GSTM4/MGST2/GSTK1
GBMvsCON.up	hsa05032	Morphine addiction	3/1328	136/11396	0.999992	1	0.92065	O43306/P32121/P34903	3	ADCY6/ARRB2/GABRA3
GBMvsCON.down	hsa00730	Thiamine metabolism	3/537	24/11396	0.101261	0.19839	0.116017	P00568/Q9BU02/Q9Y6K8	3	AK1/THTPA/AK5
GBMvsCON.down	hsa00910	Nitrogen metabolism	3/537	28/11396	0.143243	0.258817	0.151355	P00918/Q9ULX7/Q9Y2D0	3	CA2/CA14/CA5B
GBMvsCON.down	hsa01210	2-Oxocarboxylic acid metabolism	3/537	28/11396	0.143243	0.258817	0.151355	O43837/P17174/P24298	3	IDH3B/GOT1/GPT
GBMvsCON.down	hsa01040	Biosynthesis of unsaturated fatty acids	3/537	40/11396	0.291304	0.451415	0.263985	O00154/O00767/Q9BW60	3	ACOT7/SCD/ELOVL1
GBMvsCON.down	hsa00052	Galactose metabolism	3/537	46/11396	0.369706	0.537754	0.314476	P08237/P17858/Q01813	3	PFKM/PFKL/PFKP
GBMvsCON.down	hsa05143	African trypanosomiasis	3/537	52/11396	0.446433	0.633363	0.370388	P05771/P50148/Q9NQ66	3	PRKCB/GNAQ/PLCB1
GBMvsCON.down	hsa00860	Porphyrin metabolism	3/537	63/11396	0.575647	0.757015	0.442699	P10746/P13716/P30519	3	UROS/ALAD/HMOX2
GBMvsCON.down	hsa05134	Legionellosis	3/537	88/11396	0.79074	0.948888	0.554905	P0DMV8/P54652/P84077	3	HSPA1A/HSPA2/ARF1
GBMvsCON.down	hsa00561	Glycerolipid metabolism	3/537	90/11396	0.803213	0.953519	0.557614	P49419/Q3LXA3/Q9NRZ5	3	ALDH7A1/TKFC/AGPAT4
GBMvsCON.down	hsa00830	Retinol metabolism	3/537	98/11396	0.847015	0.965625	0.564693	P00325/P00352/P07327	3	ADH1B/ALDH1A1/ADH1A
GBMvsCON.down	hsa04920	Adipocytokine signaling pathway	3/537	111/11396	0.900212	0.988957	0.578337	P53779/Q04759/Q96RR4	3	MAPK10/PRKCQ/CAMKK2
GBMvsCON.down	hsa04146	Peroxisome	3/537	117/11396	0.918616	0.998199	0.583742	P14920/P34913/Q03426	3	DAO/EPHX2/MVK
GBMvsCON.down	hsa04512	ECM-receptor interaction	3/537	131/11396	0.950133	0.998199	0.583742	P29400/Q08722/Q92752	3	COL4A5/CD47/TNR
GBMvsCON.down	hsa05416	Viral myocarditis	3/537	138/11396	0.961223	0.998199	0.583742	P42684/P63000/P63261	3	ABL2/RAC1/ACTG1
GBMvsCON.down	hsa05140	Leishmaniasis	3/537	151/11396	0.975944	0.998199	0.583742	P05771/P27361/P28482	3	PRKCB/MAPK3/MAPK1
GBMvsCON.down	hsa03040	Spliceosome	3/537	184/11396	0.99319	0.998199	0.583742	P0DMV8/P54652/P83876	3	HSPA1A/HSPA2/TXNL4A
NGMTvsGBM.up	hsa00100	Steroid biosynthesis	2/73	31/11396	0.0166936	0.378389	0.376827	P37268/Q15800	2	FDFT1/MSMO1
NGMTvsGBM.up	hsa01523	Antifolate resistance	2/73	44/11396	0.0322011	0.656902	0.65419	P31939/Q04206	2	ATIC/RELA
NGMTvsGBM.up	hsa00260	Glycine, serine and threonine metabolism	2/73	66/11396	0.0667755	0.889045	0.885376	P07738/P35520	2	BPGM/CBS
NGMTvsGBM.up	hsa05219	Bladder cancer	2/73	73/11396	0.0795359	0.889045	0.885376	P07996/P53355	2	THBS1/DAPK1
NGMTvsGBM.up	hsa03250	Viral life cycle - HIV-1	2/73	88/11396	0.109095	0.889045	0.885376	Q8WX92/Q9UH17	2	NELFB/APOBEC3B
NGMTvsGBM.up	hsa04622	RIG-I-like receptor signaling pathway	2/73	100/11396	0.134493	0.889045	0.885376	Q04206/Q3LXA3	2	RELA/TKFC
NGMTvsGBM.up	hsa03018	RNA degradation	2/73	104/11396	0.143236	0.889045	0.885376	P26196/Q9Y333	2	DDX6/LSM2
NGMTvsGBM.up	hsa04137	Mitophagy - animal	2/73	110/11396	0.156569	0.889045	0.885376	Q04206/Q9C0C7	2	RELA/AMBRA1
NGMTvsGBM.up	hsa04146	Peroxisome	2/73	117/11396	0.172409	0.889045	0.885376	P04040/Q9NR77	2	CAT/PXMP2
NGMTvsGBM.up	hsa00983	Drug metabolism - other enzymes	2/73	122/11396	0.183882	0.889045	0.885376	P09211/P12268	2	GSTP1/IMPDH2
NGMTvsGBM.up	hsa04657	IL-17 signaling pathway	2/73	122/11396	0.183882	0.889045	0.885376	P80188/Q04206	2	LCN2/RELA
NGMTvsGBM.up	hsa03015	mRNA surveillance pathway	2/73	129/11396	0.200126	0.889045	0.885376	Q10570/Q12996	2	CPSF1/CSTF3
NGMTvsGBM.up	hsa04512	ECM-receptor interaction	2/73	131/11396	0.204799	0.889045	0.885376	P07996/P14770	2	THBS1/GP9
NGMTvsGBM.up	hsa04211	Longevity regulating pathway	2/73	136/11396	0.216537	0.889045	0.885376	P04040/Q04206	2	CAT/RELA
NGMTvsGBM.up	hsa05215	Prostate cancer	2/73	148/11396	0.24493	0.889045	0.885376	P09211/Q04206	2	GSTP1/RELA
NGMTvsGBM.up	hsa05146	Amoebiasis	2/73	158/11396	0.268718	0.889045	0.885376	Q01970/Q04206	2	PLCB3/RELA
NGMTvsGBM.up	hsa04922	Glucagon signaling pathway	2/73	160/11396	0.273479	0.889045	0.885376	P11216/Q01970	2	PYGB/PLCB3
NGMTvsGBM.up	hsa05142	Chagas disease	2/73	163/11396	0.280619	0.889045	0.885376	Q01970/Q04206	2	PLCB3/RELA
NGMTvsGBM.up	hsa04933	AGE-RAGE signaling pathway in diabetic complications	2/73	166/11396	0.287755	0.889045	0.885376	Q01970/Q04206	2	PLCB3/RELA
NGMTvsGBM.up	hsa05150	Staphylococcus aureus infection	2/73	167/11396	0.290133	0.889045	0.885376	P16109/P49913	2	SELP/CAMP
NGMTvsGBM.up	hsa04658	Th1 and Th2 cell differentiation	2/73	173/11396	0.304377	0.889045	0.885376	Q04206/Q9NYJ7	2	RELA/DLL3
NGMTvsGBM.up	hsa04640	Hematopoietic cell lineage	2/73	177/11396	0.313849	0.889045	0.885376	P02724/P14770	2	GYPA/GP9
NGMTvsGBM.up	hsa04071	Sphingolipid signaling pathway	2/73	183/11396	0.328006	0.889045	0.885376	Q01970/Q04206	2	PLCB3/RELA
NGMTvsGBM.up	hsa04611	Platelet activation	2/73	183/11396	0.328006	0.889045	0.885376	P14770/Q01970	2	GP9/PLCB3
NGMTvsGBM.up	hsa04919	Thyroid hormone signaling pathway	2/73	186/11396	0.335058	0.889045	0.885376	O15379/Q01970	2	HDAC3/PLCB3
NGMTvsGBM.up	hsa04210	Apoptosis	2/73	199/11396	0.365359	0.889045	0.885376	P02549/Q04206	2	SPTA1/RELA
NGMTvsGBM.up	hsa04926	Relaxin signaling pathway	2/73	199/11396	0.365359	0.889045	0.885376	Q01970/Q04206	2	PLCB3/RELA
NGMTvsGBM.up	hsa04550	Signaling pathways regulating pluripotency of stem cells	2/73	205/11396	0.379178	0.889045	0.885376	O15198/P41134	2	SMAD9/ID1
NGMTvsGBM.up	hsa05162	Measles	2/73	212/11396	0.395145	0.889045	0.885376	O15372/Q04206	2	EIF3H/RELA
NGMTvsGBM.up	hsa05418	Fluid shear stress and atherosclerosis	2/73	212/11396	0.395145	0.889045	0.885376	P09211/Q04206	2	GSTP1/RELA
NGMTvsGBM.up	hsa04140	Autophagy - animal	2/73	215/11396	0.401933	0.889045	0.885376	P53355/Q9C0C7	2	DAPK1/AMBRA1
NGMTvsGBM.up	hsa04371	Apelin signaling pathway	2/73	222/11396	0.417636	0.889045	0.885376	P12829/Q01970	2	MYL4/PLCB3
NGMTvsGBM.up	hsa04261	Adrenergic signaling in cardiomyocytes	2/73	228/11396	0.430934	0.889045	0.885376	P12829/Q01970	2	MYL4/PLCB3
NGMTvsGBM.up	hsa05202	Transcriptional misregulation in cancer	2/73	255/11396	0.488732	0.889045	0.885376	P08246/Q04206	2	ELANE/RELA
NGMTvsGBM.up	hsa04141	Protein processing in endoplasmic reticulum	2/73	260/11396	0.499041	0.889045	0.885376	P53992/Q92575	2	SEC24C/UBXN4
NGMTvsGBM.up	hsa05130	Pathogenic Escherichia coli infection	2/73	283/11396	0.544753	0.889045	0.885376	P53992/Q04206	2	SEC24C/RELA
NGMTvsGBM.up	hsa05203	Viral carcinogenesis	2/73	284/11396	0.546675	0.889045	0.885376	O15379/Q04206	2	HDAC3/RELA
NGMTvsGBM.up	hsa05152	Tuberculosis	2/73	313/11396	0.599985	0.889045	0.885376	P49913/Q04206	2	CAMP/RELA
NGMTvsGBM.up	hsa05207	Chemical carcinogenesis - receptor activation	2/73	317/11396	0.606965	0.889045	0.885376	Q04206/Q9NYJ7	2	RELA/DLL3
NGMTvsGBM.up	hsa05170	Human immunodeficiency virus 1 infection	2/73	330/11396	0.629025	0.889045	0.885376	Q04206/Q9UH17	2	RELA/APOBEC3B
NGMTvsGBM.up	hsa05171	Coronavirus disease - COVID-19	2/73	339/11396	0.643739	0.889045	0.885376	P16109/Q04206	2	SELP/RELA
NGMTvsGBM.up	hsa05169	Epstein-Barr virus infection	2/73	343/11396	0.650132	0.889045	0.885376	Q04206/Q9UNM6	2	RELA/PSMD13
NGMTvsGBM.up	hsa05208	Chemical carcinogenesis - reactive oxygen species	2/73	350/11396	0.661104	0.889045	0.885376	P04040/Q04206	2	CAT/RELA
NGMTvsGBM.up	hsa05131	Shigellosis	2/73	351/11396	0.66265	0.889045	0.885376	Q01970/Q04206	2	PLCB3/RELA
NGMTvsGBM.up	hsa05163	Human cytomegalovirus infection	2/73	357/11396	0.671805	0.889045	0.885376	Q01970/Q04206	2	PLCB3/RELA
NGMTvsGBM.up	hsa04144	Endocytosis	2/73	373/11396	0.695255	0.889045	0.885376	O95630/Q9H4M9	2	STAMBP/EHD1
NGMTvsGBM.up	hsa05165	Human papillomavirus infection	2/73	497/11396	0.833928	0.895405	0.891709	P07996/Q04206	2	THBS1/RELA
NGMTvsGBM.down	hsa00730	Thiamine metabolism	2/172	24/11396	0.0503122	0.361064	0.328665	Q9Y697/Q9Y6K8	2	NFS1/AK5
NGMTvsGBM.down	hsa04964	Proximal tubule bicarbonate reclamation	2/172	33/11396	0.088222	0.512528	0.466537	O94925/P05023	2	GLS/ATP1A1
NGMTvsGBM.down	hsa04215	Apoptosis - multiple species	2/172	47/11396	0.158063	0.653685	0.595029	O43236/Q07817	2	SEPTIN4/BCL2L1
NGMTvsGBM.down	hsa04136	Autophagy - other	2/172	48/11396	0.163387	0.664442	0.60482	O75143/Q9H0R8	2	ATG13/GABARAPL1
NGMTvsGBM.down	hsa00020	Citrate cycle (TCA cycle)	2/172	52/11396	0.184981	0.674675	0.614135	P51553/Q9ULD0	2	IDH3G/OGDHL
NGMTvsGBM.down	hsa00051	Fructose and mannose metabolism	2/172	54/11396	0.195927	0.692842	0.630671	O14772/Q9NQ88	2	FPGT/TIGAR
NGMTvsGBM.down	hsa00280	Valine, leucine and isoleucine degradation	2/172	77/11396	0.324282	0.90948	0.82787	P42765/Q13825	2	ACAA2/AUH
NGMTvsGBM.down	hsa04930	Type II diabetes mellitus	2/172	79/11396	0.335355	0.925921	0.842835	Q05513/Q15878	2	PRKCZ/CACNA1E
NGMTvsGBM.down	hsa00480	Glutathione metabolism	2/172	89/11396	0.389798	0.948257	0.863167	P08263/P36269	2	GSTA1/GGT5
NGMTvsGBM.down	hsa04978	Mineral absorption	2/172	89/11396	0.389798	0.948257	0.863167	P05023/P20020	2	ATP1A1/ATP2B1
NGMTvsGBM.down	hsa04370	VEGF signaling pathway	2/172	93/11396	0.411037	0.948257	0.863167	Q15759/Q9NRA0	2	MAPK11/SPHK2
NGMTvsGBM.down	hsa04730	Long-term depression	2/172	99/11396	0.442201	0.948257	0.863167	P19086/Q03113	2	GNAZ/GNA12
NGMTvsGBM.down	hsa04622	RIG-I-like receptor signaling pathway	2/172	100/11396	0.447307	0.948257	0.863167	Q13526/Q15759	2	PIN1/MAPK11
NGMTvsGBM.down	hsa04115	p53 signaling pathway	2/172	102/11396	0.457442	0.948257	0.863167	Q07817/Q92466	2	BCL2L1/DDB2
NGMTvsGBM.down	hsa04927	Cortisol synthesis and secretion	2/172	104/11396	0.46747	0.948257	0.863167	Q08828/Q6PIU2	2	ADCY1/NCEH1
NGMTvsGBM.down	hsa04720	Long-term potentiation	2/172	110/11396	0.496884	0.948257	0.863167	Q08828/Q13554	2	ADCY1/CAMK2B
NGMTvsGBM.down	hsa05214	Glioma	2/172	117/11396	0.529874	0.948257	0.863167	Q13554/Q92466	2	CAMK2B/DDB2
NGMTvsGBM.down	hsa05230	Central carbon metabolism in cancer	2/172	117/11396	0.529874	0.948257	0.863167	O94925/Q9NQ88	2	GLS/TIGAR
NGMTvsGBM.down	hsa01232	Nucleotide metabolism	2/172	120/11396	0.54356	0.948257	0.863167	Q7Z4H3/Q9Y6K8	2	HDDC2/AK5
NGMTvsGBM.down	hsa05211	Renal cell carcinoma	2/172	121/11396	0.548061	0.948257	0.863167	O96013/Q13153	2	PAK4/PAK1
NGMTvsGBM.down	hsa01524	Platinum drug resistance	2/172	122/11396	0.55253	0.948257	0.863167	P08263/Q07817	2	GSTA1/BCL2L1
NGMTvsGBM.down	hsa04657	IL-17 signaling pathway	2/172	122/11396	0.55253	0.948257	0.863167	Q15759/Q8N5C8	2	MAPK11/TAB3
NGMTvsGBM.down	hsa04662	B cell receptor signaling pathway	2/172	123/11396	0.556969	0.948257	0.863167	P15498/Q06187	2	VAV1/BTK
NGMTvsGBM.down	hsa05220	Chronic myeloid leukemia	2/172	123/11396	0.556969	0.948257	0.863167	Q07817/Q92466	2	BCL2L1/DDB2
NGMTvsGBM.down	hsa05212	Pancreatic cancer	2/172	126/11396	0.570098	0.948257	0.863167	Q07817/Q92466	2	BCL2L1/DDB2
NGMTvsGBM.down	hsa03015	mRNA surveillance pathway	2/172	129/11396	0.582945	0.948257	0.863167	Q14738/Q15173	2	PPP2R5D/PPP2R5B
NGMTvsGBM.down	hsa04211	Longevity regulating pathway	2/172	136/11396	0.61182	0.959162	0.873094	O75143/Q08828	2	ATG13/ADCY1
NGMTvsGBM.down	hsa05222	Small cell lung cancer	2/172	141/11396	0.631503	0.959162	0.873094	Q07817/Q92466	2	BCL2L1/DDB2
NGMTvsGBM.down	hsa05414	Dilated cardiomyopathy	2/172	141/11396	0.631503	0.959162	0.873094	Q08828/Q8WXS5	2	ADCY1/CACNG8
NGMTvsGBM.down	hsa05210	Colorectal cancer	2/172	143/11396	0.639157	0.959162	0.873094	P61586/Q92466	2	RHOA/DDB2
NGMTvsGBM.down	hsa04070	Phosphatidylinositol signaling system	2/172	144/11396	0.642937	0.959162	0.873094	P42356/Q13574	2	PI4KA/DGKZ
NGMTvsGBM.down	hsa04914	Progesterone-mediated oocyte maturation	2/172	148/11396	0.657747	0.959162	0.873094	Q08828/Q15759	2	ADCY1/MAPK11
NGMTvsGBM.down	hsa05140	Leishmaniasis	2/172	151/11396	0.668532	0.959162	0.873094	Q05639/Q15759	2	EEF1A2/MAPK11
NGMTvsGBM.down	hsa04916	Melanogenesis	2/172	155/11396	0.682485	0.959162	0.873094	Q08828/Q13554	2	ADCY1/CAMK2B
NGMTvsGBM.down	hsa04931	Insulin resistance	2/172	155/11396	0.682485	0.959162	0.873094	Q05513/Q6P1M0	2	PRKCZ/SLC27A4
NGMTvsGBM.down	hsa01522	Endocrine resistance	2/172	159/11396	0.695958	0.959162	0.873094	Q08828/Q15759	2	ADCY1/MAPK11
NGMTvsGBM.down	hsa04933	AGE-RAGE signaling pathway in diabetic complications	2/172	166/11396	0.718402	0.959162	0.873094	Q05513/Q15759	2	PRKCZ/MAPK11
NGMTvsGBM.down	hsa04152	AMPK signaling pathway	2/172	180/11396	0.75914	0.959162	0.873094	Q14738/Q15173	2	PPP2R5D/PPP2R5B
NGMTvsGBM.down	hsa04380	Osteoclast differentiation	2/172	181/11396	0.761846	0.959162	0.873094	Q06187/Q15759	2	BTK/MAPK11
NGMTvsGBM.down	hsa01200	Carbon metabolism	2/172	187/11396	0.777541	0.959162	0.873094	P51553/Q9ULD0	2	IDH3G/OGDHL
NGMTvsGBM.down	hsa04068	FoxO signaling pathway	2/172	200/11396	0.808486	0.959162	0.873094	Q15759/Q9H0R8	2	MAPK11/GABARAPL1
NGMTvsGBM.down	hsa04120	Ubiquitin mediated proteolysis	2/172	201/11396	0.810701	0.959162	0.873094	O60260/Q92466	2	PRKN/DDB2
NGMTvsGBM.down	hsa05145	Toxoplasmosis	2/172	217/11396	0.843172	0.959162	0.873094	Q07817/Q15759	2	BCL2L1/MAPK11
NGMTvsGBM.down	hsa05224	Breast cancer	2/172	217/11396	0.843172	0.959162	0.873094	P48729/Q92466	2	CSNK1A1/DDB2
NGMTvsGBM.down	hsa04613	Neutrophil extracellular trap formation	2/172	223/11396	0.853994	0.959762	0.87364	P12236/Q15759	2	SLC25A6/MAPK11
NGMTvsGBM.down	hsa05034	Alcoholism	2/172	226/11396	0.859147	0.959762	0.87364	O14775/Q99808	2	GNB5/SLC29A1
NGMTvsGBM.down	hsa05226	Gastric cancer	2/172	234/11396	0.872091	0.959762	0.87364	P48729/Q92466	2	CSNK1A1/DDB2
NGMTvsGBM.down	hsa04630	JAK-STAT signaling pathway	2/172	245/11396	0.888115	0.964755	0.878185	Q07817/Q99650	2	BCL2L1/OSMR
NGMTvsGBM.down	hsa05202	Transcriptional misregulation in cancer	2/172	255/11396	0.901056	0.96576	0.8791	Q07817/Q92466	2	BCL2L1/DDB2
NGMTvsGBM.down	hsa04514	Cell adhesion molecules	2/172	276/11396	0.923837	0.977508	0.889794	P01889/Q9Y2I2	2	HLA-B/NTNG1
NGMTvsGBM.down	hsa05207	Chemical carcinogenesis - receptor activation	2/172	317/11396	0.954864	0.978624	0.890809	P08263/Q08828	2	GSTA1/ADCY1
GBMvsCON.up	hsa00290	Valine, leucine and isoleucine biosynthesis	2/1328	7/11396	0.19201	0.970723	0.893696	P54687/Q96GA7	2	BCAT1/SDSL
GBMvsCON.up	hsa00740	Riboflavin metabolism	2/1328	12/11396	0.416091	1	0.92065	P11117/Q8NFF5	2	ACP2/FLAD1
GBMvsCON.up	hsa00730	Thiamine metabolism	2/1328	24/11396	0.787368	1	0.92065	P54819/Q9BSD7	2	AK2/NTPCR
GBMvsCON.up	hsa00360	Phenylalanine metabolism	2/1328	26/11396	0.823594	1	0.92065	P14174/Q96RQ9	2	MIF/IL4I1
GBMvsCON.up	hsa00603	Glycosphingolipid biosynthesis - globo and isoglobo series	2/1328	28/11396	0.854175	1	0.92065	P06865/P07686	2	HEXA/HEXB
GBMvsCON.up	hsa00770	Pantothenate and CoA biosynthesis	2/1328	28/11396	0.854175	1	0.92065	O95497/P54687	2	VNN1/BCAT1
GBMvsCON.up	hsa00100	Steroid biosynthesis	2/1328	31/11396	0.891045	1	0.92065	Q15738/Q16850	2	NSDHL/CYP51A1
GBMvsCON.up	hsa00430	Taurine and hypotaurine metabolism	2/1328	31/11396	0.891045	1	0.92065	P36269/Q16878	2	GGT5/CDO1
GBMvsCON.up	hsa04964	Proximal tubule bicarbonate reclamation	2/1328	33/11396	0.910599	1	0.92065	P54709/Q16822	2	ATP1B3/PCK2
GBMvsCON.up	hsa00220	Arginine biosynthesis	2/1328	35/11396	0.926825	1	0.92065	P78540/Q8TD30	2	ARG2/GPT2
GBMvsCON.up	hsa00062	Fatty acid elongation	2/1328	37/11396	0.940241	1	0.92065	P50897/Q16836	2	PPT1/HADH
GBMvsCON.up	hsa04966	Collecting duct acid secretion	2/1328	43/11396	0.967831	1	0.92065	P27449/Q9Y666	2	ATP6V0C/SLC12A7
GBMvsCON.up	hsa00040	Pentose and glucuronate interconversions	2/1328	47/11396	0.978888	1	0.92065	O75191/P08236	2	XYLB/GUSB
GBMvsCON.up	hsa04721	Synaptic vesicle cycle	2/1328	111/11396	0.999984	1	0.92065	P27449/P43005	2	ATP6V0C/SLC1A1
GBMvsCON.down	hsa00440	Phosphonate and phosphinate metabolism	2/537	8/11396	0.0513809	0.114711	0.0670824	Q99447/Q9C0D9	2	PCYT2/SELENOI
GBMvsCON.down	hsa00470	D-Amino acid metabolism	2/537	9/11396	0.0640434	0.136626	0.0798982	O94925/P14920	2	GLS/DAO
GBMvsCON.down	hsa00750	Vitamin B6 metabolism	2/537	10/11396	0.0776194	0.160823	0.0940484	O00764/Q96GD0	2	PDXK/PDXP
GBMvsCON.down	hsa00920	Sulfur metabolism	2/537	19/11396	0.224741	0.363626	0.212647	Q13228/Q16762	2	SELENBP1/TST
GBMvsCON.down	hsa00360	Phenylalanine metabolism	2/537	26/11396	0.348444	0.519958	0.304069	P17174/Q16853	2	GOT1/AOC3
GBMvsCON.down	hsa04744	Phototransduction	2/537	36/11396	0.511188	0.694693	0.406253	P0DP23/P62873	2	CALM1/GNB1
GBMvsCON.down	hsa00062	Fatty acid elongation	2/537	37/11396	0.525973	0.711175	0.415892	O00154/Q9BW60	2	ACOT7/ELOVL1
GBMvsCON.down	hsa00790	Folate biosynthesis	2/537	39/11396	0.554624	0.732715	0.428488	P09417/P16152	2	QDPR/CBR1
GBMvsCON.down	hsa00053	Ascorbate and aldarate metabolism	2/537	42/11396	0.595257	0.779246	0.455699	P49419/Q15493	2	ALDH7A1/RGN
GBMvsCON.down	hsa00040	Pentose and glucuronate interconversions	2/537	47/11396	0.656681	0.835551	0.488626	Q00796/Q9Y2S2	2	SORD/CRYL1
GBMvsCON.down	hsa04215	Apoptosis - multiple species	2/537	47/11396	0.656681	0.835551	0.488626	O43236/P53779	2	SEPTIN4/MAPK10
GBMvsCON.down	hsa04975	Fat digestion and absorption	2/537	61/11396	0.789388	0.948888	0.554905	P07148/Q9BWD1	2	FABP1/ACAT2
GBMvsCON.down	hsa00380	Tryptophan metabolism	2/537	64/11396	0.811154	0.953519	0.557614	P49419/Q9BWD1	2	ALDH7A1/ACAT2
GBMvsCON.down	hsa02010	ABC transporters	2/537	64/11396	0.811154	0.953519	0.557614	Q9BZC7/Q9NP78	2	ABCA2/ABCB9
GBMvsCON.down	hsa00310	Lysine degradation	2/537	76/11396	0.879418	0.979127	0.572589	P49419/Q9BWD1	2	ALDH7A1/ACAT2
GBMvsCON.down	hsa00280	Valine, leucine and isoleucine degradation	2/537	77/11396	0.883934	0.979127	0.572589	P49419/Q9BWD1	2	ALDH7A1/ACAT2
GBMvsCON.down	hsa00240	Pyrimidine metabolism	2/537	81/11396	0.900477	0.988957	0.578337	P49902/Q8TCD5	2	NT5C2/NT5C
GBMvsCON.down	hsa00140	Steroid hormone biosynthesis	2/537	91/11396	0.932706	0.998199	0.583742	P52895/Q04828	2	AKR1C2/AKR1C1
GBMvsCON.down	hsa03008	Ribosome biogenesis in eukaryotes	2/537	91/11396	0.932706	0.998199	0.583742	Q8TED0/Q9Y3A5	2	UTP15/SBDS
GBMvsCON.down	hsa03013	Nucleocytoplasmic transport	2/537	144/11396	0.992475	0.998199	0.583742	P55060/Q9UIA9	2	CSE1L/XPO7
GBMvsCON.down	hsa04064	NF-kappa B signaling pathway	2/537	144/11396	0.992475	0.998199	0.583742	P05771/Q04759	2	PRKCB/PRKCQ
GBMvsCON.down	hsa04640	Hematopoietic cell lineage	2/537	177/11396	0.998199	0.998199	0.583742	P21926/P28907	2	CD9/CD38
NGMTvsGBM.up	hsa00910	Nitrogen metabolism	1/73	28/11396	0.164857	0.889045	0.885376	P00915	1	CA1
NGMTvsGBM.up	hsa00340	Histidine metabolism	1/73	29/11396	0.17022	0.889045	0.885376	Q8N4J0	1	CARNMT1
NGMTvsGBM.up	hsa00670	One carbon pool by folate	1/73	30/11396	0.175549	0.889045	0.885376	P31939	1	ATIC
NGMTvsGBM.up	hsa00900	Terpenoid backbone biosynthesis	1/73	33/11396	0.191334	0.889045	0.885376	P04035	1	HMGCR
NGMTvsGBM.up	hsa00030	Pentose phosphate pathway	1/73	42/11396	0.236922	0.889045	0.885376	P60891	1	PRPS1
NGMTvsGBM.up	hsa04130	SNARE interactions in vesicular transport	1/73	42/11396	0.236922	0.889045	0.885376	O15155	1	BET1
NGMTvsGBM.up	hsa04966	Collecting duct acid secretion	1/73	43/11396	0.241829	0.889045	0.885376	P02730	1	SLC4A1
NGMTvsGBM.up	hsa00500	Starch and sucrose metabolism	1/73	47/11396	0.261144	0.889045	0.885376	P11216	1	PYGB
NGMTvsGBM.up	hsa00630	Glyoxylate and dicarboxylate metabolism	1/73	49/11396	0.270619	0.889045	0.885376	P04040	1	CAT
NGMTvsGBM.up	hsa00020	Citrate cycle (TCA cycle)	1/73	52/11396	0.284607	0.889045	0.885376	P53396	1	ACLY
NGMTvsGBM.up	hsa00760	Nicotinate and nicotinamide metabolism	1/73	52/11396	0.284607	0.889045	0.885376	P00491	1	PNP
NGMTvsGBM.up	hsa03030	DNA replication	1/73	53/11396	0.289211	0.889045	0.885376	Q9NRF9	1	POLE3
NGMTvsGBM.up	hsa00051	Fructose and mannose metabolism	1/73	54/11396	0.293785	0.889045	0.885376	Q3LXA3	1	TKFC
NGMTvsGBM.up	hsa00350	Tyrosine metabolism	1/73	56/11396	0.302847	0.889045	0.885376	O43708	1	GSTZ1
NGMTvsGBM.up	hsa01250	Biosynthesis of nucleotide sugars	1/73	56/11396	0.302847	0.889045	0.885376	Q06210	1	GFPT1
NGMTvsGBM.up	hsa00970	Aminoacyl-tRNA biosynthesis	1/73	58/11396	0.311794	0.889045	0.885376	Q15046	1	KARS1
NGMTvsGBM.up	hsa00250	Alanine, aspartate and glutamate metabolism	1/73	60/11396	0.320628	0.889045	0.885376	Q06210	1	GFPT1
NGMTvsGBM.up	hsa00860	Porphyrin metabolism	1/73	63/11396	0.33367	0.889045	0.885376	Q7KZN9	1	COX15
NGMTvsGBM.up	hsa00380	Tryptophan metabolism	1/73	64/11396	0.337962	0.889045	0.885376	P04040	1	CAT
NGMTvsGBM.up	hsa03440	Homologous recombination	1/73	65/11396	0.342227	0.889045	0.885376	Q96RL1	1	UIMC1
NGMTvsGBM.up	hsa05216	Thyroid cancer	1/73	65/11396	0.342227	0.889045	0.885376	P12270	1	TPR
NGMTvsGBM.up	hsa04973	Carbohydrate digestion and absorption	1/73	66/11396	0.346464	0.889045	0.885376	Q01970	1	PLCB3
NGMTvsGBM.up	hsa03410	Base excision repair	1/73	68/11396	0.354859	0.889045	0.885376	Q9NRF9	1	POLE3
NGMTvsGBM.up	hsa00520	Amino sugar and nucleotide sugar metabolism	1/73	73/11396	0.375384	0.889045	0.885376	Q06210	1	GFPT1
NGMTvsGBM.up	hsa04961	Endocrine and other factor-regulated calcium reabsorption	1/73	74/11396	0.37941	0.889045	0.885376	Q01970	1	PLCB3
NGMTvsGBM.up	hsa03050	Proteasome	1/73	75/11396	0.383412	0.889045	0.885376	Q9UNM6	1	PSMD13
NGMTvsGBM.up	hsa04330	Notch signaling pathway	1/73	75/11396	0.383412	0.889045	0.885376	Q9NYJ7	1	DLL3
NGMTvsGBM.up	hsa00240	Pyrimidine metabolism	1/73	81/11396	0.406891	0.889045	0.885376	O75356	1	ENTPD5
NGMTvsGBM.up	hsa05030	Cocaine addiction	1/73	81/11396	0.406891	0.889045	0.885376	Q04206	1	RELA
NGMTvsGBM.up	hsa00270	Cysteine and methionine metabolism	1/73	83/11396	0.41452	0.889045	0.885376	P35520	1	CBS
NGMTvsGBM.up	hsa03420	Nucleotide excision repair	1/73	85/11396	0.422051	0.889045	0.885376	Q9NRF9	1	POLE3
NGMTvsGBM.up	hsa05134	Legionellosis	1/73	88/11396	0.43317	0.889045	0.885376	Q04206	1	RELA
NGMTvsGBM.up	hsa00480	Glutathione metabolism	1/73	89/11396	0.43683	0.889045	0.885376	P09211	1	GSTP1
NGMTvsGBM.up	hsa00561	Glycerolipid metabolism	1/73	90/11396	0.440466	0.889045	0.885376	Q3LXA3	1	TKFC
NGMTvsGBM.up	hsa05221	Acute myeloid leukemia	1/73	98/11396	0.468732	0.889045	0.885376	Q04206	1	RELA
NGMTvsGBM.up	hsa04730	Long-term depression	1/73	99/11396	0.472164	0.889045	0.885376	Q01970	1	PLCB3
NGMTvsGBM.up	hsa04623	Cytosolic DNA-sensing pathway	1/73	100/11396	0.475575	0.889045	0.885376	Q04206	1	RELA
NGMTvsGBM.up	hsa04924	Renin secretion	1/73	100/11396	0.475575	0.889045	0.885376	Q01970	1	PLCB3
NGMTvsGBM.up	hsa04929	GnRH secretion	1/73	101/11396	0.478964	0.889045	0.885376	Q01970	1	PLCB3
NGMTvsGBM.up	hsa04115	p53 signaling pathway	1/73	102/11396	0.482332	0.889045	0.885376	P07996	1	THBS1
NGMTvsGBM.up	hsa04213	Longevity regulating pathway - multiple species	1/73	104/11396	0.489002	0.889045	0.885376	P04040	1	CAT
NGMTvsGBM.up	hsa04927	Cortisol synthesis and secretion	1/73	104/11396	0.489002	0.889045	0.885376	Q01970	1	PLCB3
NGMTvsGBM.up	hsa05204	Chemical carcinogenesis - DNA adducts	1/73	104/11396	0.489002	0.889045	0.885376	P09211	1	GSTP1
NGMTvsGBM.up	hsa00010	Glycolysis / Gluconeogenesis	1/73	108/11396	0.50209	0.889045	0.885376	P07738	1	BPGM
NGMTvsGBM.up	hsa00562	Inositol phosphate metabolism	1/73	109/11396	0.50531	0.889045	0.885376	Q01970	1	PLCB3
NGMTvsGBM.up	hsa05120	Epithelial cell signaling in Helicobacter pylori infection	1/73	109/11396	0.50531	0.889045	0.885376	Q04206	1	RELA
NGMTvsGBM.up	hsa04720	Long-term potentiation	1/73	110/11396	0.50851	0.889045	0.885376	Q01970	1	PLCB3
NGMTvsGBM.up	hsa04920	Adipocytokine signaling pathway	1/73	111/11396	0.511689	0.889045	0.885376	Q04206	1	RELA
NGMTvsGBM.up	hsa00982	Drug metabolism - cytochrome P450	1/73	113/11396	0.517986	0.889045	0.885376	P09211	1	GSTP1
NGMTvsGBM.up	hsa04918	Thyroid hormone synthesis	1/73	114/11396	0.521105	0.889045	0.885376	Q01970	1	PLCB3
NGMTvsGBM.up	hsa04971	Gastric acid secretion	1/73	114/11396	0.521105	0.889045	0.885376	Q01970	1	PLCB3
NGMTvsGBM.up	hsa05133	Pertussis	1/73	114/11396	0.521105	0.889045	0.885376	Q04206	1	RELA
NGMTvsGBM.up	hsa04917	Prolactin signaling pathway	1/73	115/11396	0.524203	0.889045	0.885376	Q04206	1	RELA
NGMTvsGBM.up	hsa04610	Complement and coagulation cascades	1/73	117/11396	0.530342	0.889045	0.885376	P08709	1	F7
NGMTvsGBM.up	hsa04742	Taste transduction	1/73	119/11396	0.536402	0.889045	0.885376	Q01970	1	PLCB3
NGMTvsGBM.up	hsa00980	Metabolism of xenobiotics by cytochrome P450	1/73	120/11396	0.539403	0.889045	0.885376	P09211	1	GSTP1
NGMTvsGBM.up	hsa04260	Cardiac muscle contraction	1/73	120/11396	0.539403	0.889045	0.885376	P12829	1	MYL4
NGMTvsGBM.up	hsa01524	Platinum drug resistance	1/73	122/11396	0.545347	0.889045	0.885376	P09211	1	GSTP1
NGMTvsGBM.up	hsa04662	B cell receptor signaling pathway	1/73	123/11396	0.548291	0.889045	0.885376	Q04206	1	RELA
NGMTvsGBM.up	hsa05220	Chronic myeloid leukemia	1/73	123/11396	0.548291	0.889045	0.885376	Q04206	1	RELA
NGMTvsGBM.up	hsa05212	Pancreatic cancer	1/73	126/11396	0.557011	0.889045	0.885376	Q04206	1	RELA
NGMTvsGBM.up	hsa04911	Insulin secretion	1/73	127/11396	0.55988	0.889045	0.885376	Q01970	1	PLCB3
NGMTvsGBM.up	hsa05321	Inflammatory bowel disease	1/73	131/11396	0.571176	0.889045	0.885376	Q04206	1	RELA
NGMTvsGBM.up	hsa04540	Gap junction	1/73	132/11396	0.573954	0.889045	0.885376	Q01970	1	PLCB3
NGMTvsGBM.up	hsa04976	Bile secretion	1/73	135/11396	0.582185	0.889045	0.885376	P04035	1	HMGCR
NGMTvsGBM.up	hsa05235	PD-L1 expression and PD-1 checkpoint pathway in cancer	1/73	135/11396	0.582185	0.889045	0.885376	Q04206	1	RELA
NGMTvsGBM.up	hsa04061	Viral protein interaction with cytokine and cytokine receptor	1/73	137/11396	0.587585	0.889045	0.885376	P02776	1	PF4
NGMTvsGBM.up	hsa05222	Small cell lung cancer	1/73	141/11396	0.598178	0.889045	0.885376	Q04206	1	RELA
NGMTvsGBM.up	hsa04750	Inflammatory mediator regulation of TRP channels	1/73	143/11396	0.603374	0.889045	0.885376	Q01970	1	PLCB3
NGMTvsGBM.up	hsa04064	NF-kappa B signaling pathway	1/73	144/11396	0.605947	0.889045	0.885376	Q04206	1	RELA
NGMTvsGBM.up	hsa04070	Phosphatidylinositol signaling system	1/73	144/11396	0.605947	0.889045	0.885376	Q01970	1	PLCB3
NGMTvsGBM.up	hsa04912	GnRH signaling pathway	1/73	150/11396	0.621043	0.889045	0.885376	Q01970	1	PLCB3
NGMTvsGBM.up	hsa04625	C-type lectin receptor signaling pathway	1/73	151/11396	0.623503	0.889045	0.885376	Q04206	1	RELA
NGMTvsGBM.up	hsa05140	Leishmaniasis	1/73	151/11396	0.623503	0.889045	0.885376	Q04206	1	RELA
NGMTvsGBM.up	hsa04925	Aldosterone synthesis and secretion	1/73	152/11396	0.625947	0.889045	0.885376	Q01970	1	PLCB3
NGMTvsGBM.up	hsa04972	Pancreatic secretion	1/73	153/11396	0.628375	0.889045	0.885376	Q01970	1	PLCB3
NGMTvsGBM.up	hsa04713	Circadian entrainment	1/73	154/11396	0.630788	0.889045	0.885376	Q01970	1	PLCB3
NGMTvsGBM.up	hsa04620	Toll-like receptor signaling pathway	1/73	155/11396	0.633186	0.889045	0.885376	Q04206	1	RELA
NGMTvsGBM.up	hsa04916	Melanogenesis	1/73	155/11396	0.633186	0.889045	0.885376	Q01970	1	PLCB3
NGMTvsGBM.up	hsa04668	TNF signaling pathway	1/73	157/11396	0.637935	0.889045	0.885376	Q04206	1	RELA
NGMTvsGBM.up	hsa01522	Endocrine resistance	1/73	159/11396	0.642623	0.889045	0.885376	Q9NYJ7	1	DLL3
NGMTvsGBM.up	hsa04660	T cell receptor signaling pathway	1/73	162/11396	0.649544	0.889045	0.885376	Q04206	1	RELA
NGMTvsGBM.up	hsa04928	Parathyroid hormone synthesis, secretion and action	1/73	169/11396	0.665181	0.889045	0.885376	Q01970	1	PLCB3
NGMTvsGBM.up	hsa04726	Serotonergic synapse	1/73	173/11396	0.673806	0.889045	0.885376	Q01970	1	PLCB3
NGMTvsGBM.up	hsa04724	Glutamatergic synapse	1/73	178/11396	0.68428	0.889045	0.885376	Q01970	1	PLCB3
NGMTvsGBM.up	hsa05322	Systemic lupus erythematosus	1/73	178/11396	0.68428	0.889045	0.885376	P08246	1	ELANE
NGMTvsGBM.up	hsa04725	Cholinergic synapse	1/73	179/11396	0.686334	0.889045	0.885376	Q01970	1	PLCB3
NGMTvsGBM.up	hsa04152	AMPK signaling pathway	1/73	180/11396	0.688375	0.889045	0.885376	P04035	1	HMGCR
NGMTvsGBM.up	hsa04380	Osteoclast differentiation	1/73	181/11396	0.690404	0.889045	0.885376	Q04206	1	RELA
NGMTvsGBM.up	hsa04066	HIF-1 signaling pathway	1/73	182/11396	0.692419	0.889045	0.885376	Q04206	1	RELA
NGMTvsGBM.up	hsa03040	Spliceosome	1/73	184/11396	0.696411	0.889045	0.885376	Q9Y333	1	LSM2
NGMTvsGBM.up	hsa04722	Neurotrophin signaling pathway	1/73	190/11396	0.708082	0.889045	0.885376	Q04206	1	RELA
NGMTvsGBM.up	hsa04935	Growth hormone synthesis, secretion and action	1/73	190/11396	0.708082	0.889045	0.885376	Q01970	1	PLCB3
NGMTvsGBM.up	hsa04270	Vascular smooth muscle contraction	1/73	193/11396	0.71375	0.889045	0.885376	Q01970	1	PLCB3
NGMTvsGBM.up	hsa04068	FoxO signaling pathway	1/73	200/11396	0.726557	0.889045	0.885376	P04040	1	CAT
NGMTvsGBM.up	hsa00190	Oxidative phosphorylation	1/73	204/11396	0.733621	0.889045	0.885376	Q7KZN9	1	COX15
NGMTvsGBM.up	hsa04910	Insulin signaling pathway	1/73	205/11396	0.735358	0.889045	0.885376	P11216	1	PYGB
NGMTvsGBM.up	hsa04659	Th17 cell differentiation	1/73	208/11396	0.740504	0.889045	0.885376	Q04206	1	RELA
NGMTvsGBM.up	hsa04728	Dopaminergic synapse	1/73	208/11396	0.740504	0.889045	0.885376	Q01970	1	PLCB3
NGMTvsGBM.up	hsa05135	Yersinia infection	1/73	210/11396	0.743879	0.889045	0.885376	Q04206	1	RELA
NGMTvsGBM.up	hsa04915	Estrogen signaling pathway	1/73	214/11396	0.750501	0.889045	0.885376	Q01970	1	PLCB3
NGMTvsGBM.up	hsa04936	Alcoholic liver disease	1/73	214/11396	0.750501	0.889045	0.885376	Q04206	1	RELA
NGMTvsGBM.up	hsa05145	Toxoplasmosis	1/73	217/11396	0.755356	0.889045	0.885376	Q04206	1	RELA
NGMTvsGBM.up	hsa05224	Breast cancer	1/73	217/11396	0.755356	0.889045	0.885376	Q9NYJ7	1	DLL3
NGMTvsGBM.up	hsa04723	Retrograde endocannabinoid signaling	1/73	219/11396	0.75854	0.889045	0.885376	Q01970	1	PLCB3
NGMTvsGBM.up	hsa01240	Biosynthesis of cofactors	1/73	222/11396	0.763241	0.889045	0.885376	Q7KZN9	1	COX15
NGMTvsGBM.up	hsa04072	Phospholipase D signaling pathway	1/73	225/11396	0.767852	0.889045	0.885376	Q01970	1	PLCB3
NGMTvsGBM.up	hsa05034	Alcoholism	1/73	226/11396	0.769369	0.889045	0.885376	O15379	1	HDAC3
NGMTvsGBM.up	hsa04217	Necroptosis	1/73	229/11396	0.773861	0.889045	0.885376	P11216	1	PYGB
NGMTvsGBM.up	hsa04921	Oxytocin signaling pathway	1/73	230/11396	0.77534	0.889045	0.885376	Q01970	1	PLCB3
NGMTvsGBM.up	hsa04932	Non-alcoholic fatty liver disease	1/73	231/11396	0.776808	0.889045	0.885376	Q04206	1	RELA
NGMTvsGBM.up	hsa04390	Hippo signaling pathway	1/73	235/11396	0.782589	0.889045	0.885376	P41134	1	ID1
NGMTvsGBM.up	hsa05160	Hepatitis C	1/73	241/11396	0.790985	0.889045	0.885376	Q04206	1	RELA
NGMTvsGBM.up	hsa04934	Cushing syndrome	1/73	243/11396	0.793712	0.889045	0.885376	Q01970	1	PLCB3
NGMTvsGBM.up	hsa04310	Wnt signaling pathway	1/73	250/11396	0.802982	0.889045	0.885376	Q01970	1	PLCB3
NGMTvsGBM.up	hsa05161	Hepatitis B	1/73	250/11396	0.802982	0.889045	0.885376	Q04206	1	RELA
NGMTvsGBM.up	hsa04022	cGMP-PKG signaling pathway	1/73	251/11396	0.804272	0.889045	0.885376	Q01970	1	PLCB3
NGMTvsGBM.up	hsa05206	MicroRNAs in cancer	1/73	253/11396	0.806828	0.889045	0.885376	P07996	1	THBS1
NGMTvsGBM.up	hsa05225	Hepatocellular carcinoma	1/73	255/11396	0.809351	0.889045	0.885376	P09211	1	GSTP1
NGMTvsGBM.up	hsa04218	Cellular senescence	1/73	256/11396	0.8106	0.889045	0.885376	Q04206	1	RELA
NGMTvsGBM.up	hsa04814	Motor proteins	1/73	267/11396	0.82382	0.895405	0.891709	P12829	1	MYL4
NGMTvsGBM.up	hsa04145	Phagosome	1/73	271/11396	0.828398	0.895405	0.891709	P07996	1	THBS1
NGMTvsGBM.up	hsa04514	Cell adhesion molecules	1/73	276/11396	0.833955	0.895405	0.891709	P16109	1	SELP
NGMTvsGBM.up	hsa05164	Influenza A	1/73	282/11396	0.840391	0.89759	0.893885	Q04206	1	RELA
NGMTvsGBM.up	hsa05167	Kaposi sarcoma-associated herpesvirus infection	1/73	304/11396	0.86195	0.915822	0.912042	Q04206	1	RELA
NGMTvsGBM.up	hsa05205	Proteoglycans in cancer	1/73	319/11396	0.874976	0.924354	0.920538	P07996	1	THBS1
NGMTvsGBM.up	hsa04510	Focal adhesion	1/73	324/11396	0.879043	0.924354	0.920538	P07996	1	THBS1
NGMTvsGBM.up	hsa04714	Thermogenesis	1/73	352/11396	0.899517	0.932495	0.928645	Q7KZN9	1	COX15
NGMTvsGBM.up	hsa04014	Ras signaling pathway	1/73	358/11396	0.903438	0.932495	0.928645	Q04206	1	RELA
NGMTvsGBM.up	hsa04024	cAMP signaling pathway	1/73	361/11396	0.905341	0.932495	0.928645	Q04206	1	RELA
NGMTvsGBM.up	hsa04020	Calcium signaling pathway	1/73	365/11396	0.907821	0.932495	0.928645	Q01970	1	PLCB3
NGMTvsGBM.up	hsa05132	Salmonella infection	1/73	368/11396	0.909639	0.932495	0.928645	Q04206	1	RELA
NGMTvsGBM.up	hsa05166	Human T-cell leukemia virus 1 infection	1/73	390/11396	0.921934	0.940373	0.936491	Q04206	1	RELA
NGMTvsGBM.up	hsa05012	Parkinson disease	1/73	417/11396	0.934787	0.944436	0.940537	Q9UNM6	1	PSMD13
NGMTvsGBM.up	hsa04060	Cytokine-cytokine receptor interaction	1/73	419/11396	0.935651	0.944436	0.940537	P02776	1	PF4
NGMTvsGBM.up	hsa05020	Prion disease	1/73	429/11396	0.939806	0.944436	0.940537	Q9UNM6	1	PSMD13
NGMTvsGBM.up	hsa04010	MAPK signaling pathway	1/73	460/11396	0.951077	0.951077	0.947151	Q04206	1	RELA
NGMTvsGBM.down	hsa03267	Virion - Adenovirus	1/172	6/11396	0.0872275	0.512528	0.466537	P78310	1	CXADR
NGMTvsGBM.down	hsa00470	D-Amino acid metabolism	1/172	9/11396	0.127961	0.612205	0.557271	O94925	1	GLS
NGMTvsGBM.down	hsa00740	Riboflavin metabolism	1/172	12/11396	0.166887	0.667547	0.607646	Q969G6	1	RFK
NGMTvsGBM.down	hsa04122	Sulfur relay system	1/172	13/11396	0.179474	0.674675	0.614135	Q9Y697	1	NFS1
NGMTvsGBM.down	hsa01210	2-Oxocarboxylic acid metabolism	1/172	28/11396	0.347103	0.930358	0.846875	P51553	1	IDH3G
NGMTvsGBM.down	hsa00670	One carbon pool by folate	1/172	30/11396	0.366711	0.948257	0.863167	Q6UB35	1	MTHFD1L
NGMTvsGBM.down	hsa00430	Taurine and hypotaurine metabolism	1/172	31/11396	0.376294	0.948257	0.863167	P36269	1	GGT5
NGMTvsGBM.down	hsa00220	Arginine biosynthesis	1/172	35/11396	0.413208	0.948257	0.863167	O94925	1	GLS
NGMTvsGBM.down	hsa03060	Protein export	1/172	35/11396	0.413208	0.948257	0.863167	Q9BY50	1	SEC11C
NGMTvsGBM.down	hsa00062	Fatty acid elongation	1/172	37/11396	0.430841	0.948257	0.863167	P42765	1	ACAA2
NGMTvsGBM.down	hsa04392	Hippo signaling pathway - multiple species	1/172	39/11396	0.447948	0.948257	0.863167	Q13153	1	PAK1
NGMTvsGBM.down	hsa00650	Butanoate metabolism	1/172	43/11396	0.480643	0.948257	0.863167	Q02338	1	BDH1
NGMTvsGBM.down	hsa00760	Nicotinate and nicotinamide metabolism	1/172	52/11396	0.547337	0.948257	0.863167	Q96T66	1	NMNAT3
NGMTvsGBM.down	hsa01250	Biosynthesis of nucleotide sugars	1/172	56/11396	0.574176	0.948257	0.863167	O14772	1	FPGT
NGMTvsGBM.down	hsa04960	Aldosterone-regulated sodium reabsorption	1/172	56/11396	0.574176	0.948257	0.863167	P05023	1	ATP1A1
NGMTvsGBM.down	hsa04710	Circadian rhythm	1/172	57/11396	0.580635	0.948257	0.863167	P48730	1	CSNK1D
NGMTvsGBM.down	hsa00250	Alanine, aspartate and glutamate metabolism	1/172	60/11396	0.599432	0.955958	0.870177	O94925	1	GLS
NGMTvsGBM.down	hsa05340	Primary immunodeficiency	1/172	60/11396	0.599432	0.955958	0.870177	Q06187	1	BTK
NGMTvsGBM.down	hsa04975	Fat digestion and absorption	1/172	61/11396	0.60551	0.959162	0.873094	Q6P1M0	1	SLC27A4
NGMTvsGBM.down	hsa05216	Thyroid cancer	1/172	65/11396	0.628918	0.959162	0.873094	Q92466	1	DDB2
NGMTvsGBM.down	hsa04973	Carbohydrate digestion and absorption	1/172	66/11396	0.634551	0.959162	0.873094	P05023	1	ATP1A1
NGMTvsGBM.down	hsa04216	Ferroptosis	1/172	69/11396	0.650945	0.959162	0.873094	Q9H492	1	MAP1LC3A
NGMTvsGBM.down	hsa00071	Fatty acid degradation	1/172	73/11396	0.671671	0.959162	0.873094	P42765	1	ACAA2
NGMTvsGBM.down	hsa00520	Amino sugar and nucleotide sugar metabolism	1/172	73/11396	0.671671	0.959162	0.873094	O14772	1	FPGT
NGMTvsGBM.down	hsa04330	Notch signaling pathway	1/172	75/11396	0.68157	0.959162	0.873094	P49757	1	NUMB
NGMTvsGBM.down	hsa00240	Pyrimidine metabolism	1/172	81/11396	0.709523	0.959162	0.873094	Q7Z4H3	1	HDDC2
NGMTvsGBM.down	hsa00590	Arachidonic acid metabolism	1/172	81/11396	0.709523	0.959162	0.873094	P36269	1	GGT5
NGMTvsGBM.down	hsa00600	Sphingolipid metabolism	1/172	83/11396	0.718288	0.959162	0.873094	Q9NRA0	1	SPHK2
NGMTvsGBM.down	hsa04913	Ovarian steroidogenesis	1/172	83/11396	0.718288	0.959162	0.873094	Q08828	1	ADCY1
NGMTvsGBM.down	hsa03420	Nucleotide excision repair	1/172	85/11396	0.726789	0.959162	0.873094	Q92466	1	DDB2
NGMTvsGBM.down	hsa04923	Regulation of lipolysis in adipocytes	1/172	87/11396	0.735035	0.959162	0.873094	Q08828	1	ADCY1
NGMTvsGBM.down	hsa03250	Viral life cycle - HIV-1	1/172	88/11396	0.739065	0.959162	0.873094	Q13526	1	PIN1
NGMTvsGBM.down	hsa05134	Legionellosis	1/172	88/11396	0.739065	0.959162	0.873094	Q05639	1	EEF1A2
NGMTvsGBM.down	hsa05217	Basal cell carcinoma	1/172	88/11396	0.739065	0.959162	0.873094	Q92466	1	DDB2
NGMTvsGBM.down	hsa01212	Fatty acid metabolism	1/172	93/11396	0.758319	0.959162	0.873094	P42765	1	ACAA2
NGMTvsGBM.down	hsa05213	Endometrial cancer	1/172	98/11396	0.776159	0.959162	0.873094	Q92466	1	DDB2
NGMTvsGBM.down	hsa04929	GnRH secretion	1/172	101/11396	0.786228	0.959162	0.873094	O60741	1	HCN1
NGMTvsGBM.down	hsa05330	Allograft rejection	1/172	102/11396	0.789484	0.959162	0.873094	P01889	1	HLA-B
NGMTvsGBM.down	hsa03018	RNA degradation	1/172	104/11396	0.795847	0.959162	0.873094	Q8IZD4	1	DCP1B
NGMTvsGBM.down	hsa04213	Longevity regulating pathway - multiple species	1/172	104/11396	0.795847	0.959162	0.873094	Q08828	1	ADCY1
NGMTvsGBM.down	hsa05204	Chemical carcinogenesis - DNA adducts	1/172	104/11396	0.795847	0.959162	0.873094	P08263	1	GSTA1
NGMTvsGBM.down	hsa00562	Inositol phosphate metabolism	1/172	109/11396	0.810932	0.959162	0.873094	P42356	1	PI4KA
NGMTvsGBM.down	hsa05412	Arrhythmogenic right ventricular cardiomyopathy	1/172	112/11396	0.819445	0.959162	0.873094	Q8WXS5	1	CACNG8
NGMTvsGBM.down	hsa00982	Drug metabolism - cytochrome P450	1/172	113/11396	0.822197	0.959162	0.873094	P08263	1	GSTA1
NGMTvsGBM.down	hsa04940	Type I diabetes mellitus	1/172	114/11396	0.824907	0.959162	0.873094	P01889	1	HLA-B
NGMTvsGBM.down	hsa05031	Amphetamine addiction	1/172	114/11396	0.824907	0.959162	0.873094	Q13554	1	CAMK2B
NGMTvsGBM.down	hsa04917	Prolactin signaling pathway	1/172	115/11396	0.827577	0.959162	0.873094	Q15759	1	MAPK11
NGMTvsGBM.down	hsa05332	Graft-versus-host disease	1/172	115/11396	0.827577	0.959162	0.873094	P01889	1	HLA-B
NGMTvsGBM.down	hsa01230	Biosynthesis of amino acids	1/172	118/11396	0.835345	0.959162	0.873094	P51553	1	IDH3G
NGMTvsGBM.down	hsa01521	EGFR tyrosine kinase inhibitor resistance	1/172	119/11396	0.837856	0.959162	0.873094	Q07817	1	BCL2L1
NGMTvsGBM.down	hsa00980	Metabolism of xenobiotics by cytochrome P450	1/172	120/11396	0.840329	0.959162	0.873094	P08263	1	GSTA1
NGMTvsGBM.down	hsa05223	Non-small cell lung cancer	1/172	121/11396	0.842764	0.959162	0.873094	Q92466	1	DDB2
NGMTvsGBM.down	hsa00983	Drug metabolism - other enzymes	1/172	122/11396	0.845163	0.959162	0.873094	P08263	1	GSTA1
NGMTvsGBM.down	hsa05218	Melanoma	1/172	122/11396	0.845163	0.959162	0.873094	Q92466	1	DDB2
NGMTvsGBM.down	hsa05320	Autoimmune thyroid disease	1/172	128/11396	0.85881	0.959762	0.87364	P01889	1	HLA-B
NGMTvsGBM.down	hsa04512	ECM-receptor interaction	1/172	131/11396	0.865178	0.959762	0.87364	Q08722	1	CD47
NGMTvsGBM.down	hsa05410	Hypertrophic cardiomyopathy	1/172	132/11396	0.867236	0.959762	0.87364	Q8WXS5	1	CACNG8
NGMTvsGBM.down	hsa05235	PD-L1 expression and PD-1 checkpoint pathway in cancer	1/172	135/11396	0.873226	0.959762	0.87364	Q15759	1	MAPK11
NGMTvsGBM.down	hsa04974	Protein digestion and absorption	1/172	143/11396	0.887918	0.964755	0.878185	P05023	1	ATP1A1
NGMTvsGBM.down	hsa03013	Nucleocytoplasmic transport	1/172	144/11396	0.889631	0.964755	0.878185	Q05639	1	EEF1A2
NGMTvsGBM.down	hsa04350	TGF-beta signaling pathway	1/172	149/11396	0.897814	0.96576	0.8791	P61586	1	RHOA
NGMTvsGBM.down	hsa04520	Adherens junction	1/172	152/11396	0.902431	0.96576	0.8791	P61586	1	RHOA
NGMTvsGBM.down	hsa04922	Glucagon signaling pathway	1/172	160/11396	0.913755	0.973608	0.886243	Q13554	1	CAMK2B
NGMTvsGBM.down	hsa04658	Th1 and Th2 cell differentiation	1/172	173/11396	0.929434	0.977508	0.889794	Q15759	1	MAPK11
NGMTvsGBM.down	hsa04726	Serotonergic synapse	1/172	173/11396	0.929434	0.977508	0.889794	O14775	1	GNB5
NGMTvsGBM.down	hsa04612	Antigen processing and presentation	1/172	181/11396	0.937638	0.978624	0.890809	P01889	1	HLA-B
NGMTvsGBM.down	hsa04066	HIF-1 signaling pathway	1/172	182/11396	0.938595	0.978624	0.890809	Q13554	1	CAMK2B
NGMTvsGBM.down	hsa04550	Signaling pathways regulating pluripotency of stem cells	1/172	205/11396	0.956981	0.978624	0.890809	Q15759	1	MAPK11
NGMTvsGBM.down	hsa04910	Insulin signaling pathway	1/172	205/11396	0.956981	0.978624	0.890809	Q05513	1	PRKCZ
NGMTvsGBM.down	hsa04659	Th17 cell differentiation	1/172	208/11396	0.958935	0.978624	0.890809	Q15759	1	MAPK11
NGMTvsGBM.down	hsa05162	Measles	1/172	212/11396	0.961402	0.978624	0.890809	Q07817	1	BCL2L1
NGMTvsGBM.down	hsa04915	Estrogen signaling pathway	1/172	214/11396	0.962581	0.978624	0.890809	Q08828	1	ADCY1
NGMTvsGBM.down	hsa04141	Protein processing in endoplasmic reticulum	1/172	260/11396	0.981686	0.993906	0.90472	O60260	1	PRKN
NGMTvsGBM.down	hsa05164	Influenza A	1/172	282/11396	0.987001	0.995158	0.90586	P12236	1	SLC25A6
NGMTvsGBM.down	hsa05171	Coronavirus disease - COVID-19	1/172	339/11396	0.994669	0.998486	0.908889	Q15759	1	MAPK11
NGMTvsGBM.down	hsa04060	Cytokine-cytokine receptor interaction	1/172	419/11396	0.998486	0.998486	0.908889	Q99650	1	OSMR
GBMvsCON.up	hsa00785	Lipoic acid metabolism	1/1328	6/11396	0.524589	1	0.92065	O43766	1	LIAS
GBMvsCON.up	hsa03267	Virion - Adenovirus	1/1328	6/11396	0.524589	1	0.92065	P78310	1	CXADR
GBMvsCON.up	hsa00440	Phosphonate and phosphinate metabolism	1/1328	8/11396	0.62899	1	0.92065	P49585	1	PCYT1A
GBMvsCON.up	hsa00400	Phenylalanine, tyrosine and tryptophan biosynthesis	1/1328	9/11396	0.672255	1	0.92065	Q96RQ9	1	IL4I1
GBMvsCON.up	hsa03260	Virion - Human immunodeficiency virus	1/1328	9/11396	0.672255	1	0.92065	P01730	1	CD4
GBMvsCON.up	hsa00910	Nitrogen metabolism	1/1328	28/11396	0.968995	1	0.92065	O43570	1	CA12
GBMvsCON.up	hsa00591	Linoleic acid metabolism	1/1328	37/11396	0.989868	1	0.92065	P47712	1	PLA2G4A
GBMvsCON.up	hsa00053	Ascorbate and aldarate metabolism	1/1328	42/11396	0.994559	1	0.92065	P08236	1	GUSB
GBMvsCON.up	hsa00512	Mucin type O-glycan biosynthesis	1/1328	52/11396	0.998432	1	0.92065	Q10472	1	GALNT1
GBMvsCON.up	hsa04960	Aldosterone-regulated sodium reabsorption	1/1328	56/11396	0.999047	1	0.92065	P54709	1	ATP1B3
GBMvsCON.up	hsa04710	Circadian rhythm	1/1328	57/11396	0.999159	1	0.92065	P16220	1	CREB1
GBMvsCON.up	hsa00140	Steroid hormone biosynthesis	1/1328	91/11396	0.999988	1	0.92065	Q8NBQ5	1	HSD17B11
GBMvsCON.down	hsa00400	Phenylalanine, tyrosine and tryptophan biosynthesis	1/537	9/11396	0.352457	0.523235	0.305985	P17174	1	GOT1
GBMvsCON.down	hsa03266	Virion - Herpesvirus	1/537	11/11396	0.412094	0.590464	0.3453	Q15223	1	NECTIN1
GBMvsCON.down	hsa04122	Sulfur relay system	1/537	13/11396	0.466249	0.645575	0.377529	Q16762	1	TST
GBMvsCON.down	hsa00061	Fatty acid biosynthesis	1/537	25/11396	0.701208	0.870465	0.509044	P49327	1	FASN
GBMvsCON.down	hsa00670	One carbon pool by folate	1/537	30/11396	0.765415	0.93804	0.548562	P31939	1	ATIC
GBMvsCON.down	hsa00592	alpha-Linolenic acid metabolism	1/537	32/11396	0.787059	0.948888	0.554905	P53816	1	PLAAT3
GBMvsCON.down	hsa04614	Renin-angiotensin system	1/537	34/11396	0.806709	0.953519	0.557614	P48147	1	PREP
GBMvsCON.down	hsa04950	Maturity onset diabetes of the young	1/537	35/11396	0.815844	0.954234	0.558032	P30613	1	PKLR
GBMvsCON.down	hsa00591	Linoleic acid metabolism	1/537	37/11396	0.832843	0.959678	0.561215	P53816	1	PLAAT3
GBMvsCON.down	hsa04392	Hippo signaling pathway - multiple species	1/537	39/11396	0.848274	0.965625	0.564693	Q13153	1	PAK1
GBMvsCON.down	hsa00650	Butanoate metabolism	1/537	43/11396	0.875002	0.979127	0.572589	Q9BWD1	1	ACAT2
GBMvsCON.down	hsa01523	Antifolate resistance	1/537	44/11396	0.880915	0.979127	0.572589	P31939	1	ATIC
GBMvsCON.down	hsa00640	Propanoate metabolism	1/537	49/11396	0.906544	0.988957	0.578337	Q9NTX5	1	ECHDC1
GBMvsCON.down	hsa03030	DNA replication	1/537	53/11396	0.92302	0.998199	0.583742	P33993	1	MCM7
GBMvsCON.down	hsa04710	Circadian rhythm	1/537	57/11396	0.936596	0.998199	0.583742	P63208	1	SKP1
GBMvsCON.down	hsa05340	Primary immunodeficiency	1/537	60/11396	0.945185	0.998199	0.583742	P00813	1	ADA
GBMvsCON.down	hsa03460	Fanconi anemia pathway	1/537	72/11396	0.969391	0.998199	0.583742	Q8TAF3	1	WDR48
GBMvsCON.down	hsa05144	Malaria	1/537	78/11396	0.977132	0.998199	0.583742	P60033	1	CD81
GBMvsCON.down	hsa04913	Ovarian steroidogenesis	1/537	83/11396	0.982067	0.998199	0.583742	P22694	1	PRKACB
GBMvsCON.down	hsa03420	Nucleotide excision repair	1/537	85/11396	0.983729	0.998199	0.583742	Q13620	1	CUL4B
GBMvsCON.down	hsa04623	Cytosolic DNA-sensing pathway	1/537	100/11396	0.992159	0.998199	0.583742	Q9UHD2	1	TBK1
GBMvsCON.down	hsa04115	p53 signaling pathway	1/537	102/11396	0.992887	0.998199	0.583742	P27701	1	CD82

## Sheet: 帅选
1487	NGMTvsGBM.up	Neutrophil extracellular trap formation			GBMvsCON.up	hsa05171	Coronavirus disease - COVID-19
1489	NGMTvsGBM.up	Purine metabolism			GBMvsCON.up	hsa03010	Ribosome
1486	NGMTvsGBM.up	Malaria			GBMvsCON.up	hsa03040	Spliceosome
1488	NGMTvsGBM.up	Biosynthesis of amino acids			GBMvsCON.up	hsa05169	Epstein-Barr virus infection
1490	NGMTvsGBM.up	Ribosome biogenesis in eukaryotes			GBMvsCON.up	hsa05016	Huntington disease
1492	NGMTvsGBM.up	Nucleotide metabolism			GBMvsCON.up	hsa03013	Nucleocytoplasmic transport
1496	NGMTvsGBM.up	Spinocerebellar ataxia			GBMvsCON.up	hsa04141	Protein processing in endoplasmic reticulum
1491	NGMTvsGBM.up	African trypanosomiasis			GBMvsCON.up	hsa05020	Prion disease
1493	NGMTvsGBM.up	Arginine and proline metabolism			GBMvsCON.up	hsa05165	Human papillomavirus infection
1497	NGMTvsGBM.up	Salivary secretion			GBMvsCON.up	hsa05012	Parkinson disease
1498	NGMTvsGBM.up	Nucleocytoplasmic transport			GBMvsCON.up	hsa05152	Tuberculosis
1500	NGMTvsGBM.up	TGF-beta signaling pathway			GBMvsCON.up	hsa05164	Influenza A
1501	NGMTvsGBM.up	Insulin resistance			GBMvsCON.up	hsa05166	Human T-cell leukemia virus 1 infection
1504	NGMTvsGBM.up	Carbon metabolism			GBMvsCON.up	hsa04145	Phagosome
1518	NGMTvsGBM.up	NOD-like receptor signaling pathway			GBMvsCON.up	hsa05131	Shigellosis
1528	NGMTvsGBM.up	Chemokine signaling pathway			GBMvsCON.up	hsa05132	Salmonella infection
1548	NGMTvsGBM.up	Rap1 signaling pathway			GBMvsCON.up	hsa04714	Thermogenesis
1550	NGMTvsGBM.up	Diabetic cardiomyopathy			GBMvsCON.up	hsa05203	Viral carcinogenesis
1557	NGMTvsGBM.up	Lipid and atherosclerosis			GBMvsCON.up	hsa04144	Endocytosis
1602	NGMTvsGBM.up	Huntington disease			GBMvsCON.up	hsa04610	Complement and coagulation cascades
1494	NGMTvsGBM.up	Steroid biosynthesis			GBMvsCON.up	hsa05417	Lipid and atherosclerosis
1495	NGMTvsGBM.up	Antifolate resistance			GBMvsCON.up	hsa05161	Hepatitis B
1499	NGMTvsGBM.up	Glycine, serine and threonine metabolism			GBMvsCON.up	hsa04621	NOD-like receptor signaling pathway
1502	NGMTvsGBM.up	Bladder cancer			GBMvsCON.up	hsa04514	Cell adhesion molecules
1503	NGMTvsGBM.up	Viral life cycle - HIV-1			GBMvsCON.up	hsa05130	Pathogenic Escherichia coli infection
1505	NGMTvsGBM.up	RIG-I-like receptor signaling pathway			GBMvsCON.up	hsa04510	Focal adhesion
1506	NGMTvsGBM.up	RNA degradation			GBMvsCON.up	hsa05017	Spinocerebellar ataxia
1507	NGMTvsGBM.up	Mitophagy - animal			GBMvsCON.up	hsa05205	Proteoglycans in cancer
1510	NGMTvsGBM.up	Peroxisome			GBMvsCON.up	hsa04810	Regulation of actin cytoskeleton
1512	NGMTvsGBM.up	Drug metabolism - other enzymes			GBMvsCON.up	hsa05170	Human immunodeficiency virus 1 infection
1513	NGMTvsGBM.up	IL-17 signaling pathway			GBMvsCON.up	hsa05163	Human cytomegalovirus infection
1515	NGMTvsGBM.up	mRNA surveillance pathway			GBMvsCON.up	hsa03015	mRNA surveillance pathway
1516	NGMTvsGBM.up	ECM-receptor interaction			GBMvsCON.up	hsa04613	Neutrophil extracellular trap formation
1517	NGMTvsGBM.up	Longevity regulating pathway			GBMvsCON.up	hsa04142	Lysosome
1522	NGMTvsGBM.up	Prostate cancer			GBMvsCON.up	hsa05167	Kaposi sarcoma-associated herpesvirus infection
1524	NGMTvsGBM.up	Amoebiasis			GBMvsCON.up	hsa04612	Antigen processing and presentation
1526	NGMTvsGBM.up	Glucagon signaling pathway			GBMvsCON.up	hsa05162	Measles
1527	NGMTvsGBM.up	Chagas disease			GBMvsCON.up	hsa04015	Rap1 signaling pathway
1531	NGMTvsGBM.up	AGE-RAGE signaling pathway in diabetic complications			GBMvsCON.up	hsa05208	Chemical carcinogenesis - reactive oxygen species
1533	NGMTvsGBM.up	Staphylococcus aureus infection			GBMvsCON.up	hsa04010	MAPK signaling pathway
1537	NGMTvsGBM.up	Th1 and Th2 cell differentiation			GBMvsCON.up	hsa05145	Toxoplasmosis
1539	NGMTvsGBM.up	Hematopoietic cell lineage			GBMvsCON.up	hsa05415	Diabetic cardiomyopathy
1541	NGMTvsGBM.up	Sphingolipid signaling pathway			GBMvsCON.up	hsa05322	Systemic lupus erythematosus
1542	NGMTvsGBM.up	Platelet activation			GBMvsCON.up	hsa05135	Yersinia infection
1544	NGMTvsGBM.up	Thyroid hormone signaling pathway			GBMvsCON.up	hsa03008	Ribosome biogenesis in eukaryotes
1552	NGMTvsGBM.up	Apoptosis			GBMvsCON.up	hsa04936	Alcoholic liver disease
1553	NGMTvsGBM.up	Relaxin signaling pathway			GBMvsCON.up	hsa01240	Biosynthesis of cofactors
1555	NGMTvsGBM.up	Signaling pathways regulating pluripotency of stem cells			GBMvsCON.up	hsa04110	Cell cycle
1560	NGMTvsGBM.up	Measles			GBMvsCON.up	hsa05225	Hepatocellular carcinoma
1561	NGMTvsGBM.up	Fluid shear stress and atherosclerosis			GBMvsCON.up	hsa03050	Proteasome
1562	NGMTvsGBM.up	Autophagy - animal			GBMvsCON.up	hsa05150	Staphylococcus aureus infection
1566	NGMTvsGBM.up	Apelin signaling pathway			GBMvsCON.up	hsa05160	Hepatitis C
1568	NGMTvsGBM.up	Adrenergic signaling in cardiomyocytes			GBMvsCON.up	hsa05202	Transcriptional misregulation in cancer
1578	NGMTvsGBM.up	Transcriptional misregulation in cancer			GBMvsCON.up	hsa05416	Viral myocarditis
1582	NGMTvsGBM.up	Protein processing in endoplasmic reticulum			GBMvsCON.up	hsa04611	Platelet activation
1597	NGMTvsGBM.up	Pathogenic Escherichia coli infection			GBMvsCON.up	hsa04120	Ubiquitin mediated proteolysis
1599	NGMTvsGBM.up	Viral carcinogenesis			GBMvsCON.up	hsa03018	RNA degradation
1611	NGMTvsGBM.up	Tuberculosis			GBMvsCON.up	hsa04146	Peroxisome
1615	NGMTvsGBM.up	Chemical carcinogenesis - receptor activation			GBMvsCON.up	hsa05140	Leishmaniasis
1621	NGMTvsGBM.up	Human immunodeficiency virus 1 infection			GBMvsCON.up	hsa04933	AGE-RAGE signaling pathway in diabetic complications
1627	NGMTvsGBM.up	Coronavirus disease - COVID-19			GBMvsCON.up	hsa04210	Apoptosis
1629	NGMTvsGBM.up	Epstein-Barr virus infection			GBMvsCON.up	hsa05206	MicroRNAs in cancer
1630	NGMTvsGBM.up	Chemical carcinogenesis - reactive oxygen species			GBMvsCON.up	hsa04218	Cellular senescence
1631	NGMTvsGBM.up	Shigellosis			GBMvsCON.up	hsa04062	Chemokine signaling pathway
1633	NGMTvsGBM.up	Human cytomegalovirus infection			GBMvsCON.up	hsa00970	Aminoacyl-tRNA biosynthesis
1641	NGMTvsGBM.up	Endocytosis			GBMvsCON.up	hsa01232	Nucleotide metabolism
1674	NGMTvsGBM.up	Human papillomavirus infection			GBMvsCON.up	hsa04512	ECM-receptor interaction
1508	NGMTvsGBM.up	Nitrogen metabolism			GBMvsCON.up	hsa04670	Leukocyte transendothelial migration
1509	NGMTvsGBM.up	Histidine metabolism			GBMvsCON.up	hsa04919	Thyroid hormone signaling pathway
1511	NGMTvsGBM.up	One carbon pool by folate			GBMvsCON.up	hsa05418	Fluid shear stress and atherosclerosis
1514	NGMTvsGBM.up	Terpenoid backbone biosynthesis			GBMvsCON.up	hsa05133	Pertussis
1519	NGMTvsGBM.up	Pentose phosphate pathway			GBMvsCON.up	hsa04064	NF-kappa B signaling pathway
1520	NGMTvsGBM.up	SNARE interactions in vesicular transport			GBMvsCON.up	hsa05207	Chemical carcinogenesis - receptor activation
1521	NGMTvsGBM.up	Collecting duct acid secretion			GBMvsCON.up	hsa00230	Purine metabolism
1523	NGMTvsGBM.up	Starch and sucrose metabolism			GBMvsCON.up	hsa04380	Osteoclast differentiation
1525	NGMTvsGBM.up	Glyoxylate and dicarboxylate metabolism			GBMvsCON.up	hsa00190	Oxidative phosphorylation
1529	NGMTvsGBM.up	Citrate cycle (TCA cycle)			GBMvsCON.up	hsa04659	Th17 cell differentiation
1530	NGMTvsGBM.up	Nicotinate and nicotinamide metabolism			GBMvsCON.up	hsa04150	mTOR signaling pathway
1532	NGMTvsGBM.up	DNA replication			GBMvsCON.up	hsa04217	Necroptosis
1534	NGMTvsGBM.up	Fructose and mannose metabolism			GBMvsCON.up	hsa04022	cGMP-PKG signaling pathway
1535	NGMTvsGBM.up	Tyrosine metabolism			GBMvsCON.up	hsa04024	cAMP signaling pathway
1536	NGMTvsGBM.up	Biosynthesis of nucleotide sugars			GBMvsCON.up	hsa03420	Nucleotide excision repair
1538	NGMTvsGBM.up	Aminoacyl-tRNA biosynthesis			GBMvsCON.up	hsa05134	Legionellosis
1540	NGMTvsGBM.up	Alanine, aspartate and glutamate metabolism			GBMvsCON.up	hsa05222	Small cell lung cancer
1543	NGMTvsGBM.up	Porphyrin metabolism			GBMvsCON.up	hsa05146	Amoebiasis
1545	NGMTvsGBM.up	Tryptophan metabolism			GBMvsCON.up	hsa04658	Th1 and Th2 cell differentiation
1546	NGMTvsGBM.up	Homologous recombination			GBMvsCON.up	hsa04926	Relaxin signaling pathway
1547	NGMTvsGBM.up	Thyroid cancer			GBMvsCON.up	hsa04360	Axon guidance
1549	NGMTvsGBM.up	Carbohydrate digestion and absorption			GBMvsCON.up	hsa04623	Cytosolic DNA-sensing pathway
1551	NGMTvsGBM.up	Base excision repair			GBMvsCON.up	hsa05220	Chronic myeloid leukemia
1554	NGMTvsGBM.up	Amino sugar and nucleotide sugar metabolism			GBMvsCON.up	hsa05100	Bacterial invasion of epithelial cells
1556	NGMTvsGBM.up	Endocrine and other factor-regulated calcium reabsorption			GBMvsCON.up	hsa05212	Pancreatic cancer
1558	NGMTvsGBM.up	Proteasome			GBMvsCON.up	hsa04625	C-type lectin receptor signaling pathway
1559	NGMTvsGBM.up	Notch signaling pathway			GBMvsCON.up	hsa04520	Adherens junction
1563	NGMTvsGBM.up	Pyrimidine metabolism			GBMvsCON.up	hsa05142	Chagas disease
1564	NGMTvsGBM.up	Cocaine addiction			GBMvsCON.up	hsa04722	Neurotrophin signaling pathway
1565	NGMTvsGBM.up	Cysteine and methionine metabolism			GBMvsCON.up	hsa04935	Growth hormone synthesis, secretion and action
1567	NGMTvsGBM.up	Nucleotide excision repair			GBMvsCON.up	hsa04530	Tight junction
1569	NGMTvsGBM.up	Legionellosis			GBMvsCON.up	hsa04014	Ras signaling pathway
1570	NGMTvsGBM.up	Glutathione metabolism			GBMvsCON.up	hsa03320	PPAR signaling pathway
1571	NGMTvsGBM.up	Glycerolipid metabolism			GBMvsCON.up	hsa05323	Rheumatoid arthritis
1572	NGMTvsGBM.up	Acute myeloid leukemia			GBMvsCON.up	hsa04066	HIF-1 signaling pathway
1573	NGMTvsGBM.up	Long-term depression			GBMvsCON.up	hsa00510	N-Glycan biosynthesis
1574	NGMTvsGBM.up	Cytosolic DNA-sensing pathway			GBMvsCON.up	hsa04979	Cholesterol metabolism
1575	NGMTvsGBM.up	Renin secretion			GBMvsCON.up	hsa00240	Pyrimidine metabolism
1576	NGMTvsGBM.up	GnRH secretion			GBMvsCON.up	hsa04918	Thyroid hormone synthesis
1577	NGMTvsGBM.up	p53 signaling pathway			GBMvsCON.up	hsa00983	Drug metabolism - other enzymes
1579	NGMTvsGBM.up	Longevity regulating pathway - multiple species			GBMvsCON.up	hsa04666	Fc gamma R-mediated phagocytosis
1580	NGMTvsGBM.up	Cortisol synthesis and secretion			GBMvsCON.up	hsa01522	Endocrine resistance
1581	NGMTvsGBM.up	Chemical carcinogenesis - DNA adducts			GBMvsCON.up	hsa04640	Hematopoietic cell lineage
1583	NGMTvsGBM.up	Glycolysis / Gluconeogenesis			GBMvsCON.up	hsa04650	Natural killer cell mediated cytotoxicity
1584	NGMTvsGBM.up	Inositol phosphate metabolism			GBMvsCON.up	hsa04934	Cushing syndrome
1585	NGMTvsGBM.up	Epithelial cell signaling in Helicobacter pylori infection			GBMvsCON.up	hsa00513	Various types of N-glycan biosynthesis
1586	NGMTvsGBM.up	Long-term potentiation			GBMvsCON.up	hsa03030	DNA replication
1587	NGMTvsGBM.up	Adipocytokine signaling pathway			GBMvsCON.up	hsa05330	Allograft rejection
1588	NGMTvsGBM.up	Drug metabolism - cytochrome P450			GBMvsCON.up	hsa04940	Type I diabetes mellitus
1589	NGMTvsGBM.up	Thyroid hormone synthesis			GBMvsCON.up	hsa05223	Non-small cell lung cancer
1590	NGMTvsGBM.up	Gastric acid secretion			GBMvsCON.up	hsa01524	Platinum drug resistance
1591	NGMTvsGBM.up	Pertussis			GBMvsCON.up	hsa05320	Autoimmune thyroid disease
1592	NGMTvsGBM.up	Prolactin signaling pathway			GBMvsCON.up	hsa05321	Inflammatory bowel disease
1593	NGMTvsGBM.up	Complement and coagulation cascades			GBMvsCON.up	hsa04974	Protein digestion and absorption
1594	NGMTvsGBM.up	Taste transduction			GBMvsCON.up	hsa05215	Prostate cancer
1595	NGMTvsGBM.up	Metabolism of xenobiotics by cytochrome P450			GBMvsCON.up	hsa04668	TNF signaling pathway
1596	NGMTvsGBM.up	Cardiac muscle contraction			GBMvsCON.up	hsa04660	T cell receptor signaling pathway
1598	NGMTvsGBM.up	Platinum drug resistance			GBMvsCON.up	hsa01200	Carbon metabolism
1600	NGMTvsGBM.up	B cell receptor signaling pathway			GBMvsCON.up	hsa04915	Estrogen signaling pathway
1601	NGMTvsGBM.up	Chronic myeloid leukemia			GBMvsCON.up	hsa04072	Phospholipase D signaling pathway
1603	NGMTvsGBM.up	Pancreatic cancer			GBMvsCON.up	hsa04390	Hippo signaling pathway
1604	NGMTvsGBM.up	Insulin secretion			GBMvsCON.up	hsa04020	Calcium signaling pathway
1605	NGMTvsGBM.up	Inflammatory bowel disease			GBMvsCON.up	hsa03060	Protein export
1606	NGMTvsGBM.up	Gap junction			GBMvsCON.up	hsa03250	Viral life cycle - HIV-1
1607	NGMTvsGBM.up	Bile secretion			GBMvsCON.up	hsa05332	Graft-versus-host disease
1608	NGMTvsGBM.up	PD-L1 expression and PD-1 checkpoint pathway in cancer			GBMvsCON.up	hsa04662	B cell receptor signaling pathway
1609	NGMTvsGBM.up	Viral protein interaction with cytokine and cytokine receptor			GBMvsCON.up	hsa05235	PD-L1 expression and PD-1 checkpoint pathway in cancer
1610	NGMTvsGBM.up	Small cell lung cancer			GBMvsCON.up	hsa04620	Toll-like receptor signaling pathway
1612	NGMTvsGBM.up	Inflammatory mediator regulation of TRP channels			GBMvsCON.up	hsa04922	Glucagon signaling pathway
1613	NGMTvsGBM.up	NF-kappa B signaling pathway			GBMvsCON.up	hsa04068	FoxO signaling pathway
1614	NGMTvsGBM.up	Phosphatidylinositol signaling system			GBMvsCON.up	hsa04910	Insulin signaling pathway
1616	NGMTvsGBM.up	GnRH signaling pathway			GBMvsCON.up	hsa04140	Autophagy - animal
1617	NGMTvsGBM.up	C-type lectin receptor signaling pathway			GBMvsCON.up	hsa04371	Apelin signaling pathway
1618	NGMTvsGBM.up	Leishmaniasis			GBMvsCON.up	hsa04932	Non-alcoholic fatty liver disease
1619	NGMTvsGBM.up	Aldosterone synthesis and secretion			GBMvsCON.up	hsa05226	Gastric cancer
1620	NGMTvsGBM.up	Pancreatic secretion			GBMvsCON.up	hsa03022	Basal transcription factors
1622	NGMTvsGBM.up	Circadian entrainment			GBMvsCON.up	hsa04330	Notch signaling pathway
1623	NGMTvsGBM.up	Toll-like receptor signaling pathway			GBMvsCON.up	hsa00480	Glutathione metabolism
1624	NGMTvsGBM.up	Melanogenesis			GBMvsCON.up	hsa04622	RIG-I-like receptor signaling pathway
1625	NGMTvsGBM.up	TNF signaling pathway			GBMvsCON.up	hsa04115	p53 signaling pathway
1626	NGMTvsGBM.up	Endocrine resistance			GBMvsCON.up	hsa01521	EGFR tyrosine kinase inhibitor resistance
1628	NGMTvsGBM.up	T cell receptor signaling pathway			GBMvsCON.up	hsa00564	Glycerophospholipid metabolism
1632	NGMTvsGBM.up	Parathyroid hormone synthesis, secretion and action			GBMvsCON.up	hsa04723	Retrograde endocannabinoid signaling
1634	NGMTvsGBM.up	Serotonergic synapse			GBMvsCON.up	hsa05034	Alcoholism
1635	NGMTvsGBM.up	Glutamatergic synapse			GBMvsCON.up	hsa04921	Oxytocin signaling pathway
1636	NGMTvsGBM.up	Systemic lupus erythematosus			GBMvsCON.up	hsa00310	Lysine degradation
1637	NGMTvsGBM.up	Cholinergic synapse			GBMvsCON.up	hsa05144	Malaria
1638	NGMTvsGBM.up	AMPK signaling pathway			GBMvsCON.up	hsa04211	Longevity regulating pathway
1639	NGMTvsGBM.up	Osteoclast differentiation			GBMvsCON.up	hsa04012	ErbB signaling pathway
1640	NGMTvsGBM.up	HIF-1 signaling pathway			GBMvsCON.up	hsa05414	Dilated cardiomyopathy
1642	NGMTvsGBM.up	Spliceosome			GBMvsCON.up	hsa00280	Valine, leucine and isoleucine degradation
1643	NGMTvsGBM.up	Neurotrophin signaling pathway			GBMvsCON.up	hsa04370	VEGF signaling pathway
1644	NGMTvsGBM.up	Growth hormone synthesis, secretion and action			GBMvsCON.up	hsa05221	Acute myeloid leukemia
1645	NGMTvsGBM.up	Vascular smooth muscle contraction			GBMvsCON.up	hsa05120	Epithelial cell signaling in Helicobacter pylori infection
1646	NGMTvsGBM.up	FoxO signaling pathway			GBMvsCON.up	hsa05412	Arrhythmogenic right ventricular cardiomyopathy
1647	NGMTvsGBM.up	Oxidative phosphorylation			GBMvsCON.up	hsa01230	Biosynthesis of amino acids
1648	NGMTvsGBM.up	Insulin signaling pathway			GBMvsCON.up	hsa05211	Renal cell carcinoma
1649	NGMTvsGBM.up	Th17 cell differentiation			GBMvsCON.up	hsa04657	IL-17 signaling pathway
1650	NGMTvsGBM.up	Dopaminergic synapse			GBMvsCON.up	hsa05410	Hypertrophic cardiomyopathy
1651	NGMTvsGBM.up	Yersinia infection			GBMvsCON.up	hsa05210	Colorectal cancer
1652	NGMTvsGBM.up	Estrogen signaling pathway			GBMvsCON.up	hsa04925	Aldosterone synthesis and secretion
1653	NGMTvsGBM.up	Alcoholic liver disease			GBMvsCON.up	hsa04928	Parathyroid hormone synthesis, secretion and action
1654	NGMTvsGBM.up	Toxoplasmosis			GBMvsCON.up	hsa04724	Glutamatergic synapse
1655	NGMTvsGBM.up	Breast cancer			GBMvsCON.up	hsa05224	Breast cancer
1656	NGMTvsGBM.up	Retrograde endocannabinoid signaling			GBMvsCON.up	hsa04630	JAK-STAT signaling pathway
1657	NGMTvsGBM.up	Biosynthesis of cofactors			GBMvsCON.up	hsa04310	Wnt signaling pathway
1658	NGMTvsGBM.up	Phospholipase D signaling pathway			GBMvsCON.up	hsa04060	Cytokine-cytokine receptor interaction
1659	NGMTvsGBM.up	Alcoholism			GBMvsCON.up	hsa05143	African trypanosomiasis
1660	NGMTvsGBM.up	Necroptosis			GBMvsCON.up	hsa05340	Primary immunodeficiency
1661	NGMTvsGBM.up	Oxytocin signaling pathway			GBMvsCON.up	hsa05219	Bladder cancer
1662	NGMTvsGBM.up	Non-alcoholic fatty liver disease			GBMvsCON.up	hsa00561	Glycerolipid metabolism
1663	NGMTvsGBM.up	Hippo signaling pathway			GBMvsCON.up	hsa00562	Inositol phosphate metabolism
1664	NGMTvsGBM.up	Hepatitis C			GBMvsCON.up	hsa04917	Prolactin signaling pathway
1665	NGMTvsGBM.up	Cushing syndrome			GBMvsCON.up	hsa04750	Inflammatory mediator regulation of TRP channels
1666	NGMTvsGBM.up	Wnt signaling pathway			GBMvsCON.up	hsa04070	Phosphatidylinositol signaling system
1667	NGMTvsGBM.up	Hepatitis B			GBMvsCON.up	hsa04912	GnRH signaling pathway
1668	NGMTvsGBM.up	cGMP-PKG signaling pathway			GBMvsCON.up	hsa04931	Insulin resistance
1669	NGMTvsGBM.up	MicroRNAs in cancer			GBMvsCON.up	hsa04152	AMPK signaling pathway
1670	NGMTvsGBM.up	Hepatocellular carcinoma			GBMvsCON.up	hsa04071	Sphingolipid signaling pathway
1671	NGMTvsGBM.up	Cellular senescence			GBMvsCON.up	hsa04270	Vascular smooth muscle contraction
1672	NGMTvsGBM.up	Motor proteins			GBMvsCON.up	hsa04550	Signaling pathways regulating pluripotency of stem cells
1673	NGMTvsGBM.up	Phagosome			GBMvsCON.up	hsa04261	Adrenergic signaling in cardiomyocytes
1675	NGMTvsGBM.up	Cell adhesion molecules			GBMvsCON.up	hsa03430	Mismatch repair
1676	NGMTvsGBM.up	Influenza A			GBMvsCON.up	hsa03020	RNA polymerase
1677	NGMTvsGBM.up	Kaposi sarcoma-associated herpesvirus infection			GBMvsCON.up	hsa03410	Base excision repair
1678	NGMTvsGBM.up	Proteoglycans in cancer			GBMvsCON.up	hsa05310	Asthma
1679	NGMTvsGBM.up	Focal adhesion			GBMvsCON.up	hsa01212	Fatty acid metabolism
1680	NGMTvsGBM.up	Thermogenesis			GBMvsCON.up	hsa05213	Endometrial cancer
1681	NGMTvsGBM.up	Ras signaling pathway			GBMvsCON.up	hsa04664	Fc epsilon RI signaling pathway
1682	NGMTvsGBM.up	cAMP signaling pathway			GBMvsCON.up	hsa04672	Intestinal immune network for IgA production
1683	NGMTvsGBM.up	Calcium signaling pathway			GBMvsCON.up	hsa05214	Glioma
1684	NGMTvsGBM.up	Salmonella infection			GBMvsCON.up	hsa05230	Central carbon metabolism in cancer
1685	NGMTvsGBM.up	Human T-cell leukemia virus 1 infection			GBMvsCON.up	hsa04540	Gap junction
1686	NGMTvsGBM.up	Parkinson disease			GBMvsCON.up	hsa05231	Choline metabolism in cancer
1687	NGMTvsGBM.up	Cytokine-cytokine receptor interaction			GBMvsCON.up	hsa04728	Dopaminergic synapse
1688	NGMTvsGBM.up	Prion disease			GBMvsCON.up	hsa00531	Glycosaminoglycan degradation
1689	NGMTvsGBM.up	MAPK signaling pathway			GBMvsCON.up	hsa00670	One carbon pool by folate
1245	NGMTvsGBM.down	Huntington disease			GBMvsCON.up	hsa04614	Renin-angiotensin system
1248	NGMTvsGBM.down	Parkinson disease			GBMvsCON.up	hsa04130	SNARE interactions in vesicular transport
1242	NGMTvsGBM.down	Oxidative phosphorylation			GBMvsCON.up	hsa01523	Antifolate resistance
1244	NGMTvsGBM.down	Diabetic cardiomyopathy			GBMvsCON.up	hsa00600	Sphingolipid metabolism
1247	NGMTvsGBM.down	Chemical carcinogenesis - reactive oxygen species			GBMvsCON.up	hsa05110	Vibrio cholerae infection
1249	NGMTvsGBM.down	Thermogenesis			GBMvsCON.up	hsa04213	Longevity regulating pathway - multiple species
1251	NGMTvsGBM.down	Prion disease			GBMvsCON.up	hsa04137	Mitophagy - animal
1243	NGMTvsGBM.down	Retrograde endocannabinoid signaling			GBMvsCON.up	hsa04920	Adipocytokine signaling pathway
1250	NGMTvsGBM.down	Endocytosis			GBMvsCON.up	hsa05218	Melanoma
1246	NGMTvsGBM.down	Non-alcoholic fatty liver disease			GBMvsCON.up	hsa04350	TGF-beta signaling pathway
1257	NGMTvsGBM.down	Salmonella infection			GBMvsCON.up	hsa04114	Oocyte meiosis
1254	NGMTvsGBM.down	Axon guidance			GBMvsCON.up	hsa04814	Motor proteins
1255	NGMTvsGBM.down	Pathogenic Escherichia coli infection			GBMvsCON.up	hsa00511	Other glycan degradation
1293	NGMTvsGBM.down	Human papillomavirus infection			GBMvsCON.up	hsa04215	Apoptosis - multiple species
1273	NGMTvsGBM.down	Shigellosis			GBMvsCON.up	hsa00514	Other types of O-glycan biosynthesis
1258	NGMTvsGBM.down	Adrenergic signaling in cardiomyocytes			GBMvsCON.up	hsa00860	Porphyrin metabolism
1274	NGMTvsGBM.down	Tuberculosis			GBMvsCON.up	hsa03440	Homologous recombination
1285	NGMTvsGBM.down	cAMP signaling pathway			GBMvsCON.up	hsa00071	Fatty acid degradation
1253	NGMTvsGBM.down	Synaptic vesicle cycle			GBMvsCON.up	hsa00330	Arginine and proline metabolism
1259	NGMTvsGBM.down	Oocyte meiosis			GBMvsCON.up	hsa04978	Mineral absorption
1260	NGMTvsGBM.down	Lysosome			GBMvsCON.up	hsa04927	Cortisol synthesis and secretion
1276	NGMTvsGBM.down	Phagosome			GBMvsCON.up	hsa04720	Long-term potentiation
1308	NGMTvsGBM.down	Regulation of actin cytoskeleton			GBMvsCON.up	hsa04260	Cardiac muscle contraction
1252	NGMTvsGBM.down	Endocrine and other factor-regulated calcium reabsorption			GBMvsCON.up	hsa04914	Progesterone-mediated oocyte maturation
1256	NGMTvsGBM.down	Epithelial cell signaling in Helicobacter pylori infection			GBMvsCON.up	hsa04972	Pancreatic secretion
1261	NGMTvsGBM.down	T cell receptor signaling pathway			GBMvsCON.up	hsa03450	Non-homologous end-joining
1265	NGMTvsGBM.down	Sphingolipid signaling pathway			GBMvsCON.up	hsa00515	Mannose type O-glycan biosynthesis
1272	NGMTvsGBM.down	Yersinia infection			GBMvsCON.up	hsa00563	Glycosylphosphatidylinositol (GPI)-anchor biosynthesis
1277	NGMTvsGBM.down	Phospholipase D signaling pathway			GBMvsCON.up	hsa04392	Hippo signaling pathway - multiple species
1279	NGMTvsGBM.down	Hippo signaling pathway			GBMvsCON.up	hsa00020	Citrate cycle (TCA cycle)
1280	NGMTvsGBM.down	Tight junction			GBMvsCON.up	hsa00250	Alanine, aspartate and glutamate metabolism
1286	NGMTvsGBM.down	NOD-like receptor signaling pathway			GBMvsCON.up	hsa02010	ABC transporters
1294	NGMTvsGBM.down	Viral carcinogenesis			GBMvsCON.up	hsa00520	Amino sugar and nucleotide sugar metabolism
1315	NGMTvsGBM.down	Human immunodeficiency virus 1 infection			GBMvsCON.up	hsa00590	Arachidonic acid metabolism
1376	NGMTvsGBM.down	MAPK signaling pathway			GBMvsCON.up	hsa00270	Cysteine and methionine metabolism
1263	NGMTvsGBM.down	Glycerophospholipid metabolism			GBMvsCON.up	hsa04924	Renin secretion
1268	NGMTvsGBM.down	Fc gamma R-mediated phagocytosis			GBMvsCON.up	hsa05031	Amphetamine addiction
1269	NGMTvsGBM.down	Pancreatic secretion			GBMvsCON.up	hsa04911	Insulin secretion
1288	NGMTvsGBM.down	Apelin signaling pathway			GBMvsCON.up	hsa04916	Melanogenesis
1304	NGMTvsGBM.down	cGMP-PKG signaling pathway			GBMvsCON.up	hsa04726	Serotonergic synapse
1320	NGMTvsGBM.down	Chemokine signaling pathway			GBMvsCON.up	hsa00120	Primary bile acid biosynthesis
1333	NGMTvsGBM.down	Proteoglycans in cancer			GBMvsCON.up	hsa00534	Glycosaminoglycan biosynthesis - heparan sulfate / heparin
1348	NGMTvsGBM.down	Lipid and atherosclerosis			GBMvsCON.up	hsa01040	Biosynthesis of unsaturated fatty acids
1355	NGMTvsGBM.down	Human cytomegalovirus infection			GBMvsCON.up	hsa00500	Starch and sucrose metabolism
1357	NGMTvsGBM.down	Ras signaling pathway			GBMvsCON.up	hsa00260	Glycine, serine and threonine metabolism
1361	NGMTvsGBM.down	Calcium signaling pathway			GBMvsCON.up	hsa04730	Long-term depression
1372	NGMTvsGBM.down	Human T-cell leukemia virus 1 infection			GBMvsCON.up	hsa04929	GnRH secretion
1264	NGMTvsGBM.down	Fc epsilon RI signaling pathway			GBMvsCON.up	hsa05204	Chemical carcinogenesis - DNA adducts
1266	NGMTvsGBM.down	Mitophagy - animal			GBMvsCON.up	hsa04971	Gastric acid secretion
1278	NGMTvsGBM.down	ErbB signaling pathway			GBMvsCON.up	hsa04970	Salivary secretion
1281	NGMTvsGBM.down	Aldosterone synthesis and secretion			GBMvsCON.up	hsa04976	Bile secretion
1296	NGMTvsGBM.down	Platelet activation			GBMvsCON.up	hsa04713	Circadian entrainment
1306	NGMTvsGBM.down	Relaxin signaling pathway			GBMvsCON.up	hsa04725	Cholinergic synapse
1311	NGMTvsGBM.down	Dopaminergic synapse			GBMvsCON.up	hsa00450	Selenocompound metabolism
1313	NGMTvsGBM.down	Fluid shear stress and atherosclerosis			GBMvsCON.up	hsa00532	Glycosaminoglycan biosynthesis - chondroitin sulfate / dermatan sulfate
1314	NGMTvsGBM.down	Autophagy - animal			GBMvsCON.up	hsa00604	Glycosphingolipid biosynthesis - ganglio series
1316	NGMTvsGBM.down	Biosynthesis of cofactors			GBMvsCON.up	hsa01210	2-Oxocarboxylic acid metabolism
1326	NGMTvsGBM.down	Cell cycle			GBMvsCON.up	hsa00592	alpha-Linolenic acid metabolism
1363	NGMTvsGBM.down	Kaposi sarcoma-associated herpesvirus infection			GBMvsCON.up	hsa00900	Terpenoid backbone biosynthesis
1374	NGMTvsGBM.down	Rap1 signaling pathway			GBMvsCON.up	hsa00630	Glyoxylate and dicarboxylate metabolism
1392	NGMTvsGBM.down	Epstein-Barr virus infection			GBMvsCON.up	hsa00640	Propanoate metabolism
1262	NGMTvsGBM.down	Ether lipid metabolism			GBMvsCON.up	hsa00760	Nicotinate and nicotinamide metabolism
1270	NGMTvsGBM.down	Hedgehog signaling pathway			GBMvsCON.up	hsa01250	Biosynthesis of nucleotide sugars
1271	NGMTvsGBM.down	Vibrio cholerae infection			GBMvsCON.up	hsa04973	Carbohydrate digestion and absorption
1284	NGMTvsGBM.down	Gastric acid secretion			GBMvsCON.up	hsa04216	Ferroptosis
1287	NGMTvsGBM.down	Cardiac muscle contraction			GBMvsCON.up	hsa03460	Fanconi anemia pathway
1290	NGMTvsGBM.down	Bacterial invasion of epithelial cells			GBMvsCON.up	hsa04961	Endocrine and other factor-regulated calcium reabsorption
1291	NGMTvsGBM.down	Insulin secretion			GBMvsCON.up	hsa05030	Cocaine addiction
1295	NGMTvsGBM.down	GABAergic synapse			GBMvsCON.up	hsa04923	Regulation of lipolysis in adipocytes
1297	NGMTvsGBM.down	Salivary secretion			GBMvsCON.up	hsa05217	Basal cell carcinoma
1298	NGMTvsGBM.down	Bile secretion			GBMvsCON.up	hsa04727	GABAergic synapse
1303	NGMTvsGBM.down	NF-kappa B signaling pathway			GBMvsCON.up	hsa04061	Viral protein interaction with cytokine and cytokine receptor
1309	NGMTvsGBM.down	GnRH signaling pathway			GBMvsCON.up	hsa03266	Virion - Herpesvirus
1312	NGMTvsGBM.down	TNF signaling pathway			GBMvsCON.up	hsa00130	Ubiquinone and other terpenoid-quinone biosynthesis
1319	NGMTvsGBM.down	Parathyroid hormone synthesis, secretion and action			GBMvsCON.up	hsa00920	Sulfur metabolism
1321	NGMTvsGBM.down	Glutamatergic synapse			GBMvsCON.up	hsa04977	Vitamin digestion and absorption
1322	NGMTvsGBM.down	Purine metabolism			GBMvsCON.up	hsa00790	Folate biosynthesis
1323	NGMTvsGBM.down	Cholinergic synapse			GBMvsCON.up	hsa00030	Pentose phosphate pathway
1325	NGMTvsGBM.down	Rheumatoid arthritis			GBMvsCON.up	hsa00650	Butanoate metabolism
1341	NGMTvsGBM.down	Alcoholic liver disease			GBMvsCON.up	hsa00052	Galactose metabolism
1344	NGMTvsGBM.down	mTOR signaling pathway			GBMvsCON.up	hsa00410	beta-Alanine metabolism
1356	NGMTvsGBM.down	Necroptosis			GBMvsCON.up	hsa00051	Fructose and mannose metabolism
1359	NGMTvsGBM.down	Oxytocin signaling pathway			GBMvsCON.up	hsa00350	Tyrosine metabolism
1367	NGMTvsGBM.down	Hepatitis B			GBMvsCON.up	hsa05033	Nicotine addiction
1370	NGMTvsGBM.down	MicroRNAs in cancer			GBMvsCON.up	hsa04975	Fat digestion and absorption
1373	NGMTvsGBM.down	Hepatocellular carcinoma			GBMvsCON.up	hsa00380	Tryptophan metabolism
1421	NGMTvsGBM.down	Focal adhesion			GBMvsCON.up	hsa00565	Ether lipid metabolism
1267	NGMTvsGBM.down	Collecting duct acid secretion			GBMvsCON.up	hsa05216	Thyroid cancer
1289	NGMTvsGBM.down	Cholesterol metabolism			GBMvsCON.up	hsa04962	Vasopressin-regulated water reabsorption
1299	NGMTvsGBM.down	Glycerolipid metabolism			GBMvsCON.up	hsa00620	Pyruvate metabolism
1317	NGMTvsGBM.down	Thyroid hormone synthesis			GBMvsCON.up	hsa04340	Hedgehog signaling pathway
1318	NGMTvsGBM.down	Pertussis			GBMvsCON.up	hsa04913	Ovarian steroidogenesis
1324	NGMTvsGBM.down	PPAR signaling pathway			GBMvsCON.up	hsa00010	Glycolysis / Gluconeogenesis
1327	NGMTvsGBM.down	Gap junction			GBMvsCON.up	hsa00982	Drug metabolism - cytochrome P450
1330	NGMTvsGBM.down	Morphine addiction			GBMvsCON.up	hsa04742	Taste transduction
1331	NGMTvsGBM.down	Viral myocarditis			GBMvsCON.up	hsa00980	Metabolism of xenobiotics by cytochrome P450
1334	NGMTvsGBM.down	Inflammatory mediator regulation of TRP channels			GBMvsCON.up	hsa05032	Morphine addiction
1337	NGMTvsGBM.down	Choline metabolism in cancer			GBMvsCON.up	hsa00290	Valine, leucine and isoleucine biosynthesis
1340	NGMTvsGBM.down	C-type lectin receptor signaling pathway			GBMvsCON.up	hsa00740	Riboflavin metabolism
1343	NGMTvsGBM.down	Circadian entrainment			GBMvsCON.up	hsa00730	Thiamine metabolism
1347	NGMTvsGBM.down	Toll-like receptor signaling pathway			GBMvsCON.up	hsa00360	Phenylalanine metabolism
1349	NGMTvsGBM.down	Amoebiasis			GBMvsCON.up	hsa00603	Glycosphingolipid biosynthesis - globo and isoglobo series
1353	NGMTvsGBM.down	Chagas disease			GBMvsCON.up	hsa00770	Pantothenate and CoA biosynthesis
1364	NGMTvsGBM.down	Leukocyte transendothelial migration			GBMvsCON.up	hsa00100	Steroid biosynthesis
1366	NGMTvsGBM.down	Ribosome			GBMvsCON.up	hsa00430	Taurine and hypotaurine metabolism
1371	NGMTvsGBM.down	Thyroid hormone signaling pathway			GBMvsCON.up	hsa04964	Proximal tubule bicarbonate reclamation
1379	NGMTvsGBM.down	Neurotrophin signaling pathway			GBMvsCON.up	hsa00220	Arginine biosynthesis
1380	NGMTvsGBM.down	Growth hormone synthesis, secretion and action			GBMvsCON.up	hsa00062	Fatty acid elongation
1385	NGMTvsGBM.down	Vascular smooth muscle contraction			GBMvsCON.up	hsa04966	Collecting duct acid secretion
1390	NGMTvsGBM.down	Apoptosis			GBMvsCON.up	hsa00040	Pentose and glucuronate interconversions
1397	NGMTvsGBM.down	Spinocerebellar ataxia			GBMvsCON.up	hsa04721	Synaptic vesicle cycle
1398	NGMTvsGBM.down	Natural killer cell mediated cytotoxicity			GBMvsCON.up	hsa00785	Lipoic acid metabolism
1414	NGMTvsGBM.down	Hepatitis C			GBMvsCON.up	hsa03267	Virion - Adenovirus
1417	NGMTvsGBM.down	Cushing syndrome			GBMvsCON.up	hsa00440	Phosphonate and phosphinate metabolism
1423	NGMTvsGBM.down	Wnt signaling pathway			GBMvsCON.up	hsa00400	Phenylalanine, tyrosine and tryptophan biosynthesis
1428	NGMTvsGBM.down	Cellular senescence			GBMvsCON.up	hsa03260	Virion - Human immunodeficiency virus
1432	NGMTvsGBM.down	Motor proteins			GBMvsCON.up	hsa00910	Nitrogen metabolism
1275	NGMTvsGBM.down	Thiamine metabolism			GBMvsCON.up	hsa00591	Linoleic acid metabolism
1283	NGMTvsGBM.down	Proximal tubule bicarbonate reclamation			GBMvsCON.up	hsa00053	Ascorbate and aldarate metabolism
1300	NGMTvsGBM.down	Apoptosis - multiple species			GBMvsCON.up	hsa00512	Mucin type O-glycan biosynthesis
1301	NGMTvsGBM.down	Autophagy - other			GBMvsCON.up	hsa04960	Aldosterone-regulated sodium reabsorption
1307	NGMTvsGBM.down	Citrate cycle (TCA cycle)			GBMvsCON.up	hsa04710	Circadian rhythm
1310	NGMTvsGBM.down	Fructose and mannose metabolism			GBMvsCON.up	hsa00140	Steroid hormone biosynthesis
1328	NGMTvsGBM.down	Valine, leucine and isoleucine degradation			GBMvsCON.down	hsa05132	Salmonella infection
1329	NGMTvsGBM.down	Type II diabetes mellitus			GBMvsCON.down	hsa04814	Motor proteins
1338	NGMTvsGBM.down	Glutathione metabolism			GBMvsCON.down	hsa04144	Endocytosis
1339	NGMTvsGBM.down	Mineral absorption			GBMvsCON.down	hsa04014	Ras signaling pathway
1342	NGMTvsGBM.down	VEGF signaling pathway			GBMvsCON.down	hsa04010	MAPK signaling pathway
1351	NGMTvsGBM.down	Long-term depression			GBMvsCON.down	hsa05165	Human papillomavirus infection
1352	NGMTvsGBM.down	RIG-I-like receptor signaling pathway			GBMvsCON.down	hsa05016	Huntington disease
1358	NGMTvsGBM.down	p53 signaling pathway			GBMvsCON.down	hsa05020	Prion disease
1360	NGMTvsGBM.down	Cortisol synthesis and secretion			GBMvsCON.down	hsa05170	Human immunodeficiency virus 1 infection
1365	NGMTvsGBM.down	Long-term potentiation			GBMvsCON.down	hsa05131	Shigellosis
1368	NGMTvsGBM.down	Glioma			GBMvsCON.down	hsa04810	Regulation of actin cytoskeleton
1369	NGMTvsGBM.down	Central carbon metabolism in cancer			GBMvsCON.down	hsa05012	Parkinson disease
1375	NGMTvsGBM.down	Nucleotide metabolism			GBMvsCON.down	hsa05130	Pathogenic Escherichia coli infection
1378	NGMTvsGBM.down	Renal cell carcinoma			GBMvsCON.down	hsa05163	Human cytomegalovirus infection
1381	NGMTvsGBM.down	Platinum drug resistance			GBMvsCON.down	hsa04360	Axon guidance
1382	NGMTvsGBM.down	IL-17 signaling pathway			GBMvsCON.down	hsa04145	Phagosome
1383	NGMTvsGBM.down	B cell receptor signaling pathway			GBMvsCON.down	hsa04071	Sphingolipid signaling pathway
1384	NGMTvsGBM.down	Chronic myeloid leukemia			GBMvsCON.down	hsa04530	Tight junction
1386	NGMTvsGBM.down	Pancreatic cancer			GBMvsCON.down	hsa04062	Chemokine signaling pathway
1391	NGMTvsGBM.down	mRNA surveillance pathway			GBMvsCON.down	hsa04015	Rap1 signaling pathway
1396	NGMTvsGBM.down	Longevity regulating pathway			GBMvsCON.down	hsa05208	Chemical carcinogenesis - reactive oxygen species
1400	NGMTvsGBM.down	Small cell lung cancer			GBMvsCON.down	hsa04261	Adrenergic signaling in cardiomyocytes
1401	NGMTvsGBM.down	Dilated cardiomyopathy			GBMvsCON.down	hsa05417	Lipid and atherosclerosis
1403	NGMTvsGBM.down	Colorectal cancer			GBMvsCON.down	hsa04728	Dopaminergic synapse
1404	NGMTvsGBM.down	Phosphatidylinositol signaling system			GBMvsCON.down	hsa04024	cAMP signaling pathway
1406	NGMTvsGBM.down	Progesterone-mediated oocyte maturation			GBMvsCON.down	hsa01200	Carbon metabolism
1407	NGMTvsGBM.down	Leishmaniasis			GBMvsCON.down	hsa04722	Neurotrophin signaling pathway
1411	NGMTvsGBM.down	Melanogenesis			GBMvsCON.down	hsa04140	Autophagy - animal
1412	NGMTvsGBM.down	Insulin resistance			GBMvsCON.down	hsa04150	mTOR signaling pathway
1413	NGMTvsGBM.down	Endocrine resistance			GBMvsCON.down	hsa04921	Oxytocin signaling pathway
1420	NGMTvsGBM.down	AGE-RAGE signaling pathway in diabetic complications			GBMvsCON.down	hsa04510	Focal adhesion
1430	NGMTvsGBM.down	AMPK signaling pathway			GBMvsCON.down	hsa04540	Gap junction
1431	NGMTvsGBM.down	Osteoclast differentiation			GBMvsCON.down	hsa05167	Kaposi sarcoma-associated herpesvirus infection
1434	NGMTvsGBM.down	Carbon metabolism			GBMvsCON.down	hsa05205	Proteoglycans in cancer
1440	NGMTvsGBM.down	FoxO signaling pathway			GBMvsCON.down	hsa04114	Oocyte meiosis
1441	NGMTvsGBM.down	Ubiquitin mediated proteolysis			GBMvsCON.down	hsa04072	Phospholipase D signaling pathway
1453	NGMTvsGBM.down	Toxoplasmosis			GBMvsCON.down	hsa04152	AMPK signaling pathway
1454	NGMTvsGBM.down	Breast cancer			GBMvsCON.down	hsa04910	Insulin signaling pathway
1457	NGMTvsGBM.down	Neutrophil extracellular trap formation			GBMvsCON.down	hsa04725	Cholinergic synapse
1459	NGMTvsGBM.down	Alcoholism			GBMvsCON.down	hsa05135	Yersinia infection
1462	NGMTvsGBM.down	Gastric cancer			GBMvsCON.down	hsa04371	Apelin signaling pathway
1465	NGMTvsGBM.down	JAK-STAT signaling pathway			GBMvsCON.down	hsa04012	ErbB signaling pathway
1468	NGMTvsGBM.down	Transcriptional misregulation in cancer			GBMvsCON.down	hsa04919	Thyroid hormone signaling pathway
1471	NGMTvsGBM.down	Cell adhesion molecules			GBMvsCON.down	hsa05160	Hepatitis C
1476	NGMTvsGBM.down	Chemical carcinogenesis - receptor activation			GBMvsCON.down	hsa01230	Biosynthesis of amino acids
1282	NGMTvsGBM.down	Virion - Adenovirus			GBMvsCON.down	hsa04070	Phosphatidylinositol signaling system
1292	NGMTvsGBM.down	D-Amino acid metabolism			GBMvsCON.down	hsa04912	GnRH signaling pathway
1302	NGMTvsGBM.down	Riboflavin metabolism			GBMvsCON.down	hsa00230	Purine metabolism
1305	NGMTvsGBM.down	Sulfur relay system			GBMvsCON.down	hsa04926	Relaxin signaling pathway
1332	NGMTvsGBM.down	2-Oxocarboxylic acid metabolism			GBMvsCON.down	hsa00562	Inositol phosphate metabolism
1335	NGMTvsGBM.down	One carbon pool by folate			GBMvsCON.down	hsa04720	Long-term potentiation
1336	NGMTvsGBM.down	Taurine and hypotaurine metabolism			GBMvsCON.down	hsa05211	Renal cell carcinoma
1345	NGMTvsGBM.down	Arginine biosynthesis			GBMvsCON.down	hsa04922	Glucagon signaling pathway
1346	NGMTvsGBM.down	Protein export			GBMvsCON.down	hsa04660	T cell receptor signaling pathway
1350	NGMTvsGBM.down	Fatty acid elongation			GBMvsCON.down	hsa04020	Calcium signaling pathway
1354	NGMTvsGBM.down	Hippo signaling pathway - multiple species			GBMvsCON.down	hsa05100	Bacterial invasion of epithelial cells
1362	NGMTvsGBM.down	Butanoate metabolism			GBMvsCON.down	hsa05231	Choline metabolism in cancer
1377	NGMTvsGBM.down	Nicotinate and nicotinamide metabolism			GBMvsCON.down	hsa04666	Fc gamma R-mediated phagocytosis
1387	NGMTvsGBM.down	Biosynthesis of nucleotide sugars			GBMvsCON.down	hsa04724	Glutamatergic synapse
1388	NGMTvsGBM.down	Aldosterone-regulated sodium reabsorption			GBMvsCON.down	hsa04066	HIF-1 signaling pathway
1389	NGMTvsGBM.down	Circadian rhythm			GBMvsCON.down	hsa04935	Growth hormone synthesis, secretion and action
1393	NGMTvsGBM.down	Alanine, aspartate and glutamate metabolism			GBMvsCON.down	hsa04120	Ubiquitin mediated proteolysis
1394	NGMTvsGBM.down	Primary immunodeficiency			GBMvsCON.down	hsa04723	Retrograde endocannabinoid signaling
1395	NGMTvsGBM.down	Fat digestion and absorption			GBMvsCON.down	hsa04022	cGMP-PKG signaling pathway
1399	NGMTvsGBM.down	Thyroid cancer			GBMvsCON.down	hsa05207	Chemical carcinogenesis - receptor activation
1402	NGMTvsGBM.down	Carbohydrate digestion and absorption			GBMvsCON.down	hsa05415	Diabetic cardiomyopathy
1405	NGMTvsGBM.down	Ferroptosis			GBMvsCON.down	hsa04713	Circadian entrainment
1408	NGMTvsGBM.down	Fatty acid degradation			GBMvsCON.down	hsa04670	Leukocyte transendothelial migration
1409	NGMTvsGBM.down	Amino sugar and nucleotide sugar metabolism			GBMvsCON.down	hsa04270	Vascular smooth muscle contraction
1410	NGMTvsGBM.down	Notch signaling pathway			GBMvsCON.down	hsa04210	Apoptosis
1415	NGMTvsGBM.down	Pyrimidine metabolism			GBMvsCON.down	hsa05203	Viral carcinogenesis
1416	NGMTvsGBM.down	Arachidonic acid metabolism			GBMvsCON.down	hsa04730	Long-term depression
1418	NGMTvsGBM.down	Sphingolipid metabolism			GBMvsCON.down	hsa04721	Synaptic vesicle cycle
1419	NGMTvsGBM.down	Ovarian steroidogenesis			GBMvsCON.down	hsa04971	Gastric acid secretion
1422	NGMTvsGBM.down	Nucleotide excision repair			GBMvsCON.down	hsa04611	Platelet activation
1424	NGMTvsGBM.down	Regulation of lipolysis in adipocytes			GBMvsCON.down	hsa00190	Oxidative phosphorylation
1425	NGMTvsGBM.down	Viral life cycle - HIV-1			GBMvsCON.down	hsa04915	Estrogen signaling pathway
1426	NGMTvsGBM.down	Legionellosis			GBMvsCON.down	hsa05034	Alcoholism
1427	NGMTvsGBM.down	Basal cell carcinoma			GBMvsCON.down	hsa04934	Cushing syndrome
1429	NGMTvsGBM.down	Fatty acid metabolism			GBMvsCON.down	hsa05161	Hepatitis B
1433	NGMTvsGBM.down	Endometrial cancer			GBMvsCON.down	hsa05206	MicroRNAs in cancer
1435	NGMTvsGBM.down	GnRH secretion			GBMvsCON.down	hsa04962	Vasopressin-regulated water reabsorption
1436	NGMTvsGBM.down	Allograft rejection			GBMvsCON.down	hsa00010	Glycolysis / Gluconeogenesis
1437	NGMTvsGBM.down	RNA degradation			GBMvsCON.down	hsa05120	Epithelial cell signaling in Helicobacter pylori infection
1438	NGMTvsGBM.down	Longevity regulating pathway - multiple species			GBMvsCON.down	hsa05214	Glioma
1439	NGMTvsGBM.down	Chemical carcinogenesis - DNA adducts			GBMvsCON.down	hsa04928	Parathyroid hormone synthesis, secretion and action
1442	NGMTvsGBM.down	Inositol phosphate metabolism			GBMvsCON.down	hsa04726	Serotonergic synapse
1443	NGMTvsGBM.down	Arrhythmogenic right ventricular cardiomyopathy			GBMvsCON.down	hsa04310	Wnt signaling pathway
1444	NGMTvsGBM.down	Drug metabolism - cytochrome P450			GBMvsCON.down	hsa04662	B cell receptor signaling pathway
1445	NGMTvsGBM.down	Type I diabetes mellitus			GBMvsCON.down	hsa05210	Colorectal cancer
1446	NGMTvsGBM.down	Amphetamine addiction			GBMvsCON.down	hsa04925	Aldosterone synthesis and secretion
1447	NGMTvsGBM.down	Prolactin signaling pathway			GBMvsCON.down	hsa04916	Melanogenesis
1448	NGMTvsGBM.down	Graft-versus-host disease			GBMvsCON.down	hsa05142	Chagas disease
1449	NGMTvsGBM.down	Biosynthesis of amino acids			GBMvsCON.down	hsa04650	Natural killer cell mediated cytotoxicity
1450	NGMTvsGBM.down	EGFR tyrosine kinase inhibitor resistance			GBMvsCON.down	hsa04390	Hippo signaling pathway
1451	NGMTvsGBM.down	Metabolism of xenobiotics by cytochrome P450			GBMvsCON.down	hsa05225	Hepatocellular carcinoma
1452	NGMTvsGBM.down	Non-small cell lung cancer			GBMvsCON.down	hsa04621	NOD-like receptor signaling pathway
1455	NGMTvsGBM.down	Drug metabolism - other enzymes			GBMvsCON.down	hsa04514	Cell adhesion molecules
1456	NGMTvsGBM.down	Melanoma			GBMvsCON.down	hsa05166	Human T-cell leukemia virus 1 infection
1458	NGMTvsGBM.down	Autoimmune thyroid disease			GBMvsCON.down	hsa05110	Vibrio cholerae infection
1460	NGMTvsGBM.down	ECM-receptor interaction			GBMvsCON.down	hsa05230	Central carbon metabolism in cancer
1461	NGMTvsGBM.down	Hypertrophic cardiomyopathy			GBMvsCON.down	hsa05223	Non-small cell lung cancer
1463	NGMTvsGBM.down	PD-L1 expression and PD-1 checkpoint pathway in cancer			GBMvsCON.down	hsa05212	Pancreatic cancer
1464	NGMTvsGBM.down	Protein digestion and absorption			GBMvsCON.down	hsa04972	Pancreatic secretion
1466	NGMTvsGBM.down	Nucleocytoplasmic transport			GBMvsCON.down	hsa05418	Fluid shear stress and atherosclerosis
1467	NGMTvsGBM.down	TGF-beta signaling pathway			GBMvsCON.down	hsa04110	Cell cycle
1469	NGMTvsGBM.down	Adherens junction			GBMvsCON.down	hsa04218	Cellular senescence
1470	NGMTvsGBM.down	Glucagon signaling pathway			GBMvsCON.down	hsa05152	Tuberculosis
1472	NGMTvsGBM.down	Th1 and Th2 cell differentiation			GBMvsCON.down	hsa04370	VEGF signaling pathway
1473	NGMTvsGBM.down	Serotonergic synapse			GBMvsCON.down	hsa04664	Fc epsilon RI signaling pathway
1474	NGMTvsGBM.down	Antigen processing and presentation			GBMvsCON.down	hsa01521	EGFR tyrosine kinase inhibitor resistance
1475	NGMTvsGBM.down	HIF-1 signaling pathway			GBMvsCON.down	hsa01232	Nucleotide metabolism
1477	NGMTvsGBM.down	Signaling pathways regulating pluripotency of stem cells			GBMvsCON.down	hsa04727	GABAergic synapse
1478	NGMTvsGBM.down	Insulin signaling pathway			GBMvsCON.down	hsa04750	Inflammatory mediator regulation of TRP channels
1479	NGMTvsGBM.down	Th17 cell differentiation			GBMvsCON.down	hsa04914	Progesterone-mediated oocyte maturation
1480	NGMTvsGBM.down	Measles			GBMvsCON.down	hsa04625	C-type lectin receptor signaling pathway
1481	NGMTvsGBM.down	Estrogen signaling pathway			GBMvsCON.down	hsa04620	Toll-like receptor signaling pathway
1482	NGMTvsGBM.down	Protein processing in endoplasmic reticulum			GBMvsCON.down	hsa04933	AGE-RAGE signaling pathway in diabetic complications
1483	NGMTvsGBM.down	Influenza A			GBMvsCON.down	hsa04068	FoxO signaling pathway
1484	NGMTvsGBM.down	Coronavirus disease - COVID-19			GBMvsCON.down	hsa04932	Non-alcoholic fatty liver disease
1485	NGMTvsGBM.down	Cytokine-cytokine receptor interaction			GBMvsCON.down	hsa04141	Protein processing in endoplasmic reticulum
					GBMvsCON.down	hsa04714	Thermogenesis
					GBMvsCON.down	hsa04961	Endocrine and other factor-regulated calcium reabsorption
					GBMvsCON.down	hsa04911	Insulin secretion
					GBMvsCON.down	hsa05235	PD-L1 expression and PD-1 checkpoint pathway in cancer
					GBMvsCON.down	hsa05032	Morphine addiction
					GBMvsCON.down	hsa04380	Osteoclast differentiation
					GBMvsCON.down	hsa04142	Lysosome
					GBMvsCON.down	hsa01240	Biosynthesis of cofactors
					GBMvsCON.down	hsa00051	Fructose and mannose metabolism
					GBMvsCON.down	hsa05213	Endometrial cancer
					GBMvsCON.down	hsa04924	Renin secretion
					GBMvsCON.down	hsa04929	GnRH secretion
					GBMvsCON.down	hsa05220	Chronic myeloid leukemia
					GBMvsCON.down	hsa04970	Salivary secretion
					GBMvsCON.down	hsa05215	Prostate cancer
					GBMvsCON.down	hsa04520	Adherens junction
					GBMvsCON.down	hsa04931	Insulin resistance
					GBMvsCON.down	hsa01522	Endocrine resistance
					GBMvsCON.down	hsa04936	Alcoholic liver disease
					GBMvsCON.down	hsa04613	Neutrophil extracellular trap formation
					GBMvsCON.down	hsa05226	Gastric cancer
					GBMvsCON.down	hsa00030	Pentose phosphate pathway
					GBMvsCON.down	hsa04960	Aldosterone-regulated sodium reabsorption
					GBMvsCON.down	hsa00565	Ether lipid metabolism
					GBMvsCON.down	hsa00620	Pyruvate metabolism
					GBMvsCON.down	hsa04260	Cardiac muscle contraction
					GBMvsCON.down	hsa03015	mRNA surveillance pathway
					GBMvsCON.down	hsa04668	TNF signaling pathway
					GBMvsCON.down	hsa04217	Necroptosis
					GBMvsCON.down	hsa05164	Influenza A
					GBMvsCON.down	hsa04966	Collecting duct acid secretion
					GBMvsCON.down	hsa00260	Glycine, serine and threonine metabolism
					GBMvsCON.down	hsa00330	Arginine and proline metabolism
					GBMvsCON.down	hsa05221	Acute myeloid leukemia
					GBMvsCON.down	hsa04137	Mitophagy - animal
					GBMvsCON.down	hsa05031	Amphetamine addiction
					GBMvsCON.down	hsa04917	Prolactin signaling pathway
					GBMvsCON.down	hsa00980	Metabolism of xenobiotics by cytochrome P450
					GBMvsCON.down	hsa05146	Amoebiasis
					GBMvsCON.down	hsa05323	Rheumatoid arthritis
					GBMvsCON.down	hsa05017	Spinocerebellar ataxia
					GBMvsCON.down	hsa05145	Toxoplasmosis
					GBMvsCON.down	hsa05224	Breast cancer
					GBMvsCON.down	hsa05219	Bladder cancer
					GBMvsCON.down	hsa04930	Type II diabetes mellitus
					GBMvsCON.down	hsa00270	Cysteine and methionine metabolism
					GBMvsCON.down	hsa03250	Viral life cycle - HIV-1
					GBMvsCON.down	hsa00480	Glutathione metabolism
					GBMvsCON.down	hsa04918	Thyroid hormone synthesis
					GBMvsCON.down	hsa05133	Pertussis
					GBMvsCON.down	hsa01524	Platinum drug resistance
					GBMvsCON.down	hsa05218	Melanoma
					GBMvsCON.down	hsa00564	Glycerophospholipid metabolism
					GBMvsCON.down	hsa04350	TGF-beta signaling pathway
					GBMvsCON.down	hsa04659	Th17 cell differentiation
					GBMvsCON.down	hsa05171	Coronavirus disease - COVID-19
					GBMvsCON.down	hsa04136	Autophagy - other
					GBMvsCON.down	hsa00250	Alanine, aspartate and glutamate metabolism
					GBMvsCON.down	hsa05216	Thyroid cancer
					GBMvsCON.down	hsa04973	Carbohydrate digestion and absorption
					GBMvsCON.down	hsa04216	Ferroptosis
					GBMvsCON.down	hsa04923	Regulation of lipolysis in adipocytes
					GBMvsCON.down	hsa03018	RNA degradation
					GBMvsCON.down	hsa04976	Bile secretion
					GBMvsCON.down	hsa04211	Longevity regulating pathway
					GBMvsCON.down	hsa04658	Th1 and Th2 cell differentiation
					GBMvsCON.down	hsa04550	Signaling pathways regulating pluripotency of stem cells
					GBMvsCON.down	hsa05169	Epstein-Barr virus infection
					GBMvsCON.down	hsa04964	Proximal tubule bicarbonate reclamation
					GBMvsCON.down	hsa00520	Amino sugar and nucleotide sugar metabolism
					GBMvsCON.down	hsa00590	Arachidonic acid metabolism
					GBMvsCON.down	hsa04340	Hedgehog signaling pathway
					GBMvsCON.down	hsa04213	Longevity regulating pathway - multiple species
					GBMvsCON.down	hsa05204	Chemical carcinogenesis - DNA adducts
					GBMvsCON.down	hsa05414	Dilated cardiomyopathy
					GBMvsCON.down	hsa05162	Measles
					GBMvsCON.down	hsa00900	Terpenoid backbone biosynthesis
					GBMvsCON.down	hsa00350	Tyrosine metabolism
					GBMvsCON.down	hsa04979	Cholesterol metabolism
					GBMvsCON.down	hsa04978	Mineral absorption
					GBMvsCON.down	hsa04622	RIG-I-like receptor signaling pathway
					GBMvsCON.down	hsa04927	Cortisol synthesis and secretion
					GBMvsCON.down	hsa00982	Drug metabolism - cytochrome P450
					GBMvsCON.down	hsa04657	IL-17 signaling pathway
					GBMvsCON.down	hsa05410	Hypertrophic cardiomyopathy
					GBMvsCON.down	hsa04974	Protein digestion and absorption
					GBMvsCON.down	hsa00340	Histidine metabolism
					GBMvsCON.down	hsa00100	Steroid biosynthesis
					GBMvsCON.down	hsa00220	Arginine biosynthesis
					GBMvsCON.down	hsa00410	beta-Alanine metabolism
					GBMvsCON.down	hsa00500	Starch and sucrose metabolism
					GBMvsCON.down	hsa00630	Glyoxylate and dicarboxylate metabolism
					GBMvsCON.down	hsa00020	Citrate cycle (TCA cycle)
					GBMvsCON.down	hsa00760	Nicotinate and nicotinamide metabolism
					GBMvsCON.down	hsa01250	Biosynthesis of nucleotide sugars
					GBMvsCON.down	hsa00970	Aminoacyl-tRNA biosynthesis
					GBMvsCON.down	hsa00071	Fatty acid degradation
					GBMvsCON.down	hsa05030	Cocaine addiction
					GBMvsCON.down	hsa00600	Sphingolipid metabolism
					GBMvsCON.down	hsa01212	Fatty acid metabolism
					GBMvsCON.down	hsa05412	Arrhythmogenic right ventricular cardiomyopathy
					GBMvsCON.down	hsa04742	Taste transduction
					GBMvsCON.down	hsa00983	Drug metabolism - other enzymes
					GBMvsCON.down	hsa03320	PPAR signaling pathway
					GBMvsCON.down	hsa05222	Small cell lung cancer
					GBMvsCON.down	hsa04612	Antigen processing and presentation
					GBMvsCON.down	hsa04630	JAK-STAT signaling pathway
					GBMvsCON.down	hsa00730	Thiamine metabolism
					GBMvsCON.down	hsa00910	Nitrogen metabolism
					GBMvsCON.down	hsa01210	2-Oxocarboxylic acid metabolism
					GBMvsCON.down	hsa01040	Biosynthesis of unsaturated fatty acids
					GBMvsCON.down	hsa00052	Galactose metabolism
					GBMvsCON.down	hsa05143	African trypanosomiasis
					GBMvsCON.down	hsa00860	Porphyrin metabolism
					GBMvsCON.down	hsa05134	Legionellosis
					GBMvsCON.down	hsa00561	Glycerolipid metabolism
					GBMvsCON.down	hsa00830	Retinol metabolism
					GBMvsCON.down	hsa04920	Adipocytokine signaling pathway
					GBMvsCON.down	hsa04146	Peroxisome
					GBMvsCON.down	hsa04512	ECM-receptor interaction
					GBMvsCON.down	hsa05416	Viral myocarditis
					GBMvsCON.down	hsa05140	Leishmaniasis
					GBMvsCON.down	hsa03040	Spliceosome
					GBMvsCON.down	hsa00440	Phosphonate and phosphinate metabolism
					GBMvsCON.down	hsa00470	D-Amino acid metabolism
					GBMvsCON.down	hsa00750	Vitamin B6 metabolism
					GBMvsCON.down	hsa00920	Sulfur metabolism
					GBMvsCON.down	hsa00360	Phenylalanine metabolism
					GBMvsCON.down	hsa04744	Phototransduction
					GBMvsCON.down	hsa00062	Fatty acid elongation
					GBMvsCON.down	hsa00790	Folate biosynthesis
					GBMvsCON.down	hsa00053	Ascorbate and aldarate metabolism
					GBMvsCON.down	hsa00040	Pentose and glucuronate interconversions
					GBMvsCON.down	hsa04215	Apoptosis - multiple species
					GBMvsCON.down	hsa04975	Fat digestion and absorption
					GBMvsCON.down	hsa00380	Tryptophan metabolism
					GBMvsCON.down	hsa02010	ABC transporters
					GBMvsCON.down	hsa00310	Lysine degradation
					GBMvsCON.down	hsa00280	Valine, leucine and isoleucine degradation
					GBMvsCON.down	hsa00240	Pyrimidine metabolism
					GBMvsCON.down	hsa00140	Steroid hormone biosynthesis
					GBMvsCON.down	hsa03008	Ribosome biogenesis in eukaryotes
					GBMvsCON.down	hsa03013	Nucleocytoplasmic transport
					GBMvsCON.down	hsa04064	NF-kappa B signaling pathway
					GBMvsCON.down	hsa04640	Hematopoietic cell lineage
					GBMvsCON.down	hsa00400	Phenylalanine, tyrosine and tryptophan biosynthesis
					GBMvsCON.down	hsa03266	Virion - Herpesvirus
					GBMvsCON.down	hsa04122	Sulfur relay system
					GBMvsCON.down	hsa00061	Fatty acid biosynthesis
					GBMvsCON.down	hsa00670	One carbon pool by folate
					GBMvsCON.down	hsa00592	alpha-Linolenic acid metabolism
					GBMvsCON.down	hsa04614	Renin-angiotensin system
					GBMvsCON.down	hsa04950	Maturity onset diabetes of the young
					GBMvsCON.down	hsa00591	Linoleic acid metabolism
					GBMvsCON.down	hsa04392	Hippo signaling pathway - multiple species
					GBMvsCON.down	hsa00650	Butanoate metabolism
					GBMvsCON.down	hsa01523	Antifolate resistance
					GBMvsCON.down	hsa00640	Propanoate metabolism
					GBMvsCON.down	hsa03030	DNA replication
					GBMvsCON.down	hsa04710	Circadian rhythm
					GBMvsCON.down	hsa05340	Primary immunodeficiency
					GBMvsCON.down	hsa03460	Fanconi anemia pathway
					GBMvsCON.down	hsa05144	Malaria
					GBMvsCON.down	hsa04913	Ovarian steroidogenesis
					GBMvsCON.down	hsa03420	Nucleotide excision repair
					GBMvsCON.down	hsa04623	Cytosolic DNA-sensing pathway
					GBMvsCON.down	hsa04115	p53 signaling pathway
