# Supplementary material for: Proteomic and metabolomic analyses illustrate the mechanisms of expression of the O6‐methylguanine‐DNA methyltransferase gene in glioblastoma
Source: CNS Neurosci Ther. 2023 Aug 28;30(2):e14415. doi: 10.1111/cns.14415 (PMC10848106; doi:10.1111/cns.14415)
Supplement: Supplementary file 1 — Table S1. [file CNS-30-e14415-s001.zip › cns14415-sup-0008-TableS8.csv]

pathNames	pathIds	Total	Hits	Raw p	#NAME?	Holm adjust	FDR	Impact
Glycerophospholipid metabolism	hsa00564	36	17	2.84E-11	24.286	2.38E-09	2.38E-09	0.61026
Alanine, aspartate and glutamate metabolism	hsa00250	28	8	0.0004988	7.6033	0.041401	0.018296	0.66908
Arachidonic acid metabolism	hsa00590	36	9	0.00065341	7.3333	0.05358	0.018296	0.68828
Sphingolipid metabolism	hsa00600	21	6	0.0026304	5.9406	0.21306	0.055239	0.62678
Histidine metabolism	hsa00340	16	5	0.0039715	5.5286	0.31772	0.066721	0.31147
Arginine biosynthesis	hsa00220	14	4	0.014232	4.2522	1	0.19925	0.11675
Vitamin B6 metabolism	hsa00750	9	3	0.021842	3.8239	1	0.24308	0.15686
Glycerolipid metabolism	hsa00561	16	4	0.02315	3.7657	1	0.24308	0.03583
Ether lipid metabolism	hsa00565	20	4	0.049406	3.0077	1	0.42636	0.28915
Aminoacyl-tRNA biosynthesis	hsa00970	48	7	0.050757	2.9807	1	0.42636	0
Nitrogen metabolism	hsa00910	6	2	0.063043	2.7639	1	0.4413	0
D-Glutamine and D-glutamate metabolism	hsa00471	6	2	0.063043	2.7639	1	0.4413	0.5
Glyoxylate and dicarboxylate metabolism	hsa00630	32	5	0.073246	2.6139	1	0.47328	0.05556
Galactose metabolism	hsa00052	27	4	0.12225	2.1017	1	0.73348	0.03826
Glutathione metabolism	hsa00480	28	4	0.13515	2.0014	1	0.75683	0.30731
Pantothenate and CoA biosynthesis	hsa00770	19	3	0.15013	1.8963	1	0.77591	0.00714
Caffeine metabolism	hsa00232	10	2	0.15703	1.8513	1	0.77591	0.30769
Citrate cycle (TCA cycle)	hsa00020	20	3	0.1679	1.7844	1	0.78354	0.18675
beta-Alanine metabolism	hsa00410	21	3	0.18626	1.6806	1	0.82345	0
Riboflavin metabolism	hsa00740	4	1	0.25735	1.3573	1	1	0.5
Arginine and proline metabolism	hsa00330	38	4	0.28715	1.2477	1	1	0.086
Nicotinate and nicotinamide metabolism	hsa00760	15	2	0.29239	1.2297	1	1	0.23465
Linoleic acid metabolism	hsa00591	5	1	0.31067	1.169	1	1	0
Purine metabolism	hsa00230	65	6	0.31973	1.1403	1	1	0.09536
Phosphatidylinositol signaling system	hsa04070	28	3	0.32447	1.1256	1	1	0.04713
Tryptophan metabolism	hsa00380	41	4	0.33738	1.0865	1	1	0.18296
Phosphonate and phosphinate metabolism	hsa00440	6	1	0.36019	1.0211	1	1	0
Starch and sucrose metabolism	hsa00500	18	2	0.37351	0.98482	1	1	0.01826
Terpenoid backbone biosynthesis	hsa00900	18	2	0.37351	0.98482	1	1	0.16825
Glycine, serine and threonine metabolism	hsa00260	33	3	0.42501	0.85563	1	1	0.0726
Ascorbate and aldarate metabolism	hsa00053	8	1	0.44891	0.80094	1	1	0
Valine, leucine and isoleucine biosynthesis	hsa00290	8	1	0.44891	0.80094	1	1	0
Lipoic acid metabolism	hsa00785	8	1	0.44891	0.80094	1	1	0
Pentose phosphate pathway	hsa00030	22	2	0.4753	0.74381	1	1	0.07051
One carbon pool by folate	hsa00670	9	1	0.48858	0.71626	1	1	0.01587
Amino sugar and nucleotide sugar metabolism	hsa00520	37	3	0.50176	0.68963	1	1	0.12178
Glycosaminoglycan biosynthesis - chondroitin sulfate / dermatan sulfate	hsa00532	10	1	0.52541	0.64357	1	1	0
Pyrimidine metabolism	hsa00240	39	3	0.53819	0.61955	1	1	0.12613
Glycolysis / Gluconeogenesis	hsa00010	26	2	0.56662	0.56807	1	1	0.12929
Tyrosine metabolism	hsa00350	42	3	0.58991	0.52778	1	1	0
alpha-Linolenic acid metabolism	hsa00592	13	1	0.62087	0.47663	1	1	0
Porphyrin and chlorophyll metabolism	hsa00860	30	2	0.64608	0.43683	1	1	0
Inositol phosphate metabolism	hsa00562	30	2	0.64608	0.43683	1	1	0.15918
Glycosylphosphatidylinositol (GPI)-anchor biosynthesis	hsa00563	14	1	0.64825	0.43347	1	1	0.00399
Butanoate metabolism	hsa00650	15	1	0.67367	0.39501	1	1	0
Cysteine and methionine metabolism	hsa00270	33	2	0.69787	0.35972	1	1	0.10446
Retinol metabolism	hsa00830	17	1	0.71918	0.32965	1	1	0.24227
Selenocompound metabolism	hsa00450	20	1	0.7759	0.25373	1	1	0
Fatty acid degradation	hsa00071	39	2	0.7828	0.24488	1	1	0.00142
Drug metabolism - other enzymes	hsa00983	39	2	0.7828	0.24488	1	1	0.03804
Pyruvate metabolism	hsa00620	22	1	0.80725	0.21412	1	1	0.20684
Propanoate metabolism	hsa00640	23	1	0.82125	0.19693	1	1	0
Lysine degradation	hsa00310	25	1	0.8463	0.16688	1	1	0.14085
Primary bile acid biosynthesis	hsa00120	46	2	0.855	0.15665	1	1	0.05002
Fatty acid biosynthesis	hsa00061	47	2	0.86334	0.14695	1	1	0.01473
Folate biosynthesis	hsa00790	27	1	0.86787	0.14172	1	1	0.00434
Drug metabolism - cytochrome P450	hsa00982	55	2	0.91582	0.087941	1	1	0
Biosynthesis of unsaturated fatty acids	hsa01040	36	1	0.93326	0.069076	1	1	0
Fatty acid elongation	hsa00062	39	1	0.94689	0.054567	1	1	0.00449
Valine, leucine and isoleucine degradation	hsa00280	40	1	0.9508	0.050456	1	1	0.01084
Steroid hormone biosynthesis	hsa00140	85	3	0.95239	0.048775	1	1	0.18571
N-Glycan biosynthesis	hsa00510	41	1	0.95441	0.046659	1	1	0.00676
Steroid biosynthesis	hsa00100	42	1	0.95777	0.043152	1	1	0
Metabolism of xenobiotics by cytochrome P450	hsa00980	68	1	0.99431	0.0057022	1	1	0
