# Supplementary material for: Proteomic and metabolomic analyses illustrate the mechanisms of expression of the O6‐methylguanine‐DNA methyltransferase gene in glioblastoma
Source: CNS Neurosci Ther. 2023 Aug 28;30(2):e14415. doi: 10.1111/cns.14415 (PMC10848106; doi:10.1111/cns.14415)
Supplement: Supplementary file 1 — Table S1. [file CNS-30-e14415-s001.zip › cns14415-sup-0009-TableS9.csv]

pathNames	pathIds	Total	Hits	Raw p	#NAME?	Holm adjust	FDR	Impact
Aminoacyl-tRNA biosynthesis	hsa00970	48	1	0.66084	0.41424	1	1	0
Primary bile acid biosynthesis	hsa00120	46	1	0.64497	0.43856	1	1	0.05002
Tyrosine metabolism	hsa00350	42	4	0.011978	4.4247	0.97023	0.25154	0.09546
Tryptophan metabolism	hsa00380	41	1	0.60206	0.50741	1	1	0
Valine, leucine and isoleucine degradation	hsa00280	40	1	0.59289	0.52275	1	1	0
Drug metabolism - other enzymes	hsa00983	39	1	0.58352	0.53868	1	1	0
Pyrimidine metabolism	hsa00240	39	1	0.58352	0.53868	1	1	0.0068
Arginine and proline metabolism	hsa00330	38	2	0.20174	1.6008	1	1	0
Glycerophospholipid metabolism	hsa00564	36	10	1.07E-09	20.655	9.00E-08	9.00E-08	0.42082
Arachidonic acid metabolism	hsa00590	36	1	0.55413	0.59036	1	1	0
Glycine, serine and threonine metabolism	hsa00260	33	1	0.52273	0.64869	1	1	0
Cysteine and methionine metabolism	hsa00270	33	1	0.52273	0.64869	1	1	0
Glyoxylate and dicarboxylate metabolism	hsa00630	32	1	0.5118	0.66983	1	1	0
Inositol phosphate metabolism	hsa00562	30	1	0.48919	0.715	1	1	0.12939
Alanine, aspartate and glutamate metabolism	hsa00250	28	3	0.021727	3.8292	1	0.36502	0.04808
Phosphatidylinositol signaling system	hsa04070	28	1	0.46558	0.76448	1	1	0.03736
Glutathione metabolism	hsa00480	28	1	0.46558	0.76448	1	1	0.25596
Galactose metabolism	hsa00052	27	1	0.45337	0.79104	1	1	0
Glycolysis / Gluconeogenesis	hsa00010	26	1	0.4409	0.81894	1	1	0.10044
Pyruvate metabolism	hsa00620	22	1	0.38819	0.94627	1	1	0.20684
Sphingolipid metabolism	hsa00600	21	6	3.02E-06	12.709	0.00025096	0.00012699	0.61258
Ether lipid metabolism	hsa00565	20	4	0.00073038	7.2219	0.059891	0.020451	0.28915
Selenocompound metabolism	hsa00450	20	1	0.36005	1.0215	1	1	0
Citrate cycle (TCA cycle)	hsa00020	20	1	0.36005	1.0215	1	1	0.04634
Pentose and glucuronate interconversions	hsa00040	18	1	0.33066	1.1067	1	1	0
Glycerolipid metabolism	hsa00561	16	1	0.29996	1.2041	1	1	0.10467
Butanoate metabolism	hsa00650	15	1	0.28411	1.2584	1	1	0.11111
Arginine biosynthesis	hsa00220	14	1	0.2679	1.3171	1	1	0
Glycosylphosphatidylinositol (GPI)-anchor biosynthesis	hsa00563	14	1	0.2679	1.3171	1	1	0.00399
alpha-Linolenic acid metabolism	hsa00592	13	1	0.25134	1.3809	1	1	0
Ascorbate and aldarate metabolism	hsa00053	8	1	0.16293	1.8145	1	1	0
Linoleic acid metabolism	hsa00591	5	1	0.1051	2.2528	1	1	0
Synthesis and degradation of ketone bodies	hsa00072	5	1	0.1051	2.2528	1	1	0.6
