# Supplementary material for: Proteomic and metabolomic analyses illustrate the mechanisms of expression of the O6‐methylguanine‐DNA methyltransferase gene in glioblastoma
Source: CNS Neurosci Ther. 2023 Aug 28;30(2):e14415. doi: 10.1111/cns.14415 (PMC10848106; doi:10.1111/cns.14415)
Supplement: Supplementary file 1 — Table S1. [file CNS-30-e14415-s001.zip › cns14415-sup-0010-TableS10.csv]

	Total	Expected	Hits	Raw p	-log10(p)	Holm adjust	FDR	Impact
Ribosome	153	34.308	98	8.9218e-29	28.05	2.9531e-26	2.9531e-26	0
Spliceosome	135	30.272	90	1.885e-28	27.725	6.2205e-26	3.1197e-26	0
RNA transport	165	36.999	80	9.3417e-14	13.03	3.0734e-11	1.0307e-11	1.0962
Phagosome	152	34.084	75	1.7905e-13	12.747	5.873e-11	1.4817e-11	0.21918
Protein processing in endoplasmic reticulum	166	37.223	70	7.6015e-09	8.1191	2.4857e-06	5.0322e-07	0.15306
Bacterial invasion of epithelial cells	73	16.369	37	1.0389e-07	6.9834	3.3869e-05	5.5651e-06	1.2558
Complement and coagulation cascades	79	17.714	39	1.1769e-07	6.9293	3.825e-05	5.5651e-06	1.0615
Epstein-Barr virus infection	201	45.071	76	4.2885e-07	6.3677	0.00013895	1.7744e-05	1.1374
mRNA surveillance pathway	91	20.405	41	1.2597e-06	5.8997	0.00040687	4.5214e-05	0.98077
Proteasome	45	10.091	25	1.366e-06	5.8646	0.00043984	4.5214e-05	0
Antigen processing and presentation	78	17.49	36	2.7794e-06	5.5561	0.00089218	8.3634e-05	0.97368
Endocytosis	249	55.834	86	6.1747e-06	5.2094	0.0019759	0.00017032	0.25833
Shigellosis	67	15.024	31	1.2711e-05	4.8958	0.0040547	0.00032363	1
Renal cell carcinoma	69	15.472	31	2.6315e-05	4.5798	0.0083683	0.00062217	0.66038
Tuberculosis	179	40.138	64	2.8199e-05	4.5498	0.008939	0.00062225	1.5238
Pathogenic Escherichia coli infection	201	45.071	70	3.2795e-05	4.4842	0.010363	0.00067844	1.0614
Gap junction	88	19.733	36	7.224e-05	4.1412	0.022756	0.0014066	1.878
Protein export	23	5.1574	14	7.9064e-05	4.102	0.024826	0.0014502	0
Viral myocarditis	60	13.454	27	8.3243e-05	4.0797	0.026055	0.0014502	0.42424
Pancreatic cancer	76	17.042	32	9.3263e-05	4.0303	0.029098	0.0014996	1.1569
Neurotrophin signaling pathway	119	26.684	45	9.5138e-05	4.0216	0.029588	0.0014996	1.3816
Salmonella infection	80	17.939	33	0.00011784	3.9287	0.036531	0.001773	1.5116
Vibrio cholerae infection	50	11.212	23	0.00018413	3.7349	0.056896	0.0026392	0.75
ErbB signaling pathway	85	19.06	34	0.00019136	3.7181	0.058939	0.0026392	2.0169
Human immunodeficiency virus 1 infection	212	47.538	70	0.00021562	3.6663	0.066196	0.0028548	1.0667
Lysosome	123	27.581	45	0.00023179	3.6349	0.070928	0.0029509	0
Hepatitis B	162	36.326	56	0.00024416	3.6123	0.07447	0.0029933	0.95312
Inositol phosphate metabolism	74	16.593	30	0.00034029	3.4681	0.10345	0.0040228	2.6316
Influenza A	170	38.12	57	0.00052419	3.2805	0.15883	0.005983	0.75229
Non-small cell lung cancer	66	14.799	27	0.00055994	3.2519	0.1691	0.006178	1.1702
Vasopressin-regulated water reabsorption	44	9.8663	20	0.0005807	3.236	0.17479	0.0062004	0.40909
Fc gamma R-mediated phagocytosis	93	20.854	35	0.00060923	3.2152	0.18277	0.0063017	1.2826
Long-term potentiation	67	15.024	27	0.00074056	3.1304	0.22143	0.0074281	2.1667
Cell adhesion molecules (CAMs)	147	32.962	50	0.0007821	3.1067	0.23307	0.007614	0.58233
Focal adhesion	199	44.623	64	0.00086838	3.0613	0.25791	0.007992	2.4407
Thyroid hormone signaling pathway	119	26.684	42	0.00086922	3.0609	0.25791	0.007992	0.88312
VEGF signaling pathway	59	13.23	24	0.001226	2.9115	0.36166	0.010551	1.5926
RNA degradation	79	17.714	30	0.0012296	2.9102	0.36166	0.010551	0.064516
Regulation of actin cytoskeleton	213	47.762	67	0.0012821	2.8921	0.37566	0.010551	1.7867
AGE-RAGE signaling pathway in diabetic complications	100	22.423	36	0.0013197	2.8795	0.38534	0.010551	1.4426
Pertussis	76	17.042	29	0.001349	2.87	0.39256	0.010551	0.90566
Chronic myeloid leukemia	76	17.042	29	0.001349	2.87	0.39256	0.010551	1.1
Aminoacyl-tRNA biosynthesis	66	14.799	26	0.0013706	2.8631	0.39612	0.010551	0.11111
Epithelial cell signaling in Helicobacter pylori infection	70	15.696	27	0.0016188	2.7908	0.46622	0.012178	0.63636
Leukocyte transendothelial migration	112	25.114	39	0.0017411	2.7592	0.4997	0.012723	1.5641
Bladder cancer	41	9.1936	18	0.0017681	2.7525	0.50568	0.012723	0.64516
Yersinia infection	120	26.908	41	0.002029	2.6927	0.57827	0.014289	1.4884
Platelet activation	124	27.805	42	0.0021734	2.6629	0.61724	0.014987	1.1324
Human cytomegalovirus infection	225	50.453	69	0.0022758	2.6429	0.64404	0.015373	1.0068
DNA replication	36	8.0724	16	0.0026958	2.5693	0.76022	0.017846	0
Proteoglycans in cancer	204	45.744	63	0.0028781	2.5409	0.80874	0.018679	0.94972
Sphingolipid signaling pathway	119	26.684	40	0.0031942	2.4956	0.89436	0.019905	1.0645
Purine metabolism	130	29.15	43	0.0032234	2.4917	0.89934	0.019905	5.01
Legionellosis	56	12.557	22	0.0032474	2.4885	0.90277	0.019905	0.72727
Toxoplasmosis	112	25.114	38	0.0033322	2.4773	0.92302	0.020054	0.85965
Long-term depression	60	13.454	23	0.0038192	2.418	1	0.022574	1.4062
B cell receptor signaling pathway	82	18.387	29	0.0049997	2.3011	1	0.029033	1.2045
GnRH signaling pathway	93	20.854	32	0.0053077	2.2751	1	0.029869	1.5
Kaposi sarcoma-associated herpesvirus infection	186	41.708	57	0.0053241	2.2738	1	0.029869	0.68033
T cell receptor signaling pathway	104	23.32	35	0.0054699	2.262	1	0.029937	1.1846
Prion diseases	35	7.8482	15	0.0055171	2.2583	1	0.029937	0.63158
Rap1 signaling pathway	210	47.089	63	0.0059722	2.2239	1	0.031884	1.6582
HIF-1 signaling pathway	109	24.442	36	0.0068488	2.1644	1	0.035983	1.4219
Chagas disease (American trypanosomiasis)	102	22.872	34	0.0072185	2.1416	1	0.037333	0.86154
Glucagon signaling pathway	106	23.769	35	0.0076332	2.1173	1	0.038871	1.1633
Fructose and mannose metabolism	33	7.3997	14	0.0080591	2.0937	1	0.040418	1.8421
Relaxin signaling pathway	129	28.926	41	0.0085516	2.068	1	0.041648	1.2375
Pentose phosphate pathway	30	6.727	13	0.0085561	2.0677	1	0.041648	2.76
Cholesterol metabolism	50	11.212	19	0.0090983	2.041	1	0.043645	0.32911
Growth hormone synthesis, secretion and action	119	26.684	38	0.010207	1.9911	1	0.048263	1.1481
Amyotrophic lateral sclerosis (ALS)	51	11.436	19	0.011521	1.9385	1	0.053709	0.66667
Leishmaniasis	76	17.042	26	0.012226	1.9127	1	0.056107	1.0222
Viral carcinogenesis	201	45.071	59	0.012374	1.9075	1	0.056107	0.014599
Hepatitis C	155	34.756	47	0.013108	1.8825	1	0.058633	0.68889
Allograft rejection	38	8.5209	15	0.013293	1.8764	1	0.058667	0.13793
Human papillomavirus infection	330	73.997	91	0.01444	1.8404	1	0.06289	0.73759
Thyroid hormone synthesis	74	16.593	25	0.016337	1.7868	1	0.069499	0.38298
mTOR signaling pathway	153	34.308	46	0.016377	1.7858	1	0.069499	0.93333
Glioma	75	16.818	25	0.019427	1.7116	1	0.081396	1.2222
EGFR tyrosine kinase inhibitor resistance	79	17.714	26	0.020527	1.6877	1	0.08493	2.6897
One carbon pool by folate	20	4.4847	9	0.020843	1.681	1	0.085174	6.2381
Ubiquitin mediated proteolysis	136	30.496	41	0.021519	1.6672	1	0.085816	0
Apoptosis	136	30.496	41	0.021519	1.6672	1	0.085816	0.87619
Nucleotide excision repair	47	10.539	17	0.022245	1.6528	1	0.087654	0
Endometrial cancer	58	13.006	20	0.023827	1.6229	1	0.092785	0.75
Central carbon metabolism in cancer	69	15.472	23	0.024318	1.6141	1	0.093596	0.48276
Collecting duct acid secretion	27	6.0543	11	0.025057	1.6011	1	0.094432	0
Phosphatidylinositol signaling system	99	22.199	31	0.025106	1.6002	1	0.094432	3.125
Glutathione metabolism	56	12.557	19	0.032141	1.4929	1	0.11954	2.8889
Human T-cell leukemia virus 1 infection	219	49.107	61	0.032851	1.4834	1	0.12082	0.63866
Adherens junction	71	15.921	23	0.033788	1.4712	1	0.1229	1.3014
Peroxisome	83	18.611	26	0.037776	1.4228	1	0.13474	0.046875
Fc epsilon RI signaling pathway	68	15.248	22	0.037857	1.4219	1	0.13474	1.0732
NOD-like receptor signaling pathway	181	40.586	51	0.039457	1.4039	1	0.13894	0.87805
Type I diabetes mellitus	43	9.6421	15	0.042222	1.3745	1	0.14711	0.05
Alanine, aspartate and glutamate metabolism	36	8.0724	13	0.043217	1.3643	1	0.14901	2.4375
Glycosaminoglycan degradation	19	4.2604	8	0.043736	1.3592	1	0.14924	1
Platinum drug resistance	73	16.369	23	0.045778	1.3393	1	0.15375	0.80435
Dopaminergic synapse	131	29.375	38	0.045985	1.3374	1	0.15375	0.87234
Glycine, serine and threonine metabolism	40	8.9694	14	0.047459	1.3237	1	0.15699	2.9143
C-type lectin receptor signaling pathway	104	23.32	31	0.047903	1.3196	1	0.15699	1.1895
Non-homologous end-joining	13	2.915	6	0.05013	1.2999	1	0.16268	0
Sulfur metabolism	10	2.2423	5	0.051476	1.2884	1	0.16542	1.5556
Mismatch repair	23	5.1574	9	0.053151	1.2745	1	0.16676	0
Renin-angiotensin system	23	5.1574	9	0.053151	1.2745	1	0.16676	0.035714
African trypanosomiasis	37	8.2967	13	0.053404	1.2724	1	0.16676	0.39286
Colorectal cancer	86	19.284	26	0.056531	1.2477	1	0.17395	0.73239
Autophagy - animal	137	30.72	39	0.056756	1.246	1	0.17395	0.93204
Graft-versus-host disease	41	9.1936	14	0.057712	1.2387	1	0.17525	0.14286
Endocrine and other factor-regulated calcium reabsorption	53	11.884	17	0.067634	1.1698	1	0.20352	0.33333
Pyrimidine metabolism	57	12.781	18	0.070136	1.1541	1	0.20914	2.8814
Phospholipase D signaling pathway	148	33.187	41	0.075224	1.1236	1	0.21928	1.1273
AMPK signaling pathway	120	26.908	34	0.075624	1.1213	1	0.21928	0.49254
N-Glycan biosynthesis	50	11.212	16	0.076185	1.1181	1	0.21928	1.0526
Arginine and proline metabolism	50	11.212	16	0.076185	1.1181	1	0.21928	1.2821
Chemokine signaling pathway	189	42.38	51	0.077953	1.1082	1	0.22244	1.8214
Axon guidance	181	40.586	49	0.078923	1.1028	1	0.22328	0.94161
PD-L1 expression and PD-1 checkpoint pathway in cancer	89	19.957	26	0.081134	1.0908	1	0.22759	1.0282
Insulin signaling pathway	137	30.72	38	0.082906	1.0814	1	0.2292	0.93443
Oxidative phosphorylation	133	29.823	37	0.083093	1.0804	1	0.2292	0.035714
Choline metabolism in cancer	98	21.975	28	0.091489	1.0386	1	0.2468	1.1282
Endocrine resistance	98	21.975	28	0.091489	1.0386	1	0.2468	1.4068
Amoebiasis	102	22.872	29	0.091713	1.0376	1	0.2468	0.33333
Acute myeloid leukemia	67	15.024	20	0.096617	1.0149	1	0.25791	0.87234
Terpenoid backbone biosynthesis	22	4.9331	8	0.098442	1.0068	1	0.25958	1.7647
Gastric acid secretion	75	16.818	22	0.098814	1.0052	1	0.25958	0.58621
ECM-receptor interaction	88	19.733	25	0.11201	0.95076	1	0.28989	1.2083
Th1 and Th2 cell differentiation	92	20.63	26	0.1121	0.95039	1	0.28989	0.79688
Oxytocin signaling pathway	153	34.308	41	0.11407	0.94283	1	0.29042	1.2456
Citrate cycle (TCA cycle)	30	6.727	10	0.11452	0.94113	1	0.29042	1.8095
Adrenergic signaling in cardiomyocytes	149	33.411	40	0.11494	0.93952	1	0.29042	1.2128
Proximal tubule bicarbonate reclamation	23	5.1574	8	0.1226	0.91152	1	0.30561	0.25
Ribosome biogenesis in eukaryotes	105	23.545	29	0.1228	0.91081	1	0.30561	0.066667
Rheumatoid arthritis	93	20.854	26	0.12388	0.90699	1	0.30601	0.083333
Measles	138	30.944	37	0.12728	0.89524	1	0.31096	0.76471
Alzheimer disease	171	38.344	45	0.12776	0.89359	1	0.31096	0.33333
Phosphonate and phosphinate metabolism	6	1.3454	3	0.13078	0.88344	1	0.31598	1
Glutamatergic synapse	114	25.563	31	0.13287	0.87657	1	0.31869	0.78723
Aldosterone synthesis and secretion	98	21.975	27	0.13581	0.86705	1	0.32342	0.55
Apelin signaling pathway	137	30.72	36	0.16141	0.79206	1	0.38162	0.98361
Staphylococcus aureus infection	96	21.526	26	0.16356	0.78631	1	0.38397	0.86486
PPAR signaling pathway	76	17.042	21	0.16888	0.77241	1	0.39366	0.94118
Glycolysis or Gluconeogenesis	68	15.248	19	0.17029	0.76881	1	0.39417	1.8824
Prostate cancer	97	21.751	26	0.1782	0.7491	1	0.40961	0.90741
Fluid shear stress and atherosclerosis	139	31.169	36	0.18599	0.73051	1	0.42457	0.83696
Aldosterone-regulated sodium reabsorption	37	8.2967	11	0.18943	0.72256	1	0.4254	0.33333
Parathyroid hormone synthesis, secretion and action	106	23.769	28	0.18943	0.72254	1	0.4254	0.84615
Basal transcription factors	45	10.091	13	0.19146	0.71791	1	0.4254	0
Autoimmune thyroid disease	53	11.884	15	0.1915	0.71784	1	0.4254	0.081081
Tight junction	169	37.896	43	0.1941	0.71197	1	0.42831	0.97674
Th17 cell differentiation	107	23.993	28	0.20456	0.68917	1	0.44822	0.5
Oocyte meiosis	128	28.702	33	0.20666	0.68474	1	0.44822	0.64286
Prolactin signaling pathway	70	15.696	19	0.20718	0.68365	1	0.44822	0.9434
Primary immunodeficiency	38	8.5209	11	0.21589	0.66576	1	0.46403	0
Valine, leucine and isoleucine biosynthesis	4	0.89694	2	0.21904	0.65948	1	0.46775	0
Toll-like receptor signaling pathway	104	23.32	27	0.22312	0.65146	1	0.47275	1.0897
D-Arginine and D-ornithine metabolism	1	0.22423	1	0.22423	0.6493	1	0.47275	0
Hepatocellular carcinoma	168	37.671	42	0.23458	0.62971	1	0.48944	1.5319
Ras signaling pathway	232	52.022	57	0.23511	0.62873	1	0.48944	1.4235
Steroid biosynthesis	19	4.2604	6	0.23907	0.62147	1	0.49458	1.0769
Pyruvate metabolism	39	8.7451	11	0.24377	0.61302	1	0.49485	1.7727
RNA polymerase	31	6.9513	9	0.24518	0.61051	1	0.49485	0
Asthma	31	6.9513	9	0.24518	0.61051	1	0.49485	0.037037
Antifolate resistance	31	6.9513	9	0.24518	0.61051	1	0.49485	0.2
Valine, leucine and isoleucine degradation	48	10.763	13	0.26678	0.57384	1	0.53518	1.0612
Osteoclast differentiation	128	28.702	32	0.27098	0.56707	1	0.53885	0.9
Renin secretion	69	15.472	18	0.27268	0.56435	1	0.53885	0.64706
Thermogenesis	231	51.798	56	0.27372	0.56269	1	0.53885	0.92453
Cell cycle	124	27.805	31	0.27512	0.56048	1	0.53885	1.3187
Apoptosis - multiple species	32	7.1755	9	0.27812	0.55577	1	0.54059	0.57576
Thiamine metabolism	16	3.5877	5	0.27928	0.55397	1	0.54059	1.5
Various types of N-glycan biosynthesis	20	4.4847	6	0.28137	0.55073	1	0.54147	0.58621
Cholinergic synapse	112	25.114	28	0.28825	0.54023	1	0.55151	0.84615
Malaria	49	10.987	13	0.29391	0.53179	1	0.55591	0.18421
Cysteine and methionine metabolism	49	10.987	13	0.29391	0.53179	1	0.55591	1.1622
Thyroid cancer	37	8.2967	10	0.30758	0.51204	1	0.57537	0.76
Drug metabolism - other enzymes	79	17.714	20	0.30767	0.51191	1	0.57537	1.75
Small cell lung cancer	92	20.63	23	0.31291	0.50457	1	0.57645	0.75
Phenylalanine, tyrosine and tryptophan biosynthesis	5	1.1212	2	0.31296	0.50452	1	0.57645	0.66667
MAPK signaling pathway	295	66.149	70	0.31348	0.50379	1	0.57645	1.4915
Arginine biosynthesis	21	4.7089	6	0.32512	0.48795	1	0.59387	1.0833
Circadian entrainment	97	21.751	24	0.32774	0.48447	1	0.59387	1.5778
Primary bile acid biosynthesis	17	3.812	5	0.32833	0.48369	1	0.59387	0.66667
Glyoxylate and dicarboxylate metabolism	30	6.727	8	0.35422	0.45073	1	0.63632	1.0435
GnRH secretion	64	14.351	16	0.35591	0.44866	1	0.63632	0.71875
Ether lipid metabolism	47	10.539	12	0.35757	0.44664	1	0.63632	2.1111
Estrogen signaling pathway	138	30.944	33	0.36823	0.43389	1	0.65178	1.0328
Synaptic vesicle cycle	78	17.49	19	0.38285	0.41697	1	0.67406	0.14286
Amino sugar and nucleotide sugar metabolism	48	10.763	12	0.38783	0.41136	1	0.67599	0.95238
Inflammatory mediator regulation of TRP channels	100	22.423	24	0.38983	0.40913	1	0.67599	0.64583
Lysine degradation	61	13.678	15	0.39007	0.40886	1	0.67599	0.95652
Fatty acid degradation	44	9.8663	11	0.39715	0.40105	1	0.68118	0.95161
RIG-I-like receptor signaling pathway	70	15.696	17	0.39907	0.39895	1	0.68118	1.2157
Natural killer cell mediated cytotoxicity	131	29.375	31	0.39924	0.39876	1	0.68118	0.94444
Vitamin B6 metabolism	6	1.3454	2	0.40404	0.39357	1	0.68584	1.6364
Ferroptosis	40	8.9694	10	0.4072	0.39019	1	0.68767	0.17647
Huntington disease	193	43.277	45	0.40976	0.38747	1	0.68847	0.19048
Mannose type O-glycan biosynthesis	23	5.1574	6	0.41443	0.38255	1	0.69122	0.52381
cGMP-PKG signaling pathway	167	37.447	39	0.41557	0.38136	1	0.69122	0.76562
Starch and sucrose metabolism	36	8.0724	9	0.41813	0.37869	1	0.69201	1.7083
Glycosphingolipid biosynthesis - ganglio series	15	3.3635	4	0.44339	0.35321	1	0.72718	0.51852
Cytosolic DNA-sensing pathway	63	14.127	15	0.4442	0.35242	1	0.72718	0.9
Cellular senescence	160	35.877	37	0.44597	0.35069	1	0.72718	0.85417
Nicotinate and nicotinamide metabolism	37	8.2967	9	0.45366	0.34326	1	0.73609	3.3077
Ubiquinone and other terpenoid-quinone biosynthesis	11	2.4666	3	0.46268	0.33472	1	0.74706	0.76923
Porphyrin and chlorophyll metabolism	42	9.4178	10	0.47425	0.324	1	0.76202	0.95455
Hippo signaling pathway - multiple species	29	6.5028	7	0.4839	0.31524	1	0.77378	0.58974
cAMP signaling pathway	216	48.435	49	0.48993	0.30986	1	0.77965	1.1687
Carbohydrate digestion and absorption	47	10.539	11	0.49256	0.30754	1	0.78008	0.19048
Inflammatory bowel disease (IBD)	65	14.575	15	0.49807	0.30271	1	0.78505	0.35484
SNARE interactions in vesicular transport	34	7.624	8	0.50507	0.29665	1	0.79231	0.3125
Pathways in cancer	531	119.07	119	0.521	0.28317	1	0.81344	0.7482
NF-kappa B signaling pathway	102	22.872	23	0.52686	0.27831	1	0.81873	0.89706
Longevity regulating pathway - multiple species	62	13.903	14	0.53794	0.26927	1	0.82916	0.66667
Notch signaling pathway	53	11.884	12	0.53858	0.26875	1	0.82916	0.95652
TNF signaling pathway	112	25.114	25	0.54771	0.26145	1	0.83179	0.45361
Nitrogen metabolism	17	3.812	4	0.55034	0.25937	1	0.83179	0
Selenocompound metabolism	17	3.812	4	0.55034	0.25937	1	0.83179	0.71429
Phenylalanine metabolism	17	3.812	4	0.55034	0.25937	1	0.83179	1.4
beta-Alanine metabolism	31	6.9513	7	0.56165	0.25053	1	0.84272	3.5909
Melanoma	72	16.145	16	0.56266	0.24975	1	0.84272	0.93548
Riboflavin metabolism	8	1.7939	2	0.5656	0.24749	1	0.84331	1.25
Insulin secretion	86	19.284	19	0.5718	0.24276	1	0.84823	0.47368
Amphetamine addiction	68	15.248	15	0.57637	0.2393	1	0.84823	0.46667
Tyrosine metabolism	36	8.0724	8	0.57659	0.23913	1	0.84823	0.68889
Cushing syndrome	155	34.756	34	0.59015	0.22904	1	0.86433	0.73256
Regulation of lipolysis in adipocytes	55	12.333	12	0.5956	0.22504	1	0.86829	0.47368
Autophagy - other	32	7.1755	7	0.59847	0.22296	1	0.86829	0.62963
Melanogenesis	101	22.648	22	0.60072	0.22133	1	0.86829	0.86486
Glycosylphosphatidylinositol (GPI)-anchor biosynthesis	23	5.1574	5	0.61224	0.21308	1	0.8777	0.68182
Glycerophospholipid metabolism	97	21.751	21	0.61254	0.21287	1	0.8777	2.6122
Mitophagy - animal	65	14.575	14	0.61639	0.21015	1	0.87941	0.60417
Pancreatic secretion	102	22.872	22	0.62104	0.20688	1	0.88224	0.17391
Retrograde endocannabinoid signaling	148	33.187	32	0.62537	0.20386	1	0.8846	0.575
Longevity regulating pathway	89	19.957	19	0.63756	0.19548	1	0.89468	0.79545
Lipoic acid metabolism	4	0.89694	1	0.6379	0.19525	1	0.89468	0.66667
PI3K-Akt signaling pathway	354	79.379	77	0.64277	0.19195	1	0.8977	1.0787
Protein digestion and absorption	95	21.302	20	0.66554	0.17683	1	0.9256	0
Mineral absorption	58	13.006	12	0.67454	0.17099	1	0.9342	0.030303
Arachidonic acid metabolism	63	14.127	13	0.6814	0.1666	1	0.93629	1.75
Systemic lupus erythematosus	133	29.823	28	0.68171	0.1664	1	0.93629	0.21277
Glycosaminoglycan biosynthesis - chondroitin sulfate / dermatan sulfate	20	4.4847	4	0.68755	0.1627	1	0.94016	0.38889
alpha-Linolenic acid metabolism	25	5.6058	5	0.69021	0.16102	1	0.94016	0.75
Synthesis and degradation of ketone bodies	10	2.2423	2	0.69305	0.15924	1	0.94016	1.75
Biosynthesis of unsaturated fatty acids	5	1.1212	1	0.71914	0.14319	1	0.96187	0
D-Glutamine and D-glutamate metabolism	5	1.1212	1	0.71914	0.14319	1	0.96187	0.66667
FoxO signaling pathway	131	29.375	27	0.72409	0.14021	1	0.96187	0.48101
Folate biosynthesis	26	5.8301	5	0.72492	0.13971	1	0.96187	1.2121
Galactose metabolism	31	6.9513	6	0.72576	0.1392	1	0.96187	0.73913
Cortisol synthesis and secretion	65	14.575	13	0.72649	0.13877	1	0.96187	0.575
Vascular smooth muscle contraction	132	29.599	27	0.73927	0.1312	1	0.96986	0.88679
Progesterone-mediated oocyte maturation	99	22.199	20	0.73945	0.13109	1	0.96986	0.62162
Glycerolipid metabolism	61	13.678	12	0.74382	0.12853	1	0.96986	2.2222
Taurine and hypotaurine metabolism	11	2.4666	2	0.74424	0.12829	1	0.96986	0.71429
Parkinson disease	142	31.841	29	0.74806	0.12606	1	0.97102	0.40426
Sphingolipid metabolism	47	10.539	9	0.75762	0.12055	1	0.97958	2.2222
Cardiac muscle contraction	86	19.284	17	0.76183	0.11814	1	0.98027	0.19231
Serotonergic synapse	115	25.787	23	0.7676	0.11487	1	0.98027	0.6087
Dilated cardiomyopathy (DCM)	96	21.526	19	0.76883	0.11417	1	0.98027	0.48718
p53 signaling pathway	72	16.145	14	0.77009	0.11346	1	0.98027	0.33333
Arrhythmogenic right ventricular cardiomyopathy (ARVC)	77	17.266	15	0.77296	0.11184	1	0.98027	0.12069
Base excision repair	33	7.3997	6	0.78214	0.10671	1	0.98813	0
Histidine metabolism	23	5.1574	4	0.79221	0.10116	1	0.99704	0.73333
Intestinal immune network for IgA production	49	10.987	9	0.80125	0.096231	1	1	0.018868
Cocaine addiction	49	10.987	9	0.80125	0.096231	1	1	0.625
Insulin resistance	108	24.217	21	0.80464	0.0944	1	1	0.5
Propanoate metabolism	34	7.624	6	0.80683	0.093219	1	1	0.83333
GABAergic synapse	89	19.957	17	0.81019	0.091411	1	1	0.5
ABC transporters	45	10.091	8	0.8224	0.084918	1	1	0
Salivary secretion	90	20.181	17	0.82464	0.083738	1	1	0.25641
Glycosaminoglycan biosynthesis - heparan sulfate / heparin	19	4.2604	3	0.83341	0.079143	1	1	0
Pantothenate and CoA biosynthesis	19	4.2604	3	0.83341	0.079143	1	1	0.71429
Type II diabetes mellitus	46	10.315	8	0.84112	0.07514	1	1	0.5
Homologous recombination	41	9.1936	7	0.84461	0.073344	1	1	0.15
Bile secretion	72	16.145	13	0.85027	0.070444	1	1	0.063492
Hematopoietic cell lineage	98	21.975	18	0.86345	0.063763	1	1	0
Sulfur relay system	8	1.7939	1	0.86896	0.061	1	1	0.16667
Glycosphingolipid biosynthesis - globo and isoglobo series	15	3.3635	2	0.88189	0.054586	1	1	0.3125
Hippo signaling pathway	154	34.532	29	0.88194	0.054559	1	1	0.87778
Hypertrophic cardiomyopathy (HCM)	90	20.181	16	0.88522	0.052946	1	1	0.23077
Fatty acid elongation	27	6.0543	4	0.8858	0.052664	1	1	0.31579
Morphine addiction	91	20.405	16	0.89525	0.048058	1	1	0.43077
Hedgehog signaling pathway	50	11.212	8	0.90084	0.045351	1	1	0.43137
Butanoate metabolism	28	6.2786	4	0.90248	0.044562	1	1	1.3077
Necroptosis	162	36.326	30	0.90533	0.043192	1	1	0.65333
IL-17 signaling pathway	94	21.078	16	0.92112	0.035683	1	1	0.044444
Adipocytokine signaling pathway	69	15.472	11	0.93013	0.031454	1	1	0.77778
Metabolism of xenobiotics by cytochrome P450	76	17.042	12	0.94217	0.02587	1	1	1.2118
Non-alcoholic fatty liver disease (NAFLD)	149	33.411	26	0.94505	0.024545	1	1	0.42424
Chemical carcinogenesis	82	18.387	13	0.94631	0.023967	1	1	0.45652
TGF-beta signaling pathway	94	21.078	15	0.95375	0.020564	1	1	0.61972
Pentose and glucuronate interconversions	34	7.624	4	0.96426	0.015807	1	1	0.46154
Gastric cancer	149	33.411	25	0.96493	0.015504	1	1	0.62921
Tryptophan metabolism	42	9.4178	5	0.97356	0.011635	1	1	0.35714
Alcoholism	184	41.259	31	0.9758	0.010637	1	1	0.81967
Wnt signaling pathway	160	35.877	26	0.97966	0.0089267	1	1	0.59259
Vitamin digestion and absorption	24	5.3816	2	0.98221	0.0077967	1	1	0
Calcium signaling pathway	193	43.277	32	0.98283	0.0075214	1	1	0.87755
Fatty acid biosynthesis	18	4.0362	1	0.9897	0.0044952	1	1	1.6667
Fat digestion and absorption	41	9.1936	4	0.98994	0.0043928	1	1	0
Ascorbate and aldarate metabolism	27	6.0543	2	0.99081	0.0040111	1	1	0
Ovarian steroidogenesis	49	10.987	5	0.99209	0.0034475	1	1	0.36364
Phototransduction	28	6.2786	2	0.99264	0.0032082	1	1	0.14815
Linoleic acid metabolism	29	6.5028	2	0.99411	0.0025638	1	1	1
Drug metabolism - cytochrome P450	72	16.145	8	0.9958	0.0018258	1	1	0.083333
Circadian rhythm	31	6.9513	2	0.99625	0.0016332	1	1	0.13333
Fanconi anemia pathway	54	12.109	5	0.99681	0.0013872	1	1	0.14583
Nicotine addiction	40	8.9694	3	0.99703	0.00129	1	1	0
Breast cancer	147	32.962	20	0.99766	0.0010177	1	1	0.69903
Maturity onset diabetes of the young	26	5.8301	1	0.99866	0.00058331	1	1	0.029412
Signaling pathways regulating pluripotency of stem cells	140	31.393	17	0.99941	0.0002543	1	1	0.38144
Mucin type O-glycan biosynthesis	31	6.9513	1	0.99962	0.00016297	1	1	0.44444
Transcriptional misregulation in cancer	186	41.708	24	0.9997	0.00013014	1	1	0.0096618
Basal cell carcinoma	63	14.127	4	0.99988	5.354e-05	1	1	0.20833
Taste transduction	83	18.611	5	0.99999	4.3428e-06	1	1	0.30303
Retinol metabolism	67	15.024	3	0.99999	3.4274e-06	1	1	0.77778
Viral protein interaction with cytokine and cytokine receptor	100	22.423	4	1	1.5464e-08	1	1	0.034247
Neuroactive ligand-receptor interaction	340	76.24	18	1	0	1	1	0.045113
Cytokine-cytokine receptor interaction	294	65.925	11	1	0	1	1	0.10598
MicroRNAs in cancer	310	69.513	40	1	2.1513e-06	1	1	0.14922
Steroid hormone biosynthesis	60	13.454	2	1	1.823e-06	1	1	0.19469
Olfactory transduction	448	100.46	11	1	0	1	1	0.54167
Herpes simplex virus 1 infection	491	110.1	71	1	7.9255e-07	1	1	1
JAK-STAT signaling pathway	162	36.326	15	1	1.1281e-06	1	1	1.6176
