# Supplementary material for: Proteomic and metabolomic analyses illustrate the mechanisms of expression of the O6‐methylguanine‐DNA methyltransferase gene in glioblastoma
Source: CNS Neurosci Ther. 2023 Aug 28;30(2):e14415. doi: 10.1111/cns.14415 (PMC10848106; doi:10.1111/cns.14415)
Supplement: Supplementary file 1 — Table S1. [file CNS-30-e14415-s001.zip › cns14415-sup-0011-TableS11.csv]

	Total	Expected	Hits	Raw p	#NAME?	Holm adjust	FDR	Impact
Fatty acid degradation	102	3.177	1	0.96302	0.016364	1	1	0.51485
Fatty acid elongation	75	2.3361	1	0.91023	0.040847	1	1	0.28378
Glycolysis or Gluconeogenesis	61	1.9	2	0.57348	0.24148	1	1	0.26667
Pyruvate metabolism	45	1.4016	1	0.76239	0.11782	1	1	0.22727
Metabolism of xenobiotics by cytochrome P450	145	4.5164	2	0.94744	0.023448	1	1	0.18056
Inositol phosphate metabolism	69	2.1492	3	0.3647	0.43806	1	1	0.14706
Steroid biosynthesis	82	2.5541	3	0.47451	0.32375	1	1	0.1358
Taurine and hypotaurine metabolism	16	0.49836	1	0.39823	0.39987	1	1	0.13333
Glycosylphosphatidylinositol (GPI)-anchor biosynthesis	31	0.96557	1	0.62735	0.20249	1	1	0.13333
Valine, leucine and isoleucine degradation	88	2.741	3	0.52242	0.28198	1	1	0.12644
Porphyrin and chlorophyll metabolism	53	1.6508	2	0.49678	0.30383	1	1	0.096154
alpha-Linolenic acid metabolism	22	0.68525	1	0.50302	0.29841	1	1	0.095238
Pentose phosphate pathway	47	1.4639	1	0.77724	0.10945	1	1	0.086957
Ascorbate and aldarate metabolism	13	0.40492	1	0.33793	0.47117	1	1	0.083333
Glyoxylate and dicarboxylate metabolism	56	1.7443	2	0.52653	0.27857	1	1	0.072727
Pyrimidine metabolism	99	3.0836	3	0.60384	0.21908	1	1	0.071429
Amino sugar and nucleotide sugar metabolism	79	2.4607	2	0.71437	0.14608	1	1	0.064103
Linoleic acid metabolism	17	0.52951	1	0.41709	0.37977	1	1	0.0625
Terpenoid backbone biosynthesis	36	1.1213	1	0.68258	0.16585	1	1	0.057143
Aminoacyl-tRNA biosynthesis	74	2.3049	3	0.40766	0.3897	1	1	0.054795
Arachidonic acid metabolism	81	2.523	2	0.72738	0.13824	1	1	0.05
Starch and sucrose metabolism	43	1.3393	1	0.74657	0.12693	1	1	0.047619
beta-Alanine metabolism	44	1.3705	1	0.75461	0.12228	1	1	0.046512
Drug metabolism - cytochrome P450	98	3.0525	3	0.59681	0.22416	1	1	0.041237
Galactose metabolism	51	1.5885	1	0.80423	0.094618	1	1	0.04
Tryptophan metabolism	84	2.6164	2	0.74598	0.12727	1	1	0.036145
Pentose and glucuronate interconversions	32	0.99672	1	0.6391	0.19443	1	1	0.032258
Pantothenate and CoA biosynthesis	34	1.059	1	0.66153	0.17945	1	1	0.030303
Selenocompound metabolism	35	1.0902	1	0.67222	0.17249	1	1	0.029412
D-Glutamine and D-glutamate metabolism	10	0.31148	1	0.27169	0.56593	1	0.91287	0.44444
Butanoate metabolism	29	0.90328	2	0.22783	0.64239	1	0.91287	0.35714
Riboflavin metabolism	9	0.28033	1	0.24818	0.60523	1	0.91287	0.25
Phosphatidylinositol signaling system	74	2.3049	4	0.19705	0.70543	1	0.91287	0.23288
Nitrogen metabolism	10	0.31148	1	0.27169	0.56593	1	0.91287	0.22222
One carbon pool by folate	31	0.96557	2	0.25118	0.60001	1	0.91287	0.2
Sphingolipid metabolism	58	1.8066	3	0.26953	0.56939	1	0.91287	0.19298
Histidine metabolism	32	0.99672	2	0.26289	0.58022	1	0.91287	0.096774
Cysteine and methionine metabolism	71	2.2115	4	0.17797	0.74965	1	0.87939	0.18571
Glycine, serine and threonine metabolism	68	2.118	4	0.15959	0.797	1	0.87939	0.16418
Drug metabolism - other enzymes	70	2.1803	4	0.17176	0.76507	1	0.87939	0.072464
Nicotinate and nicotinamide metabolism	42	1.3082	3	0.14074	0.8516	1	0.84441	0.60976
Fructose and mannose metabolism	40	1.2459	3	0.12645	0.89809	1	0.84441	0.20513
Tyrosine metabolism	88	2.741	5	0.13657	0.86466	1	0.84441	0.12644
Glutathione metabolism	56	1.7443	4	0.094521	1.0245	1	0.7218	0.41818
Thiamine metabolism	14	0.43607	2	0.068415	1.1648	1	0.7218	0.38462
Purine metabolism	166	5.1705	9	0.069471	1.1582	1	0.7218	0.35152
Glycerolipid metabolism	35	1.0902	3	0.093341	1.0299	1	0.7218	0.17647
Arginine and proline metabolism	78	2.4295	5	0.093097	1.0311	1	0.7218	0.1039
Arginine biosynthesis	27	0.84098	3	0.049692	1.3037	1	0.69569	0.15385
Synthesis and degradation of ketone bodies	10	0.31148	2	0.036647	1.436	1	0.66812	1
Citrate cycle (TCA cycle)	42	1.3082	4	0.039769	1.4005	1	0.66812	0.46341
Alanine, aspartate and glutamate metabolism	61	1.9	5	0.039292	1.4057	1	0.66812	0.36667
Ether lipid metabolism	39	1.2148	5	0.0064582	2.1899	0.53603	0.27125	0.23684
Glycerophospholipid metabolism	86	2.6787	10	0.00024728	3.6068	0.020772	0.020772	0.45882
